# Supplementary material for: Geographically Associated Fungus-Bacterium Interactions Contribute to the Formation of Geography-Dependent Flavor during High-Complexity Spontaneous Fermentation
Source: Microbiol Spectr. 2022 Sep 22;10(5):e01844-22. doi: 10.1128/spectrum.01844-22 (PMC9603688; doi:10.1128/spectrum.01844-22)
Supplement: Supplemental file 2 — Dataset 1. Download SPECTRUM01844-22_Supp_2_seq12.xlsx, XLSX file, 0.03 MB [file spectrum01844-22_supp_2_seq12.xlsx]

## Sheet:  Volatile compounds
Dataset 1 | Volatile compounds in fermented grains detected by HS-SPME-GC-MS.
CAS Number
JX	NX	QX
000141-78-6	000141-78-6	000141-78-6
000105-37-3	000105-37-3	000105-37-3
000109-60-4	000109-60-4
000110-19-0		000110-19-0
000071-23-8		000071-23-8
000105-54-4	000105-54-4	000105-54-4
007452-79-1	007452-79-1	007452-79-1
000123-86-4	000123-86-4	000123-86-4
000066-25-1	000066-25-1	000066-25-1
000078-83-1	000078-83-1	000078-83-1
000123-92-2	000123-92-2	000123-92-2
000539-82-2	000539-82-2	000539-82-2
000624-54-4
000123-51-3	000123-51-3	000123-51-3
000109-21-7	000109-21-7	000109-21-7
000141-06-0	000141-06-0
000123-66-0	000123-66-0	000123-66-0
000626-77-7	000626-77-7
000106-30-9	000106-30-9	000106-30-9
000097-64-3	000097-64-3	000097-64-3
000111-27-3	000111-27-3	000111-27-3
020296-29-1
000821-55-6	000821-55-6
000124-19-6	000124-19-6	000124-19-6
014667-55-1		014667-55-1
000628-28-4	000628-28-4
000106-32-1	000106-32-1	000106-32-1
000098-01-1	000098-01-1	000098-01-1
001124-11-4		001124-11-4
001192-62-7		001192-62-7
000079-09-4	000079-09-4
000623-17-6	000623-17-6	000623-17-6
000108-82-7	000108-82-7	000108-82-7
000100-52-7	000100-52-7	000100-52-7
002561-21-9
	000079-31-2
013327-56-5	013327-56-5
000057-55-6	000057-55-6
013748-90-8
000107-92-6	000107-92-6
000098-00-0	000098-00-0	000098-00-0
000105-43-1	000105-43-1	000105-43-1
000123-25-1	000123-25-1	000123-25-1
000093-89-0	000093-89-0	000093-89-0
018433-98-2
000109-52-4	000109-52-4	000109-52-4
000101-97-3	000101-97-3	000101-97-3
000103-45-7	000103-45-7	000103-45-7
000142-62-1	000142-62-1	000142-62-1
001123-56-4	001123-56-4
004606-15-9
000100-51-6		000100-51-6
002021-28-5	002021-28-5	002021-28-5
000060-12-8	000060-12-8	000060-12-8
000093-51-6		000093-51-6
001072-83-9
002785-89-9		002785-89-9
000124-06-1	000124-06-1	000124-06-1
000124-07-2	000124-07-2	000124-07-2
000706-14-9
041114-00-5	041114-00-5	041114-00-5
000628-97-7	000628-97-7	000628-97-7
054546-22-4		054546-22-4
000111-62-6	000111-62-6	000111-62-6
000544-35-4	000544-35-4	000544-35-4
1000315-39-3
005137-52-0
000071-41-0	000071-41-0	000071-41-0
000142-92-7	000142-92-7	000142-92-7
000124-13-0		000124-13-0
000513-86-0		000513-86-0
000111-87-5	000111-87-5	000111-87-5
000513-85-9	000513-85-9
000106-68-3
000112-05-0	000112-05-0
000071-36-3	000071-36-3	000071-36-3
006946-90-3	006946-90-3	006946-90-3
003777-69-3
000064-19-7	000064-19-7	000064-19-7
000123-29-5		000123-29-5
001193-79-9	001193-79-9
000110-38-3	000110-38-3	000110-38-3
000122-78-1	000122-78-1	000122-78-1
000098-86-2
000503-74-2	000503-74-2
000090-05-1		000090-05-1
033442-47-6
000108-95-2	000108-95-2	000108-95-2
000123-07-9		000123-07-9
000065-85-0	000065-85-0
000124-38-9
000541-05-9	000541-05-9
000064-17-5	000064-17-5
004466-24-4	004466-24-4
006169-06-8
024347-58-8
1000282-41-1	1000282-41-1
015356-70-4	015356-70-4	015356-70-4
002235-83-8		002235-83-8
005875-45-6
067598-07-6
000626-93-7	000626-93-7
000687-47-8	000687-47-8
019329-89-6	019329-89-6	019329-89-6
000096-76-4	000096-76-4	000096-76-4
000645-65-8		000645-65-8
005978-70-1		005978-70-1
003785-33-9
007619-08-1	007619-08-1	007619-08-1
000543-49-7	000543-49-7
001490-04-6	001490-04-6
000617-35-6
002216-51-5	002216-51-5
007476-91-7
001825-62-3
001066-40-6
063673-76-7	063673-76-7
005039-61-2
1000193-83-1
004771-80-6
000877-95-2
000067-66-3	000067-66-3
000104-76-7	000104-76-7	000104-76-7
070288-99-2
074793-11-6
1000241-64-8
017065-18-8
075941-47-8
003299-32-9
000108-88-3		000108-88-3
019006-69-0
000122-70-3		000122-70-3
000115-10-6
001768-24-7
000111-14-8	000111-14-8
041563-29-5
000089-78-1
062238-02-2
000775-01-9
000123-75-1
002050-01-3	002050-01-3
000626-82-4	000626-82-4
002258-42-6
002198-61-0	002198-61-0
006378-65-0	006378-65-0
090172-19-3
000106-44-5	000106-44-5	000106-44-5
001565-80-6
000100-42-5	000100-42-5	000100-42-5
007149-32-8
000544-25-2
034713-94-5
004412-91-3
1000245-59-4
000137-32-6		000137-32-6
000110-43-0	000110-43-0	000110-43-0
000103-52-6	000103-52-6
168920-35-2
131786-46-4
000636-82-8
000598-75-4	000598-75-4
1000079-05-1
000097-62-1	000097-62-1	000097-62-1
000585-24-0		000585-24-0
010348-47-7	010348-47-7	010348-47-7
005129-72-6
000626-38-0
000452-14-2
053897-30-6
000565-60-6
1000278-88-6
004437-22-3	004437-22-3
000590-90-9
052572-01-7
	000556-67-2
	1000071-88-9
	017995-44-7
	015089-22-2
	018829-56-6
	000112-12-9
	003796-70-1
	000079-77-6
	1000217-31-2
	000625-54-7
	1000153-59-4
	010040-66-1
	1000194-22-7
	055471-01-7
	019780-35-9
	031367-46-1
	1000079-30-7
	033617-38-8
	004747-07-3
	004730-22-7
	004426-47-5
	000767-04-4
	001000-05-1
	002935-44-6
	000116-26-7
	000628-80-8
	1000128-40-9
	040348-72-9
	014901-07-6
	000693-95-8
	000108-11-2
	005405-41-4
	1000282-04-9
	003055-98-9
	1000282-69-2
	055751-83-2
	055334-40-2
	017864-23-2
	006398-62-5
	055299-24-6
	005328-63-2
	000689-67-8
	1000079-08-1
	1000293-11-0
	1000079-30-4
	000627-20-3
	042779-08-8
	086845-50-3
	000110-45-2	000110-45-2
	004325-85-3
	016654-46-9
	018030-67-6
	000107-87-9
	000589-40-2
	038653-36-0
	055494-10-5
	000616-62-6
	013296-28-1
	1000071-53-3
	074897-69-1
	1000163-66-3
	004048-33-3
	055517-58-3
	010517-29-0
	105747-05-5
	003789-85-3
	059410-44-5
	145747-16-6
	058368-66-4
	017639-74-6
	1000153-59-3
	018294-04-7
	072182-11-7
	072088-09-6
	019574-25-5
	000764-99-8
	068729-20-4
	005694-68-8
	004706-81-4
	003879-26-3
	019781-09-0
	000057-14-7
	331269-95-5
	002806-84-0
	002463-53-8
	010152-76-8
	1000266-59-1
	001860-27-1
	1000153-57-1
	1000312-10-0
	038165-93-4
	056298-90-9
	056114-69-3
	019780-40-6
	000624-80-6
	062016-48-2
	1000296-68-0
	088481-54-3
	000646-04-8
	000464-07-3
	042848-06-6
	054630-50-1
	004457-71-0
	000099-96-7
	1000107-72-6
	000592-84-7
	000625-44-5
	053778-61-3
	000327-70-8
	006114-18-7
	001630-94-0
	005779-95-3	005779-95-3
	005973-71-7
	015764-16-6	015764-16-6
	000105-79-3
	002050-09-1
	000540-07-8
	005132-75-2
	000590-86-3	000590-86-3
	000540-18-1
		000106-33-2
	039252-02-3
	1000336-60-8
	006290-37-5
	000106-27-4
		000112-42-5
	002051-49-2
	000659-70-1
	1000282-83-1
	000554-12-1
	000075-21-8
	000629-14-1
	000609-09-6
	002224-15-9
	000078-92-2	000078-92-2
	000108-64-5	000108-64-5
	1000330-23-2
	000628-63-7	000628-63-7
	000110-12-3
	000106-70-7
	1000276-32-9
	001117-59-5
	002639-63-6
	000112-31-2
	010586-12-6
	000464-49-3
	000239-64-5
	001066-42-8	001066-42-8
	1000352-13-6
	023708-56-7	023708-56-7
	019006-68-9
	000818-38-2
	000077-68-9	000077-68-9
	000294-62-2
	000104-61-0	000104-61-0
	002050-23-9	002050-23-9
	007786-61-0	007786-61-0
	1087732-71-5
	053421-44-6
	001797-74-6	001797-74-6
	001620-98-0
	000084-69-5	000084-69-5
	000084-74-2
	000123-31-9
	000591-68-4
	1000411-44-8
	007492-70-8
	061692-84-0
	034666-01-8
	000624-17-9	000624-17-9
	055124-97-5
	000103-82-2
	1000336-69-8
	026533-34-6
	1000368-21-9
	006846-50-0
	004411-89-6	004411-89-6
	000111-61-5	000111-61-5
	000131-18-0
	000084-64-0
	025415-67-2
	000629-93-6
	000141-28-6
	000293-96-9
	002050-20-6
	006032-29-7
	000095-93-2
	000824-22-6
	000527-53-7	000527-53-7
	000824-90-8
	1000383-62-7
	000091-20-3	000091-20-3
	001192-58-1
	002566-97-4
	033100-27-5
	000623-21-2
	000294-93-9
	002445-72-9
	000627-59-8
	002445-76-3
	003289-28-9
	000630-01-3
	000589-75-3
	1000373-74-3
	1000367-12-3
	000646-07-1
	1000378-27-5
	000108-39-4
	000620-17-7
	000095-20-5
	1000373-65-4
	000501-52-0
	000109-94-4
	014898-79-4
	053956-13-1
	019505-80-7
	002432-51-1
	054774-28-6
	000629-99-2
	025572-25-2
	042392-30-3
	000930-89-2
	021834-92-4
	006512-99-8	006512-99-8
	001191-41-9	001191-41-9
	025494-14-8
	000109-19-3
	000488-23-3
	003454-07-7
	028024-16-0	028024-16-0
		003391-86-4
		031450-14-3
		001070-34-4
		000141-32-2
		000112-63-0
		000499-75-2
		024683-00-9
		000142-60-9
		123513-85-9
		000091-16-7
		023726-93-4
		055554-09-1
		000128-37-0
		000334-48-5
		014010-23-2
		000496-16-2
		068515-48-0
		000110-63-4
		000111-70-6
		000143-08-8
		019132-06-0
		000589-98-0
		000078-70-6
		033467-76-4
		052019-78-0
		006033-23-4
		000627-98-5
		000629-41-4
		000108-38-3
		000108-24-7
		001468-39-9
		000110-93-0
		000075-07-0
		000123-39-7
		002450-27-3
		002548-87-0
		001655-03-4
		067801-33-6
		000106-31-0
		000080-55-7
		000105-46-4
		000111-21-7
		000123-20-6
		000532-55-8
		000624-83-9
		000488-15-3
		010340-23-5
		001569-60-4
		000628-99-9
		007326-46-7
		000818-49-5
		000927-45-7
		001195-09-1
		000111-13-7
		000505-10-2
		005779-94-2
		000096-17-3
		001467-79-4
		000106-90-1
		000109-90-0
		014861-06-4
		002050-95-5
		002177-81-3
		000542-10-9
		000624-41-9
		000628-68-2
		000079-20-9
