# Supplementary material for: Geographically Associated Fungus-Bacterium Interactions Contribute to the Formation of Geography-Dependent Flavor during High-Complexity Spontaneous Fermentation
Source: Microbiol Spectr. 2022 Sep 22;10(5):e01844-22. doi: 10.1128/spectrum.01844-22 (PMC9603688; doi:10.1128/spectrum.01844-22)
Supplement: Supplemental file 3 — Dataset 2. Download SPECTRUM01844-22_Supp_3_seq13.xlsx, XLSX file, 0.2 MB [file spectrum01844-22_supp_3_seq13.xlsx]

## Sheet: dominant fungi
Dataset 2 | Relative abundance of dominant fungal and bacterial genera among three groups.
Samples	Pichia	Zygosaccharomyces	Monascus	Saccharomyces	Aspergillus	Candida	Thermomyces	Gibberella	Saccharomycopsis	Thermoascus	Penicillium	Rasamsonia	Schizosaccharomyces	Byssochlamys	Naganishia	Rhizopus	Wickerhamomyces	Aureobasidium	Cystobasidium	Cladosporium	Fusarium	Wallemia	Torulaspora	Cylindrocarpon	Geotrichum	Hyphopichia	Others
XC0A	0.110088	0.000995711	0.0223094	0.00502039	0.219422	0.00671183	0.0806557	7.37564e-05	0.00172576	0.000184391	0.0194383	0	0	7.37564e-05	0	0.0041732	0.0199874	7.37564e-05	0	0	0.00106947	7.37564e-05	0.000848198	0	0.00258864	0.373831	0.130656
XC0B	0.333538	0.000354634	0.0239446	0.0259174	0.224622	0.0258174	0.00993524	0	0.00843423	0.00443154	0.00454591	0	0	0	0	0.00361671	0.0185839	0.00010639	0	0	0.000531951	0.00010639	0.000673805	0	0.00383114	0.28076	0.0302489
XC0C	0.200799	0.000436913	0.0252013	0.0200132	0.18493	0.0116219	0.00969505	2.91276e-05	0.00128161	0.000582552	0.00305778	0	0	0	0	0.00360847	0.0244622	0	0	0	0.000902955	2.91276e-05	0.000699062	0	0.00582572	0.363716	0.143107
XC5A	0.311017	0.000287765	0.0202846	0.012427	0.149295	0.00437403	0.0214996	2.87765e-05	0.00106473	0.000201436	0.00287893	0	0	5.7553e-05	0	0.00115106	0.00717092	2.87765e-05	0	0	0.000892072	2.87765e-05	0.00202054	0	0.0520321	0.394638	0.0186206
XC5B	0.466903	0.00049252	0.097589	0.0120922	0.111957	0.00651642	0.00890269	3.78861e-05	0.000795609	0.00746278	0.00371591	0	0	0	0	0.00261662	0.0150804	0	0	0	0.000530407	3.78861e-05	0.0050784	0	0.018595	0.216591	0.0250049
XC5C	0.52286	0.00281124	0.0611998	0.0187153	0.0946979	0.00772149	0.0162673	0	0.00257434	0.000285981	0.00298497	0	0	8.17088e-05	0	0.00262172	0.0154776	4.08545e-05	0	0	0.000653671	0	0.00702811	0	0.0124137	0.208111	0.0234534
XC10A	0.583477	0.00343104	0.0517077	0.0156034	0.0810353	0.00653318	0.0175966	4.70013e-05	0.00469811	0.000282008	0.00415712	0	0	4.70013e-05	0	0.00105753	0.005353	2.35007e-05	0	0	0.000799022	2.35007e-05	0.004812	0	0.00484048	0.195954	0.0185219
XC10B	0.629487	0.014675	0.211567	0.010767	0.0271803	0.00354822	0.00190006	0	0.00264122	0.000380166	0.00219653	0	0	0	0	0.00222348	0.00390793	0	0	0	0.000147842	2.11203e-05	0.00424482	0	0.0130983	0.0613276	0.0106862
XC10C	0.558349	0.00584404	0.28872	0.00650149	0.0241067	0.00794614	0.00336032	2.2134e-05	0.007719	0.00022134	0.00161929	0	0	0	0	0.000332012	0.00392037	0	0	0	0.000376279	0	0.007719	0	0.00119524	0.0738784	0.00816948
XC15A	0.215174	5.3525e-05	0.130978	0.223737	0.115343	0.0106515	0.035597	0	0.00251062	0.0722028	0.00074935	0	0	0	0	0.0004282	0.00609722	0.00518937	0	0	0.00032115	0	0.0002141	0	0.00508849	0.167427	0.00823798
XC15B	0.623884	0.0025861	0.119866	0.0176113	0.0371622	0.0251477	0.00234042	3.93856e-05	0.00526271	0.000708942	0.00181027	0	0	1.96928e-05	0	0.00112249	0.00565063	5.90784e-05	0	0	0.000334778	3.93856e-05	0.00624543	0	0.00598682	0.132408	0.011715
XC15C	0.539528	0.00149285	0.371201	0.00730945	0.0140549	0.00656159	0.00164767	0	0.0102952	0.000278173	0.000899969	0	0	0	0	0.000163631	0.00293041	1.63631e-05	0	0	0.000196357	3.27262e-05	0.00416893	0	0.00180248	0.0336058	0.00381507
XC20A	0.704545	0.00278472	0.13513	0.0169395	0.0182273	0.0347863	0.00303788	0	0.00856329	9.47854e-05	0.000600308	0	0	6.31903e-05	0	0.000347546	0.00846423	0	0	0	0.000726689	0	0.00574555	0	0.00253156	0.0487491	0.00866235
XC20B	0.525968	0.00153261	0.321353	0.022952	0.0182182	0.0143102	0.00150789	0	0.01388	0.000369296	0.000707818	0	0	0	0	0.000246197	0.00805854	3.07747e-05	0	0	0.000184648	3.07747e-05	0.00640234	0	0.00101556	0.0519726	0.0112597
XC20C	0.450574	0.0120792	0.417873	0.0153105	0.0188474	0.00658518	0.00158628	0	0.0217144	0.000489185	0.000451555	0	0	0	0	0.000301037	0.00413608	3.76296e-05	0	0	0.000413926	3.76296e-05	0.00309031	0	0.00150403	0.0388697	0.00609837
XC30A	0.193237	0.00178553	0.150156	0.0242832	0.103803	0.138338	0.00994182	0	0.0145985	0.000564645	0.00182838	0	0	0	0	0.00304254	0.0191551	0	0	0	0.00274257	8.68685e-05	0.00191409	0	0.00455667	0.283842	0.0461238
XC30B	0.198103	0.000935191	0.362619	0.0186689	0.0237728	0.00678013	0.00167874	0	0.303582	0.00755996	0.00288428	0	0	0	0	0.00042863	0.00464189	0	0	0	0.000272764	0	0.0080219	0	0.00175761	0.0500355	0.0082585
XC30C	0.195903	0.0013231	0.110114	0.0515526	0.122025	0.0967572	0.00422988	0.000426807	0.0211341	0.0011097	0.00311514	0	0	0	0	0.00366487	0.0192559	0	0	0	0.0015423	0	0.00387866	0	0.0182175	0.307513	0.0382369
XH0A	0.348917	0.00245791	0.0209715	0.0413748	0.163054	0.00569892	0.00261648	2.56709e-05	0.00310542	0.000385062	0.00274863	0	0	0	0	0.00457224	0.0162539	0	0	0	0.000154025	2.56709e-05	0.000821466	0	0.00299971	0.345574	0.0382429
XH0B	0.334014	0.00139837	0.0297573	0.0293238	0.208622	0.00532346	0.00592908	0	0.00204162	0.000243358	0.00525786	0	0	0	0	0.0240659	0.0156338	0	0	0	0.000273778	3.04198e-05	0.000365037	0	0.00440486	0.311808	0.0215069
XH0C	0.273643	0.000983519	0.0230844	0.0323945	0.172745	0.0101258	0.00424805	2.23527e-05	0.00192052	0.00033529	0.00348492	0	0	0	0	0.0183276	0.01221	0	0	0	0.000223527	4.47055e-05	0.000670582	0	0.00923378	0.413078	0.0232243
XH5A	0.202306	0.000985311	0.0372147	0.0686267	0.232077	0.00934638	0.00487427	8.44552e-05	0.0144062	0.00518375	0.00484333	0	0	2.81518e-05	0	0.013942	0.0131528	0	0	0	0.00030967	0	0.000619338	0	0.0069323	0.344975	0.0400928
XH5B	0.308253	0.00498809	0.0561893	0.056226	0.150871	0.0101693	0.0045663	3.28042e-05	0.00473135	0.000721694	0.0045663	0	0	0	0	0.00586834	0.0147625	6.56086e-05	0	0	0.000360846	0	0.00535486	0	0.00583166	0.318816	0.0476252
XH5C	0.214058	0.00228244	0.0543261	0.0464753	0.210004	0.00551183	0.00537161	0	0.00456489	0.000744842	0.00527323	0	0	0	0	0.00704409	0.0166854	0	0	0	0.000546218	0	0.00318755	0	0.00609963	0.380971	0.0368536
XH10A	0.208366	0.00498532	0.0491579	0.110016	0.222389	0.0145586	0.00391704	0	0.00227222	0.0103098	0.00298441	0	0	0	0	0.0191104	0.0152273	0	0	0	0.000836699	0	0.000937102	0	0.0108693	0.289793	0.0342698
XH10B	0.47789	0.0423827	0.102507	0.0488517	0.0868046	0.00429484	0.0041465	0	0.00424847	0.000567708	0.00199395	0	0	0	0	0.00209591	0.0185573	0	0	0	0.000271513	0	0.00427112	0	0.00391992	0.155403	0.0417936
XH10C	0.348881	0.066826	0.198457	0.0665656	0.0693175	0.00555541	0.00192135	2.59599e-05	0.0411666	0.000519197	0.000986476	0	0	0	0	0.00106435	0.0226844	5.19197e-05	0	0	0.000129799	0	0.00726396	0	0.00140073	0.143482	0.0237008
XH15A	0.286231	0.0149358	0.23069	0.168443	0.0825933	0.00355543	0.000927503	0	0.015356	0.00113361	0.00206614	0	0	0	0	0.0039747	0.00928014	0	0	0	0.000463751	5.15279e-05	0.00211867	0	0.00278404	0.133196	0.0421984
XH15B	0.247947	0.0316783	0.478887	0.0560984	0.0392367	0.00675442	0.00353463	0	0.0529751	0.000900589	0.0019007	0	0	0	0	0.000804097	0.00499073	0	0	0	0.000257311	9.64917e-05	0.00170063	0	0.00125602	0.0543867	0.016595
XH15C	0.144322	0.0285736	0.539981	0.07099	0.0533982	0.00364147	0.000961347	0	0.0180071	0.00876705	0.000932216	0	0	0	0	0.000961347	0.0062869	0	0	0	0.000116527	0	0.00387596	0	0.0017188	0.0826525	0.0348144
XH20A	0.297831	0.0182724	0.360281	0.103986	0.0432385	0.0058547	0.00107098	0	0.0181315	0.00116618	0.00243084	0	0	0	0	0.00128001	0.0059538	0	0	0	0.000285596	0	0.00111858	0	0.00201983	0.104691	0.0323878
XH20B	0.216664	0.0290086	0.51067	0.0646599	0.0373862	0.00389911	0.00174579	0	0.0179519	0.000581957	0.00294258	0	0	0	0	0.000378272	0.00645611	0	0	0	0.000116391	5.81957e-05	0.00395272	0	0.00157011	0.0888045	0.0131538
XH20C	0.105841	0.00854038	0.684064	0.039368	0.0369474	0.00280481	0.00215793	0	0.0067364	0.0130161	0.000617573	0	0	0	0	0.00129019	0.00605134	2.57321e-05	0	0	0.000154393	0	0.000746233	0	0.00143862	0.0659825	0.0242168
XH30A	0.14387	0.0479611	0.239044	0.109173	0.0847904	0.0203312	0.000852205	0	0.00505364	0.00036523	0.00335063	0	0	0	0	0.00919348	0.015244	0.000334795	0	0	0.00526133	9.13077e-05	0.00362755	0	0.0281896	0.179425	0.103842
XH30B	0.275338	0.0737177	0.146024	0.083152	0.0547245	0.0152979	0.00065149	0	0.131292	0.000193034	0.00272516	0	0	0	0	0.010541	0.015106	0.000337809	0	0	7.23877e-05	2.41293e-05	0.00159083	0	0.0229909	0.120834	0.0453871
XH30C	0.139631	0.333853	0.216414	0.0741329	0.024303	0.0107516	0.00138528	0	0.00683227	0.00388686	0.00371202	0	0	0	0	0.0176994	0.0147808	0.000259423	0	0	0.000201774	5.76496e-05	0.00153323	0	0.0206448	0.0794454	0.0504754
Hf0-1	0.0156405	0	0.000119392	0.00139539	0.106778	0.77832	0.00015919	0	0.000198988	0.000119392	0.000437773	0	0	0	0	0.000835748	0.0376878	7.9595e-05	0	0	7.9595e-05	3.97975e-05	0.00211129	0	0	0.00158954	0.0544082
Hf0-2	0.00421922	2.45524e-05	0	0.00227838	0.17604	0.664583	0.000859332	0	2.45524e-05	0	0.000736571	0	0	0	0	0.00110486	0.0506026	4.91047e-05	0	4.91047e-05	0.000368285	4.91047e-05	0.0043458	0	0	0.00142047	0.0932449
Hf4-1	0.00189965	7.76503e-05	0	0.0168858	0.374825	0.564207	0.000737677	0	0.000116475	0	0.000271776	0	0	3.88251e-05	0	0.00609471	0.00733476	0.00317927	0	7.76503e-05	7.76503e-05	0.000621202	0.000970628	0	0	0.00170177	0.0208829
Hf4-2	0.00152435	3.11751e-05	3.11751e-05	0.0133102	0.722702	0.241109	0.000623504	0	6.23504e-05	0	0.000779379	0	0	0	0	0.000654679	0.0053662	0.0001247	0	3.11751e-05	0.000561153	0.000187051	0.000342927	0	0	0.000872904	0.0116867
Hf8-1	0.00545727	4.07566e-05	0	0.0200466	0.149739	0.669183	0.000652107	0	0.00012227	0	0.000407566	0	0	0.000244539	0	0.0106337	0.0848135	0.00012227	0	8.15133e-05	0.00012227	0	0.00542064	0	0	0.0159811	0.0369312
Hf8-2	0.0107471	2.70713e-05	0.00105578	0.0160769	0.193098	0.738425	0.000541427	0	0.000216571	0	0.000460213	0	0	0	0	0.000649713	0.0215709	2.70713e-05	0	0	0.000622642	0.0001895	0.00040607	2.70713e-05	0	0.00316286	0.0126952
Hf15-1	0.00744452	0	0	0.0456619	0.0434692	0.799116	0.000458647	0	5.09608e-05	0	0.000407686	0	0	0.000560568	0	0.000203843	0.0862752	0	0	0	0	5.09608e-05	0.00407523	0	0	0.00687763	0.00534808
Hf15-2	0.014564	0	6.09311e-05	0.162596	0.0473074	0.737388	0.000731173	0	9.13966e-05	0	3.04655e-05	0	0	0	0	0.000700708	0.0251696	0	0	0	0	0	0.00271145	0	0	0.00344366	0.00520553
Hf27-1	0.0116659	0	8.68396e-05	0.292209	0.0559491	0.619629	0.000231573	0	0.000202625	2.89465e-05	0.000173679	0	0	0	0	2.89465e-05	0.0106196	0	2.89465e-05	2.89465e-05	0	5.78931e-05	0.000434198	0	5.78931e-05	0.00584601	0.00272029
Hf27-2	0.00573806	0	0.0012673	0.433628	0.0348039	0.50766	0.000248629	2.07191e-05	0.00022791	0	0.000248629	0	0	0	0	8.28765e-05	0.0045529	2.07191e-05	0	0	0.000808046	0	0.000248629	0	0	0.00367283	0.00677068
Hs0-1	0.00812877	0	0.000454866	0.0314443	0.138943	0.712107	0.00558005	0	3.03244e-05	0	0.000394217	0	0	0	0	0.0121253	0.00645476	9.0973e-05	0	0.000212271	0.0020058	0.000121297	0.000121297	6.06486e-05	0	0.00167401	0.0800511
Hs0-2	0.00443457	0	0.000206753	0.0307762	0.147656	0.71504	0.000620258	0	0	0	0.00215434	0	0	0	0	0.0166891	0.00416878	2.95361e-05	2.95361e-05	2.95361e-05	0.000472577	0.000147681	5.90723e-05	0	0	0.00228024	0.0752059
Hs4-1	0.00505078	0	0.000102492	0.0190404	0.239724	0.681031	7.68687e-05	0	0.000384343	0	0.000589327	0	0	0.000153737	0	0.0151898	0.00361306	5.12458e-05	0	2.5623e-05	0.000102492	0.00035872	0.00488825	0	0	0.00920142	0.0204156
Hs4-2	0.00348961	9.98096e-06	9.98096e-06	0.00869616	0.366231	0.598358	6.98667e-05	0	0.000119772	9.98096e-06	0.000279467	0	0	9.98096e-06	0	0.00644408	0.00294332	6.98667e-05	0	2.99429e-05	0.000119772	1.99619e-05	0.00317744	0	0	0.000858363	0.00905293
Hs8-1	0.00552895	0.000182726	3.32229e-05	0.0272399	0.213424	0.681999	0.002088	0	0.000166115	3.32229e-05	0.000315618	0	0	0.000431897	0	0.0191223	0.0101204	0.00435711	0	4.98343e-05	8.30572e-05	0.000830572	0.00673275	0	0	0.00466605	0.0225952
Hs8-2	0.00299776	0.000144091	7.20456e-05	0.0364747	0.214813	0.665894	0.0105663	0	0.000288183	0	0.00189212	0	0	0	0	0.0106916	0.0115237	0.000144091	4.80304e-05	0	0.000792501	0.000720456	0.00357908	0	0	0.00232526	0.0370332
Hs15-1	0.00181171	1.53626e-05	1.53626e-05	0.00647194	0.16015	0.71731	0.00216095	0	0.0001229	3.07252e-05	0.000430152	0	0	0.000491603	0	0.0286053	0.00791257	3.07252e-05	1.53626e-05	4.60877e-05	6.14503e-05	9.21755e-05	0.00405997	0	0	0.00224826	0.0679171
Hs15-2	0.00541911	1.20506e-05	0.00079534	0.0044395	0.200038	0.721771	0.000566378	0	0.000277164	0	0.000325367	0	0	0	0	0.0299198	0.0110988	4.82025e-05	1.20506e-05	1.20506e-05	0.00039767	1.20506e-05	0.00105256	0	0	0.00347032	0.0203321
Hs27-1	0.00407832	0	0	0.00376099	0.280828	0.614893	0.000443585	0	0.000232354	0.000232354	0.00107728	0	0	0	0	0.0451789	0.00344366	4.22461e-05	0	0	0	0	0.000422461	0	0	0.0228715	0.0224954
Hs27-2	0.00379635	0	5.31631e-05	0.00256705	0.246642	0.613838	0.0012534	0	8.86051e-05	0	0.000372142	0	0	0	0	0.0689007	0.00221755	3.54421e-05	0	0	3.54421e-05	3.54421e-05	0.000230373	0	0	0.012317	0.047617
Ht0-1	0.00582766	0	0	0.0907107	0.401923	0.31155	0.0118081	0	9.4495e-05	0.00217173	0.00153877	0	0	0.000818957	0	0.0379562	0.00315392	0	0	0.000251986	0.0015715	0	0.000220489	0	0	0.00182251	0.12858
Ht0-2	0.00387167	0	0.00634681	0.381831	0.137132	0.204465	0.00417822	0	0	6.04926e-05	0.00780011	0	0	0	0	0.0178483	0.00490487	6.04926e-05	0	0.000120986	0.00501841	6.04926e-05	0.000483942	0	0	0.00236161	0.223456
Ht10-1	0.0922922	0	0.00247835	0.510738	0.0554861	0.287447	0.000450191	0	0	0	0.00158193	0	0	0.00101293	0	0.00235971	0.00112548	0	0	0.000225095	0.00225425	0.000337644	0.00247835	0	0	0.00270246	0.0370303
Ht10-2	0.123837	0	0.0154577	0.0429506	0.00659429	0.703563	0.000776132	2.15592e-05	2.15592e-05	0.000215592	0.00791064	0	0	0.000172473	0	0.000711454	0.0017426	2.15592e-05	0	6.46776e-05	0.0148936	0.000129355	0.000150914	0.000150914	0	0.000517421	0.0800968
Mf0-1	0.00539996	0	4.06586e-05	0.00407338	0.0623649	0.83826	4.06586e-05	0	8.13173e-05	0	0.000447245	0	0	0	0	0.00113844	0.00134174	0	0	0.000243952	4.06586e-05	8.13173e-05	0	0	0	0.0015919	0.0848543
Mf4-1B	0.0138791	0	8.65414e-05	0.00994732	0.0714792	0.852231	0.000144236	0	8.65414e-05	0	0.000836567	0	0	0	0	0.0161202	0.00290949	0.000144236	0	0.000173083	0.000519249	0.000173083	0.000144236	0	0	0.00406281	0.0270635
Mf4-1M	0.0111764	0	6.15232e-05	0.0177016	0.040935	0.890527	0.00018457	0	0	0	0.00018457	0	0	0	0	0.00715741	0.0027433	0	0	4.10155e-05	0.000123047	0.000102539	8.20308e-05	0	0	0.00293522	0.0260444
Mf4-1T	0.00576819	0	2.71484e-05	0.00571039	0.0275578	0.914506	0.000203613	0	6.78709e-05	4.07225e-05	0.000420799	0	0	0	0	0.00483187	0.0042539	2.71484e-05	0	2.71484e-05	0.000176464	8.14451e-05	9.50192e-05	0	0	0.00430013	0.0319042
Mf8-1B	0.00689651	0	0.000126823	0.00598523	0.0159081	0.94465	0.000279009	0	7.60935e-05	0	0.000152187	0	0	0	0	0.00139505	0.00155256	7.60935e-05	0	7.60935e-05	0.000760935	5.0729e-05	7.60935e-05	0	0	0.00279011	0.0191482
Mf8-1M	0.0099683	0	0.000266577	0.0115078	0.0097827	0.948533	8.33055e-05	0	0	0	0.000249916	0	0	0	0	0.000766411	0.00171416	3.33222e-05	0	9.99666e-05	0.000183272	8.33055e-05	6.66444e-05	0	0	0.00278414	0.013877
Mf8-1T	0.00717179	0	2.31411e-05	0.00872712	0.00905114	0.951424	6.94234e-05	0	2.31411e-05	0	0.000231411	0	0	0	0	0.000995068	0.00152293	2.31411e-05	0	0.000231411	0.00020827	0.000115706	9.25645e-05	0	0	0.002387	0.0177027
Mf15-1B	0.00299226	0	2.19944e-05	0.00305901	0.0185431	0.954468	4.39887e-05	0	4.39887e-05	2.19944e-05	0.000263932	0	0	0	0	0.00506126	0.00288103	0	0	4.39887e-05	0.000109972	8.79775e-05	6.59831e-05	0	0	0.00349283	0.00879881
Mf15-1M	0.00848519	0	2.12105e-05	0.00596578	0.0178973	0.925074	6.36314e-05	0	0.000106052	0	0.000360578	0	0	2.12105e-05	0	0.00783157	0.0032681	4.24209e-05	4.24209e-05	0.000106052	0.000106052	0.000190894	4.24209e-05	0	0	0.00351767	0.0268579
Mf15-1T	0.00335913	0	2.79719e-05	0.00702256	0.021173	0.927491	0.000111887	0	0	0	0.000951043	0	0	0	0	0.0073854	0.00321867	2.79719e-05	0	8.39156e-05	0.000195803	0.000111887	0	0	0	0.00279732	0.026042
Mf27-1B	0.00425124	2.85115e-05	0.000142558	0.0155127	0.0196781	0.930388	5.7023e-05	0	0	2.85115e-05	0.000256604	0	0	0	0	0.00120237	0.00122384	0	0	0.000199581	0.000114046	0.000114046	2.85115e-05	0	0	0.00407947	0.0226947
Mf27-1M	0.0145994	0	0.000882366	0.00704613	0.00721878	0.931345	6.19204e-05	0	0	1.54801e-05	0.000681125	0	0	1.54801e-05	0	0.000774005	0.00113299	4.64403e-05	0	6.19204e-05	0.00114378	3.09601e-05	7.74005e-05	4.64403e-05	0	0.00345293	0.0313677
Mf27-1T	0.00572336	0	4.51523e-05	0.0101867	0.00959944	0.927819	4.51523e-05	0	3.01016e-05	0	0.000120406	0	0	1.50507e-05	0	0.000361218	0.00158033	4.51523e-05	0	3.01016e-05	7.52538e-05	6.0203e-05	0.000451523	0	0	0.00253067	0.0412808
Ms0-1	0.00438316	0	0.000200045	0.0272422	0.140982	0.672679	7.27437e-05	0	1.81859e-05	1.81859e-05	0.000527391	0	0	0	0	0.00707409	0.00226093	5.45577e-05	0	9.09296e-05	0.000236417	7.27437e-05	9.09296e-05	1.81859e-05	0	0.00418897	0.139789
Ms4-1B	0.0174962	0	0.00010102	0.0719507	0.0987957	0.740095	0.000252549	0	0	0	0.000404078	0	0	0	0	0.0119153	0.0161092	2.52549e-05	0	0.000176784	0.000353569	0.000328314	2.52549e-05	0	0	0.0117406	0.0302307
Ms4-1M	0.0139771	2.92327e-05	0.000380025	0.0750699	0.180481	0.676622	0.000613888	0	2.92327e-05	2.92327e-05	0.000555423	0	0	0	0	0.00760468	0.00873706	0.000116931	0	0.000175396	0.000701586	0.000409259	0.000116931	0	5.84656e-05	0.00798214	0.0263111
Ms4-1T	0.0471635	0	0.000107828	0.101701	0.116626	0.677074	0.000625402	0	0	0	0.000301918	0	0	0	0	0.0113258	0.00485393	4.31312e-05	0.00015096	8.62624e-05	0.000560705	0.000107828	0.000560705	0	0	0.00606467	0.0326457
Ms8-1B	0.0100731	0	0	0.0326877	0.122597	0.777158	0.000679399	0	0	0	0.00109459	0	0	0	0	0.0079321	0.00354488	0	0	0.000113233	0.000188722	7.54889e-05	0.000113233	0	0	0.0123778	0.0313657
Ms8-1M	0.0136901	0	5.8997e-05	0.0463477	0.141942	0.719941	0.00109144	0	2.94985e-05	5.8997e-05	0.000442478	2.94985e-05	0	2.94985e-05	0	0.0122702	0.00430701	8.84956e-05	2.94985e-05	8.84956e-05	0.000943952	0.000117994	8.84956e-05	0	0	0.0157253	0.0426796
Ms8-1T	0.0133182	0	0.00093903	0.0840098	0.14221	0.683426	0.0010851	0	4.17346e-05	0	0.000479949	0	0	0	0	0.00964298	0.00575506	2.08674e-05	0	0.000104337	0.000834693	0.000166938	4.17346e-05	4.17346e-05	0	0.017797	0.0400846
Ms15-1B	0.00488523	0	0.000139512	0.0633062	0.0547783	0.852523	0.00024802	0	3.10025e-05	0	0.000325526	0	0	9.30076e-05	0	0.00114697	0.00260192	4.65038e-05	0	0.000108508	0.000263521	4.65038e-05	0.000372031	0	0	0.0035471	0.0155372
Ms15-1M	0.0078273	0	0.000148403	0.0119121	0.0426141	0.899726	6.36013e-05	0	2.12004e-05	4.24009e-05	0.000932819	0	0	0	0	0.00237358	0.00258334	0	0	6.36013e-05	0.000318007	0.000763216	0.000339207	0	0	0.0130823	0.0171892
Ms15-1T	0.00422953	0	7.25518e-05	0.0494266	0.0440621	0.831443	4.83679e-05	0	4.83679e-05	4.83679e-05	0.000483679	0	0	0	0	0.00268763	0.0032123	0	2.41839e-05	0.00012092	0.00067715	0.000290207	2.41839e-05	0	0	0.023075	0.0400253
Ms27-1B	0.0100505	0	7.93645e-05	0.0212292	0.0871274	0.788972	0.000456346	0	4.96028e-05	0	0.00090277	0	0	0	0	0.023785	0.00270546	0.000148808	0	0.000267855	0.000406743	6.94439e-05	0.000168649	1.98411e-05	0	0.00627437	0.0572867
Ms27-1M	0.0149024	0	0.000204752	0.0190239	0.030445	0.883434	0.000204752	0	6.82505e-05	0	0.000273002	0	0	0	0	0.00270647	0.00225726	0.000204752	0	0.000477754	0.000591504	0.000227502	0.00011375	0	0	0.00914135	0.0357232
Ms27-1T	0.0248869	0	0.00207481	0.0538046	0.0233524	0.848798	0.000142821	0	3.5705e-05	3.5705e-05	0.000928331	0	0	0	0	0.00238819	0.00228013	3.5705e-05	1.78526e-05	0.000124967	0.00233416	0.000107115	0.000178526	1.78526e-05	1.78526e-05	0.00778054	0.0306575
Mt0-1	0.0487795	0	0.000252486	0.316972	0.0425659	0.448717	0.000908948	0	0.000151492	0	0.00161707	5.04971e-05	0	0	0	0.00353973	0.00338694	0.000555468	0	0.000504971	0.00212639	5.04971e-05	0.00035348	0	0	0.00398538	0.125482
Mt10-1B	0.0759708	0	0.00247097	0.115833	0.0199077	0.716934	0.000256086	0	0.000170725	2.13405e-05	0.00145694	0	0	0	0	0.0013637	0.000832279	0.000128043	0	0.000234745	0.00372977	0.000128043	6.40216e-05	6.40216e-05	0	0.00221455	0.0582194
Mt10-1M	0.0677362	0	0.000103315	0.0602753	0.0122169	0.821025	0.000227293	0	6.19891e-05	4.13261e-05	0.000351272	0	0	0	0	0.00136359	0.000826521	0.000103315	0	0.00020663	0.00047525	8.26521e-05	4.13261e-05	0	0	0.000805858	0.0340566
Mt10-1T	0.0292964	0	9.24025e-05	0.0417276	0.0146703	0.876919	0.000221766	0	9.24025e-05	0	0.000887065	0	0	0	0	0.00151115	0.000720741	9.24025e-05	0	0.000166325	0.000498974	0.000129363	3.6961e-05	3.6961e-05	0	0.000813142	0.0320871
F0-1	0.216092	0	0	0.110959	0	0.00137931	0	0	0.30268	0	0	0	0	0	0	0.105133	0.0163984	0	0	0	0	0	0	0	0.137779	0.00597681	0.103601
F5-1	0.0370444	0	0	0.116279	0	0.00295623	0	0	0.0844604	0	0	0	0	0	0	0.0885709	0.00098541	0	0	0	0	0	0	0	0.642086	0.00312556	0.0244919
F15-1	0.0810521	0	0	0.24371	0	0.00610653	0	0	0.258138	0	0	0	0	0	0	0.0870668	0.00258924	0	0	0	0	0	0	0	0.247962	0.00388889	0.0694862
F20-1	0.0532857	0	0	0.336925	0	0.00643623	0	0	0.202665	0	0	0	0	0	0	0.0290391	0.0038888	0	0	0	0	0	0	0	0.29891	0.0038888	0.0649623
F28-1	0.0917722	0	0	0.385802	0	0.0054872	0	0	0.107281	0	0	0	0	0	0	0.0331163	0.0189163	0	0	0	0	0	0	0	0.238792	0.0105992	0.108234
F0-2	0.294629	0	0	0.0574244	0	0.011785	0	0	0.364588	0	0	0	0	0	0	0.0336042	0.0117892	0	0	0	0	0	0	0	0.118355	0.00501796	0.102808
F5-2	0.0409245	0	0	0.0942288	0	0	0	0	0.0973514	0	0	0	0	0	0	0.0749714	0.00162654	0	0	0	0	0	0	0	0.654541	0.00318279	0.0331734
F10-2	0.0849036	0	0	0.19042	0	0.00550643	0	0	0.0676155	0	0	0	0	0	0	0.0567263	0.00153694	0	0	0	0	0	0	0	0.555128	0.00396793	0.0341945
F15-2	0.102616	0	0	0.228248	0	0.00380077	0	0	0.23345	0	0	0	0	0	0	0.0370065	0.0163999	0	0	0	0	0	0	0	0.300259	0.00920591	0.0690138
F20-2	0.0720868	0	0	0.370412	0	0.0076724	0	0	0.315819	0	0	0	0	0	0	0.0201621	0.0162406	0	0	0	0	0	0	0	0.143096	0.00499947	0.0495122
F28-2	0.0727236	0	0	0.413073	0	0.00809665	0	0	0.128692	0	0	0	0	0	0	0.0117914	0.0276955	0	0	0	0	0	0	0	0.226994	0.00695934	0.103975
S1	0.129746	0	0	0.00245931	0.083576	0.0959636	0.257357	4.32273e-05	0	0.228716	0.00555621	0	0	8.64548e-05	0	0.0901038	0.00108291	6.4841e-05	0	0.00041066	4.32273e-05	0.00123471	0.000194523	0	0.0825234	0.00616345	0.0146749
S2	0.159203	0	0	0.0029446	0.0802507	0.13402	0.198004	8.27519e-05	0	0.206449	0.0238329	3.31007e-05	0	8.27519e-05	0	0.0877042	0.00160522	0	0	0.000695116	1.65504e-05	0.000678565	0.000364109	0	0.0820195	0.00488723	0.0171257
S3	0.153315	0	0	0.00296311	0.0644323	0.247246	0.139082	0	0	0.163564	0.0405946	0	0	0	0	0.0622968	0.00136916	0	0	0.00169612	3.19151e-05	0.000797877	0.000510642	0	0.0848266	0.00616122	0.0311126
S4	0.15985	0	0	0.00577234	0.060564	0.453225	0.0662856	0	0	0.0723115	0.00212025	0.00034526	0	0	0	0.0433078	0.00108548	9.86456e-05	0	0.00196807	4.93228e-05	0.00103476	4.93228e-05	0	0.116796	0.0034492	0.0116867
S5	0.211395	0	0	0.0071211	0.0801202	0.13597	0.0658885	0	0	0.0978341	0.0180276	0	0	0	0	0.0224926	0.00136984	0	0	0.00164172	0.000228146	0.000501921	0.000182517	0	0.31703	0.00150578	0.0386903
S6	0.724159	0	0	0.00799457	0.0162474	0.124267	0.0142952	0	0	0.0173112	0.0025719	0	0	0	0	0.00786029	0.00204512	0	0	0.000221983	0	0.00039957	0.00053276	0	0.0709492	0.00186953	0.00927535
S7	0.541352	0	0	0.0107541	0.0425379	0.25651	0.0271297	0	0	0.0322624	0.00329956	0	0	0	0	0.00724071	0.00529559	0	0	0.0026478	0	0.00037834	0.000648583	0	0.0606447	0.00119151	0.00810633
S8	0.280738	0	0	0.00488155	0.0690561	0.104623	0.0130536	0	0	0.0231847	0.0446808	0	0	0	0	0.00690561	0.00544439	0	0	0.0122634	0.00105031	0.00191582	0.000450133	0	0.145126	0.00184005	0.284786
T1	0.221819	0	0	0.00400091	0.06273	0.0883674	0.17385	0	0	0.0898204	0.00841243	6.89321e-05	0	0.000137864	0	0.0294383	0.00441153	0	0	0.00165301	6.89321e-05	0.000413593	0.0023479	0	0.29413	0.00420095	0.0141295
T2	0.145726	0	0	0.0111921	0.0536236	0.241836	0.173854	0	0	0.130712	0.00310102	0	0	0	0	0.0708866	0.00252231	0	0	0.0104823	0.000258715	0.000711467	0.00310102	0	0.130778	0.00511013	0.0161056
T3	0.299986	0	0	0.00873666	0.038021	0.267389	0.0926355	0	0	0.0787955	0.00338494	0	0	0	0	0.0962689	0.00146991	0	0	0.000701796	0	0.000255198	0.00389216	0	0.0951923	0.00465817	0.00861244
T4	0.265737	0	0	0.0207961	0.0312153	0.265504	0.0763123	0	0	0.0665793	0.0116965	0	0	0	0	0.0206167	0.00259688	0	0	0.0547667	0	0.000403158	0.000748723	0	0.15671	0.00529932	0.0210178
T5	0.24505	0	0	0.151391	0.0179424	0.49784	0.0120023	0	0	0.00980524	0.00223771	0	0	0	0	0.00352948	0.0016376	0	0	0.000989479	4.30208e-05	0.000172083	0.00198342	0	0.0452628	0.000817396	0.00929667
T6	0.406129	0	0	0.018562	0.0617244	0.389979	0.0335696	0	0	0.0301503	0.0113804	6.03686e-05	0	0	0	0.0034401	0.00129913	6.03686e-05	0	0.00084516	3.01843e-05	9.05529e-05	0.000724423	0	0.0342243	0.000996082	0.0067347
T7	0.430096	0	0	0.0364377	0.0514819	0.316672	0.0312507	0	0	0.0474142	0.0122894	0	0	0	0	0.00765127	0.00786649	0	0	0.00274412	7.31761e-05	0.000182941	0.00263651	0	0.0384931	0.00292707	0.0117836
T8	0.137499	0	0	0.00822894	0.0230879	0.0869131	0.00766881	0	0	0.0141053	0.693105	2.44886e-05	0	0	0	0.00115083	0.000612216	2.44886e-05	0	0.00163968	2.44886e-05	0.000440795	0.000685682	0	0.0191058	0.00036733	0.00531622
F1	0.138621	0	0	0.0186842	0.00444622	0.456203	0.00525463	0	0	0.00457759	0.00413297	3.39084e-05	0	0	0	0.00217259	0.00122271	0	0	0.000237359	0.000135634	0.000135634	0.00169765	0	0.0176333	0.000542535	0.344269
F2	0.083136	0	0	0.190216	0.00857166	0.466523	0.00417957	0	0	0.00944198	0.00408849	0	0	0	0	0.00139656	0.0964539	0	0	0.00152812	0.000130581	0	0.00287409	0	0.128322	0.000304689	0.00283361
F3	0.149065	0	0	0.0103196	0.039866	0.318177	0.09438	0	0	0.109586	0.00607103	0	0	0	0	0.0476342	0.00106142	0	0	0.00157186	4.24568e-05	4.24568e-05	0.000254741	0	0.199	0.00318928	0.0197394
F4	0.0938385	0	0	0.00428304	0.193482	0.380613	0.0553856	0	0	0.128176	0.0443945	0	0	0	0	0.0273569	0.000540837	0.000360558	0	0.0114004	0	0.00202605	9.01395e-05	0	0.0384424	0.00338024	0.0162294
F5	0.473864	0	0	0.013658	0.0248453	0.359223	0.0223746	0	0	0.0290127	0.0110812	0	0	0	0	0.00701989	0.00344632	0	0	0.00171786	0.000103246	0.000240907	0.00158001	0	0.0429889	0.00196175	0.00688204
F6	0.528935	0	0	0.00617537	0.00950844	0.0763538	0.0076681	0	0	0.011676	0.327847	0	0	0	0	0.00197326	0.00123712	5.64137e-05	0	0.00171765	0.000141034	0.000253861	0.00546991	0	0.0144467	0.00062055	0.00591977
F7	0.832733	0	0	0.00287707	0.00700327	0.041651	0.00404428	0	0	0.00612274	0.00179177	0	0	0	0	0.00259039	0.000570618	5.18743e-05	0	0.000674366	7.78115e-05	0	0.000389057	0	0.095271	0.000752177	0.00339925
F8	0.501412	0	0	0.00974089	0.0522355	0.102672	0.0589053	0	0	0.0494891	0.0107556	0	0	0	0	0.0286274	0.000940821	0	0.000490864	0.0170195	0.00666981	0.000449959	0.000204526	0	0.091632	0.0111209	0.0576336
XJNX 00-2 30cm	0.00128001	0.000525032	0	0.00473005	0.00653008	0.00303004	0.00169002	0	0.8362	0	0	0.00134002	0	0	0	0.0915911	0.0200702	0	0	0	0	0	0	0	0.00058337	0.0131802	0.0192502
XJNX 15-2 30cm	0.0156401	0.00224002	0	0	0.0336003	0.217362	0.00122001	0	0.0982008	0.000612083	0	0.00163001	0	0.00211002	0	0.0246902	0.00816006	0	0	0	0	0	0	0	0.322363	0.144251	0.127921
XJNX 20-2 30cm	0.0217796	0.099268	0.00354993	0.0189896	0.0344393	0.0838183	0	0	0.158267	0	0	0.0118998	0.0349493	0	0	0.048869	0.0210196	0	0	0	0	0	0	0	0.0227895	0.0443191	0.396042
XJNX 24-2 30cm	0.0126	0.26041	0.007	0.14281	0.091	0.10396	0	0	0.10431	0	0.0021	0	0.01155	0	0	0	0.00525	0	0	0	0	0	0	0	0	0.00385	0.25516
XJNX 30-2 30cm	0	0	0.01282	0	0.0378299	0.0196	0.00306999	0	0.624239	0	0	0.00614999	0	0	0	0	0	0	0	0	0	0	0.00879998	0	0.10936	0.00074176	0.17739
XJNX 35-2 30cm	0	0	0.02142	0.01047	0.13501	0.0330501	0.000698325	0	0.02956	0.00419001	0	0.0987002	0	0	0	0.0142	0	0	0	0.01187	0	0.0966002	0.00559001	0	0.15782	0.00396001	0.376861
XJNX 40-2 30cm	0.0115103	0.0247707	0.0127604	0.0590618	0.129884	0.0900927	0.00300009	0	0.265028	0	0	0.0240207	0.00976029	0	0	0.0643119	0.0132604	0	0	0.00175005	0	0	0.00300009	0	0.0242707	0.0437913	0.219727
XJNX 45-2 30cm	0	0.00177002	0	0.00887009	0.0258803	0.0128601	0.00207002	0	0.140171	0	0	0.00222002	0	0	0	0.0493905	0	0	0	0.00887009	0	0	0.00902009	0	0.286853	0	0.452025
XJNX 51-2 30cm	0.0403504	0.0189402	0.00117001	0.0105101	0.0220602	0.123261	0	0	0.214612	0	0	0	0	0	0	0.138321	0.00791008	0.00130001	0	0.00830008	0	0	0	0	0.0372404	0.00519005	0.370834
XJNX 55-2 30cm	0.01124	0.00139	0.00293	0.01694	0.02079	0.20222	0	0.00308	0.21854	0	0	0.01263	0.00308	0	0.0037	0.06407	0.03157	0	0	0.00862	0	0	0.00169	0	0.03927	0.00678	0.35146
XJNX 62-2 30cm	0.0159298	0.00111999	0.0206498	0.0305197	0.0374796	0.0731593	0	0	0.432226	0	0	0	0	0	0	0.098069	0.167638	0	0	0	0	0.00201998	0.0150398	0	0.00829992	0.0186298	0.0792192
XJNX 00-2 60cm	0	0.00120001	0	0.0127601	0.00601005	0.0125401	0.00390003	0	0.575465	0	0	0	0	0	0	0.264902	0.0261302	0	0	0	0	0	0	0	0.000901044	0.0179502	0.0782407
XJNX 05-2 60cm	0.00392999	0.00047435	0	0.01057	0.00731999	0.00744999	0.000745408	0	0.450229	0	0	0.00203	0	0	0	0.297489	0.0765099	0	0	0	0	0.00258	0.000542115	0	0.0208	0.0887698	0.0305599
XJNX 10-2 60cm	0.00277003	0	0.00813008	0.150742	0.0448304	0.0868809	0	0	0.410704	0	0	0.00519005	0	0	0	0.0572906	0.0417104	0	0.00813008	0.0148801	0	0.0098701	0.00346003	0	0.0121101	0.0212902	0.122011
XJNX 15-2 60cm	0.0028	0.00316	0	0.0164	0.02042	0.12664	0.00187	0	0.49396	0	0	0.0023	0	0	0	0.13404	0.06537	0	0	0.00302	0	0.0087	0.00338	0	0.02093	0.03279	0.06422
XJNX 20-2 60cm	0.000586059	0.00440005	0.00117001	0.0102101	0.0174802	0.00938011	0	0	0.869221	0	0	0	0	0	0	0.0146502	0.00625008	0	0	0.000341868	0	0.00205002	0.00210003	0	0.00278003	0.0083001	0.0510806
XJNX 24-2 60cm	0.00571994	0.0320797	0	0.0344097	0.0267097	0.0216998	0	0	0.604564	0	0	0	0.0115499	0	0	0.0568094	0.0395396	0	0	0.00361996	0	0.0214598	0	0	0.0200598	0.0452595	0.0765192
XJNX 30-2 60cm	0.03165	0.00344	0.0039	0.13899	0.05688	0.1328	0	0.00252	0.29633	0	0	0	0	0	0	0.03394	0.01583	0	0	0.0078	0	0	0	0	0.04037	0.04381	0.19174
XJNX 35-2 60cm	0.0307496	0	0.00267996	0.119348	0.0194997	0.0340695	0	0	0.525063	0	0	0	0.000964203	0	0	0.0359995	0.0333195	0.0160698	0.0128598	0.00899987	0	0	0.00620991	0	0.0397494	0.00588992	0.108528
XJNX 40-2 60cm	0	0.00485005	0.00787008	0.0760108	0.0605706	0.0869209	0	0	0.314353	0	0	0	0	0	0	0.0542105	0.0396704	0	0	0.00666007	0	0.0109001	0	0	0.0451205	0.0145401	0.278323
XJNX 45-2 60cm	0.0341604	0.000845534	0.000591873	0.0243503	0.0104001	0.0317104	0	0	0.478906	0	0	0.00203003	0.00118001	0	0	0.0613008	0.0208803	0	0	0.00448006	0	0.0147102	0.00220003	0	0.0231703	0.0206303	0.268453
XJNX 51-2 60cm	0.05005	0.00435	0.01306	0.01959	0.04171	0.10627	0.00617	0	0.21944	0	0.00109	0.05513	0	0	0	0.02648	0.01124	0	0	0.00798	0	0.01016	0	0	0.23758	0.01959	0.17011
XJNX 55-2 60cm	0	0	0.00357002	0.0283302	0.0275702	0.0490103	0	0	0.332232	0	0	0	0	0	0	0.0236102	0.0188901	0.000893433	0	0	0	0	0.0322902	0	0.0354802	0.0264202	0.421703
XJNX 62-2 60cm	0.02103	0.000600961	0.0847399	0.02359	0.01547	0.03245	0	0	0.560099	0	0	0	0	0	0	0.04162	0.0579899	0	0	0.00406	0	0.00466	0.01773	0	0.00285	0.00885999	0.12425
XJNX 00-2 90cm	0.0578995	0.000379036	0.00151999	0.00482996	0.00691994	0.00587995	0.00132999	0	0.576035	0	0	0.00122999	0	0	0	0.289397	0.0234098	0	0	0	0	0	0	0	0.00425996	0.00738993	0.0195198
XJNX 05-2 90cm	0.0116601	0	0	0.00583004	0.0139201	0.00525003	0.00140001	0	0.606104	0	0	0.00255002	0	0.000192689	0	0.153331	0.0766405	0	0	0	0	0.00140001	0.000770755	0	0.0342002	0.0520703	0.0346802
XJNX 10-2 90cm	0.01044	0.0046	0.00146	0.11342	0.01289	0.05594	0	0	0.62935	0	0	0	0.00353	0	0	0.04397	0.08342	0	0	0.00123	0	0	0.00253	0	0.01236	0.01826	0.0066
XJNX 15-2 90cm	0.00763008	0.00213002	0	0.0242203	0.00807008	0.254193	0.00266003	0	0.410174	0	0	0.00169002	0.000621069	0	0	0.098661	0.0502205	0	0	0.000798517	0	0.00319003	0	0	0.0401904	0.0673407	0.0282103
XJNX 20-2 90cm	0.02026	0.01866	0.00196	0.03271	0.01191	0.11322	0	0	0.33932	0	0	0	0.00747	0	0	0.02915	0.04301	0	0	0	0.00178	0.00604	0.00924	0	0.06612	0.07519	0.22396
XJNX 24-2 90cm	0.0120701	0.00494004	0.0239602	0.0128001	0.0241402	0.104611	0.00549005	0	0.350773	0	0	0.00585005	0	0	0.000731535	0.0256002	0.0351103	0	0	0.00640005	0	0.0120701	0.0118901	0	0.273042	0.0585205	0.0320003
XJNX 30-2 90cm	0.022	0.01366	0.00278	0.02529	0.01562	0.0753	0.000948346	0	0.39647	0	0.000632231	0.0062	0	0	0	0.0483	0.10154	0	0	0	0	0	0.03224	0	0.02402	0.02592	0.20908
XJNX 35-2 90cm	0.0500592	0	0	0.0295495	0.0400493	0.0180697	0	0	0.427833	0	0	0.0317495	0	0	0	0.0708188	0.0400493	0	0	0.000976785	0.00683989	0.0253996	0	0	0.0332094	0.0371194	0.188277
XJNX 40-2 90cm	0.01962	0	0	0.02803	0.05326	0.06142	0	0	0.22426	0	0	0.01784	0.00433	0	0	0.06116	0.03491	0	0	0.00561	0	0.00102	0.00306	0	0.04638	0.01249	0.42661
XJNX 45-2 90cm	0	0	0	0.01333	0.0118	0.0139	0	0	0.77613	0	0	0	0	0	0	0.05425	0.01485	0	0	0.00933	0	0.01237	0.00552	0	0.01808	0.00362	0.06682
XJNX 51-2 90cm	0.00409996	0.0111899	0	0.0384896	0.0278497	0.0545995	0.00136999	0	0.376186	0	0	0.00627994	0	0	0	0.0848992	0.0554194	0	0	0.0109199	0	0.0272997	0	0	0.00436996	0.00600994	0.291017
XJNX 55-2 90cm	0.00596994	0.00317997	0.00238998	0.0381996	0.00835992	0.0576994	0	0	0.361716	0	0	0	0	0	0	0.0640694	0.0425796	0	0	0	0	0.0266597	0.00596994	0	0.0517295	0.0485495	0.282927
XJNX 62-2 90cm	0	0.0180397	0.00919987	0.0272296	0.0132598	0.598402	0	0	0.0926587	0	0	0	0.00176997	0	0	0.00459993	0.0109598	0	0	0	0	0	0.0767489	0	0.00088416	0.0213997	0.124848
2出-中	0.0178002	0	0.00496005	0.0198302	0.0763908	0.0344703	0.00135001	0	0.502035	0	0	0	0	0	0	0.129561	0.0304203	0	0	0	0	0.00901009	0.00406004	0	0.00315003	0.00653007	0.160432
2入-中2	0.000547214	0	0	0.00298001	0.00444001	0.00523001	0	0	0.495711	0	0	0	0	0	0	0.413871	0.00286001	0	0	0	0	0	0	0	0	0.00213001	0.0722302
2出-中3	0.04866	0	0.00218	0.0168	0.07091	0.0216	0	0	0.4233	0	0	0	0	0	0	0.10823	0.00436	0	0	0.00524	0	0	0	0	0.00611	0.05019	0.24242
2出-下	0.0270003	0	0.000867982	0.0253603	0.0647108	0.0549707	0	0.0919111	0.347094	0	0	0	0	0	0	0.0671208	0.00376005	0	0	0.0338504	0	0.0165902	0	0	0.00579007	0.00299004	0.257983
2出-下2	0.00666007	0.000951402	0	0.0447205	0.0536205	0.0097701	0	0.00077842	0.368284	0	0	0	0	0	0	0.380384	0.00320003	0	0	0	0	0	0.0137501	0	0.00164002	0.0369304	0.0793108
2-10中	0.0365704	0	0	0.666737	0.00749007	0.0523705	0	0	0.182212	0	0	0	0	0	0	0.0305203	0.00379004	0	0	0	0	0	0	0	0.00108001	0.00939009	0.0098401
2-10下	0.00725992	0	0	0.669563	0.00770992	0.178648	0	0	0.0903691	0	0	0	0	0	0	0.0148598	0.00582994	0	0	0	0	0	0.000770493	0	0.00263997	0.0104599	0.0118899
2-20中	0.110851	0.00089905	0.00126002	0.173332	0.0335304	0.0937712	0	0	0.465976	0	0	0	0	0	0.000988955	0.0390205	0.00665009	0	0	0	0	0.00189002	0.00629008	0	0.00089905	0.0199603	0.0446806
2-20下	0.0804994	0	0.00349997	0.189349	0.0338997	0.0650395	0.000437474	0.00116999	0.458037	0	0.00531996	0	0	0	0	0.0635795	0.00677995	0	0	0.00320998	0	0.00451997	0.00320998	0	0.0194699	0.0166999	0.0452797
2-30中	0.02254	0	0.00727	0.34236	0.05222	0.06232	0	0	0.38374	0	0	0	0	0	0	0.07463	0.00369	0	0	0	0	0	0	0	0.00197	0.00973	0.03953
2-30下	0.0402997	0.000848349	0.0345697	0.107949	0.0928992	0.0629895	0	0	0.321737	0	0	0.00232998	0	0	0	0.0848393	0.00932992	0	0	0.00254998	0	0.00678994	0	0	0.0994692	0.0337197	0.0996792
2-40中	0.00881	0	0	0.03977	0.03236	0.03908	0	0	0.50728	0	0	0	0.0027	0	0	0.24937	0.01012	0	0	0	0	0.0014	0	0	0.00558	0.00785	0.09568
2-40下	0.000743447	0	0.00034313	0.0114899	0.0118399	0.00863994	0	0	0.425197	0	0	0	0	0	0	0.462537	0.00531996	0	0	0	0	0	0	0	0.00136999	0.00497997	0.0675396
5-10中	0.00527989	0.00207996	0	0.340843	0.00671987	0.290784	0	0	0.221846	0	0	0	0	0	0	0.0713386	0.00415992	0	0	0.00111998	0	0	0	0	0.00527989	0.0102398	0.0403092
5-10下	0.0131601	0	0	0.236742	0.00292003	0.217072	0	0	0.365554	0	0	0	0	0	0	0.113651	0.00425004	0	0	0	0.00133001	0	0	0	0.00332003	0.0101001	0.0319003
5-20中	0.01477	0	0.01494	0.37046	0.0229	0.32515	0	0	0.13278	0	0	0	0	0	0	0.05959	0.00149	0	0	0	0	0	0.00315	0	0.00531	0.00647	0.04299
5-20下	0.00550007	0	0.00167002	0.209853	0.0232003	0.113461	0	0	0.406165	0	0	0	0	0	0	0.134432	0.0076501	0	0	0	0	0	0.000956798	0	0.00335004	0.0202503	0.073511
5-30中	0.0359	0	0.00263	0.09993	0.03317	0.1181	0	0	0.52747	0	0	0	0	0	0	0.08954	0.0023	0	0	0	0	0	0	0	0.00438	0.01029	0.07629
5-30下	0.00915011	0	0	0.0308904	0.0262603	0.086761	0	0	0.559317	0	0	0	0	0	0	0.122711	0.00527006	0	0	0	0	0	0.000538219	0	0.0212103	0.0310004	0.106891
5-40下	0.213838	0	0	0.132079	0.0377396	0.232698	0	0	0.345907	0	0	0	0	0	0	0	0	0	0	0	0	0	0	0	0	0	0.0377396
6-10中	0.0521901	0.00105	0	0.16181	0.01509	0.574931	0	0	0.12932	0	0	0	0	0	0	0.02997	0.0021	0	0	0.00168	0	0	0.0008384	0	0.00943002	0.013	0.00859001
6-40中	0.294486	0.000744591	0.0301596	0.0308096	0.243476	0.235387	0	0	0.070359	0	0.00176997	0	0	0	0	0.0153598	0.0156398	0	0	0	0	0	0	0	0.0253196	0.00474993	0.0317395
6-40下	0.137319	0.00200998	0.126269	0.0524395	0.0276197	0.0603694	0	0.00401996	0.0419896	0.00230998	0.0149699	0	0	0.00220998	0	0.0193898	0.00883991	0.00160998	0	0.00280997	0.00170998	0	0	0	0.344247	0.00220998	0.147659
ZD0AW-1	0.0734792	0	0.201982	0.0300752	0.288107	0	0.116541	0	0	0	0	0	0	0	0	0	0.00717703	0	0	0	0.018797	0	0.075188	0	0.00615174	0.0608339	0.121668
ZD0AN-1	0.366721	0	0	0	0.20517	0	0.140549	0	0.085622	0	0	0	0	0	0	0	0	0	0	0	0	0	0.0565428	0	0.0226171	0.0565428	0.0662359
ZD0BW-1	0.00703682	0	0.138616	0	0.239541	0.00395219	0.13717	0	0.208213	0	0	0.0188934	0	0	0	0.00896472	0.00231348	0	0	0	0.00424137	0	0.00472335	0	0.0179294	0.0668016	0.141604
ZD0BN-1	0.147275	0	0	0	0.207658	0.123711	0.150221	0	0.116348	0	0	0	0	0	0	0	0	0	0	0	0	0	0.0927835	0	0.011782	0.095729	0.0544919
ZD0CW-1	0.0264064	0	0.102468	0	0.285878	0.01062	0.200344	0	0.070178	0	0	0.0386051	0	0.0173651	0	0.0483639	0.00229621	0	0	0	0	0	0.0054535	0	0.0119116	0.106487	0.0736223
ZD0CN-1	0.525	0	0.068125	0	0.106875	0.0275	0.090625	0	0.049375	0	0	0	0	0	0	0.00875	0.008125	0	0	0	0	0	0.0325	0	0.00875	0.0525	0.021875
ZD0DW-1	0.0334307	0	0.144109	0	0.240506	0.0134697	0.218111	0	0.0809802	0	0	0.0342421	0	0.0285622	0	0.0641026	0.0097371	0	0	0	0	0	0	0	0.00486855	0.0585849	0.0692957
ZD0DN-1	0.172932	0	0.157895	0	0.239098	0	0.204511	0	0.120301	0	0	0	0	0	0	0.0300752	0	0	0	0	0	0	0	0	0.0360902	0	0.0390977
ZD1AW-1	0.545627	0	0	0	0	0.026616	0	0	0	0	0	0	0	0	0	0	0	0	0	0	0.0798479	0	0.326996	0	0.0209125	0	0
ZD1AN-1	0.921909	0	0	0	0	0	0	0	0	0	0	0	0	0	0	0	0	0	0	0	0	0	0.0563991	0	0.021692	0	0
ZD1BW-1	0.0865079	0	0.15754	0	0.228175	0.00634921	0.0714286	0	0.169841	0	0	0	0	0	0	0	0	0	0	0	0	0	0.0174603	0	0.163889	0.0531746	0.0456349
ZD1BN-1	0.429224	0	0	0	0	0.237443	0	0	0.0639269	0	0	0	0	0	0	0	0	0	0	0	0	0	0.269406	0	0	0	0
ZD1CW-1	0.368385	0	0.041384	0	0.0807327	0.328358	0.0678426	0	0	0	0	0	0	0	0	0.0101764	0	0	0	0	0	0	0.0970149	0	0	0	0.00610583
ZD1CN-1	0.685635	0	0.0541436	0.126519	0	0.0767956	0	0	0	0	0	0	0	0	0	0	0	0	0	0	0	0	0.0480663	0	0.00718232	0	0.00165746
ZD1DW-1	0.576503	0	0.193989	0	0.229508	0	0	0	0	0	0	0	0	0	0	0	0	0	0	0	0	0	0	0	0	0	0
ZD1DN-1	0.893333	0	0	0	0	0	0	0	0	0	0	0	0	0	0	0	0	0	0	0	0	0	0	0	0.106667	0	0
ZD2AW-1	1	0	0	0	0	0	0	0	0	0	0	0	0	0	0	0	0	0	0	0	0	0	0	0	0	0	0
ZD2AN-1	1	0	0	0	0	0	0	0	0	0	0	0	0	0	0	0	0	0	0	0	0	0	0	0	0	0	0
ZD2BW-1	0.358491	0	0	0.506289	0	0	0	0	0	0	0	0	0	0	0	0	0	0	0	0	0	0	0.100629	0	0.0345912	0	0
ZD2BN-1	1	0	0	0	0	0	0	0	0	0	0	0	0	0	0	0	0	0	0	0	0	0	0	0	0	0	0
ZD2CW-1	0.789286	0	0	0	0	0.130357	0	0	0	0	0	0	0	0	0	0	0	0	0	0	0	0	0.0678571	0	0	0	0.0125
ZD2CN-1	0.885381	0.00692042	0.0449827	0	0	0.0376298	0	0	0	0	0	0	0	0	0	0	0	0	0	0	0	0	0.0250865	0	0	0	0
ZD2DW-1	1	0	0	0	0	0	0	0	0	0	0	0	0	0	0	0	0	0	0	0	0	0	0	0	0	0	0
ZD2DN-1	0.940397	0	0	0	0	0	0	0	0	0	0	0	0	0	0	0	0	0	0	0	0	0	0	0	0.0596026	0	0
ZD3AW-1	0.934426	0	0	0	0	0	0	0	0	0	0	0	0	0	0	0	0	0	0	0	0	0	0	0	0.0655738	0	0
ZD3AN-1	0.655172	0	0	0.344828	0	0	0	0	0	0	0	0	0	0	0	0	0	0	0	0	0	0	0	0	0	0	0
ZD3BW-1	1	0	0	0	0	0	0	0	0	0	0	0	0	0	0	0	0	0	0	0	0	0	0	0	0	0	0
ZD3CW-1	1	0	0	0	0	0	0	0	0	0	0	0	0	0	0	0	0	0	0	0	0	0	0	0	0	0	0
ZD3CN-1	0.81005	0	0	0.18995	0	0	0	0	0	0	0	0	0	0	0	0	0	0	0	0	0	0	0	0	0	0	0
ZD3DW-1	1	0	0	0	0	0	0	0	0	0	0	0	0	0	0	0	0	0	0	0	0	0	0	0	0	0	0
ZD3DN-1	1	0	0	0	0	0	0	0	0	0	0	0	0	0	0	0	0	0	0	0	0	0	0	0	0	0	0
ZF0AS-1	0.840816	0	0	0	0	0	0	0	0	0	0	0	0	0	0	0	0	0	0	0	0	0	0.159184	0	0	0	0
ZF0AX-1	0.877551	0	0	0	0	0	0	0	0	0	0	0	0	0	0	0	0	0	0	0	0	0	0.122449	0	0	0	0
ZF0BS-1	0.536765	0	0.397059	0	0	0	0	0	0	0	0	0	0	0	0	0	0	0	0	0	0	0	0	0	0.0661765	0	0
ZF0BX-1	1	0	0	0	0	0	0	0	0	0	0	0	0	0	0	0	0	0	0	0	0	0	0	0	0	0	0
ZF0CS-1	0.996289	0	0	0	0	0	0	0	0.00115955	0	0	0	0	0	0	0	0	0	0	0	0	0	0.00255102	0	0	0	0
ZF0CX-1	0.709026	0	0	0.267221	0	0	0	0	0	0	0	0	0	0	0	0	0	0	0	0	0	0	0.023753	0	0	0	0
ZF0DS-1	1	0	0	0	0	0	0	0	0	0	0	0	0	0	0	0	0	0	0	0	0	0	0	0	0	0	0
ZF0DX-1	1	0	0	0	0	0	0	0	0	0	0	0	0	0	0	0	0	0	0	0	0	0	0	0	0	0	0
ZF5AS	0.946735	0	0	0	0	0	0	0	0	0	0	0	0	0	0	0	0	0	0	0	0.0532646	0	0	0	0	0	0
ZF5AX	0.794271	0	0	0	0	0	0	0	0.0208333	0	0	0	0	0	0	0	0	0	0	0	0	0	0.135417	0	0.0299479	0.0195312	0
ZF5BS	0.561905	0	0	0	0	0	0	0	0.290476	0	0	0	0	0	0	0	0	0	0	0	0	0	0	0	0	0	0.147619
ZF5BX	0.253333	0	0	0	0	0.424444	0	0	0	0	0	0	0	0	0	0	0	0	0	0	0	0	0.0844444	0	0.0622222	0	0.175556
ZF5CS	0.797407	0	0	0	0	0	0.121556	0	0	0	0	0	0	0	0	0	0	0	0	0	0	0	0	0	0.0145867	0.0470016	0.0194489
ZF5CX	0.841716	0	0	0	0	0.0784024	0	0	0	0	0	0	0	0	0	0	0	0	0	0	0	0	0	0	0.0798817	0	0
ZF5DS	0.25072	0	0	0	0.139769	0.0331412	0.0821326	0	0.0432277	0	0	0	0	0.0720461	0	0	0	0	0	0	0	0	0	0	0.103746	0	0.275216
ZF5DX	0.258528	0	0	0	0	0	0	0	0.0341113	0	0	0	0	0.0861759	0	0	0.0305206	0	0	0.016158	0.138241	0	0	0	0.256732	0	0.179533
ZF10AS	0.829659	0	0	0	0	0	0	0	0	0	0	0	0	0	0	0	0	0	0	0	0	0	0.116232	0	0.0541082	0	0
ZF10AX	0.548942	0	0	0.206349	0	0.047619	0	0	0.0740741	0	0	0	0	0	0	0	0	0	0	0	0	0	0	0	0.0568783	0	0.0661376
ZF10BS	0.520147	0	0	0.00732601	0	0.040293	0	0	0	0	0	0	0	0	0	0	0	0	0	0	0	0	0.208791	0	0.18315	0	0.040293
ZF10BX	0.712	0	0	0	0	0	0	0	0	0	0	0	0	0	0	0	0	0	0	0	0	0	0.108	0	0.18	0	0
ZF10CS	0.788181	0	0	0	0	0.0876494	0	0	0	0	0	0	0	0	0	0	0	0	0	0	0	0	0	0	0.12417	0	0
ZF10CX	0.946916	0	0.0359094	0	0	0	0	0	0	0	0	0	0	0	0	0	0	0	0	0	0	0	0	0	0.0171741	0	0
ZF10DS	0.192482	0	0.0202396	0	0	0.0660884	0	0	0	0	0	0	0	0.0169352	0	0	0.110285	0	0	0	0	0	0	0	0.331268	0.0557621	0.206939
ZF10DX	0.519531	0	0.234375	0	0	0	0	0	0	0	0	0	0	0	0	0	0	0	0	0	0	0	0	0	0.246094	0	0
ZF15AS-1	0.931362	0	0.00107424	0.01176	0.0150393	0	0.00463617	0	0.00169616	0.00610618	0	0	0	0.00729349	0	0	0.00135693	0	0	0.000961158	0	0	0.00288347	0	0.01176	0	0.00407079
ZF15AX-1	0.90496	0	0.00197239	0.00226459	0.0399591	0	0.0100811	0	0	0.00920447	0	0.00189934	0	0.00336036	0.000730514	0	0.00241069	0	0	0	0.000876616	0	0.00160713	0	0.00343341	0.00131492	0.0159252
ZF15BS-1	0.975803	0	0	0.00735189	0.00663812	0.00121342	0.00192719	0	0.000856531	0.00356888	0	0	0	0	0	0	0.000499643	0	0	0	0	0	0	0	0.00192719	0	0.000214133
ZF15BX-1	0.919282	0	0	0.0420617	0.00874367	0.000736309	0.00303728	0	0	0.00377358	0	0	0	0.00184077	0	0.00248504	0.00266912	0	0	0.00745513	0	0	0	0	0	0	0.00791532
ZF15CS-1	0.902511	0	0	0	0.0229955	0.00459909	0.00822995	0	0.00290469	0.00689864	0	0	0	0.00187595	0	0.0262632	0.00429652	0	0	0.0111346	0	0	0	0	0.00248109	0.000605144	0.00520424
ZF15CX-1	0.582192	0	0	0.191781	0	0	0	0	0.0456621	0	0	0	0	0	0	0	0	0	0	0	0	0	0	0	0.180365	0	0
ZF15DS-1	0.929211	0	0.00242326	0	0.0266559	0.000807754	0.00506682	0	0	0.00771038	0	0	0	0.0020561	0	0.00506682	0.00315759	0	0	0.00763695	0	0	0	0	0.00352475	0	0.00668233
ZF15DX-1	0.866075	0.00150776	0.00745011	0	0.0117073	0.0010643	0.0271397	0	0.0180044	0.0108204	0	0.00407982	0	0	0	0	0.00594235	0	0	0.00248337	0	0	0.0180931	0	0.00532151	0.00549889	0.0148115
11BW-1	0.334039	0	0.0329878	0	0.0750549	0	0.292805	0	0.0590149	0.0388136	0	0.0202013	0	0.00590149	0	0.000680941	0.0954074	0.00302641	0	0.00249678	0	0	0.0110464	0	0	0.00431263	0.0242112
11BN-1	0.932247	0	0	0	0.00613787	0	0.0387158	0	0.0029509	0.0127479	0	0	0	0.00236072	0	0	0.00177054	0.00212465	0	0	0	0	0	0	0	0	0.000944287
11CW-1	0.293733	0.00742501	0.0950995	0	0.111553	0	0.176656	0	0.0126522	0.0278586	0	0.0287496	0	0.0234036	0	0.00629641	0.0758539	0.010098	0	0	0	0	0.0258984	0	0.00546481	0.0104544	0.0888031
11CN-1	0.140154	0.0181983	0.0630149	0	0.180444	0	0.206247	0	0.0320507	0.0276143	0	0.0413762	0	0.0373925	0	0.0264373	0.0109552	0.123404	0	0	0	0	0	0	0.016478	0.0480761	0.0281575
14BW-1	0.605748	0	0.150112	0	0.015904	0	0.077567	0	0.015346	0	0	0	0	0.0825893	0	0	0	0.0446429	0	0	0	0	0	0	0	0.00362723	0.00446429
14BN-1	0.571774	0.00328884	0.290482	0	0.00338557	0.0103502	0.00870575	0	0.0057071	0	0	0	0	0.044496	0.0123815	0	0.000677114	0.0255369	0.0182821	0	0	0	0.00154769	0	0	0.00145096	0.00193461
14CW-1	0.063732	0.00895505	0.281968	0	0.105018	0	0.111822	0.0956562	0.0360528	0	0	0.0195383	0	0.0225039	0	0.0257022	0.00255859	0.0276211	0	0	0	0.000755946	0	0	0.0100017	0.0395999	0.148514
14CN-1	0.0882809	0.0136802	0.714536	0	0.00464991	0	0.00721073	0	0.0522272	0	0	0.00188692	0	0.00363906	0	0	0.00283038	0.00936721	0	0	0	0	0	0	0.00242604	0.00350428	0.0957612
15BW-1	0.71284	0	0.123761	0	0.00484925	0	0.0122285	0	0.00611427	0	0	0	0	0.13852	0	0	0	0	0	0	0	0	0	0	0	0.0016867	0
15BN-1	0.673882	0.00258824	0.220706	0	0	0	0.008	0	0	0	0.00164706	0	0	0.0917647	0	0	0.00141176	0	0	0	0	0	0	0	0	0	0
16BW-1	0.855678	0.0161856	0.0361478	0	0.00519288	0.00195576	0.0064068	0.00222552	0.0129485	0	0.00283248	0	0	0.0323712	0	0.00330456	0	0.00896952	0	0	0	0	0.0013488	0	0.00566496	0.005058	0.0037092
16BN-1	0.331668	0	0.00783255	0.558677	0.0222822	0.00607698	0	0	0.00378123	0	0	0	0	0.0356516	0	0.0229575	0.00459149	0.00648211	0	0	0	0	0	0	0	0	0
16CW-1	0.385291	0.00730026	0.572327	0	0.00534	0	0.00757064	0.00101392	0.00331215	0	0	0	0	0.00452886	0	0.000337975	0	0.0012843	0	0	0	0	0	0	0.00168987	0.00202785	0.00797621
16CN-1	0.0397922	0.00946637	0.851386	0	0.0043562	0.00938259	0.00502639	0	0.00376979	0	0	0	0	0.00402111	0.0160007	0.000502639	0.00150792	0.0130686	0.0247969	0	0	0	0	0	0	0.00569657	0.0112256
18CW-1	0.0132548	0.0241952	0.87699	0	0.0115015	0	0.0127639	0.00792482	0.00511957	0	0	0.00210393	0	0.00771443	0	0.00063118	0.00259485	0.00462866	0	0	0	0	0	0	0	0.00357669	0.0270005
18CN-1	0.0232749	0.022693	0.845119	0	0.00260131	0	0.00414157	0	0.00253286	0	0	0	0	0.00112952	0	0.00133488	0.00992607	0.0140676	0	0	0	0	0	0	0	0.00472344	0.0684556
105BS-1	0.568332	0.023728	0.107917	0	0	0	0.0241843	0	0.0704997	0	0.00159708	0	0	0.0784851	0	0.00136893	0.00342231	0.120465	0	0	0	0	0	0	0	0	0
105BX-1	0.592785	0.018343	0.154693	0	0	0	0.0177316	0	0.00947722	0	0	0	0	0.100581	0	0	0.0253745	0.0764292	0	0	0	0	0	0	0	0.00122287	0.00336289
105CS-1	0.448661	0.185584	0.174227	0	0.0176364	0.0014029	0.00908544	0	0.0546463	0	0.0275904	0	0	0.00761574	0.00167012	0.00581201	0.00414189	0.0179037	0	0	0.00360746	0	0	0	0.010956	0.00808337	0.0213775
105CX-1	0.0777942	0.172821	0.551452	0	0	0	0.00418513	0	0.00566224	0	0.00541605	0	0	0.00500574	0	0	0.00812408	0.154357	0	0.0010668	0	0	0	0	0.00484162	0.00558017	0.00369276
115BS-1	0.390134	0.121823	0.294295	0	0	0	0.0148748	0	0.0755037	0	0	0	0	0.0623235	0	0	0	0.0190171	0	0	0	0	0	0	0.0048955	0	0.0171342
115BX-1	0.0555174	0.00484749	0.0103352	0	0.00708831	0.227512	0.00233228	0	0.021585	0	0	0	0	0.00118901	0.162482	0.00891755	0.0058993	0.0824987	0.399963	0	0	0	0	0	0.000548772	0	0.0092834
115CS-1	0.28309	0.218898	0.292748	0	0.0155274	0.0418481	0.0094679	0	0.0763113	0	0.0143912	0	0.00927855	0	0.00492331	0	0	0.0121189	0.00795304	0	0	0	0	0	0	0.010036	0.00340845
115CX-1	0.105351	0.217789	0.225434	0	0.0154764	0.02741	0.00839083	0	0.0236808	0	0.00969607	0	0	0	0.00689912	0.0218161	0.124557	0.176767	0.0102555	0	0	0	0	0	0	0.00372926	0.0227485
25BW-1	0.282499	0.0790325	0.0241883	0	0.0153279	0	0	0.450589	0	0	0.0397749	0	0	0	0	0	0.00161687	0	0	0.00097012	0.00556202	0.00148752	0.00653214	0	0	0	0.0924201
26CW-1	0.013403	0.869327	0.0180416	0	0.00715	0	0.000230645	0.0143769	0.000179391	0	0.00725251	0.000615053	0	0	0	0	0.00074319	0	0	0.000538172	0.00363907	0.00156326	0	0	0	0	0.0629405
26CN-1	0.0108968	0.361781	0.0102539	0	0.35487	0.00032144	0	0.0205722	0	0.00495018	0.00395371	0.00199293	0	0	0	0	0.000900032	0	0	0.00144648	0.00327869	0.177338	0	0	0	0	0.0474446
27CN-1	0.0113161	0.160737	0.757909	0	0.00397594	0	0.00316036	0.00621878	0	0	0.0071363	0	0	0.00180107	0	0	0.000271859	0	0	0	0.00441771	0.00180107	0	0	0.000237877	0	0.0410168
200BS-1	0.382094	0.213301	0.0378355	0	0.0876228	0	0.00425282	0.00542602	0	0.0303564	0.0365889	0	0.00249303	0	0	0	0.00432615	0	0	0	0.00733245	0.00285966	0.00505939	0	0	0	0.180452
200BX-1	0.618122	0.296246	0.0141716	0	0.00738731	0.000904568	0.00286447	0.00889492	0	0	0.0161315	0	0	0	0	0	0.00452284	0	0	0	0	0	0.00135685	0	0	0	0.0293985
20BN-1	0.293169	0.0158798	0.263289	0	0.112916	0.0292139	0.000787927	0.123523	0	0.0379417	0	0	0	0	0.00151524	0	0.0525486	0	0	0.0152737	0	0	0	0	0	0	0.0539427
230BS-1	0.184188	0.546763	0.00615869	0	0.173589	0	0.0109567	0.00143225	0	0	0	0.00186193	0.00150387	0.00257806	0.0545689	0	0.000644514	0	0	0.00307935	0	0	0	0	0	0	0.0126755
30BW-1	0.18311	0.107036	0.0504938	0	0.332205	0.000887804	0.153978	0	0.000998779	0.0545444	0.00610365	0.0117634	0.000610365	0.0508268	0.000832316	0	0.00116524	0	0	0.00310731	0	0	0.00327378	0	0	0.00194207	0.0371213
30BN-1	0.239375	0.278827	0.114166	0	0.143336	0.00053313	0.0434882	0.00220868	0	0.0747144	0	0.00723534	0.0185072	0.014166	0.00685453	0	0.00708302	0	0	0.00159939	0	0	0	0	0	0	0.0479056
30CW-1	0.0188671	0.142469	0.0814795	0	0.3565	0	0.189768	0	0.00149182	0.0839805	0.00307139	0.0634461	0.00149182	0.0112764	0	0.00425607	0	0	0	0.000175508	0	0.00175508	0.00193059	0	0	0.00583564	0.0322057
30CN-1	0.026278	0.611176	0.0261476	0	0.138758	0.00371674	0.039254	0	0	0.0748565	0.0200183	0.0294079	0	0.00495566	0.00945488	0	0.000391236	0	0	0	0	0.00267345	0	0	0	0	0.0129108
300BS-1	0.149196	0.244373	0.0455305	0	0.171704	0.00308682	0.152154	0	0.0114469	0.115756	0	0.0253376	0.0230225	0.0316399	0.00167203	0.000514469	0.000643087	0	0	0.0101608	0	0	0	0	0	0.000643087	0.013119
300BX-1	0.286459	0.398252	0.0142616	0	0.0774421	0	0.038031	0	0.00322036	0.0713081	0.00582733	0.00521392	0.0309768	0.0213157	0.0102745	0	0	0	0	0.0108879	0	0	0	0	0	0	0.0265297
300CS-1	0.0517149	0.572115	0.275894	0	0.0357541	0.00063067	0.0195508	0	0.00601562	0.0136322	0.00130985	0.00164944	0.00179498	0.0127104	0.000436618	0	0.000194052	0	0	0.00169796	0	0	0	0	0	0	0.00489982
300CX-1	0.0570901	0.802068	0.0741507	0	0.0165436	0.00590842	0	0	0	0.0156573	0	0	0.0105613	0	0.00243722	0	0	0	0	0	0	0	0	0	0.00664697	0	0.00893648
304BS	0.0894539	0.382298	0.019774	0.0257376	0.0885122	0	0.0430006	0	0	0.0263653	0.0178908	0	0.132141	0.00313873	0.00219711	0	0.0753296	0.0473949	0	0.00345261	0	0.00753296	0.00973007	0	0	0.00564972	0.0204018
304BX	0.0172125	0.250876	0.0118812	0.0571211	0.00974867	0	0.00441736	0.00274181	0	0	0	0	0.513481	0.00167555	0.0102056	0	0.0033511	0	0	0.100381	0	0	0	0	0	0	0.0169078
306CS-1	0.0573971	0.651902	0.00469346	0	0.00752909	0	0.0308986	0	0.000977804	0.00958248	0.00420456	0.00254229	0.224504	0.004009	0.000488902	0	0.000684463	0	0	0	0	0	0	0	0	0	0.000586682
306CX-1	0.0502502	0.470646	0.0620904	0	0.077102	0	0.0304461	0	0.0042991	0.021707	0	0.00366481	0.266192	0.00176193	0.0015505	0	0	0	0	0.00775248	0	0	0	0	0	0	0.00253718
32BN-1	0.673593	0.227585	0.00539921	0	0.0163613	0	0.0173429	0	0	0	0.00343586	0	0.0235602	0	0.00556283	0	0.00114529	0	0	0.00768979	0	0	0	0	0	0	0.0183246
32CN-1	0.02318	0.868841	0.0540478	0	0.0184624	0.000931858	0.00768783	0	0.00430984	0.00570763	0	0	0.00232964	0.00716366	0	0	0.000232964	0	0	0	0	0	0	0	0	0	0.00710542
35CN-1	0.0371783	0.888881	0.0238607	0	0.00943331	0.015884	0.00672817	0	0	0.0027745	0	0	0.0132482	0	0.00152598	0	0.000485538	0	0	0	0	0	0	0	0	0	0
35CW-1	0.185463	0.633572	0.149037	0	0.0113277	0	0.00621911	0	0	0	0.00227664	0	0.00488645	0	0.000610806	0	0.000333167	0	0	0	0	0.00149925	0	0	0	0.000888445	0.00388695
32BW-1	0.930178	0.047432	0.00137484	0	0.00437003	0	0.00417362	0	0.000589217	0.00427183	0	0	0	0.00294609	0.00201316	0	0	0	0	0.00265148	0	0	0	0	0	0	0
32CW-1	0.0310592	0.880964	0.0274809	0	0.0167939	0.00224237	0.0128817	0	0.00310115	0.0028626	0	0.00166985	0.000667939	0.00357824	0	0	0	0	0	0.000572519	0	0	0.000477099	0	0	0	0.0156489
22CW-2	0.0396024	0.00810398	0.0123853	0	0.00733945	0	0.0201835	0.816437	0	0.00282875	0	0	0	0.00137615	0	0	0.00351682	0	0	0	0	0	0	0	0	0	0.0882263
24BW-2	0.066141	0.034516	0.00621989	0	0.00341656	0	0.202979	0.53929	0	0.129391	0	0	0.00148927	0.0113885	0	0	0	0	0	0	0	0	0	0	0	0	0.00516864
24BN-2	0.000946027	0.000995818	0.00263892	0	0	0	0	0.995419	0	0	0	0	0	0	0	0	0	0	0	0	0	0	0	0	0	0	0
25BN-2	0.840933	0.0944068	0.0261845	0	0	0	0	0.0162095	0	0	0	0	0.00106876	0.0151407	0	0	0	0	0	0	0	0	0.00356252	0	0	0	0.00249377
27CW-2	0.0030451	0.228842	0.728009	0	0.00620511	0	0.00838839	0.0072393	0	0.0066073	0	0	0	0.00321747	0	0	0.000172364	0	0	0	0	0.000402183	0	0	0.00132146	0	0.00654984
200CS-2	0.0183338	0.416324	0.0342476	0	0.0191405	0	0.0165738	0	0.00234673	0.00352009	0.404737	0	0	0.0565415	0	0	0.00205339	0	0	0	0.00550015	0	0.00132004	0	0	0	0.0193605
200CX-2	0.0125877	0.583361	0.0485806	0	0.0253721	0	0.0278634	0.0563824	0.00131122	0.00747394	0.185865	0	0	0.0378942	0	0	0	0	0	0	0.000196683	0	0	0	0.00596604	0	0.00714614
215BS-2	0.0553397	0.0454492	0.00317909	0.786766	0.00730013	0	0.0189568	0.0276698	0	0	0.00800659	0	0.00129518	0.00223714	0	0.0148357	0	0	0	0	0	0	0	0	0	0	0.028965
215BX-2	0.0456026	0.192429	0.124519	0	0.152157	0.163903	0.0757082	0.0104629	0.000444181	0.130787	0.043283	0.00883427	0.00631724	0.0104629	0	0	0	0	0	0.00750173	0.000493535	0	0	0	4.93535e-05	0	0.0270457
215CS-2	0.00807739	0.402085	0.191181	0	0.0979149	0.000469616	0.0133841	0.00201935	0	0.0249366	0.0671551	0	0.00145581	0.00601108	0	0	0	0	0	0.172349	0	0	0	0	0	0	0.0129614
225BS-2	0.607717	0.0241158	0.170418	0.160772	0.0209003	0	0	0	0	0	0	0	0	0.0160772	0	0	0	0	0	0	0	0	0	0	0	0	0
225CS-2	0.087772	0.345305	0.261756	0	0.0824836	0.00133161	0.0521991	0.00536448	0	0.115622	0.0141911	0	0	0.00292954	0	0.00327195	0	0	0	0.00323391	0	0	0	0	0	0	0.0245396
20BN-2	0.0500347	0.0134197	0	0	0.111522	0.000867654	0.0101226	0.699503	0	0	0	0.0293267	0	0.000347062	0.00699907	0	0.0349954	0	0	0.0013304	0	0	0	0	0.000404905	0	0.0411268
20CN-2	0.106315	0.0178609	0.00722943	0	0.0543483	0.0193068	0.00948331	0.0139911	0.00382734	0	0.00956836	0	0	0	0.433681	0	0.0118648	0	0	0.0821178	0	0	0.0346587	0	0.0247927	0	0.170955
230CS-2	0.234454	0.275996	0.0012982	0	0.241919	0.0866546	0.0570557	0.0066208	0	0.0375179	0.0138907	0	0.0026613	0.0243412	0.00194729	0	0	0	0	0	0	0	0	0	0.0012982	0	0.0143451
145CX-2	0.015018	0	0	0	0	0.977708	0	0	0	0	0	0	0	0	0.00406469	0	0	0	0	0.000770152	0	0	0.000641794	0	0	0	0.00179702
22BN-2	0.0664173	0	0	0.042003	0.0668439	0	0	0	0	0	0	0	0	0	0	0	0	0	0	0	0.258253	0	0	0.220778	0	0	0.345705
DN231-4-9	0.0299725	0.00353774	0.0684945	0.0436812	0.112127	0.0501671	0.251867	0	0.28297	0	0	0.00422563	0.00108097	0.0136596	0	0.0576847	0	0	0	0	0	0.00162146	0.00565055	0	0.000982704	0.00294811	0.0693298
DN234-14-9	0.235954	0	0.0174317	0.224354	0.0317281	0.160208	0.0863431	0	0.0791949	0	0	0.010158	0	0.00426386	0	0.0337346	0.00746175	0	0	0.0112867	0	0	0.0640206	0	0.011224	0.00457738	0.0180587
DN251-4-9	0.0129434	0.0413674	0.00342871	0.369409	0.0123776	0.460253	0.0265553	0	0.0219952	0	0	0.000874321	0.0369958	0.000634311	0	0.00193722	0	0	0	0	0	0	0.00135434	0	0	0.000308584	0.0095661
DN254-14-9	0.0478977	0.00322999	0.0101869	0.724098	0.013969	0.080805	0.0363029	0	0.0229688	0	0.000276068	0.00861331	0	0.00215333	0.000579742	0.0044999	0.00422384	0	0	0.0113464	0.00317478	0	0.0111531	0	0.000993844	0.00226376	0.0112636
J204-14-9X	0.125147	0.00188605	0.0844008	0.362102	0.00599214	0.0218664	0.15613	0	0.00815324	0.0907662	0.0666601	0.0121807	0	0.0119646	0	0.00483301	0.00131631	0	0	0.00141454	0	0	0.0293713	0	0.00166994	0.000333988	0.0138114
J201-4-9X	0.699143	0.0171949	0.0351175	0.0196475	0.0108883	0.0791559	0.0568672	0	0.0138799	0.022127	0	0.00886697	0.00894782	0.00153622	0	0.0123167	0.000727684	0	0	0.000323415	0	0	0.000539025	0	0.00156317	0	0.0111578
DN271-4-9	0.390015	0.0414847	0.0295488	0.189083	0.00820961	0.122242	0.055313	0	0.0259098	0.0301019	0	0.0124017	0.0543231	0.00163028	0	0.0280932	0.00171761	0	0	0.00055313	0	0	0	0	0.00014556	0.000640466	0.00858806
DN276-19-11	0.562004	0.00352462	0.221158	0.0573372	0.00600675	0.0396148	0.0345016	0	0.0162828	0.0168288	0	0.00630461	0	0.0016382	0	0.0252184	0.000496426	0	0	0	0	0	0	0	0.000645353	0	0.00843924
DN274-14-9	0.244435	0.0123352	0.0618177	0.41656	0.0146037	0.0768467	0.0745782	0	0.0277896	0	0	0.0199915	0.00482064	0.00241032	0	0.0235361	0.00439529	0	0	0	0	0	0.00269389	0	0.00425351	0	0.00893237
J231-4-9X	0.507167	0.0060456	0.0138074	0.0889678	0.00772276	0.239367	0.0262496	0	0.0273612	0	0.0070597	0.0110966	0.00971196	0.000897088	0	0.0167717	0.000331533	0	0	0	0	0	0.000975096	0	0.00040954	0.000429042	0.03563
J236-19-11X	0.680775	0.00487984	0.0143943	0.0992889	0.00313879	0.0967141	0.0161844	0	0.0100539	0.0126533	0	0.00546837	0.00333497	0.00139774	0	0.0132418	0.000980873	0	0	0	0	0	0.00215792	0	0.00816577	0	0.0271702
J234-14-9X	0.480329	0.00601775	0.0901158	0.0754476	0.00729652	0.184707	0.0205356	0	0.0128253	0.0216263	0.00966601	0.0105687	0	0.0129758	0	0.0138784	0.0210621	0	0	0.00146683	0	0	0.0123364	0	0.00131638	0	0.0178276
J2254-9X	0.362363	0.00289826	0.0217571	0.0835665	0.0149542	0.227131	0.0397504	0	0.0305525	0.0804267	0.00132837	0.0435343	0.0244541	0.00118748	0	0.0151354	0.000664184	0	0	0	0	0	0.000905706	0	0.00102647	0.00044279	0.0479219
J12514-9X	0.436132	0.0544897	0.0257432	0.0837266	0.0159669	0.106497	0.0278272	0	0.0223108	0.0597916	0.00848912	0.0311983	0.0166105	0.0027582	0	0.0118296	0.00208397	0	0	0	0	0	0.00502605	0	0.0355501	0.000674226	0.0532945
J12519-11X	0.289002	0.0165632	0.121988	0.0619426	0.056304	0.0538914	0.0503402	0	0.00504215	0.171921	0.0143945	0.121988	0.000894576	0.00447288	0	0.0081054	0.000840359	0	0	0.000840359	0.000677709	0.00105723	0.00170783	0	0	0.000948792	0.0170783
J13014-9X	0.131517	0.0123437	0.0457203	0.520261	0.00328894	0.0300065	0.0256212	0	0	0.0967192	0	0.0574143	0	0.00393861	0	0.00312652	0.000121813	0	0	0	0	0	0.0566428	0	0	0	0.0132776
J13019-11X	0.45565	0.00745964	0.0394507	0.0946929	0.034255	0.10822	0.0606235	0	0.00554834	0.0564854	0.000649471	0.0987938	0.00137317	0.00387827	0	0.0197625	0	0	0	0	0	0	0.000630915	0	7.42253e-05	0.000222676	0.0122286
DN256-19-11	0.553318	0.00202353	0.192894	0.0503529	0.00829804	0.00727843	0.0376471	0	0.0181961	0.0261804	0	0.0105412	0	0.00451765	0	0.0578353	0.0131765	0	0	0	0	0	0.000768627	0	0.000109804	0.000313725	0.016549
10D-1S2_F_filt.fastq.gz	0.94892	0	0	0.0154163	0.00642695	0	0.00189028	0	0.00861127	0	0.00894732	0	0	0.00840124	0	0	0	0	0	0	0	0	0	0	0	0	0.00138621
10D-1X1_F_filt.fastq.gz	0.880881	0	0	0.0109093	0.073548	0.00114583	0.00124132	0	0.0177842	0	0.00630207	0	0	0.00214843	0	0	0	0	0	0.000620658	0	0.000692273	0	0	0	0	0.00472655
10D-1Z2_F_filt.fastq.gz	0.786391	0	0	0.0183553	0.103294	0.00340049	0.0043146	0	0.0544444	0	0.0109693	0	0	0.00175509	0	0	0	0	0	0	0	0.00314454	0	0	0	0.00120663	0.0127244
10D-2S2_F_filt.fastq.gz	0.952371	0	0	0.0230254	0.00536489	0.000282363	0.000436379	0	0.00589111	0	0.00668686	0	0	0.00227174	0	0	0	0	0	0.00326	0	0	0	0	0	0	0.000410709
10D-2X3_F_filt.fastq.gz	0.713287	0	0	0.0464491	0.0440408	0.0118877	0.00722484	0	0.133865	0	0.010043	0	0.00235704	0	0	0	0.00271572	0	0	0	0	0.00046116	0	0	0	0	0.0276696
10D-2Z3_F_filt.fastq.gz	0.934664	0	0	0.0102128	0.0204111	0.0016612	0.00124229	0	0.0182877	0	0.00391466	0	0	0.00140119	0	0	0	0.000650035	0	0	0.000173343	0.000476693	0	0	0	0.000173343	0.00673148
15D-1S3_F_filt.fastq.gz	0.928026	0	0	0.0126825	0.0115216	0.00130598	0.00069652	0.00243782	0.0104768	0	0.0203152	0	0	0.00368575	0	0	0.00159619	0	0	0	0	0	0	0	0	0	0.00725542
15D-1X3_F_filt.fastq.gz	0.907432	0	0	0.0166548	0.0155499	0.000844924	0.00302223	0	0.0409788	0	0.00835175	0	0	0.0010724	0	0	0	0	0	0	0	0	0	0	0	0.00022748	0.00586572
15D-1Z3_F_filt.fastq.gz	0.885402	0	0	0.0198081	0.0181255	0.00430996	0.00245018	0	0.0453137	0.000354244	0.00546125	0	0	0.00510701	0	0	0.00168266	0	0	0	0	0.000177122	0	0	0	0	0.0118081
15D-2S3_F_filt.fastq.gz	0.956655	0	0	0.0154372	0.00585654	0.000216336	0.00105078	0	0.00611923	0	0.011404	0	0	0.00248787	0	0	0	0	0	0	0	0	0	0	0	0	0.00077263
15D-2X3_F_filt.fastq.gz	0.962678	0	0	0.0106846	0.00597039	0.000823968	0	0	0.010617	0	0.00472769	0	0	0.000337692	0	0	0.00104009	0	0	0.00151286	0	0	0	0	0	0.000216123	0.00139129
15D-2Z3_F_filt.fastq.gz	0.919431	0	0	0.010186	0.0181085	0.000495155	0	0	0.0256773	0	0.0134399	0	0	0.00120252	0	0	0.00282945	0	0	0.00275872	0	0.00205135	0	0	0	0.000707364	0.0031124
20D-1S3_F_filt.fastq.gz	0.953854	0	0	0.00402071	0.0154521	0	0.000998607	0	0.0127454	0.000420466	0.0044149	0	0	0.0030221	0	0	0	0	0	0	0	0.00139279	0	0	0	0.000341629	0.00333745
20D-1X2_F_filt.fastq.gz	0.781057	0	0	0.008828	0.143226	0.000280488	0.00290822	0.000516689	0.0275026	0	0.00646599	0	0	0.000900515	0	0	0.00087099	0	0	0	0	0.02145	0	0	0	0.00221438	0.00377921
20D-1Z2_F_filt.fastq.gz	0.786124	0	0	0.0139501	0.12751	0.00233155	0.00350712	0	0.0395384	0	0.00407531	0	0	0.000646564	0	0	0	0	0	0	0.000313486	0.0149494	0	0	0	0.00162621	0.00542722
20D-2S2_F_filt.fastq.gz	0.977073	0	0	0.00288037	0.00703833	0	0	0	0.00529617	0	0.00371661	0	0	0.000696864	0	0	0	0	0	0	0	0.00125436	0	0	0	0.000325203	0.00171893
20D-2X2_F_filt.fastq.gz	0.888463	0	0	0.0106292	0.0547651	0.000276801	0.00440114	0	0.0257979	0.000581283	0.00678163	0	0	0	0	0	0	0	0	0	0	0.00372298	0	0	0	0.000927284	0.00365378
20D-2Z3_F_filt.fastq.gz	0.861762	0	0	0.0158947	0.0557189	0.000595176	0.00409621	0	0.0442531	0	0.0057767	0	0	0.00050765	0	0	0	0	0	0	0	0.00428877	0	0	0	0.00176802	0.00533908
25D-1S2_F_filt.fastq.gz	0.969121	0	0	0.00464006	0.00214365	0	0.0011668	0	0.012482	0.000217079	0.00686511	0	0	0	0	0	0	0	0	0	0	0	0	0	0	0	0.00336472
25D-1X2_F_filt.fastq.gz	0.915887	0	0	0.0141869	0.00977322	0.000798672	0.00298451	0	0.0409845	0	0.00464491	0	0	0.000651548	0	0	0	0	0	0	0	0	0	0	0	0	0.0100885
25D-1Z3_F_filt.fastq.gz	0.944911	0	0	0.00933936	0.00734524	0.000272577	0.00120508	0	0.0239294	0	0.00682878	0	0	0.000272577	0	0	0	0	0	0.00222366	0	0	0	0	0	5.73847e-05	0.00361524
25D-2S2_F_filt.fastq.gz	0.975824	0	0	0.00395179	0.00341547	0.00117142	0	0	0.00889152	0	0.00317554	0	0	0	0	0	0.000338725	0	0	0	0	0	0	0	0	0	0.003232
25D-2X2_F_filt.fastq.gz	0.935635	0	0	0.0116593	0.00741957	0.00239006	0.00180813	0	0.0308213	0	0.00365783	0	0	0.00033253	0	0	0	0	0	0	0.00027018	0	0	0	0	0	0.00600632
25D-2Z2_F_filt.fastq.gz	0.951405	0	0	0.00735407	0.00718693	0.00126746	0.00107247	0	0.0198198	0	0.00689444	0	0	0	0	0	0.000334276	0	0	0	0	0	0	0	0	0.000139282	0.00452665
5D1-1S2_F_filt.fastq.gz	0.964874	0	0	0.00794184	0.00525505	0	0.00114584	0	0.0023707	0	0.00450433	0	0.00640089	0.00750721	0	0	0	0	0	0	0	0	0	0	0	0	0
5D1-1X2_F_filt.fastq.gz	0.96541	0	0	0.00281021	0.0135607	0	0.000697837	0	0.00445107	0	0.00190491	0	0	0.0084872	0	0	0.000886441	0.000226325	0	0	0	0.000169744	0	0	0	0.000245186	0.00115049
5D1-1Z4_F_filt.fastq.gz	0.955206	0	0.000422879	0.00325774	0.0283329	0	0.000375893	0	0.00479263	0	0.00332039	0	0	0.00379025	0	0	0.00050119	0	0	0	0	0	0	0	0	0	0
5D2-2S1_F_filt.fastq.gz	0.974949	0	0	0.0115941	0.00228156	0	0	0	0.00291016	0	0.00246781	0	0	0.00456313	0	0	0	0	0	0	0	0.000139688	0	0	0	0	0.00109422
5D2-2X4_F_filt.fastq.gz	0.971632	0	0	0.00524063	0.00624938	0.000639701	0	0	0.00524063	0	0.00221435	0	0	0.00679067	0	0	0.000393662	0	0	0	0	7.38116e-05	0	0	0	0.000172227	0.00135321
5D2-2Z3_F_filt.fastq.gz	0.976326	0	0	0.00395126	0.00559485	0.000514659	0.000630873	0.000415048	0.00581067	0	0.00398446	0	0	0.0017432	0	0	0	0	0	0	0	0.000232427	0	0	0	0	0.000796892

## Sheet: dominant bacteria
Dataset 2 | Relative abundance of dominant fungal and bacterial genera among three groups.
Samples	Lactobacillus	Kroppenstedtia	Bacillus	Virgibacillus	Oceanobacillus	Sphingomonas	Pediococcus	Pseudomonas	Weissella	Acetobacter	Acinetobacter	Thermoactinomyces	Rhodococcus	Undibacterium	Staphylococcus	Leuconostoc	Scopulibacillus	Pantoea	Saccharopolyspora	Lysinibacillus	Methylobacterium	Pluralibacter	Stenotrophomonas	Janthinobacterium	Others
Hf0-1	0.137675	0.11139	0.217331	0	0.0193397	0	0.0385725	0.121434	0.248745	0	0.0119671	0	0	0	0.00635752	0.00881504	0	0.005663	0.00609039	0	0	0	0.00593012	0	0.0606902
Hf0-2	0.1312	0.109341	0.199961	0	0.0083317	0.00102921	0.0466575	0.0029406	0.115811	0.00068614	0.00632229	0	0	0	0.00548912	0.00313664	0	0.0860125	0.0101941	0	0.00122525	0	0.00230347	0	0.269359
Hf4-1	0.713516	0.0392384	0.0629091	0.000518921	0.00243494	0	0.0659029	0.00498962	0.0720501	0	0.00223535	0	0	0	0.00147693	0.0122545	0	0	0	0	0	0	0.000997924	0	0.0214753
Hf4-2	0.710257	0.0847219	0.0382234	0	0.00301171	0	0.0466393	0.0106395	0.0729002	0.00061923	0.00197028	0	0	0	0.00498199	0.00647377	0	0	0.00258951	0	0	0	0.00177325	0	0.0151993
Hf8-1	0.757831	0.0429787	0.0201194	0.000736076	0.0017993	0	0.0590905	0.0184019	0.0439601	0.00065429	0.00862845	0	0	0	0.0023718	0.0140263	0	0	0	0	0	0	0.00617486	0	0.0232273
Hf8-2	0.861803	0.0261947	0.0174505	0	0.002053	0	0.0417823	0.0140288	0.0161959	0	0.00212903	0	0	0	0.00193894	0.010379	0	0	0	0	0	0	0.00117857	0	0.00486637
Hf15-1	0.957674	0.0138658	0.00911766	0.00151475	0.000553468	0	0.00384515	0	0.00859332	0	0.000320429	0	0	0	0	0.00247604	0	0	0	0	0	0	0.000291299	0	0.00174779
Hf15-2	0.992501	0.00237389	0.00221203	0	0	0	0	0.00107904	0.0014567	0	0	0	0	0	0	0.000377664	0	0	0	0	0	0	0	0	0
Hf27-1	0.978564	0	0	0	0	0	0.00124717	0.00561228	0.00342973	0	0	0	0	0	0	0	0	0	0	0	0	0	0	0	0.0111466
Hf27-2	0.995413	0.00287388	0	0	0	0	0.000221068	0.00149221	0	0	0	0	0	0	0	0	0	0	0	0	0	0	0	0	0
Hs0-1	0.164234	0.0648182	0.191962	0	0.0153229	0	0.0500426	0.0699866	0.361121	0	0.0175727	0	0	0	0.009668	0.00340508	0	0.0103977	0.00212818	0	0	0	0.0083911	0	0.0309498
Hs0-2	0.238047	0.0199672	0.0921145	0	0.0103736	0	0.0504641	0	0.457609	0	0.00928165	0	0	0	0.00600577	0.00600577	0	0.0692614	0.00335387	0	0	0	0.00467982	0	0.0328368
Hs4-1	0.0996834	0.237072	0.193514	0	0.0113211	0	0.0436535	0.0950782	0.209441	0	0.0302216	0	0	0	0	0.00738751	0	0	0	0	0	0	0.0133359	0	0.059292
Hs4-2	0.183423	0.175482	0.0882728	0.00141804	0.00978446	0	0.0667187	0.0862167	0.255956	0.00148894	0.0221923	0	0	0	0.0126205	0.0218378	0	0.00127623	0.00467952	0	0	0	0.0116988	0	0.0569342
Hs8-1	0.290041	0.197967	0.146443	0	0.0122967	0	0.0294715	0.0803862	0.0881098	0	0.0424797	0	0	0	0.00294715	0.0351626	0	0	0	0	0	0	0.0183943	0	0.0563008
Hs8-2	0.0749745	0.177879	0.354273	0.00436114	0.0215273	0	0.0112276	0.0391575	0.195787	0.00129906	0.0162383	0.0018558	0	0	0.00259813	0.0516841	0	0	0	0	0	0	0.00937181	0	0.0377656
Hs15-1	0.161462	0.274016	0.106346	0	0.0102834	0	0.0127289	0.138074	0.0636443	0.00137948	0.0401304	0.00181841	0	0	0.00432656	0.0106596	0	0	0	0	0.000877853	0	0.0265864	0	0.147667
Hs15-2	0.201118	0.176406	0.377712	0.0101108	0.00361102	0	0.00131881	0.0544792	0.0752661	0.000879204	0.00910604	0.00163281	0	0	0.00668823	0.055798	0	0.00197821	0	0	0.000314001	0	0.00295161	0	0.0206299
Hs27-1	0.567423	0.11937	0.0864976	0	0.00603784	0	0.00371215	0.12599	0.014133	0	0.0260745	0.00102867	0	0	0.00715596	0.00304128	0	0	0	0	0	0	0.00903439	0	0.0305023
Hs27-2	0.115235	0.294133	0.224813	0.0211249	0.131194	0	0.00308793	0.0911373	0.0281954	0.00158726	0.0197397	0.00418458	0	0	0.00857118	0.00519466	0	0	0.000634902	0	0	0	0.00776312	0	0.0434042
Ht0-1	0.0849217	0.00965157	0.0667112	0	0.00139614	0.0033993	0.00546315	0.0106228	0.0107442	0.000607017	0.281413	0	0	0.00224596	0.00321719	0	0	0	0	0	0.00115333	0.0118368	0.0916596	0	0.414957
Ht0-2	0.00825477	0.00154777	0.00562825	0	0	0.00173538	0.00164157	0.606585	0.00365836	0	0.193753	0	0	0	0	0	0	0	0	0	0.00121945	0.00342385	0.0354111	0	0.137142
Ht10-1	0.226493	0.0103118	0.0173287	0	0.000732198	0	0.00445421	0.00683385	0.014766	0.00372201	0.26353	0	0	0.00115931	0.00250168	0.00347794	0	0	0	0.000732198	0.00134236	0.00976265	0.114223	0	0.318628
Ht10-2	0.330021	0.00774821	0.0117755	0	0	0.000831728	0	0.395115	0.00166346	0.0573455	0.0950797	0	0	0.000875503	0.000525302	0.00118193	0	0	0	0	0.000831728	0.00210121	0.0158904	0	0.0790142
Mf0-1	0.120415	0.16156	0.0635122	0.00477108	0.0112055	0.000306399	0.051869	0.260527	0.0847413	0.000787884	0.0266567	0	0	0	0.024118	0.00253874	0	0.1026	0.00389565	0	0	0	0.0056465	0	0.074849
Mf4-1T	0.808755	0.00704999	0.00546085	0	0.000678995	0	0.0136955	0	0.102889	0	0.000187807	0	0	0	0	0.0558076	0	0	0	0	0	0	0.000245594	0	0.0052297
Mf4-1M	0.554802	0.005654	0.00261895	0	0.000660858	0	0.020046	0.00281476	0.37779	0	0	0	0	0	0.000146857	0.0295917	0	0	0	0	0	0	0.000171333	0	0.00570296
Mf4-1B	0.416674	0.0118319	0.00527638	0	0.000274098	0	0.0428735	0.0055048	0.482937	0	0.000982184	0	0	0	0	0.021471	0	0.00447693	0	0	0	0	0.000525354	0	0.00717222
Mf8-1T	0.890299	0.0297621	0.00967187	0	0.00201227	0.000259648	0.00717276	0.0396936	0.00584207	0	0.00236928	0	0	0	0	0.00149297	0	0	0	0	0	0	0.00107105	0	0.0103534
Mf8-1B	0.90299	0.0353911	0.0110884	0	0.00425153	0	0.00718164	0.0263422	0.00436644	0.000287266	0.00106288	0.000287266	0	0	0	0.00103416	0	0	0	0	0	0	0.00083307	0	0.00488351
Mf15-1T	0.777333	0.0307925	0.0193121	0	0.0106572	0	0.01573	0	0.0420282	0	0.00376007	0	0	0	0	0.0902861	0	0	0.000289236	0	0	0	0.00224714	0	0.00756463
Mf15-1M	0.638982	0.0559271	0.0275874	0	0.0045143	0	0.025372	0.0368249	0.129452	0	0.00564287	0.000125397	0	0	0.000501588	0.0658753	0	0	0	0	0	0	0.00280054	0	0.00639525
Mf15-1B	0.572085	0.0843332	0.0264967	0	0.00299963	0	0.0305899	0.0415573	0.13064	0	0.00487439	0	0	0	0.000593676	0.0894263	0	0	0	0	0	0	0.0031871	0	0.0132171
Mf27-1T	0.844007	0.0703504	0.0444892	0	0.0205436	0	0	0	0.00297255	0	0.0017505	0.00247713	0	0	0	0.00204776	0	0	0.00125508	0	0	0	0.00112296	0	0.00898372
Mf27-1M	0.899579	0.0344705	0.00779129	0	0.0137725	0	0	0.0278991	0.00499744	0	0.00153465	0	0	0	0	0.0021249	0	0	0	0	0	0	0.000786999	0	0.00704364
Mf27-1B	0.832648	0.0550603	0.0118712	0	0.00360294	0	0.00133955	0.0328422	0.0235115	0	0.00521964	0.00092383	0	0	0	0.0192157	0	0	0	0	0	0	0.0032796	0	0.0104855
Ms0-1	0.191998	0.105123	0.0478862	0	0.0901054	0	0.044146	0.0964525	0.0565001	0.00119007	0.0371189	0	0	0	0.0408024	0.00119007	0	0.102006	0.00289017	0	0	0	0.00838717	0	0.174204
Ms4-1T	0.264999	0.233555	0.108862	0.00773457	0.0330346	0	0.0380945	0	0.0243603	0.0279746	0.0477808	0.00592743	0	0	0.0366488	0.0539251	0	0.0101923	0.000795142	0	0	0	0.0208906	0	0.0852248
Ms4-1M	0.471579	0.16332	0.043044	0	0.0189476	0	0.0113788	0	0.0404696	0.0162187	0.075121	0	0	0.000978272	0.0124086	0.00952528	0	0.0103491	0	0	0	0.00272886	0.0301205	0	0.0938111
Ms4-1B	0.448707	0.178738	0.0609464	0	0.0143218	0	0.0160252	0.0015142	0.0801893	0.0235962	0.0479495	0	0	0	0.00454259	0.0225237	0	0.00788644	0	0	0	0.00246057	0.0223344	0	0.068265
Ms8-1T	0.143282	0.0965547	0.0306253	0	0.0268579	0	0.0247311	0.49049	0.0235158	0.00176217	0.0243665	0	0	0	0.0161633	0.000607644	0	0	0	0	0.000607644	0.00109376	0.0162241	0	0.103117
Ms8-1M	0.467557	0.0273083	0.00953258	0	0.00944048	0.00377619	0.00944048	0.347133	0.00994704	0.000967073	0.0112365	0	0	0	0.00382224	0.00147364	0	0	0	0	0.000460511	0	0.00792079	0	0.0899839
Ms8-1B	0.677494	0.0164174	0.00677051	0	0.00433667	0.00181432	0.00885034	0.208027	0.00964687	0.000575272	0.00592973	0	0	0	0.00212408	0.0024781	0	0	0	0	0	0	0.00345163	0	0.0520843
Ms15-1M	0.991388	0.0012965	0.000864331	0	0.000463034	0	0	0	0.00203735	0	0.0017904	0	0	0	0	0	0	0	0	0	0	0	0.000679117	0	0.00148171
Ms15-1B	0.866996	0.0205261	0.0169373	0	0.0110289	0	0.00323865	0.000700249	0.0468292	0	0.00914701	0.00135673	0	0	0	0.0012692	0	0	0	0	0	0	0.00463915	0	0.0173312
Ms27-1T	0.89954	0.0366599	0.00867794	0.000354202	0.0123085	0.000531303	0	0	0.00349774	0.00119543	0.0124856	0.00115116	0	0	0.000752679	0	0	0	0	0	0	0	0.00615425	0	0.0166918
Ms27-1M	0.696093	0.0304177	0.00871975	0	0.0103082	0	0.0124037	0.0310261	0.163647	0.000642152	0.00959849	0.000574557	0	0	0.000473165	0.00365013	0	0.00111532	0	0	0	0.000642152	0.00733405	0	0.0233541
Ms27-1B	0.658038	0.0189316	0.0051033	0	0.00724339	0	0.00769611	0.138736	0.0972508	0	0.00728455	0	0	0	0.00115236	0.00415672	0	0.00193432	0	0	0.00102889	0	0.0047329	0	0.0467117
Mt0-1	0.00807721	0	0.00340921	0	0	0.00131123	0	0.530001	0.0040386	0.0722228	0.128449	0	0	0	0.00089164	0	0	0	0	0	0	0.00257002	0.0249135	0	0.224116
Mt10-1T	0.023266	0	0	0	0	0	0	0.161989	0	0.699351	0.0382984	0	0	0	0	0	0	0	0	0	0	0	0.00867016	0	0.0684256
Mt10-1M	0.168055	0.00247942	0.000644649	0	0	0.000743826	0.00773579	0.360458	0.00912427	0.284241	0.0948131	0	0	0	0	0.00119012	0	0	0	0	0	0	0.0130913	0	0.0574234
Mt10-1B	0.465298	0.00223701	0	0	0	0.000727029	0.0114647	0.312734	0.0158828	0.0335552	0.0664952	0	0	0	0	0.00123036	0	0	0	0	0	0	0.00961915	0	0.0807561
Mf8-1M	0.889241	0.0254571	0.00397328	0.000351617	0.00316456	0	0.0149086	0.0466245	0.00513361	0.000386779	0.000879044	0	0	0	0.000949367	0.00112518	0	0	0.000562588	0	0	0	0.000457103	0	0.00678622
Ms15-1T	0.00910761	0.0372723	0.0140441	0	0.0150008	0.0127047	0	0.602441	0.00133935	0	0.0405633	0	0.000306138	0.000306138	0.000803612	0	0	0	0	0	0.00118629	0	0.0021047	0	0.26282
F5-1	0.638334	0	0.00231496	0	0	0	0.357755	0	0	0	0	0	0	0	0	0	0	0	0	0	0	0	0	0	0.00159545
F15-1	0.59398	0.00155547	0.00340522	0	0	0	0.302981	0	0.00176567	0	0.00130323	0	0	0	0	0.0946736	0	0	0	0	0	0	0	0	0.000336318
F28-1	0.988373	0	0	0	0	0	0.0116272	0	0	0	0	0	0	0	0	0	0	0	0	0	0	0	0	0	0
F0-2	0.132903	0.0355111	0.199642	0	0	0	0.039059	0.00447484	0.16151	0.00511411	0.0158857	0.00124656	0	0	0.0925654	0.165377	0	0	0.0147031	0	0	0	0	0	0.132008
F5-2	0.675064	0	0.00267201	0	0	0	0.322264	0	0	0	0	0	0	0	0	0	0	0	0	0	0	0	0	0	0
F15-2	0.60021	0.00222356	0.00555889	0	0	0	0.322085	0	0.000991587	0	0.00123197	0	0	0	0	0.0654748	0	0	0	0	0	0	0	0	0.00222356
F28-2	0.987844	0	0	0	0	0	0.0121565	0	0	0	0	0	0	0	0	0	0	0	0	0	0	0	0	0	0
F0-1	0.0358142	0.00482661	0.0457919	0	0	0	0.0027175	0.569175	0.0213344	0	0.000730075	0	0	0	0.0157777	0.0190225	0	0	0.0023119	0	0	0	0.158142	0	0.124356
F3-1	0.327821	0.0032565	0.0120682	0	0	0	0.525509	0.0782836	0.00306494	0	0	0	0	0	0.000383117	0.0111104	0	0	0	0	0	0	0.0257966	0	0.0127067
F10-1	0.954676	0	0.00191887	0	0	0	0.0385693	0.0027248	0	0	0	0	0	0	0	0.00088268	0	0	0	0	0	0	0.00107457	0	0.00015351
F20-1	0.953029	0	0.000380164	0	0	0	0.0409732	0.00283011	0	0	0	0	0	0	0	0.00126721	0	0	0	0	0	0	0.00097153	0	0.000549126
F3-2	0.404504	0.00204726	0.00494754	0	0	0	0.452188	0.0838523	0.00162075	0	0	0.000767722	0	0	0	0.00955387	0	0	0	0	0	0	0.0216668	0	0.0188518
F10-2	0.267887	0.00173886	0.00608602	0	0	0	0.694932	0.0161612	0.00127858	0	0	0	0	0	0	0.000204572	0	0	0	0	0	0	0.00613717	0	0.00557459
F20-2	0.949987	0	0.00101259	0	0	0	0.042881	0.00347803	0	0	0	0	0	0	0	0.00140882	0	0	0	0	0	0	0.00110064	0	0.000132077
XH0A	0.144069	0.000173793	0.00486423	0	5.79308e-05	0.00115865	0.00187889	0.000897927	0.00767212	0.00463459	0.000984824	0.000144827	5.79308e-05	5.79308e-05	0.330235	0.0140812	0	0.420119	0.0336008	0	0.000608273	0	0.000695169	0	0.0340078
XH0B	0.158761	0	0.00225422	0	6.45504e-05	0.000903706	0.00370855	0.00157899	0.00638868	0.0017452	0.00781185	9.68257e-05	0.000161376	9.68257e-05	0.3426	0.0142317	0	0.399952	0.0275908	0	0.000387303	0	0.000387303	0	0.0312786
XH0C	0.149151	3.62798e-05	0.00373455	0	0	0.000544198	0.00181483	0.00268552	0.00863353	0.00584311	0.000689317	3.62798e-05	7.25598e-05	0	0.34553	0.0122632	0	0.3759	0.0561652	3.62798e-05	0.000471639	0	0.000326519	0	0.0360657
XH5A	0.161936	7.33263e-05	0.00615821	0	0.000146652	0.000806589	0.00234245	0.000989906	0.0159096	0.00216226	0.00113413	0.000989906	0.000109989	0.000109989	0.268629	0.0461177	0	0.432845	0.0162382	0	0.000659937	0	0.00128252	0	0.0413586
XH5B	0.214915	5.45966e-05	0.00698901	8.18949e-05	8.18949e-05	0.00103733	0.00190609	0.00179841	0.0112212	0.00223993	0.00190609	0.000136491	0.000109193	5.45966e-05	0.307183	0.0304975	0	0.319168	0.0141934	0	0.000436772	0	0.00179841	0	0.0841912
XH5C	0.216527	0	0.00340388	0.000246105	0	0.00102544	0.0020085	0.00192393	0.00804456	0.00611006	0.00152223	0.000287123	4.10175e-05	0.000205088	0.354267	0.0269033	0	0.326455	0.00988392	0	0.000574245	0	0.00139538	0	0.0391763
XH10A	0.104656	0	0.00454663	0	0.000101137	0.0426259	0.000783809	0.0250012	0.00829213	0.00318368	0.0396711	0.000176989	0	0.00419288	0.27517	0.019976	0	0.141892	0.0087187	2.52841e-05	0.0326691	0	0.000455115	0	0.287863
XH10B	0.494097	0.00013883	0.0178665	9.25531e-05	0.000185107	0.00101808	0.00513983	0.0015708	0.0111025	0.00633664	0.0023188	0.00106436	0.000185107	0	0.155029	0.0388212	0	0.199962	0.012684	0	0.000462766	0	0.000740426	0	0.0511846
XH10C	0.235767	0.000175239	0.0411032	0.000100136	0.000300409	0.000600818	0.00252975	0.00269982	0.039275	0.00663263	0.00230654	0.00217899	0.000100136	0	0.298256	0.101637	0	0.182674	0.0266368	2.5034e-05	0.00055075	0	0.00142432	0	0.0550275
XH15A	0.599034	0	0.00873583	0	0.000597204	0.000298602	0.00358314	0.00205488	0.0135168	0.0175439	0.00224075	0.000373253	7.46505e-05	0	0.215855	0.0105635	0	0.0929034	0.00529726	0	0.000821156	0	0.000298602	0	0.0262075
XH15B	0.642322	0	0.00484227	0	0.000350244	0.000233497	0.000700489	0.00157655	0.00353189	0.121886	0.00233412	0.000233497	0	0	0.126585	0.00793395	0	0.0621714	0.00294836	0	0.0018632	0	0.000145936	0	0.0203416
XH15C	0.755177	0.000147589	0.0170046	0	0.000110691	0.00040587	0.00147866	0.00287518	0.00590439	0.00848178	0.00457975	0.00173538	0	0.000110691	0.110212	0.0117369	0	0.0502951	0.00564768	3.68972e-05	0.00284438	0	0.000442767	0	0.0207732
XH20A	0.505752	8.34083e-05	0.0201828	4.17042e-05	0.000333634	0.000583859	0.00104751	0.00513385	0.00433525	0.231459	0.00375445	0.00125494	4.17042e-05	0	0.105218	0.0111389	0	0.0731081	0.00650288	0	0.00142088	0	0.000667267	0	0.0279406
XH20B	0.802853	0	0.00446804	0	0.000170286	0.000170286	0.000468285	0.00178312	0.00259269	0.00898732	0.00877211	0.000383143	4.25714e-05	0	0.0790105	0.00634339	0	0.0643664	0.0032383	0	0.00102171	0	0.000212857	0	0.0151155
XH20C	0.825577	0.000114732	0.0045866	7.64879e-05	0	0.000114732	0.000267708	0.00106783	0.00355944	0.0149191	0.00191193	0.000191219	7.64879e-05	0	0.0694498	0.00523746	0	0.0564833	0.0045866	0	0.00122038	0	0.000114732	0	0.0104444
XH27A	0.817711	0	0.00473938	0	0.000106535	0.000159803	0.000266338	0.00165114	0.00260921	0.00526937	0.00202825	0.00021307	0	0	0.0663207	0.0071957	0	0.0740464	0.00277228	0	0.00181421	0	0.00239517	0	0.0107018
XH27B	0.84452	0	0.00830417	0	0	0.000106055	0.000318166	0.000883793	0.0024738	0.00841708	0.00134468	0.000318166	3.53517e-05	0	0.0597818	0.0068979	0	0.0509028	0.00300757	3.53517e-05	0.000530276	0	0.000636331	0	0.0114862
XH27C	0.749781	0	0.00277117	0	9.55921e-05	0.000143388	0.000430164	0.000286777	0.00263203	0.0164879	0.000573553	9.55921e-05	4.7796e-05	0	0.0582177	0.00659747	0	0.0483737	0.00195953	0	0.000382369	0	0.000764737	0	0.11036
XC0A	0.0126807	0	0.000483477	0	0	0.00011376	0.000654115	0.000483477	0.00176774	0.0028713	5.68796e-05	0	2.84398e-05	0	0.326602	0.00153272	0	0.641577	0.00554845	0	0	0	0.000654115	0	0.00494558
XC0B	0.0889698	0	0.00171788	0	9.01736e-05	0.000300579	0.00240709	0.000691332	0.00589429	0.00216021	0.000480927	6.01158e-05	0.000240463	6.01158e-05	0.335265	0.0287617	0	0.507773	0.0061926	3.00579e-05	6.01158e-05	0	0.00189276	0	0.0169525
XC0C	0.0816567	0	0.00352192	4.76574e-05	7.14861e-05	0.000428917	0.00155379	0.000381259	0.00602869	0.0030765	0.000428917	7.14861e-05	2.38287e-05	0	0.390581	0.0189666	0	0.465421	0.00719921	0	0.000333602	0	0.000857833	0	0.0193498
XC5A	0.0927179	2.81745e-05	0.00270922	0	0.000140873	0.000253571	0.00168805	0.000732539	0.0132439	0.0595299	0.000817062	5.63491e-05	0.000140873	8.45237e-05	0.364828	0.0532258	0	0.381625	0.00712733	2.81745e-05	0.000112698	0	0.00030992	0	0.0206005
XC5B	0.142185	2.77477e-05	0.00200275	0	0.000194234	0.000332973	0.00155187	0.000887927	0.00746574	0.0208663	0.000693693	5.54955e-05	0.000166486	0	0.409032	0.0416488	0	0.333274	0.009458	8.32432e-05	0.00024973	0	0.000527207	0	0.0292967
XC5C	0.167601	0	0.00305554	3.12159e-05	0.000156079	0.0116751	0.00252908	0.0080208	0.0178584	0.0316496	0.0158558	6.24318e-05	0.000156079	0.00183745	0.319026	0.0561559	0	0.234245	0.00587366	0.000561885	0.00911501	0	0.000499454	0	0.114036
XC10A	0.0959283	2.95083e-05	0.00253597	0.000118033	0.000118033	0.0007082	0.00203306	0.00212936	0.00844254	0.00844254	0.00109143	5.90167e-05	0.000560658	2.95083e-05	0.428398	0.0227168	0	0.353153	0.0311058	0	0.000295083	0	0.00147664	0	0.0406291
XC10B	0.152163	0	0.00338328	3.22389e-05	0.000322389	0.000805972	0.00222028	0.00202997	0.00500091	0.00554012	0.00838419	0.000386866	0.000128956	0.000128956	0.401437	0.0157322	0	0.352115	0.0131842	3.22389e-05	0.000741494	0	0.0005803	0	0.0356513
XC10C	0.100473	0	0.00462957	0	5.32708e-05	0.00069252	0.00207642	0.00170563	0.00788191	0.0157109	0.00149375	0.000106541	0.000532708	0	0.353563	0.0213045	0	0.397931	0.0237623	0	0.000585979	0	0.000479438	0	0.0670175
XC15A	0.964195	0.000712084	0.0108798	0	3.39088e-05	3.39088e-05	0.00529452	3.39088e-05	0.000576449	0.00176484	3.39088e-05	0	0	0	0.00254699	0.000610358	0	0.00287789	0.000339088	0	0	0	0	0	0.0100676
XC15B	0.343694	0	0.0170828	0	4.90787e-05	0.000613483	0.00211257	0.00173724	0.00708836	0.00510448	0.00213402	7.3618e-05	0.000466248	0	0.288628	0.0274634	0	0.24331	0.0217691	7.3618e-05	0.00125467	0	0.000294473	0	0.0370504
XC15C	0.236	0	0.00736574	3.72236e-05	3.72236e-05	0.00104226	0.0019022	0.00454414	0.0122798	0.0214737	0.00469209	7.44471e-05	0.000111671	7.44471e-05	0.301404	0.0189057	0	0.333371	0.0132837	3.72236e-05	0.00298011	0	0.000744471	0	0.0396397
XC20A	0.678721	0	0.00148145	9.42542e-05	3.1418e-05	0.000251344	0.000942542	0.0011603	0.00511773	0.00392636	0.00735545	0	3.1418e-05	0	0.088255	0.00690998	0	0.141131	0.00225843	0	0.000659778	0	0.00163685	0	0.060035
XC20B	0.636749	0	0.00343388	0	6.42336e-05	0.000256934	0.000674453	0.00125704	0.00295354	0.00247321	0.00215639	0.000128467	6.42336e-05	0	0.151499	0.00860514	0	0.172215	0.00404707	0	0.000867152	0	0.000321168	0	0.0122332
XC20C	0.630954	0	0.00295879	3.48131e-05	0.000139252	0.000243692	0.000696263	0.00173554	0.00445387	0.011417	0.00319926	3.48131e-05	3.48131e-05	0	0.148755	0.00727674	0	0.155164	0.00382656	0	0.00122325	0	0.00128598	0	0.0265664
XC25A	0.657857	0	0.00318358	0	0.000167684	0.000368904	0.00073781	0.00234905	0.004729	0.00526475	0.00275086	0	6.70735e-05	0	0.129548	0.00828348	0	0.164835	0.00379144	0	0.00083842	0	0.000402441	0	0.0148258
XC25B	0.867727	0	0.00140366	0	6.09616e-05	0.000518174	0.000670579	0.000944906	0.00203986	0.00203986	0.00216104	9.14426e-05	9.14426e-05	9.14426e-05	0.0485224	0.00389795	0	0.0565707	0.00137337	0	0.00454424	0	6.09616e-05	0	0.00718999
XC25C	0.639319	0	0.00152695	0	3.12305e-05	0.000687071	0.000687071	0.00158843	0.00334084	0.00562613	0.00103504	0.000124922	0	0	0.134351	0.00693787	0	0.17108	0.00543142	0	0.000312305	0	0.000343535	0	0.0275773
AWGB16SAA48121-1-2_F_filt.fastq.gz	0.0695091	0.00282094	0.011259	0	0	0	0	0	0	0.000222706	0	0.00301891	0	0	0	0	0	0	0.000395922	0.423241	0	0	0	0	0.489533
AWGB16SAA48122-1-3_F_filt.fastq.gz	0.126947	0.130774	0.492211	0.0598013	0.0166222	0	0.00143028	0.001237	0.00668754	0.00154625	0.00927751	0.0530751	0	0	0.00417488	0.0018555	0	0.00301519	0.0741815	0.00316982	0	0	0	0	0.0139936
AWGB16SAA48124-1-5_F_filt.fastq.gz	0.58455	0.0844691	0.122071	0.018316	0.00651834	0	0.00145451	0	0.00107741	0.00851156	0.00161612	0.108657	0	0	0.00166999	0	0	0.000969671	0.00754188	0.00926574	0	0	0	0	0.043312
AWGB16SAA48125-1-6_F_filt.fastq.gz	0.807684	0.0565699	0.0552657	0.0033692	0.0023367	0.000760787	0.000489077	0	0	0.00179328	0.000489077	0.0310292	0	0	0.000706445	0	0	0	0.0027171	0.00657537	0	0	0	0	0.0302141
AWGB16SAA48126-1-7_F_filt.fastq.gz	0.417206	0.0546939	0.164019	0.00295133	0.00138148	0	0.0110518	0.00345369	0.00282575	0.0043956	0.00213501	0.105934	0.00163265	0	0	0	0	0.00175824	0.00163265	0.00627943	0.000313972	0	0	0	0.218336
AWGB16SAA48127-1-8_F_filt.fastq.gz	0.574612	0.0625588	0.136171	0.00246943	0	0	0.00752587	0.00158749	0.00476246	0.0122295	0.00123471	0.102481	0	0	0	0.00117592	0	0.00152869	0	0.0114652	0	0	0	0	0.0801976
AWGB16SAA48129-1-10_F_filt.fastq.gz	0.494922	0.0553539	0.125546	0.00252565	0	0.00131544	0	0.00289398	0	0.000999737	0.00263089	0.101973	0.000999737	0	0	0	0	0	0	0.00468298	0	0	0	0	0.206156
AWGB16SAA48130-1-11_F_filt.fastq.gz	0.911145	0.0183199	0.0195966	0	0	0	0	0	0	0	0	0.0132772	0	0	0	0	0	0	0	0.00453211	0	0	0	0	0.0331291
AWGB16SAA48131-1-12_F_filt.fastq.gz	0.721812	0.00496091	0.00884335	0	0	0	0	0	0	0	0	0.00479914	0.00102453	0	0	0	0	0	0	0.00345106	0	0	0	0	0.255109
AWGB16SAA48132-2-1_F_filt.fastq.gz	0.898026	0.00707664	0.0150732	0.00261836	0	0	0	0	0	0	0	0.00417522	0	0	0	0	0	0	0.00261836	0	0	0	0	0	0.0704126
AWGB16SAA48133-2-2_F_filt.fastq.gz	0.842195	0.0209046	0.0200772	0.00319912	0	0	0.000496415	0	0	0.000717044	0.000220629	0.0257584	0	0	0	0	0	0	0.00248207	0.0188638	0	0	0	0	0.0650855
AWGB16SAA48134-2-3_F_filt.fastq.gz	0.821359	0.0456093	0.0511919	0.00614079	0.00189806	0	0	0	0.000558254	0.00100486	0	0.0516943	0	0	0	0	0	0	0.00658739	0	0	0	0	0	0.0139563
AWGB16SAA48135-2-4_F_filt.fastq.gz	0.0909291	0.219444	0.338177	0.0479021	0.0128012	0	0.00390011	0.00654211	0.0063534	0	0.012927	0.0916525	0	0	0.00320815	0.00110084	0	0.023841	0.0989809	0	0	0	0	0	0.0422407
AWGB16SAA48136-2-5_F_filt.fastq.gz	0.146116	0.194127	0.164812	0.154804	0.00690952	0	0.0141239	0.00228624	0.0101102	0.00950058	0.00721435	0.108469	0.00243865	0	0.00599502	0.00182899	0	0	0.0786974	0	0	0	0	0	0.0925672
AWGB16SAA48137-2-6_F_filt.fastq.gz	0.713178	0.112483	0.0562416	0.00384924	0.00176423	0	0.000534616	0.00144346	0.00064154	0.00213847	0.00267308	0.0521251	0	0	0.000588078	0	0	0	0.00336808	0	0	0	0	0	0.0489709
AWGB16SAA48138-2-7_F_filt.fastq.gz	0.533778	0.126518	0.0974276	0.0135834	0	0	0.00829427	0.00102176	0.00384662	0.031975	0.000781344	0.136435	0	0	0	0.000300517	0	0	0.003486	0	0	0	0	0	0.0425532
AWGB16SAA48139-2-8_F_filt.fastq.gz	0.341801	0.0624451	0.101684	0.00622255	0	0	0.0120059	0.00644217	0.00805271	0.0284773	0.00402635	0.0660322	0.00636896	0	0	0.00139092	0	0	0.00358712	0	0	0	0	0	0.351464
AWGB16SAA48141-2-10_F_filt.fastq.gz	0.883126	0.0204895	0.0267767	0.00286292	0	0	0.000842034	0	0.000617492	0.00134725	0	0.0287976	0	0	0	0	0	0	0.00213315	0	0	0	0	0	0.0330077
AWGB16SAA48142-2-11_F_filt.fastq.gz	0.535639	0.0134104	0.0109525	0.00150921	0	0	0.000517442	0.000689923	0	0	0.000517442	0.00845155	0.000646803	0	0	0	0	0	0.00129361	0	0	0	0	0	0.426372
AWGB16SAA48143-2-12_F_filt.fastq.gz	0.960438	0.00798129	0.0143113	0	0	0	0	0	0	0	0	0.00770607	0	0	0	0	0	0	0.00137608	0	0	0	0	0	0.0081877
AWGB16SAA48144-3-1_F_filt.fastq.gz	0.9304	0.0114456	0.0160767	0.00231558	0	0	0	0	0	0	0	0.00582203	0	0	0	0	0	0	0.00185246	0	0	0	0	0	0.0320873
AWGB16SAA48145-3-2_F_filt.fastq.gz	0.899447	0.0167422	0.0195326	0	0.0019433	0	0	0	0.000498281	0	0	0.0236683	0	0	0	0	0	0	0.0015945	0.0184862	0	0	0	0	0.0180876
AWGB16SAA48146-3-3_F_filt.fastq.gz	0.808837	0.0491179	0.0569468	0.00595206	0.00353906	0	0.000643466	0.000536222	0.000804333	0	0	0.0551236	0	0	0.000268111	0	0	0	0.00654191	0	0	0	0	0	0.0116896
AWGB16SAA48147-3-4_F_filt.fastq.gz	0.753878	0.0681435	0.0654765	0.00789202	0.0029391	0	0.00103413	0.00070756	0.000979698	0	0.00136069	0.0743482	0	0	0	0	0	0	0.00925271	0.000925271	0	0	0	0	0.0130626
AWGB16SAA48148-3-5_F_filt.fastq.gz	0.106282	0.204525	0.319843	0.10103	0.0592642	0	0.00189168	0.00181701	0.00995619	0.000547591	0.000970729	0.114048	0	0	0.00298686	0.000746714	0	0.00472919	0.0627738	0.000199124	0	0	0	0	0.00838809
AWGB16SAA48149-3-6_F_filt.fastq.gz	0.16387	0.264294	0.17348	0.0214363	0.0271427	0	0.00412959	0	0.00679506	0.00623193	0.0081841	0.161167	0	0	0.0135526	0.00157675	0	0	0.0520704	0	0	0	0	0	0.0960694
AWGB16SAA48150-3-7_F_filt.fastq.gz	0.589405	0.111047	0.106518	0.0241358	0.0025225	0	0.0112939	0	0.00435705	0.0122112	0.000573296	0.11185	0	0	0.00194921	0	0	0.000859944	0.00269449	0.00126125	0.000229318	0	0	0	0.0190908
AWGB16SAA48151-3-8_F_filt.fastq.gz	0.532478	0.117083	0.13126	0.0126139	0.00350385	0	0.00657646	0.00291089	0.00533664	0.00727724	0.00242575	0.0853323	0	0	0.00118592	0.000754676	0	0	0.00377338	0.000808582	0	0	0	0	0.08668
AWGB16SAA48152-3-9_F_filt.fastq.gz	0.922683	0.0183873	0.0262999	0	0.00173323	0	0	0	0.00150716	0.00173323	0	0.00497362	0	0	0	0	0	0	0	0.000452148	0	0	0	0	0.0222306
AWGB16SAA48153-3-10_F_filt.fastq.gz	0.904316	0.0196234	0.0224796	0.0023273	0.00185126	0	0	0	0.000528933	0.00137522	0	0.0200994	0	0	0	0	0	0.000264466	0.00211573	0	0	0	0	0	0.0250185
AWGB16SAA48154-3-11_F_filt.fastq.gz	0.913046	0.021042	0.0215755	0.00225239	0	0	0	0	0.000652006	0	0	0.0326596	0	0	0	0	0	0	0.00148183	0	0	0	0	0	0.00729062
AWGB16SAA48155-3-12_F_filt.fastq.gz	0.818006	0.0142849	0.0172194	0	0.000996623	0	0	0.000553679	0.00027684	0	0	0.0306185	0.000442943	0	0	0	0	0	0	0	0	0	0	0	0.117601
AWGB16SAA48156-4-1_F_filt.fastq.gz	0.92578	0.00898204	0.00661834	0	0	0	0.00480618	0	0.00189095	0.00535771	0	0.00677592	0	0	0	0	0	0	0	0	0	0	0	0	0.0397888
AWGB16SAA48157-4-2_F_filt.fastq.gz	0.896234	0.0120926	0.0128988	0	0	0	0.00310952	0	0.00195785	0.00437637	0	0.0331683	0	0	0	0	0	0	0	0.0197512	0	0	0	0	0.0164114
AWGB16SAA48158-4-3_F_filt.fastq.gz	0.913477	0.0175911	0.0230346	0.0029796	0	0	0.0035526	0	0.0014898	0.0031515	0	0.0193101	0	0	0	0	0	0.0013179	0.0021774	0	0	0	0	0	0.0119184
AWGB16SAA48159-4-4_F_filt.fastq.gz	0.821094	0.0351369	0.0359721	0.00351966	0.00113345	0	0.00459345	0.00214759	0.00280379	0.00477242	0.00101414	0.0455766	0.0011931	0	0	0	0	0.00220724	0.00477242	0	0	0	0	0	0.0340631
AWGB16SAA48160-4-5_F_filt.fastq.gz	0.747713	0.127973	0.0431153	0.00737649	0.00360247	0	0.00468893	0	0.00234446	0.00714776	0	0.0466606	0	0	0.000743367	0.000343092	0	0.00142955	0.00388838	0	0	0	0	0	0.00297347
AWGB16SAA48161-4-6_F_filt.fastq.gz	0.898799	0.0130763	0.00776753	0	0.00111763	0	0.00357642	0	0.00139704	0.0601285	0.00072646	0.00614697	0	0	0.0015088	0	0	0	0.00128528	0	0	0	0	0	0.00447052
AWGB16SAA48162-4-7_F_filt.fastq.gz	0.4495	0.034569	0.0132761	0.000714869	0	0	0.293352	0	0.0969669	0.0208844	0	0.0116422	0	0	0.0166462	0.00265523	0	0.0299734	0.00245098	0	0	0	0	0	0.0273693
AWGB16SAA48163-4-8_F_filt.fastq.gz	0.598053	0.00770369	0.0114015	0	0	0	0.0102921	0	0.00560828	0.34833	0	0.00548502	0	0	0	0.000739554	0	0.00172563	0	0	0	0	0	0	0.0106619
AWGB16SAA48164-4-9_F_filt.fastq.gz	0.93349	0.00493508	0.00379622	0	0	0	0.00303698	0	0.00121479	0.00706097	0	0	0	0	0	0	0	0	0	0.000531471	0	0	0	0	0.0459342
AWGB16SAA48165-4-10_F_filt.fastq.gz	0.906685	0.00920598	0.0077414	0	0	0	0.00371378	0	0.00203996	0.00706141	0	0.00125536	0	0	0	0	0	0	0	0	0	0	0	0	0.0622973
AWGB16SAA48166-4-11_F_filt.fastq.gz	0.943387	0.0133349	0.00206086	0	0.000969815	0	0.00442478	0	0.00127288	0.00424294	0.00109104	0.0027276	0	0	0.00218208	0	0	0	0	0	0	0	0	0	0.024306
AWGB16SAA48168-5-1_F_filt.fastq.gz	0.974652	0	0.00302663	0	0	0	0	0	0	0	0	0	0	0	0	0	0	0	0	0	0	0	0	0	0.0223214
AWGB16SAA48169-5-2_F_filt.fastq.gz	0.977899	0	0.0019274	0	0	0	0	0	0	0	0	0	0	0	0	0	0	0	0	0.014584	0	0	0	0	0.00558946
AWGB16SAA48170-5-3_F_filt.fastq.gz	0.975805	0.00671725	0.0128125	0.00105735	0	0	0	0	0	0	0	0.00111954	0	0	0	0	0	0	0.00155492	0	0	0	0	0	0.000932952
AWGB16SAA48171-5-4_F_filt.fastq.gz	0.962047	0.0104591	0.0135279	0.00288094	0.00137784	0	0.000375775	0	0.000626292	0.000438404	0	0.00288094	0	0	0	0	0	0.00144047	0.00394564	0	0	0	0	0	0
AWGB16SAA48172-5-5_F_filt.fastq.gz	0.92992	0.0154539	0.0164617	0.00685346	0.01196	0	0.000940671	0	0.00100786	0.00087348	0	0.00490493	0	0	0	0	0	0	0.00416583	0	0	0	0	0	0.00745817
AWGB16SAA48173-5-6_F_filt.fastq.gz	0.981517	0.00827681	0.00416952	0	0.000809011	0	0	0	0	0	0	0.00230257	0	0	0	0	0	0	0.00130686	0	0	0	0	0	0.00161802
AWGB16SAA48174-5-7_F_filt.fastq.gz	0.979541	0.0058552	0.00613074	0	0	0	0.00468416	0	0.00261762	0.000964387	0	0	0	0	0	0	0	0	0	0	0	0	0	0	0.000206654
AWGB16SAA48175-5-8_F_filt.fastq.gz	0.949889	0.00594252	0.00651391	0	0.00268556	0	0.00508542	0	0.00342838	0.0157705	0	0.00199989	0	0	0	0.000685675	0	0	0	0	0	0	0	0	0.00799954
AWGB16SAA48176-5-9_F_filt.fastq.gz	0.941915	0.00408163	0.00455259	0	0.00549451	0	0.00188383	0	0.0010989	0.011617	0	0.00266876	0	0	0.00188383	0	0	0	0	0	0	0	0	0	0.0248038
AWGB16SAA48177-5-10_F_filt.fastq.gz	0.929219	0.00242533	0.0149349	0	0.00695685	0	0.00574419	0	0.000510595	0.00268062	0	0	0	0	0	0	0	0	0	0	0	0	0	0	0.0375287
AWGB16SAA48178-5-11_F_filt.fastq.gz	0.996126	0.00039203	0	0	0	0	0.00182179	0	0.000230606	0.000622636	0	0	0	0	0	0	0	0	0	0	0	0	0	0	0.000807121
AWGB16SAA48179-5-12_F_filt.fastq.gz	0.932401	0	0.00167374	0	0.000674494	0.000899326	0.0220085	0.000424681	0.00177367	0.000824382	0	0	0	0	0	0.00114914	0	0.000949288	0.00137397	0	0	0	0	0	0.0358481
AWGB16SAA48180-6-1_F_filt.fastq.gz	0.971661	0.0005001	0.00253384	0	0.00080016	0	0.00586784	0.0003334	0	0.00153364	0	0	0	0	0	0	0	0	0	0	0	0	0	0	0.01677
AWGB16SAA48181-6-2_F_filt.fastq.gz	0.755309	0.00392883	0.0113936	1.87087e-05	0.00761445	0.000505136	0.0531889	0	0.0105891	0.00709061	0	0	0	0	0.0014967	0.00346111	0	0.00275018	0.00389141	0	0	0	0.000205796	0	0.138557
AWGB16SAA48182-6-3_F_filt.fastq.gz	0.981454	0.0012301	0	0	0.000425804	0	0.00449459	0	0	0.00264945	0	0.000141935	0	0	0	0.00016559	0	0.000378492	0.000567738	0	0	0	0	0	0.00849242
AWGB16SAA48183-6-4_F_filt.fastq.gz	0.675291	0.0222791	0.0202092	0.00610088	0.0407452	0	0.0161238	0	0.00501144	0.0610633	0.000653666	0.00315939	0	0	0.00435777	0.000708138	0	0.00479355	0.00157969	5.44722e-05	0	0	0	0	0.137869
AWGB16SAA48184-6-5_F_filt.fastq.gz	0.605741	0.0166027	0.0130608	0.00405844	0.0273022	0.0112898	0.0357143	0	0.0103306	0.057925	0	0.0058294	0	0	0.00590319	0	0	0.00354191	0.000516529	0.00140201	0	0	0	0	0.200782
AWGB16SAA48185-6-6_F_filt.fastq.gz	0.877684	0.00136352	0.00186481	0	0.00102264	0	0.0821118	0	0.0051533	0.00102264	0	0	0	0	0	0.00364942	0	0.00427102	0.00214554	0	0	0	0	0	0.0197109
AWGB16SAA48186-6-7_F_filt.fastq.gz	0.98165	0.000583019	0	0	0.000306852	0	0.00926693	0	0.000429593	0.000552334	0	0	0	0	0	0	0	0.00135015	0.000337537	0	0	0	0	0	0.00552334
AWGB16SAA48187-6-8_F_filt.fastq.gz	0.954247	0.00264079	0.00159676	0	0	0	0.0360499	0	0.00116686	0.000921206	0	0	0	0	0	0.00098262	0	0	0.00104403	0	0	0	0	0	0.0013511
AWGB16SAA48188-6-9_F_filt.fastq.gz	0.901239	0.00441664	0.000552079	0	0.00558214	0	0.0457613	0	0.00300577	0.00601153	0	0	0	0	0	0	0	0	0	0	0	0	0	0	0.0334315
AWGB16SAA48189-6-10_F_filt.fastq.gz	0.969491	0.000959824	0	0	0.000479912	0	0.0261209	0	0.00102838	0	0	0	0	0	0	0.00137118	0	0	0	0	0	0	0	0	0.000548471
AWGB16SAA48190-6-11_F_filt.fastq.gz	0.904422	0.00834637	0.00434707	0.00208659	0.00701327	0	0.0186055	0	0.0013331	0.00312989	0	0	0	0	0	0.000753492	0	0.00144902	0.00168087	0	0	0	0	0	0.0468324
AWGBITSAA48468-1-9_F_filt.fastq.gz	0.74411	0.0255412	0.101892	0.00157072	0	0	0.00778529	0	0.00068292	0	0	0.0580482	0	0	0	0	0	0	0.000751212	0.00498532	0	0	0	0	0.0546336
AWGBITSAA48469-2-9_F_filt.fastq.gz	0.425108	0.0315687	0.0511693	0	0.00122122	0	0	0.000854857	0	0.00232033	0.00354155	0.0399341	0.00170971	0	0	0	0	0	0.00116016	0	0	0	0	0	0.441412
D1	0.245178	0	0.0065587	0.00012313	0	0	0.000184695	0.639286	0	0	0.00797352	0.000492518	0.0875167	0	6.15648e-05	0	0	0	0	0.000153912	0	0	0	0	0.0124706
D2	0.222209	0	0.000868243	0	0	0	6.20173e-05	0.656423	0	0	0.0335237	0.000558156	0.0349433	0	0	0	0	0	0	9.3026e-05	0	0	0	0	0.0513194
D3	0.414679	0	0.00369153	0	0	0	0.00103444	0.523305	0	0	0.0166727	0.00191676	0.0194211	0	0	0	0	0	0	0.000295042	0	0	0	0	0.018985
D4	0.429334	0	0.00971917	0	0	0	0.000214682	0.535739	0	0	0.00638833	0.000536705	0.00955719	0	5.36705e-05	0	0	0	0	0.000161011	0	0	0.000429364	0	0.00786646
D5	0.892324	0	0.00293891	0	0	0	0.00057637	0.0981374	0	0	0.000890753	0.000104795	0.00256778	0	0	0	0	0	0	0	0	0	5.23972e-05	0	0.0024073
D6	0.680839	0	0.00429725	0	0	0	7.6658e-05	0.295669	0	0	0.00111188	0.000268303	0.0151355	0	0	0	0	0	0	0	0	0	3.8329e-05	0	0.00256433
D7	0.590892	0	0.00295401	0	0	0	7.97748e-05	0.401665	5.31832e-05	0	0.000877522	5.31832e-05	0.00199271	0	0	0	0	0	0	0	0	0	0	0	0.00143194
D8	0.453561	0	0.00230565	0	0	0	0.000421358	0.534309	0	0	0.00088707	0.000110884	0.00640569	0	0	0	0	0	0	4.43536e-05	0	0	0	0	0.00195479
T1	0.128337	0	0.00848147	0	0	0	0.000882914	0.816351	0	0	0.00435127	0.00321572	0.0051753	0	3.15327e-05	0	0	0	0	0.000220728	0	0	3.15327e-05	0	0.032921
T2	0.315937	0	0.00743608	0	0	0	0.000395663	0.500913	0	0	0.0197041	0.000395663	0.00636797	0	0	0	0	0	0	0.000474794	0	0	0	0	0.148376
T3	0.566752	0	0.00441704	0	0	0	0.000631181	0.393381	0	0	0.00641741	0.00252838	0.00646818	0	0	0	0	0	0	0.00120834	0	0	0	0	0.0181962
T4	0.768772	0	0.00296484	0	0	0	0.00141085	0.210964	0	0	0.0030773	0.000364718	0.0023412	0	5.21026e-05	0	0	0	0	0.000521026	0	0	0.000208411	0	0.0093239
T5	0.455615	0	0.0102941	0	0	0	0.000118794	0.528826	0	0	0.000910752	3.95979e-05	0.00095035	0	0	0	0	0	0	3.95979e-05	0	0	7.91959e-05	0	0.00312731
T6	0.851984	0	0.00266192	0	0	0	0.000166091	0.143694	0	0	0.000221454	8.30451e-05	0.000221454	0	0	0	0	0	0	2.76817e-05	0	0	0	0	0.000941178
T7	0.615684	0	0.00630417	0	0	0	0.000170372	0.362384	0	0	0.000553707	8.51858e-05	0.0111551	0	0	0	0	0	0	4.25928e-05	0	0	4.25928e-05	0	0.00357804
T8	0.856468	0	0.00261182	1.93622e-05	0	0	5.80868e-05	0.138347	1.93622e-05	0	0.00042597	9.68112e-05	0.000484056	0	0	0	0	0	0	1.93622e-05	0	0	1.93622e-05	0	0.001431
F1	0.571781	0	0.00380011	3.19378e-05	0	0	0.000542941	0.306821	0	0	0.000574879	0.000191626	0.107411	0	6.38754e-05	0	0	0	0	0.000415191	0	0	0.000191626	0	0.00817478
F2	0.337058	0	0.00125099	0	0	0	0.00067358	0.656742	0.00180143	0	0.000144339	4.81128e-05	0.00192153	0	0	0	0	0	0	7.21692e-05	0	0	0	0	0.000288677
F3	0.36465	0	0.0104454	0	0	0	0.000838752	0.528907	0	0	0.00908434	0.000983365	0.0735821	0	2.89225e-05	0	0	0	0	0.00231065	0	0	0	0	0.00916875
F4	0.461085	0	0.0107189	0	0	0	0.0013893	0.437801	4.79269e-05	0	0.00646987	0.000926588	0.0588272	0	0	0	0	0	0	0.000383416	0	0	0	0	0.0223505
F5	0.424677	0	0.00113373	0	0	0	0.000130644	0.560594	4.35479e-05	0	0.00213703	0.000130644	0.00788594	0	0	0	0	0	0	8.70958e-05	0	0	0	0	0.00318046
F6	0.925055	0	0.0004039	0	0	0	0.000217484	0.0699999	0	0	0.000621384	0	0.00286327	0	0	0	0	0	0	3.10691e-05	0	0	3.10691e-05	0	0.000776729
F7	0.898267	0	0.00360798	0	0	0	0.000190083	0.0909512	7.12815e-05	0	0.000546491	4.75209e-05	0.00539193	0	0	0	0	0	0	0	0	0	0	0	0.000926659
F8	0.863975	0	0.00193935	0	0	0	0.00925461	0.118491	3.72426e-05	0	0.00107518	9.31066e-05	0.00225085	0	0	0	0	0	0	0.000130349	0	0	0	0	0.00275327
10D-1S2_F_filt.fastq.gz	0.946458	0.0231471	0.00409165	0	0	0	0	0	0.00455927	0.00654664	0.00116904	0	0	0	0	0	0	0	0	0	0	0	0	0	0.0140285
10D-1X1_F_filt.fastq.gz	0.896354	0.0225941	0	0	0	0	0.0041841	0	0.00669456	0.0147041	0	0.00310819	0	0	0.00729229	0	0	0.00944411	0	0	0	0	0	0	0.0356246
10D-1Z2_F_filt.fastq.gz	0.491566	0.0692667	0.015911	0.00299079	0	0	0.0362484	0.00311042	0.0413925	0.0407944	0.00323005	0	0	0.00239263	0.0271564	0.00717789	0	0.0419907	0	0	0	0	0	0	0.216772
10D-2S2_F_filt.fastq.gz	0.803603	0.0810633	0.00329525	0	0	0	0.00626098	0	0.0060413	0.0155975	0	0.0108743	0	0.0026362	0	0	0	0.0103251	0	0	0	0	0	0	0.0603032
10D-2X3_F_filt.fastq.gz	0.392836	0.0760047	0.0288294	0	0	0	0.0559115	0	0.0518346	0.0681421	0	0	0	0	0.0264997	0.00902737	0	0.0573675	0	0	0	0	0	0	0.233547
10D-2Z3_F_filt.fastq.gz	0.686301	0.0671686	0.0240626	0	0.00280484	0	0.0171243	0	0.0128432	0.0299675	0	0.0231769	0	0	0.0088574	0.00265722	0	0.0230292	0.0038382	0	0	0	0	0	0.0981695
15D-1S2_F_filt.fastq.gz	0.578959	0.170898	0.0389389	0.0203803	0.00341569	0	0.0130935	0	0.0170784	0.0204941	0.00523739	0.0291472	0	0	0.0116133	0.00307412	0	0.0189001	0	0	0	0	0	0	0.0687692
15D-1S3_F_filt.fastq.gz	0.956275	0.0139243	0	0.000750638	0	0	0.00161387	0	0.00240204	0.00382825	0	0	0	0	0.00202672	0	0	0.00405345	0	0	0	0	0	0	0.0151254
15D-1X3_F_filt.fastq.gz	0.962482	0.00709956	0	0.00103763	0	0	0.00300366	0	0.00316749	0.00475124	0	0	0	0	0.00207526	0.000709956	0	0.00425973	0	0	0	0	0	0	0.0114139
15D-1Z3_F_filt.fastq.gz	0.830755	0.0353091	0.0133302	0	0	0	0.0107117	0	0.00864873	0.0190431	0	0.00777593	0	0	0.00571293	0.00142823	0	0.0119813	0	0.000476077	0	0	0	0	0.0548282
15D-2S3_F_filt.fastq.gz	0.963984	0.0127181	0	0	0	0	0.00185706	0	0.00140687	0.00360158	0	0.00326393	0	0	0	0	0	0.00388295	0	0	0	0	0	0	0.00928531
15D-2X3_F_filt.fastq.gz	0.901275	0.00839552	0.00186567	0	0	0	0.00334266	0	0.0025653	0.00614117	0	0	0	0	0.0025653	0.000699627	0	0.00637438	0	0	0	0	0	0	0.0667755
15D-2Z3_F_filt.fastq.gz	0.916206	0.00964471	0.00568791	0.00111285	0	0	0.00478114	0	0.00597642	0.00803726	0.00107163	0	0	0.000206084	0.00515209	0.00119528	0	0.00811969	0	0	0	0	0	0	0.0328085
20D-1S3_F_filt.fastq.gz	0.977596	0.00813766	0.00118027	0.000165652	0	0	0.00140804	0	0.00113886	0.00182217	0	0.00173935	0	0	0	0	0	0.00279538	0	0	0	0	0	0	0.00401706
20D-1X2_F_filt.fastq.gz	0.9671	0.00646427	0.00331254	0	0	0	0.00225124	0	0.00250852	0.00373062	0	0.00160803	0	0	0.00141506	0	0	0.00328038	0	0	0	0	0	0	0.00832958
20D-1Z2_F_filt.fastq.gz	0.828241	0.0248269	0.0106231	0	0.00131296	0	0.0112795	0	0.0151587	0.0186799	0	0.00483409	0	0	0.00883266	0.00185008	0	0.0130103	0.00214848	0	0	0	0	0	0.0592027
20D-2S2_F_filt.fastq.gz	0.981012	0.00535619	0	0.000401714	0	0	0.000883771	0	0.00133905	0.00158007	0	0	0	0.000107124	0.000964114	0.000374933	0	0.00184788	0	0	0	0	0	0	0.00613283
20D-2X2_F_filt.fastq.gz	1	0	0	0	0	0	0	0	0	0	0	0	0	0	0	0	0	0	0	0	0	0	0	0	0
20D-2Z3_F_filt.fastq.gz	0.899984	0.0118847	0.00564389	0	0	0	0.00868291	0	0.00803169	0.0109079	0	0.00303902	0	0	0.00558962	0.00151951	0	0.00830303	0	0	0	0	0	0	0.036414
25D-1S2_F_filt.fastq.gz	0.986783	0.004359	0	0	0	0	0.00111769	0	0.000977981	0.00106181	0	0	0	0	0	0	0	0.000977981	0	0	0	0	0	0	0.00472225
25D-1X2_F_filt.fastq.gz	0.992545	0.00193272	0.000414155	0	0	0	0.000782293	0	0	0.000920344	0	0	0	0	0	0	0	0	0	0	0	0	0	0	0.00340527
25D-1Z3_F_filt.fastq.gz	0.976392	0.00431576	0.000772972	0	0	0	0.00231892	0	0.00154594	0.00331734	0	0	0	0	0.00157815	0	0	0.00183581	0	0	0	0	0	0	0.00792296
25D-2S2_F_filt.fastq.gz	0.985134	0.00341186	0.000292445	0.00016247	0	0	0.000893582	0	0.0010723	0.00139724	0	0	0	0	0.000698619	0	0	0.00151097	0	0	0	0	0	0	0.00542648
25D-2X2_F_filt.fastq.gz	0.962825	0.00609772	0.00259421	0	0.000508144	0	0.00221979	0	0.00254072	0.0042791	0	0	0	0	0.00211281	0.000401166	0	0.00296863	0	0	0	0	0	0	0.0134524
25D-2Z2_F_filt.fastq.gz	0.968513	0.00473699	0.00191956	0.000216725	0	0	0.00191956	0	0.00266262	0.0036224	0	0	0	0	0.0017338	0.000278646	0	0.0033128	0	0	0	0	0	0	0.0110839
5D1-1X2_F_filt.fastq.gz	0.493518	0.110199	0.0315471	0	0	0.00432152	0.0492653	0	0.0233362	0.0605013	0	0	0	0	0.0229041	0.00432152	0	0.0488332	0	0	0	0	0	0	0.151253
5D1-1Z4_F_filt.fastq.gz	0.397545	0.10113	0.033617	0.00655601	0.0092063	0	0.0564932	0.00292928	0.0652811	0.0371042	0.00251081	0.0129725	0	0.000836937	0.0334775	0.0117171	0	0.053285	0.00571907	0	0	0	0	0	0.169619
5D2-2S1_F_filt.fastq.gz	0.497645	0.118592	0.0157938	0.0155168	0	0	0.0224439	0	0.0304794	0.0568024	0	0.0121917	0	0	0.0185647	0	0	0.0515378	0	0	0	0	0	0	0.160432
5D2-2X4_F_filt.fastq.gz	1	0	0	0	0	0	0	0	0	0	0	0	0	0	0	0	0	0	0	0	0	0	0	0	0
5D2-2Z3_F_filt.fastq.gz	0.495898	0.0588099	0.0240324	0.00335066	0.00462161	0	0.0425188	0.00658579	0.0448296	0.038706	0	0.00600809	0	0	0.0313114	0.00866551	0	0.0478336	0	0	0	0	0	0	0.186828
ZD0AW-1	0.0080135	0.206875	0.119359	0.278996	0.264445	0.00885702	0.0210881	0	0.00611556	0	0	0	0	0	0.0120202	0	0.0269928	0.00970055	0	0	0.0023197	0	0	0	0.0352172
ZD0AN-1	0.020276	0.200684	0.129351	0.282643	0.238549	0.00696226	0.0213754	0.00293148	0	0.0133138	0.00745084	0	0	0	0.0116038	0	0.0227189	0	0.0107487	0	0.0024429	0	0	0.00134359	0.0276047
ZD0BW-1	0.019896	0.183366	0.0928482	0.30561	0.273346	0.00627353	0.0209715	0	0.00430185	0	0	0	0	0	0.0333393	0	0.0254526	0.00394336	0.0163112	0	0	0	0	0	0.0143395
ZD0BN-1	0.00273857	0.165157	0.10849	0.337476	0.279756	0.00526648	0.0275964	0	0.00400253	0.00168527	0	0	0	0	0.00610912	0	0.0189593	0.00610912	0.0141142	0	0	0	0	0	0.0225406
ZD0CW-1	0.0105297	0.168634	0.207403	0.31956	0.19097	0.00717932	0.0111678	0	0.00159541	0	0	0	0	0	0.00765795	0	0.0386088	0	0.0106892	0	0.00494576	0	0	0	0.0210593
ZD0CN-1	0.0491965	0.213597	0.191842	0.25686	0.166625	0.0105068	0.0451174	0	0.00247219	0.0114957	0	0	0	0	0.00754017	0	0.0326329	0	0	0	0.00370828	0	0	0	0.00840544
ZD0DW-1	0.050056	0.1481	0.191522	0.27492	0.164384	0.00680624	0.0347204	0.00112001	0.00327389	0	0	0.00361851	0	0	0.0258465	0	0.0336866	0.00749548	0.00292927	0	0.00275696	0	0	0	0.0487637
ZD0DN-1	0.354037	0.156189	0.130463	0.17718	0.104952	0.00688913	0.0276642	0	0.00312164	0.00441335	0	0	0	0.000753498	0.00602799	0	0.0189451	0	0	0	0.00258342	0.00129171	0	0	0.00548977
ZD1AW-1	0.0130346	0.19002	0.0991853	0.242566	0.245825	0.0610998	0.0114053	0	0.00346232	0.00346232	0	0	0	0	0.0171079	0	0.0226069	0	0.0105906	0	0.0142566	0.00733198	0	0	0.0580448
ZD1AN-1	0.304792	0.141588	0.0517593	0.157199	0.140387	0.0349466	0.071094	0	0.00312237	0.0123694	0.00516392	0	0	0.00156119	0.0141708	0	0.0138105	0	0.0102078	0	0.0174132	0	0	0	0.0204155
ZD1BW-1	0.0112113	0.160249	0.112235	0.259566	0.276627	0.0235194	0.024738	0	0.00572752	0.00121862	0	0	0	0.0025591	0.024738	0	0.0275408	0	0.0135267	0	0.0104801	0	0	0	0.0460639
ZD1BN-1	0.0176651	0.169739	0.121659	0.292012	0.229032	0.00906298	0.0384025	0.0202765	0	0	0.00353303	0	0	0	0.0250384	0.0015361	0.0211982	0.00614439	0.00675883	0	0	0	0	0	0.0379416
ZD1CW-1	0.0203886	0.205246	0.208216	0.302255	0.161095	0.00870922	0.0082058	0	0.00478252	0.00256746	0.00110753	0.00322191	0	0.00140959	0.00996778	0	0.031464	0	0.00256746	0	0.00317157	0.00196335	0	0	0.0236609
ZD1CN-1	0.0396574	0.282519	0.128966	0.224778	0.156726	0.0144353	0.0191942	0	0.00571066	0.0425127	0.00174492	0	0	0	0.0126904	0	0.0302982	0	0	0	0.0123731	0	0	0	0.0283947
ZD1DW-1	0.157243	0.173971	0.134627	0.185346	0.131148	0.0357979	0.0513884	0	0.00662429	0.00127133	0.00214118	0.0033456	0	0.00327869	0.0165273	0	0.0278354	0.00147206	0.00354634	0	0.0185346	0.00434928	0	0	0.0415524
ZD1DN-1	0.872155	0.0383679	0.008733	0.0162491	0.00973515	0	0.0141732	0.000501074	0.00272011	0.00186113	0.0209735	0	0	0	0.00143164	0	0.00250537	0	0	0	0	0.00136006	0	0	0.00923407
ZD2AW-1	0.466803	0.0916354	0.0308987	0.0550095	0.0649791	0	0.151665	0.000494944	0.00742417	0.0518278	0.00212119	0.00077777	0	0	0.0111716	0.00296967	0.00692922	0	0.00197978	0	0.00169695	0.00155554	0	0	0.0500601
ZD2AN-1	0.796658	0.0669728	0.00631458	0.017094	0.0167751	0.000829187	0.042161	0	0.00127567	0.0183059	0.00656972	0.00070162	0	0	0.00165837	0.000510269	0.00210486	0.00127567	0.000510269	0	0	0.00133946	0	0	0.0189437
ZD2BW-1	0.0179529	0.179217	0.111769	0.265865	0.253335	0	0.0431368	0.00149607	0.00374018	0.00280514	0.00492457	0.00280514	0	0.000249345	0.0188879	0.000935046	0.0223164	0.00286747	0.00255579	0	0	0	0	0	0.0651415
ZD2BN-1	0.206874	0.211858	0.058774	0.155156	0.132436	0.00142404	0.12182	0.00148877	0.00239498	0.0156644	0.00375429	0.0035601	0	0	0.0122338	0.0015535	0.0129458	0.00161823	0.00142404	0	0.000129458	0.00142404	0	0	0.0534662
ZD2CW-1	0.092268	0.16314	0.180902	0.212029	0.183774	0.00252066	0.0196377	0	0.00609649	0.0375755	0.00551029	0.00381031	0	0.00169998	0.0164722	0.000527581	0.0375755	0	0.0032241	0	0	0.0020517	0	0	0.0311859
ZD2CN-1	0.559266	0.0986242	0.0458592	0.0678716	0.0537901	0.00285946	0.0326949	0	0.00296736	0.0802266	0.00469382	0.00199622	0	0.00080928	0.00534125	0	0.0111681	0	0.000593472	0	0.000647424	0.00544915	0	0	0.0251416
ZD2DW-1	0.764997	0.0462089	0.0312881	0.0494823	0.0302984	0.00304507	0.0338002	0	0.0022838	0.00197929	0.00654689	0.00121803	0	0.000532887	0.000989647	0	0.00746041	0	0	0	0	0.00159866	0	0	0.0182704
ZD2DN-1	0.861134	0.0234037	0.0131223	0.0117695	0.0140016	0	0.013934	0	0.00162338	0.000744048	0.00290855	0.000676407	0	0	0.0014881	0	0.00189394	0	0	0	0	0.00175866	0	0	0.0515422
ZD3AW-1	0.724047	0.0447406	0.0069808	0.018827	0.0253319	0.000158655	0.119731	0	0.00121635	0.0351156	0.000475964	0	0	0	0.00475964	0.00163943	0.00121635	0	0	0	0	0	0	0	0.0157597
ZD3AN-1	0.881742	0.0381663	0.00255835	0.00950243	0.0112776	0	0.0281418	0	0.000313267	0.0159766	0	0.0004699	0	0	0.00156633	0	0.000783167	0	0	0	0	0	0	0	0.00950243
ZD3BW-1	0.0876638	0.231009	0.0616559	0.172114	0.155445	0.000853542	0.190591	0.000351459	0.00446854	0.00793292	0.000652709	0.00150625	0	0.000753125	0.0129035	0	0.0181754	0.000753125	0.00155646	0	0.000200833	0.00251042	0.000702917	0	0.0482
ZD3BN-1	0.727382	0.0715807	0.0120666	0.0335244	0.0298662	0	0.0892165	0.0020202	0.0018018	0.0018564	0.00906361	0.000546001	0	0	0.0038766	0.0012558	0.0029484	0.0003822	0.000546001	0	0	0.0010374	0.0002184	0	0.0108108
ZD3CW-1	0.517932	0.11933	0.0392932	0.0511603	0.0352716	0	0.0850475	0	0.00290084	0.115968	0.00204378	0	0	0	0.00342827	0.00184599	0.00705432	0	0	0	0	0.00131857	0	0	0.0174051
ZD3CN-1	0.784521	0.0436177	0.0144647	0.0220698	0.0169251	0	0.0663585	0.0014912	0.00216224	0.0121533	0.00812705	0	0	0	0	0.00320608	0.00231136	0	0	0	0	0	0	0	0.0225917
ZD3DW-1	0.902589	0.0271415	0.00829158	0.0130637	0.0116917	0.000417561	0.0283345	0	0.00035791	0.000894775	0.000536865	0	0	0	0.00107373	0	0.00149129	0	0	0	0	0.00107373	0	0	0.00304223
ZD3DN-1	0.946881	0.0193208	0.00212256	0.0050615	0.00424513	0	0.0159464	0	0	0.00108849	0	0	0	0	0.000435398	0	0.000489823	0	0	0	0	0	0	0	0.0044084
ZF0AS-1	0.946727	0.0118824	0.00183186	0.00505	0.00589167	0	0.0174275	0	0	0.0102485	0	0	0	0	0	0	0	0	0	0	0	0	0	0	0.000940687
ZF0AX-1	0.882634	0.0210713	0.00235912	0.00552249	0.00707737	0	0.0356013	0	0	0.0428931	0	0	0	0	0	0	0.00075063	0	0	0	0	0	0	0	0.00209104
ZF0BS-1	0.848486	0.0588235	0.00670889	0.0191606	0.0161013	0	0.0343495	0.00182482	0.000536711	0.00370331	0.00187849	0.000322027	0	0	0.00123444	0	0.0020395	0.000590382	0	0	0	0	0	0	0.00424002
ZF0BX-1	0.908224	0.0294837	0.00338749	0.0122326	0.0113544	0.000690045	0.0217678	0	0	0.00213286	0	0	0	0	0.00094097	0	0.00138009	0	0	0	0.000313657	0	0	0	0.00809234
ZF0CS-1	0.842547	0.0146194	0.00680558	0.00999832	0.0189884	0	0.0148715	0.00117627	0.00697362	0.00294068	0.000924214	0	0	0	0.0143673	0.0368005	0.00100823	0	0.000756175	0	0	0	0.000756175	0	0.0264661
ZF0CX-1	0.94791	0.0227022	0.00396738	0.0044082	0.00242451	0	0.00631842	0	0	0.00301227	0	0	0	0	0.00080817	0	0.00051429	0	0	0	0	0	0	0	0.00793476
ZF0DS-1	0.943791	0.0143805	0.00884956	0.00843473	0.00684458	0	0.0113385	0	0.00207412	0.00048396	0	0	0	0	0.00110619	0	0.000622235	0	0	0	0	0	0	0	0.00207412
ZF0DX-1	0.982173	0.00616176	0	0.00173486	0.00113664	0	0.00508495	0	0.000358938	0.00101699	0.00137593	0	0	0	0.000538406	0	0	0	0	0	0	0	0	0	0.00041876
ZF5AS	0.948239	0.0203015	0.00114298	0.00288467	0.00500735	0.000435422	0.00576934	0	0.00130626	0.00185054	0.00304795	0	0	0	0.000816415	0	0	0	0	0	0	0	0	0	0.00919828
ZF5AX	0.957059	0.0152293	0.00238892	0.00346393	0.00477783	0.000597229	0.00668896	0	0.00083612	0.00167224	0.00256808	0	0	0	0.00113473	0	0.000358337	0	0	0	0	0	0	0	0.00322504
ZF5BS	0.927077	0.0361163	0.0034528	0.00600787	0.0125682	0.00069056	0.00904634	0	0	0.000207168	0	0	0	0	0	0	0.000897728	0	0	0	0	0	0	0	0.00393619
ZF5BX	0.899031	0.051772	0.00277834	0.00481128	0.00745409	0.00108423	0.0148404	0.00467575	0	0	0	0	0	0	0	0	0	0	0	0	0	0.00128752	0	0	0.0122654
ZF5CS	0.89633	0.0621658	0.0043753	0.0128828	0.00832523	0	0.00644142	0	0	0.00249149	0	0	0	0	0.00097229	0	0.000850754	0	0	0	0	0.00145843	0	0	0.00370685
ZF5CX	0.929024	0.045294	0.00212882	0.00606939	0.0052541	0.00126823	0.00489175	0	0	0.00153999	0	0	0	0	0	0	0.000543527	0	0	0	0	0.000905879	0	0	0.00307999
ZF5DS	0.965268	0.0184515	0.00173661	0.0024602	0.00318379	0	0.00419682	0	0	0	0	0	0	0	0	0	0.000361795	0	0	0	0	0.00115774	0	0	0.00318379
ZF5DX	0.922026	0.0238078	0.00345143	0.00528281	0.00725505	0.00295837	0.00147919	0	0	0.000986124	0.000633937	0	0	0	0.0115517	0.000352187	0.000563499	0	0	0	0.000774812	0	0	0	0.0188772
ZF10AS	0.931325	0.0211814	0.00267509	0.00214884	0.003903	0.0034206	0.0128053	0.000175416	0	0.00653423	0.00140332	0	0	0.000526247	0.00109635	0	0	0	0.000219269	0	0.0005701	0.00210499	0	0	0.00991098
ZF10AX	0.931062	0.0147788	0.00644318	0.00901144	0.0101379	0.00171217	0.011805	0	0.000991259	0.00806524	0.000630801	0	0	0.000630801	0.000540687	0	0.000360458	0	0	0	0.000180229	0.0012616	0	0	0.00238803
ZF10BS	0.965742	0.0138515	0.00109251	0.00175582	0.00300441	0.000585274	0.00499434	0	0	0	0.00565765	0	0	0.000390183	0	0	0	0	0	0	0	0	0	0	0.00292637
ZF10BX	0.948338	0.0157146	0.00231791	0.00388937	0.00703229	0.00220005	0.00455724	0	0.0011786	0.000392866	0.00318221	0	0	0.000275006	0.000471439	0	0.000314292	0	0	0	0.000589298	0.00137503	0.000275006	0.000314292	0.00758231
ZF10CS	0.932819	0.0231314	0.00413193	0.00630857	0.00446396	0.00394747	0.00542315	0	0	0.00210286	0.0085221	0.000405814	0	0.000553383	0.000700952	0	0.000996089	0	0	0	0.000221353	0.00191839	0	0	0.00435328
ZF10CX	0.931509	0.0213338	0.00443262	0.00614848	0.00958019	0.00360329	0.0035461	8.57927e-05	0	0.00883665	0.00151567	0	0	0.000686342	0	0	0.00100092	0	0.000285976	0	0.000257378	0.00183024	0	0	0.00534775
ZF10DS	0.960948	0.0164541	0.00269445	0.00233519	0.00362853	0.00301778	0.00114963	0	0	0.000323334	0.00229926	0	0	0.000215556	0	0	0	0	0	0	0	0.00107778	0	0.00172445	0.00413149
ZF10DX	0.953669	0.0215048	0.00163328	0.00506315	0.00391986	0.00206882	0.00522648	0	0	0.00190549	0	0	0.00021777	0	0	0	0.00087108	0	0	0	0.00119774	0	0	0	0.00272213
ZF15AS-1	0.863271	0.0252693	0.00190989	0.00504407	0.00852106	0.00352595	0.00651322	0.00367287	0.00303624	0.000342801	0.00411361	0	0	0.00426053	0.00342801	0.0131734	0.000244858	0	0.000636631	0	0.00166503	0.00700294	0	0	0.0443683
ZF15AX-1	0.819658	0.0192224	0.0037325	0.0105132	0.0224572	0.00646967	0.00690513	0.00678072	0.00323484	0.00118196	0.00783826	0.000684292	0	0.00982893	0.00435459	0.0110731	0.000622084	0	0	0	0.000746501	0.00765163	0.000435459	0	0.0566096
ZF15BS-1	0.912122	0.0186814	0.00159169	0.00284829	0.00481696	0.00297395	0.0115607	0.00175924	0	0.000712072	0.0126916	0	0	0.000753958	0.00167546	0	0	0	0	0	0.0028064	0.00238753	0	0	0.0226187
ZF15BX-1	0.867537	0.0256329	0.00865043	0.0125776	0.0320543	0.00313114	0.00716446	0.00201666	0.00100833	0.000689911	0.0118346	0	0	0.00127368	0.000318421	0.00339649	0.000796052	0	0.000477631	0	0.000371491	0.00658069	0.000636841	0.00191052	0.0119408
ZF15CS-1	0.90244	0.028813	0.00808786	0.00896099	0.0202656	0.002987	0.00408989	0.00381416	0.000275723	0.000551445	0.00197601	0	0	0.00202197	0	0.00105694	0.00073526	0.000827168	0.000459538	0	0	0.00206792	0	0.00110289	0.00946648
ZF15CX-1	0.825704	0.0648754	0.0159054	0.0379566	0.0172329	0.00164708	0.00422833	0.000245833	0.000884999	0.000934166	0.0004425	0.000614583	0	0.002065	0.00125375	0	0.00346625	0	0.000417916	0	0.000344166	0.00177	0	0.000344166	0.0196667
ZF15DS-1	0.836616	0.0109409	0.00501995	0.00592097	0.0084524	0.00278886	0.000729395	0.0015446	0	0.000214528	0.0422191	0	0	0.00737976	0.000643583	0	0	0	0	0	0.00038615	0.00248852	0	0	0.0746557
ZF15DX-1	0.941903	0.0136501	0.00253844	0.0067053	0.0130274	0	0.00488529	0.00210738	0.00067053	0.00110159	0.000526845	0	0	0	0.000526845	0.00445424	0.00057474	0	0.000143685	0	0.000143685	0	0	0	0.00704057
11AW-1	0.164994	0.440243	0.14559	0.0911246	0.053914	0.00633958	0.00104741	0	0.000716648	0.00540243	0	0.00744212	0	0.00650496	0.0175303	0.000551268	0.00771775	0	0.00104741	0	0.00187431	0	0	0.000606395	0.0473539
11AN-1	0.467876	0.154287	0.117796	0.131752	0.0445547	0.00315294	0.00180907	0	0.000878689	0.0356128	0	0.00661601	0	0.00573732	0.0104409	0	0.00863183	0	0.00108544	0	0	0.00103375	0	0.00113713	0.00759808
11BW-1	0.867227	0.0733729	0.0139729	0.0139124	0.00665376	0.00471812	0	0	0.000846842	0.00701669	0.000362932	0.00193564	0	0.00417372	0.00139124	0	0	0	0	0	0	0	0	0.00199613	0.00241955
11BN-1	0.03458	0.21674	0.235405	0.226434	0.0907907	0.00933227	0.0132388	0.00419591	0.00766838	0.000578746	0.0211966	0.014324	0	0.0218476	0.0136729	0	0.0193156	0	0.0026767	0	0	0.000940462	0	0.0174347	0.0496274
11CW-1	0.0072721	0.16596	0.201714	0.254177	0.159986	0.0103021	0.0053675	0.00424206	0.00614665	0.000779153	0.0239806	0.00484807	0	0.0228552	0.0168817	0	0.0264912	0.00207774	0.00294347	0	0	0	0	0.0326379	0.0513375
11CN-1	0.0255812	0.257582	0.273992	0.168128	0.136514	0.0074813	0.00723996	0.00370043	0.00281554	0.00193066	0.0197892	0.00450487	0	0.0103773	0.0146408	0.000321776	0.0087684	0.00289599	0.00241332	0	0	0	0	0.0156866	0.0356367
11DW-1	0.0124622	0.22491	0.298651	0.225205	0.122189	0.00346582	0.00604675	0.00191726	0.00368704	0.00110611	0.0117248	0.00722661	0	0.00634172	0.00789027	0	0.0223435	0.00317086	0.00353956	0	0.000442445	0	0	0.00951257	0.028169
11DN-1	0.00920034	0.205675	0.208856	0.217283	0.109372	0.0153912	0.00601892	0.00576096	0.00584695	0.00120378	0.0325881	0.00576096	0	0.00593293	0.0141874	0.000773861	0.0181427	0.00567498	0.00154772	0	0	0	0	0.0561479	0.0746346
13AW-1	0.0368128	0.192252	0.226588	0.267598	0.105622	0.000550471	0.0092892	0.00426615	0.0061928	0.00440377	0.019817	0.0106654	0	0.00853231	0.0179591	0	0.0285557	0	0.00344045	0	0.000481662	0.00295878	0	0.00571114	0.0483039
13AN-1	0.0844021	0.319084	0.14162	0.189521	0.0760715	0	0.00471336	0.0041653	0.00613833	0.0223611	0.0263071	0.0197304	0	0.0224707	0.010194	0	0.0105229	0	0.0016442	0	0.000548065	0.00186342	0	0.0153458	0.0432972
13BW-1	0.00451982	0.210284	0.236821	0.314284	0.0927683	0	0.0132462	0.00183478	0.00657836	0.00062651	0.0124855	0.014007	0	0.00962141	0.0187058	0	0.0235836	0	0.00407232	0	0	0.00102927	0	0.00532534	0.0302067
13BN-1	0.033777	0.268804	0.179724	0.221264	0.0824763	0.00126033	0.0272232	0.00705787	0.00524299	0.00105868	0.0283827	0.0222827	0	0.00801573	0.0191067	0	0.0156786	0	0.00287356	0	0.000252067	0.000756201	0.000554547	0.0143174	0.0598911
13CW-1	0.0196017	0.208253	0.208128	0.238592	0.140146	0.000436981	0.00499407	0.00655472	0.0038704	0.00224733	0.0209127	0.00767838	0	0.0378301	0.0166053	0.00118609	0.0181659	0.0019352	0.00318372	0	0.000312129	0.00131094	0	0.00430738	0.0537487
13CN-1	0.188954	0.31607	0.169735	0.146605	0.0928586	0	0.00546227	0.00141614	0.00141614	0.00573201	0.0074179	0.00465304	0	0.00701328	0.00822712	0	0.00788995	0.0032369	0.0011464	0	0	0	0.000472048	0.00141614	0.0302785
13DW-1	0.00411554	0.257145	0.293118	0.244875	0.110357	0	0.0022102	0.00114321	0.00365826	0	0.00602088	0.00563981	0	0.00853593	0.0100602	0.000228641	0.0230928	0.00205777	0.00121942	0	0	0	0	0.00457282	0.0219495
13DN-1	0.164377	0.263635	0.217451	0.148731	0.0868116	0	0.00302263	0.00351158	0.00248922	0.00657865	0.0173356	0.00751211	0	0.011646	0.00955683	0	0.00973463	0.00324488	0.00111126	0	0	0.00142241	0	0.00502289	0.0368049
14AW-1	0.0524085	0.198288	0.198828	0.256182	0.110511	0.00398986	0.00702381	0.00457171	0.00586011	0.00781347	0.0186609	0.0114293	0.000124683	0.0168322	0.0182869	0	0.0261835	0	0.00303396	0	0	0.00137151	0	0.00955904	0.049042
14AN-1	0.488012	0.172006	0.0790508	0.0886804	0.0366513	0.00142478	0.00186695	0.00329174	0.00245652	0.0345878	0.0181291	0.0129704	0	0.0144443	0.00604304	0	0.00540434	0	0.000736956	0	0	0.00113	0	0.00226	0.0308539
14BW-1	0.0263143	0.234302	0.187826	0.24897	0.109652	0.00450475	0.0134044	0.00450475	0.00477943	0.00296654	0.0216997	0.0148327	0	0.0101082	0.0156568	0	0.0230182	0	0.00527386	0	0.000384552	0.00082404	0	0.0048893	0.066088
14BN-1	0.0730328	0.392402	0.139455	0.154747	0.0651481	0.00310608	0.0179197	0.00398216	0.00493788	0.00541574	0.0326537	0.0195126	0	0.00740682	0.0113093	0	0.00892004	0	0.00119465	0	0	0	0	0.0124243	0.046432
14CW-1	0.0829335	0.258615	0.223555	0.192803	0.110632	0.00654308	0.00703381	0.00136314	0.0023446	0.00218103	0.0156489	0.00501636	0	0.01494	0.0135224	0	0.0133043	0.00250818	0.00288986	0	0	0	0	0.00517993	0.0389858
14CN-1	0.0356793	0.354124	0.138358	0.144586	0.0869294	0.0138802	0.0029362	0.00533855	0.00275825	0.0025803	0.0346116	0.0104102	0	0.0327431	0.00916452	0	0.00560548	0.000800783	0.00142361	0	0.000533855	0	0	0.0246463	0.0928908
14DW-1	0.0199763	0.233917	0.28644	0.217877	0.0902743	0.0050364	0.00440156	0.00287794	0.00334349	0.00139665	0.0221348	0.00905705	0	0.0207804	0.010623	0	0.0140511	0.00402065	0.00177755	0	0.00063484	0.00160826	0	0.00334349	0.046428
14DN-1	0.481988	0.200672	0.0824233	0.0747146	0.0462025	0.00177892	0.00301428	0.00301428	0.00168009	0.00533676	0.023126	0.00415081	0	0.00578149	0.00538617	0	0.005485	0.00286604	0	0	0.000247072	0.00123536	0	0.00558383	0.045313
15AW-1	0.220519	0.188259	0.146617	0.219748	0.0727138	0.000353448	0.00636206	0.00128526	0.00453056	0.0532099	0.00546237	0.0104749	0	0.0062014	0.0155196	0	0.0160979	0.00157445	0.002442	0	0	0.00138166	0	0.00224921	0.0249984
15AN-1	0.765644	0.101748	0.0304294	0.0318405	0.0118405	0	0.00122699	0.000981595	0	0.0250307	0.00309816	0.00641104	0	0.00294479	0.00199387	0	0.00141104	0	0	0	0	0	0	0.00269939	0.0126994
15BW-1	0.109345	0.294655	0.170707	0.166751	0.067621	0	0.00834472	0.00388461	0.00640242	0.011438	0.0283433	0.0243148	0	0.0107906	0.019495	0	0.0132365	0	0.00294943	0	0	0.0025178	0.000215812	0.00956766	0.0494209
15BN-1	0.272364	0.346182	0.0901119	0.0969177	0.0506511	0.000719848	0.00484262	0.00281395	0.00366468	0.00359924	0.0179308	0.0201557	0	0.0166874	0.0085073	0	0.00700216	0	0.00196322	0	0	0	0	0.0242785	0.0316079
15CW-1	0.0648138	0.297709	0.211838	0.192532	0.0993954	0.00116686	0.00302323	0.00212157	0.00286411	0.0104487	0.00922881	0.00832715	0	0.0163891	0.0100244	0	0.0101305	0	0.00599342	0	0	0	0	0.0204731	0.0335207
15CN-1	0.0778347	0.480346	0.138655	0.106348	0.0971565	0.000430242	0.00148629	0.00258145	0.00195565	0.00598428	0.0102476	0.00911331	0	0.0108343	0.00868307	0	0.00567137	0	0.00438065	0	0	0.000704033	0	0.00704033	0.0305472
15DW-1	0.116945	0.246381	0.296257	0.16009	0.0804831	0	0.00479395	0.00184383	0.00198211	0.00258136	0.00825113	0.00654559	0	0.00553148	0.00861989	0	0.0154882	0.00230478	0.0053471	0	0	0	0	0.00341108	0.0331428
15DN-1	0.583497	0.182583	0.0700517	0.0502946	0.034024	0.00108203	0.00128241	0.00288542	0.000841582	0.00533002	0.0151485	0.00352663	0	0.00484912	0.00320603	0	0.00220414	0.00188354	0.00312588	0	0	0.000881658	0	0.0139462	0.0193564
16AW-1	0.372952	0.168455	0.101253	0.109027	0.0359139	0.00424028	0.00179891	0.00128493	0.00115644	0.146675	0.0048185	0.00648892	0	0.00822358	0.00764536	0	0.00443302	0	0.00539672	0	0	0.00115644	0	0.00462576	0.0144555
16AN-1	0.88966	0.0419549	0.0162285	0.0161816	0.00762177	0.000656645	0.000562839	0.000469032	0.000562839	0.0102484	0.00236861	0.00133674	0	0.00110223	0.000961516	0	0.000961516	0	0.00199339	0	0	0	0	0.000938064	0.00619122
16BW-1	0.157919	0.297974	0.13042	0.151949	0.0588479	0.0092202	0.00652329	0.0047484	0.00235115	0.0284213	0.0245027	0.0192241	0	0.0115253	0.0131849	0	0.00988867	0.000576263	0.015075	0	0.000276606	0.00115253	0.000230505	0.00421824	0.0517714
16BN-1	0.256343	0.339119	0.0720307	0.0720307	0.0407058	0.00652947	0.00830647	0.00500041	0.00185966	0.0296719	0.0419869	0.0139681	0	0.0123151	0.00776924	0.000371932	0.00334738	0	0.0190098	0	0	0.00194231	0.000454583	0.00582693	0.06141
16CW-1	0.128876	0.326708	0.161401	0.108219	0.0754017	0.00693461	0.00307662	0.00180691	0.00205108	0.074425	0.00849734	0.00683694	0	0.0165063	0.00805782	0	0.00473702	0.00092787	0.0273966	0	0.000293012	0	0	0.0033208	0.0345265
16CN-1	0.109229	0.298116	0.266421	0.110906	0.0837386	0.0109565	0.00704343	0.00290681	0.00279501	0.00693163	0.0163788	0.00575773	0	0.0195092	0.00687573	0.00385712	0.00676393	0	0.0010062	0	0	0.00150931	0	0.00575773	0.0335402
16DW-1	0.0938083	0.303025	0.222957	0.124116	0.0648007	0.0174159	0.00525869	0.00158326	0.00271416	0.035793	0.0155499	0.00672887	0	0.0519084	0.00644614	0.000735086	0.00910376	0.00197908	0.00118745	0	0.000339271	0.000848176	0.000395816	0.00588069	0.0274244
16DN-1	0.338897	0.301379	0.134507	0.0875544	0.050254	0.00562409	0.00199565	0.00159652	0.000616836	0.00809144	0.0105588	0.00642235	0	0.0155298	0.00446299	0	0.00627721	0	0.0011611	0	0	0.000798258	0	0.00195936	0.0223149
17AW-1	0.608821	0.123079	0.0729768	0.0947855	0.0300702	0.00186551	0.00155459	0	0.000755086	0.0343786	0.00164342	0.00328684	0	0.00515235	0.00746202	0	0.00541885	0	0.00128809	0	0	0	0	0.00111042	0.0063516
17AN-1	0.848072	0.0626238	0.0301759	0.0229523	0.0103693	0.00419434	0	0.000349528	0	0.00588372	0.00238844	0	0	0.00361179	0.0012816	0	0.00122335	0	0.000640802	0	0	0	0	0.00227193	0.00396132
17CW-1	0.162605	0.268309	0.184027	0.153166	0.0812023	0.013054	0.00595796	0	0.000937207	0.0545588	0.00789932	0.00307939	0	0.0170036	0.0080332	0	0.00662739	0.00147275	0.00254385	0	0	0	0	0.00890347	0.0206186
17CN-1	0.208519	0.35283	0.126255	0.0872142	0.0651143	0.0299777	0.00202175	0.00341606	0.00111545	0.00648355	0.0103876	0.00348578	0	0.0189626	0.00808701	0.000766871	0.00704127	0	0.000836587	0	0	0.00104573	0	0.0285834	0.0378555
17DW-1	0.302342	0.182995	0.191305	0.125549	0.0710544	0.0201722	0.00228819	0.00132474	0.00355272	0.00246884	0.00794846	0.00566026	0	0.0180045	0.00710544	0.000843018	0.00993557	0.00228819	0.0015656	0	0	0	0	0.00481725	0.0387788
17DN-1	0.763257	0.116006	0.0381462	0.0223633	0.0151916	0.00845693	0.000719739	0.000848264	0.000488394	0.00231345	0.00442125	0.00267332	0	0.00483253	0.00146518	0.000282755	0.0010539	0.000565509	0.0056808	0	0	0	0	0.00295607	0.008277
18CW-1	0.243614	0.253489	0.163568	0.135875	0.0864456	0.00976444	0.00535113	0.00159982	0.00110333	0.0128538	0.0116953	0.00375131	0	0.0113643	0.00915761	0	0.00860595	0	0.00860595	0	0	0	0	0.00424781	0.0289072
18CN-1	0.167822	0.336326	0.100196	0.0880453	0.0657598	0.0340209	0.00174846	0.00231152	0.00130394	0.00340801	0.0227892	0.00693457	0	0.0691679	0.00731982	0	0.00643077	0.00106686	0.00580844	0	0	0.000800142	0	0.0130394	0.0657006
18DW-1	0.169096	0.11692	0.182869	0.0905549	0.0612748	0.0554187	0.00291545	0.00374485	0.00384538	0.00472504	0.0322208	0.00384538	0.000226199	0.127853	0.00477531	0.000929929	0.0103549	0.00130693	0.00485071	0	0.00062833	0.000578064	0.000552931	0.00361918	0.116895
18DN-1	0.870568	0.0296959	0.0210781	0.00960588	0.00762982	0.0102646	0.00455593	0.0012076	0.00131738	0.000439126	0.00922165	0	0	0.010045	0.000988034	0.00373257	0.000823362	0	0.000274454	0	0.000219563	0	0	0.00279943	0.0155341
100AS-1	0.710541	0.110932	0.0442287	0.0365084	0.0159896	0.00504392	0.000960747	0.00144112	0.000411749	0.00178424	0.00617623	0.00593604	0	0.0127642	0.00243618	0	0.00240187	0.0142053	0.000548998	0	0	0.00768597	0	0.00593604	0.0140681
100AX-1	0.767917	0.0868555	0.0276161	0.0243236	0.0126085	0.0144461	0.00114855	0.00130168	0.000484941	0.00239918	0.00796325	0.00367534	0	0.0194487	0.00137825	0	0.00173558	0.00492598	0.000204186	0	0	0.00171006	0	0.00387953	0.0159775
100BS-1	0.232071	0.217294	0.0644828	0.0594451	0.0368658	0.0612277	0.00736282	0.00519273	0.00229927	0.000671696	0.0228118	0.0133822	0	0.0826961	0.00738865	0	0.00377183	0	0.000490855	0	0.000413351	0.00124005	0.000335848	0.108815	0.0717423
100BX-1	0.143188	0.313762	0.152738	0.121097	0.0512239	0.0309143	0.0135109	0.0035983	0.00217974	0.00145316	0.022351	0.0185624	0	0.0275063	0.0117464	0	0.00586454	0	0.00128017	0	0.00038059	0.00128017	0.000294092	0.0122481	0.0648214
100CS-1	0.237939	0.319818	0.12972	0.103904	0.0618802	0.00982075	0.00276506	0.00522025	0.000500572	0.00138253	0.0240275	0.00581617	0	0.032704	0.0051249	0	0.00920099	0.002336	0.000905797	0	0.00145404	0	0	0.00204996	0.0434306
100CX-1	0.124598	0.346795	0.178427	0.134295	0.102637	0.00718727	0.00404997	0.00211055	0.00121689	0.00161618	0.00931683	0.00821402	0	0.0133668	0.00998232	0.000190139	0.00830909	0.00296617	0.00110281	0	0.000266195	0.000570418	0	0.00308026	0.0397011
100DS-1	0.415028	0.2101	0.127731	0.0995888	0.0782254	0.00144564	0.00234516	0.00122077	0.00192753	0.000514007	0.00799923	0.00446543	0	0.00902724	0.00664996	0	0.0124004	0.00154202	0.00334104	0	0	0	0	0.000642508	0.0158057
100DX-1	0.724774	0.0910241	0.063816	0.0376675	0.0274474	0.00123052	0.0012647	0.0019825	0.000273448	0.000820345	0.00786164	0.00246103	0	0.00389664	0.00259776	0.000205086	0.00386246	0.00184578	0.000512715	0	0	0.000273448	0	0.00266612	0.0235165
105AS-1	0.9681	0.0147635	0.00399217	0.00380386	0.00195842	0.000753239	0.000564929	0	0	0.000489605	0.00218439	0.000489605	0	0.0015818	0	0	0.000225972	0	0	0	0	0	0	0	0.0010922
105BS-1	0.88231	0.0579578	0.00971735	0.010042	0.00543219	0.00192616	0.00192616	0.000692551	0.000238064	0.00019478	0.00439337	0.00240229	0	0.0061031	0.000649266	0	0.000844046	0.00391724	0.000281349	0	0	0.00151495	0	0.00140674	0.0080509
105BX-1	0.935077	0.0318516	0.00587518	0.00524702	0.00284521	0.00280826	0.000849869	0.000295607	0	0.000332557	0.00236485	0.00129328	0	0.00476666	0.000369508	0	0.000406459	0	0	0	0	0	0	0.00273436	0.00288216
105CS-1	0.608586	0.185024	0.0495592	0.0408654	0.023257	0.00353643	0.00277512	0.00154719	0.00034382	0.0023085	0.00690096	0.00383114	0	0.0335224	0.00282423	0	0.00569759	0	0.000294703	0	0.000319261	0	0	0.00162086	0.0271863
105DS-1	0.748253	0.134956	0.0338294	0.0192794	0.0165683	0.00150621	0.000873599	0.00123509	0.000301241	0.00265092	0.00557296	0.00292204	0	0.0150922	0.00135559	0	0.00153633	0.00150621	0.000210869	0	0	0	0.000240993	0.00228943	0.00982046
105DX-1	0.944389	0.0361693	0.00343414	0.00326797	0.00304642	0	0.000775451	0.000332336	0	0.000498504	0.00138473	0.000664673	0	0.00404343	0	0	0	0	0	0	0	0	0	0.000387726	0.00160629
110AS-1	0.961236	0.0212066	0.00339595	0.00307081	0.00223988	0.00260116	0	0.000650289	0	0.000216763	0.00191474	0.000722543	0	0.000614162	0	0	0	0	0	0	0	0	0	0	0.0021315
110AX-1	0.967143	0.0176543	0.00168925	0.00195422	0.00145739	0.00155676	0.00026498	0.000596204	0	0	0.00321288	0.000463714	0	0.000629327	0	0	0.00026498	0	0	0	0	0	0	0.000794939	0.00231857
110BS-1	0.942156	0.028682	0.00712106	0.00502995	0.00387137	0.00313666	0.000678196	0.000452131	0	0.000226065	0.00203459	0.000819487	0	0.00110207	0.000367356	0	0.000254323	0.000819487	0	0	0	0	0	0.00076297	0.00248672
110BX-1	0.947727	0.0175623	0.00299611	0.00315548	0.00172117	0.00318735	0.000446229	0.00105183	0	0	0.00634283	0.000860585	0	0.000127494	0	0	0	0	0	0	0	0.000733091	9.56206e-05	0.00127494	0.0127175
110CS-1	0.82092	0.0925413	0.0224359	0.0123316	0.00882768	0.00472621	0.000597566	0.00149392	0.000217297	0.000869187	0.00622012	0.00160256	0	0.000597566	0.000760539	0	0.000869187	0.00939809	0.000217297	0	0	0.00524229	0	0.000353107	0.00977836
110CX-1	0.890359	0.0586972	0.00644333	0.00463606	0.00440032	0.00557898	0.000340501	0.00178108	0.000235732	0.000209539	0.00764818	0.00075958	0	0.00141439	0	0	0.000366694	0.00468844	0	0	5.23848e-05	0.00225255	0	0.000811965	0.0093245
110DS-1	0.885359	0.0548988	0.017588	0.00841166	0.00519356	0.00544846	0.000700972	0.00111518	0	0.000382348	0.00583081	0.000669109	0	0.000924008	0	0	0.000509798	0	0	0	9.55871e-05	0.000892146	0	0.00328182	0.00869842
110DX-1	0.883104	0.0462556	0.00950537	0.00670288	0.00439154	0.00424708	0.000548943	0.00260025	5.77834e-05	0.000577834	0.0142436	0.000577834	0	0.00115567	0.000491159	0	0.000462267	0	0	0	0.00017335	0	0	0.00184907	0.0230556
115AS-1	0.914963	0.0409663	0.00738679	0.00588802	0.00353281	0.00217678	0.00021411	0.00206973	0	0.000749384	0.00899261	0.000713699	0	0.000713699	0	0	0.00035685	0	0	0	0	0.00132034	0.000178425	0.000321165	0.00945652
115AX-1	0.9273	0.0289383	0.00817207	0.00619096	0.00463438	0.00502353	0.000353769	0.00166272	0	0.00123819	0.00601408	0.000672162	0	0.0004599	0.000424523	0	0.000389146	0	0	0	0	0.000707539	0	0.000389146	0.00742916
115BS-1	0.970026	0.0141543	0.00188431	0.00197195	0.00122699	0.00236635	0.000788782	0	0	0	0.00346188	0.000525855	0	0	0.000219106	0	0	0	0	0	0	0	0	0	0.00337423
115BX-1	0.891467	0.0179376	0.00304325	0.00298473	0.0020776	0.00582314	0.000263358	0.00798853	0	0	0.0261017	0	0.000175572	0	0	0	0	0	0	0	0.00108269	0.000819336	0	0.00114122	0.039094
115CS-1	0.849269	0.0805184	0.0100993	0.010444	0.00841031	0.00565283	0.000517027	0.00175789	0	0.00106852	0.00937543	0	0	0	0.000792775	0	0.000827244	0	0	0	0.0018613	0.000896181	0.000275748	0.000413622	0.0178202
115CX-1	0.887591	0.0541511	0.00949165	0.00647988	0.00477625	0.00465456	0	0.00185574	9.12659e-05	0.000486751	0.0087311	0.000882237	0	9.12659e-05	0	0	0.000517173	0	0.000212954	0	0	0	0	0.00435034	0.0156369
115DS-1	0.905366	0.0288805	0.00921831	0.00341024	0.00282411	0.00399638	0	0.00159855	0	0	0.00708691	0.00053285	0	0.00101242	0	0	0	0.0108169	0	0	0	0.00388981	0	0.00042628	0.020941
115DX-1	0.880674	0.0196289	0.00931677	0.00362319	0.00513617	0.0102723	0	0.00326485	0	0.000199076	0.01939	0.00075649	0	0.0010352	0	0	0.00075649	0.00569358	0	0	0.000875936	0.00449912	0	0.000955566	0.0339226
27CW-1	0.0395549	0.0361393	0.0284266	0.00903482	0.00617012	0.0192816	0	0.0153151	0	0	0.0057294	0	0.710445	0	0.00705156	0	0	0.0289775	0	0	0.065227	0.00264434	0.00308506	0	0.0229176
200CS-1	0.120216	0.113498	0.188925	0.0544585	0.0379682	0.0245318	0	0.00386808	0.00111971	0	0	0.00855049	0.328278	0.00285016	0.011706	0	0.0386808	0.0272801	0	0	0.0177117	0	0	0	0.0203583
215BX-1	0.0977152	0.00571195	0.00530396	0.00214198	0.00275398	0.0334557	0	0.00193798	0	0	0.00418197	0	0.69339	0	0.00764994	0	0	0.0266218	0	0	0.0337617	0	0.00203998	0	0.0833333
215CS-1	0.301284	0.0224215	0.00714449	0.00402827	0.00562438	0.0136049	0	0.00167211	0	0	0.00668845	0	0.564414	0	0.00304021	0.000912062	0	0.0165691	0	0	0.0311621	0.00281219	0.000684047	0.000380026	0.0175572
225BS-1	0.825421	0.0186777	0.0032491	0.00144817	0.001541	0.00304487	0	0.000928315	0	0	0.000482724	0.000631255	0.118639	0	0.000575556	0.000129964	0	0.00568129	0	0	0.00419599	0.000334194	0.000185663	0	0.0148345
225CS-1	0.847281	0.0297347	0.0116499	0.010179	0.0117	0.00203914	0	0.00262415	0	0	0.000367715	0.000501429	0.0570961	0.000334286	0.00096943	0	0.00228986	0.001404	0	0	0.00464658	0.000367715	6.68572e-05	0	0.0167477
22BW-2	0.000414336	0	0	0	0	0.139735	0	0.0019681	0	0	0.00994406	0	0.413197	0.00393619	0	0	0	0	0	0	0.155376	0.00186451	0.00279677	0.00113942	0.269629
22BN-2	0.00168024	0.0440739	0.00827194	0.00336048	0.00568696	0.557193	0	0	0	0	0.0868554	0	0	0.0206799	0	0	0	0	0	0	0.0571281	0	0	0.0135712	0.201499
22CW-2	0	0.000625228	0	0.00171938	0	0.698067	0.00067733	0	0	0	0.0360027	0	0	0.0548117	0	0	0	0	0	0	0.0349607	0	0.00197989	0.00552285	0.165633
22CN-2	0	0	0.00197274	0	0	0.128497	0	0	0	0	0.00385581	0	0.411675	0.00304878	0	0	0	0	0	0	0.260581	0.00134505	0	0	0.189024
24BW-2	0.00748643	0.0174995	0.00252667	0.00336889	0.00364964	0.860191	0	0	0.00131013	0	0.0317238	0	0	0.00421112	0.00327531	0	0	0	0	0	0.00645705	0	0.00308815	0.00131013	0.0539023
24BN-2	0.0281864	0.0792446	0.018696	0.0180317	0.00692797	0.690709	0	0	0	0	0.0176521	0	0	0.0052197	0.00161336	0	0	0	0	0	0.00854133	0	0.00493499	0.0274272	0.0928158
25BW-2	0.0122509	0.0278664	0.00845484	0.00534898	0.00241567	0.674748	0	0	0.000258821	0	0.0360625	0	0	0.0214822	0	0	0	0	0	0	0.0270037	0	0	0.0105254	0.173583
25BN-2	0.0186175	0.155982	0.0353732	0.0353732	0.0212887	0.302088	0	0.0008904	0.000809454	0	0.059414	0.00558524	0	0.0530193	0	0	0	0	0	0	0.0731747	0	0	0.0105229	0.227861
26CW-2	0.324831	0.0891885	0.0452441	0.017789	0.0211193	0.232556	0	0	0.000731054	0	0.00617334	0.00333035	0.00276176	0.0245309	0.00129965	0	0.00324913	0	0	0	0.0354967	0	0	0.0118593	0.179839
26CN-2	0.0758463	0.0299482	0.0249427	0.0154407	0.00517519	0.417409	0	0.00610842	0	0	0.0218037	0	0	0.100789	0	0	0.00263002	0	0	0	0.013744	0	0.000339357	0	0.285823
27CN-2	0.0553416	0.174201	0.186026	0.0305426	0.0320968	0.292385	0	0.000810866	0.0254747	0	0.00918981	0.00195959	0.000675721	0.0139874	0.00250017	0	0.00500034	0.00141901	0.00108115	0	0.0379755	0	0.0317589	0.00391918	0.093655
200BS-2	0.0660778	0.137004	0.100345	0.0792934	0.0759729	0.226856	0.0033869	0.000796919	0.0420375	0.00298844	0.0205207	0.00478151	0.000664099	0.0169345	0.00916456	0	0.00617612	0	0.000996148	0	0.0141453	0	0	0.00139461	0.190464
200BX-2	0.0298633	0.0573777	0.181612	0.00905964	0.0202164	0.393507	0.0135895	0.002936	0.00100663	0.00159383	0.0271789	0	0.0156027	0.0322121	0	0.00109051	0	0	0.0023488	0	0.023488	0	0	0.0244107	0.162906
200CX-2	0.0983047	0.307294	0.192889	0.0480546	0.05769	0.17368	0	0.000670814	0.000914746	0	0.00542749	0.00311014	0.000548847	0.00597634	0.00164654	0	0.00811075	0.00079278	0.00170753	0	0.0267716	0	0	0.00231736	0.0640932
215BX-2	0.842245	0.0547097	0.0255601	0.0113257	0.019495	0.00581755	0	0.00476544	0.000557	0.000990222	0	0.00321822	0.00643644	0.000309444	0.000866444	0	0.000618888	0	0	0	0.00136155	0.001114	0	0.000680777	0.0199282
215CX-2	0.645917	0.051071	0.0114458	0.00321285	0.0062249	0.098929	0	0	0.00113788	0	0.00240964	0.00394913	0	0.0021419	0.00421687	0	0	0	0	0	0.00200803	0	0.00060241	0	0.166734
20BW-1	0.0104035	0.0205532	0.00608982	0.00570921	0.00456737	0.703058	0	0	0	0	0.0249302	0.0017762	0	0.00545547	0	0.00044405	0.00133215	0	0.000317178	0	0.0861456	0	0.0112916	0.00691449	0.111012
20BN-1	0.0259113	0.0197321	0.0185897	0.0179146	0.00929484	0.702877	0.00327137	0	0.000675044	0	0.0298058	0.000675044	0	0	0.000571191	0	0.000571191	0.000207706	0.000519265	0	0.0913387	0	0.00903521	0.00623118	0.0627791
20CW-1	0.0294884	0.00928641	0.00244379	0.00448029	0.00138482	0.78853	0	0	0.00114044	0	0.0250896	0	0	0.00537634	0	0	0	0	0.0012219	0	0.0103454	0	0.00325839	0.00757576	0.110378
20CN-1	0.0333743	0.0125461	0.00106601	0.00557606	0.00352604	0.795244	0.000820008	0	0	0	0.0147601	0	0	0.00098401	0.00574006	0	0	0	0.00114801	0	0.0455105	0	0.00213202	0.000574006	0.0769988
230BS-1	0.654912	0.177725	0.012491	0.0530163	0.00566311	0.0136156	0	0.00052213	0	0.000401639	0.0028918	0.0010041	0.00072295	0.00313278	0.000602458	0.000200819	0.000602458	0.00052213	0.00184754	0.00072295	0.0033336	0	0.000963933	0.00200819	0.0630974
230BX-1	0.850537	0.0255661	0.0193473	0.0137663	0.0102583	0.0140853	0	0.000478367	0	0.000212608	0.00345487	0	0	0.0195599	0.00388009	0	0.000212608	0	0.00127565	0.000637823	0.000850431	0	0	0	0.0358775
230CS-1	0.247015	0.0174531	0.00710631	0.00494599	0.00739056	0.091643	0	0.00289937	0.000227402	0	0.00449119	0	0.00415009	0.0524161	0.00210347	0	0.000284252	0	0.00159181	0	0.137123	0.00432064	0	0	0.414838
230CX-1	0.443804	0.0291255	0.0180953	0.0133372	0.0118953	0.00266744	0	0.00778603	0	0.0104535	0.0101651	0	0	0.22392	0	0	0.00115349	0.00151395	0	0.000648836	0.0127604	0.00555115	0	0	0.207123
30BN-1	0.0539047	0.217338	0.204384	0.117448	0.0566675	0.00190324	0.0160855	0.0761911	0.00165766	0	0.00306974	0.00558694	0	0.00104371	0.016945	0	0.0144892	0.00147348	0.00417485	0	0.00024558	0.00386788	0.00257859	0.0011665	0.199779
30CW-1	0.0062999	0.303823	0.162165	0.288341	0.161298	0.000765169	0.00112225	0.000561124	0.00099472	0	0.00214247	0.00448899	0	0.000510113	0.00849338	0	0.0321881	0	0.00558574	0.000765169	7.65169e-05	0.00216798	0	0	0.018211
30CN-1	0.0172198	0.317687	0.207888	0.216266	0.135629	0.00249965	0.00171273	0.00148128	0.000370319	0	0.000786928	0.00462899	0	0.000277739	0.00416609	0	0.0167106	0	0.000324029	0.000694348	0	0.00189788	0	0.000833218	0.0689256
300BX-1	0.0428176	0.2296	0.206727	0.0709141	0.0590423	0.017966	0.00102889	0.0198655	0	0.000949743	0.0293629	0.00261179	0	0.000870598	0.00443213	0	0.0143253	0.00253265	0	0	0.00142461	0.00277008	0.000316581	0	0.292442
300CS-1	0.0312644	0.441839	0.111593	0.0583908	0.0576026	0.0859113	0.00729064	0.00584565	0	0	0.0107718	0.00321839	0	0.00131363	0.0112315	0	0.00433498	0.00091954	0.00157635	0.00111658	0.0159606	0.00479475	0.00131363	0	0.143711
300CX-1	0.0183338	0.390067	0.159244	0.085628	0.109792	0.0187553	0.000842933	0.00864007	0.000280978	0.000421467	0.00864007	0	0.000702445	0.00154538	0.00245856	0	0.0101854	0.00323124	0	0.0140489	0.000913178	0.00414442	0	0	0.162124
304BS	0.0279908	0.344004	0.175054	0.104295	0.107683	0.0042805	0.00349885	0.00535993	0.00126554	0	0.0341696	0.00416884	0.000781657	0.00145165	0.00305218	0	0.00822601	0.0163031	0.00145165	0.00208442	0.000260552	0.00491327	0.000669992	0	0.149036
304BX	0.0215789	0.0567632	0.59421	0.0216421	0.0200601	0.00243632	0	0.0104414	0.000284765	0	0.0596425	0.000885936	0	0.000791014	0.00835311	0	0.00161367	0.00237304	0.00386015	0.0366398	0	0.00363866	0.000949217	0	0.153836
306CS-1	0.0107015	0.0432466	0.0377857	0.0154578	0.0141806	0.00356718	0	0.00286255	0	0.000396354	0.170212	0	0	0.00211389	0.00180561	0.000308275	0.000836746	0.00303871	0	0.00440393	0.00176157	0.587396	0.00180561	0	0.0981195
306CX-1	0.0419974	0.228571	0.0823413	0.057209	0.0803571	0.00873016	0.00119048	0.0276455	0.00178571	0.000661376	0.168651	0.00469577	0.00132275	0.0015873	0.0233466	0.00112434	0.00436508	0.042791	0.000727513	0.00145503	0	0	0.00767196	0	0.211772
32BN-1	0.0275638	0.279901	0.180739	0.0877779	0.0706777	0.0182628	0.00406918	0.0174878	0.0145328	0.12038	0.0015986	0.00251901	0	0.000339098	0.00760548	0	0.00833212	0	0.00164705	0	0.00460204	0	0.000968851	0	0.150995
32CN-1	0.0439492	0.344925	0.15145	0.0710258	0.14693	0.0266738	0.0416667	0.00111887	0.00120838	0.00147691	0.00152166	0.00460974	0	0	0.00093985	0	0.0042517	0.000537057	0.000716076	0	0	0	0	0.000492302	0.156507
35CN-1	0.0224104	0.535408	0.191571	0.0774714	0.0880268	0.0132336	0.000945254	0.000315085	7.87712e-05	0	0.00322962	0.00527767	0	0.000157542	0.00287515	0	0.00606538	0.000669555	0.00315085	0.00752265	0	0.000866483	0	0	0.0407247
35CW-1	0.0550602	0.414511	0.197047	0.0783511	0.109	0.0111095	0.00199776	0.000438532	0	0	0.00292355	0.00287482	0	0	0.00769868	0	0.0088681	0	0.000682161	0.0062369	0	0	0	0	0.103201
145BS-1	0.118093	0.00514732	0.00171577	0.00331322	0.0010058	0.790498	0	0	0	0	0.0160928	0	0	0.00597562	0	0	0	0	0	0	0.0056798	0	0.000887469	0	0.0515915
145BX-1	0.579226	0.0198675	0.00920181	0.00411293	0.00467062	0.294667	0	0	0	0.00460091	0.000906239	0	0	0.00606483	0.00230045	0	0	0	0	0.000278843	0.00209132	0	0	0	0.0720112
145CS-2	0.426731	0.0436159	0.0147546	0.00590183	0.00849287	0.402548	0.0013675	0.000503815	0	0.00129552	0.0110119	0	0	0.000647762	0.00676551	0	0.000719735	0.000431841	0	0	0.0024471	0	0.00287894	0	0.0698863
145CX-1	0.531371	0.0362386	0.0132128	0.00664503	0.00803585	0.330397	0.00139082	0.000927214	0.000463607	0.00123628	0.00849946	0	0	0.00347705	0.00169989	0	0.000463607	0	0	0	0.000849946	0	0.000618142	0.000772678	0.0537011
32BW-1	0.0460927	0.332974	0.290261	0.075806	0.0648492	0.00746546	0.0479498	0.00501411	0.0174194	0.00408557	0.0019685	0.00233992	0	0.000297133	0.00386272	0	0.00512554	0.000557124	0.00363988	0	0.00516268	0	0.00022285	0.0015228	0.0833829
32CW-1	0.153347	0.298728	0.188735	0.155138	0.112957	0.0101285	0.00216156	0.00327322	0	0.00123518	0.0031497	0.006917	0.000432312	0.000370553	0.00457016	0	0.00944911	0	0.000679348	0.0013587	0.000308794	0	0	0	0.0470603
300BS-2	0.320999	0.215417	0.223923	0.112281	0.0582669	0	0.00106326	0.00127592	0.000744285	0	0	0.00170122	0	0	0.0076555	0	0.0220096	0	0.00127592	0	0	0	0	0	0.0333865
30BW-2	0.0119075	0.269388	0.215341	0.261038	0.144591	0	0.00131447	0	0.00162375	0.000695894	0.000541251	0.00309286	0	0	0.00835073	0	0.0379649	0	0.0050259	0	0	0	0	0	0.0391247
DN231-4-9	0.0235802	0.270914	0.062125	0.345587	0.115268	0	0.00329956	0.000483269	0.00116651	0.00689908	0.000649913	0.00653246	0	0	0.0191641	0.000416611	0.00203306	0.0110152	0.00148314	0	0	0.0275963	0.000433276	0	0.101353
DN234-14-9	0.0294671	0.241692	0.0587437	0.338836	0.104886	0	0.00107196	0.0036685	0.00231068	0.0210105	0.00083375	0.00516925	0	0	0.0185807	0.000619357	0.00192954	0.00328736	0.00343029	0	0	0.00016675	0	0	0.164296
DN251-4-9	0.511525	0.205699	0.0309554	0.137992	0.0674929	0	0.000605055	0	0.000546501	0.0180541	0.000214697	0.00706548	0	0	0.00884161	0	0.000878306	0.00046843	0.00128818	0	0	0	0	0	0.00837318
DN254-14-9	0.63125	0.138878	0.0319936	0.125608	0.0539707	0	0.0004649	0	0	0.00114112	0	0.00507164	0	0	0.00617049	0	0.000887536	0	0.000803009	0	0	0	0	0	0.00376146
J204-14-9X	0.359767	0.151797	0.0889995	0.242077	0.0669326	0	0.00190295	0.000951475	0.00182976	0.0466589	0.001537	0.00622118	0	0	0.00958794	0.000219571	0.00651394	0.000512333	0.00252507	0	0	0	0	0	0.0119666
J201-4-9X	0.391023	0.0778357	0.0195802	0.0711877	0.0275385	0.00106757	0.00048526	0.00133447	0.000291156	0.29004	0	0.00376077	0	0	0.00492539	0	0.00121315	0	0.000897731	0	0	0	0	0	0.10882
DW271-4-9	0.605124	0.0918957	0.0353161	0.0615263	0.0210666	0.00246105	0.000516821	0.00223956	0.00044299	0.102232	0	0.00393769	0	0	0.00617725	0	0.00103364	0	0.000885979	0	0	0	0	0	0.0651441
DN274-14-9	0.192322	0.356697	0.050759	0.171775	0.0869465	0.000209661	0.001237	0.000335458	0.00100637	0.0164794	0	0.0201904	0	0	0.00532539	0	0.0132296	0	0.00176115	0	0	0	0	0	0.0817259
J231-4-9X	0.905938	0.00948786	0.00499898	0.0116813	0.00377474	0.00056111	0	0	0	0.0200469	0	0	0	0	0.00066313	0	0	0.0045909	0	0	0	0	0	0	0.0382575
J236-19-11X	0.855356	0.0186079	0.00843882	0.0175758	0.00537292	0	0	0	0.000212488	0.0508454	0	0.000424976	0	0	0.001366	0	0.000424976	0.00625323	0.00033391	0	0	0	0	0	0.0347874
J234-14-9X	0.751323	0.0563634	0.0257641	0.096386	0.0265053	0.0010588	0.000635279	0.00109409	0	0.00765864	0.000494106	0.00197642	0	0	0.00430578	0	0.000635279	0.00822334	0.000494106	0	0.00021176	0	0	0	0.0168702
J2254-9X	0.902363	0.01535	0.00411162	0.0151856	0.00624966	0.000986788	0	0	0	0.0119511	0	0	0	0	0.00104161	0	0	0	0	0	0	0	0	0	0.0427608
J12514-9X	0.901549	0.0135875	0.00227015	0.0157909	0.00403953	0	0	0	0	0.0140549	0	0	0	0	0.000600921	0	0	0.00784536	0	0	0	0	0	0	0.0402617
J12519-11X	0.848254	0.0407692	0.0144083	0.0327811	0.0118047	0	0	0	0	0.00576923	0	0.00109467	0	0	0.00147929	0	0.000591716	0	0.00056213	0	0	0	0	0	0.0424852
J1304-9X	0.72777	0.123662	0.0475943	0.0580554	0.0223423	0	0	0.000242475	0	0.00685857	0	0.00512661	0	0	0.00266722	0	0.000519588	0	0.000311753	0	0.000381032	0	0	0	0.00446846
J13014-9X	0.91122	0.0253389	0.0146837	0.0243599	0.00715361	0.000338855	0.000527108	0	0	0.00583584	0	0	0	0	0.00128012	0	0.00150602	0	0.000451807	0	0	0	0	0	0.00730422
J13019-11X	0.910923	0.0183022	0.00561397	0.012526	0.00301791	0	0	9.7352e-05	0	0.00282321	0	0.000876168	0	0	0	0	0.00097352	0	0.00048676	0	0	0	0	0	0.0443601
DN256-19-11	0.209011	0.220034	0.0619564	0.261982	0.116155	0	0.00289931	0	0.00177615	0.0428627	0	0.0166906	0	0	0.0192242	0	0.00237691	0.00924644	0.00188063	0	0	0	0	0	0.0339036
DN276-19-11	0.640205	0.118016	0.0247318	0.107636	0.0371325	0	0	0	0.000557336	0.0396754	0	0.00323952	0	0	0.00532952	0	0.00132367	0.00156751	0.000731503	0	0	0	0	0	0.0198551
215BS-2	0.397731	0.12741	0.0434993	0.0277548	0.0225874	0.0039765	0.00403706	0.00884116	0.00201853	0	0.0719404	0.00401687	0.00131204	0	0.00853838	0.00163501	0.00506651	0.0313478	0.00127167	0	0.00187723	0	0.000908339	0.00666115	0.227569
C-1S2_F_filt.fastq.gz	0.991478	0.00161364	0.000739583	0	0	0	0.000840435	0	0.000689157	0.000941287	0	0	0	0	0	0.000151278	0	0.00124384	0	0	0	0	0	0	0.00230279
C-1X3_F_filt.fastq.gz	0.991692	0.00118173	0.000345429	0	0	0	0.00118173	0	0.000618137	0.00038179	0	0	0	0	0	0	0	0.000890844	0	0	0	0	0	0	0.00370882
C-1Z1_F_filt.fastq.gz	0.99378	0	0	0	0	0	0.00136233	0	0.00136233	0.000822538	0	0	0	0	0.000668312	0	0	0	0	0	0	0	0	0	0.00200494
C-2S2_F_filt.fastq.gz	0.991971	0.0013279	0	0	0	0	0.000262492	0	0.000663949	0.000802915	0	0.000864678	0	0	0.000370576	0	0	0.000756593	0	0	0	0	0	0	0.00298005
C-2X3_F_filt.fastq.gz	0.991479	0.00116472	0.000306504	0	0	0	0	0	0.000469973	0.000776477	0	0	0	0	0	0	0	0.00106255	0	0	0	0	0	0	0.0047406
C-2Z2_F_filt.fastq.gz	0.996347	0.00134293	0	0	0	0	0	0	0	0.000752041	0	0	0	0	0	0	0	0	0	0	0	0	0	0	0.0015578
