# Supplementary material for: Geographically Associated Fungus-Bacterium Interactions Contribute to the Formation of Geography-Dependent Flavor during High-Complexity Spontaneous Fermentation
Source: Microbiol Spectr. 2022 Sep 22;10(5):e01844-22. doi: 10.1128/spectrum.01844-22 (PMC9603688; doi:10.1128/spectrum.01844-22)
Supplement: Supplemental file 4 — Dataset 3. Download SPECTRUM01844-22_Supp_4_seq14.xlsx, XLSX file, 1.3 MB [file spectrum01844-22_supp_4_seq14.xlsx]

## Sheet: QX
Dataset 3 |Significant microbial interactions and microbiota-chemical interactions
var1	var2	corr	pvalue
Lactobacillus	000060-12-8	-0.41546	1.7206e-05
Arthrinium	000066-25-1	0.94907	5.8911e-51
Gibberella	000066-25-1	0.89435	5.211e-36
Phaeosphaeria	000066-25-1	0.45559	1.9082e-06
Variovorax	000066-25-1	0.94652	6.0701e-50
Emericella	000078-83-1	0.43893	4.9196e-06
Geosmithia	000078-83-1	0.42595	9.9465e-06
Citeromyces	000091-20-3	0.43268	6.9301e-06
Dekkera	000091-20-3	0.44942	2.7259e-06
Mucilaginibacter	000091-20-3	0.4063	2.7363e-05
Pantoea	000091-20-3	0.45193	2.3595e-06
Raoultella	000091-20-3	0.41765	1.537e-05
Serratia	000091-20-3	0.41764	1.5378e-05
Streptococcus	000091-20-3	0.44837	2.8951e-06
Davidiella	000093-89-0	0.43491	6.1391e-06
Emericella	000093-89-0	0.46537	1.0688e-06
Hansfordia	000093-89-0	0.51126	5.4636e-08
Hyphopichia	000093-89-0	0.48743	2.7015e-07
Syncephalastrum	000093-89-0	0.41043	2.2236e-05
Monascus	000097-64-3	0.50649	7.5962e-08
Bosea	000098-00-0	0.53679	8.5581e-09
Davidiella	000098-00-0	0.46139	1.3563e-06
Dioszegia	000098-00-0	0.4632	1.2177e-06
Malassezia	000098-00-0	0.49823	1.329e-07
Monascus	000098-00-0	0.53521	9.6476e-09
Nigrospora	000098-00-0	0.44556	3.3955e-06
Phialophora	000098-00-0	0.49228	1.9706e-07
Pyrenophora	000098-00-0	0.52653	1.8369e-08
Trichothecium	000098-00-0	0.42072	1.3103e-05
Emericella	000100-42-5	0.49617	1.5247e-07
Hyphopichia	000100-42-5	0.43033	7.8697e-06
Millerozyma	000100-42-5	0.40584	2.8e-05
Pichia	000100-42-5	0.40677	2.6729e-05
Hansfordia	000100-51-6	0.62528	3.5442e-12
Bosea	000101-97-3	0.45564	1.9023e-06
Davidiella	000101-97-3	0.5616	1.2121e-09
Emericella	000101-97-3	0.62007	6.0083e-12
Geosmithia	000101-97-3	0.43021	7.9199e-06
Hansfordia	000101-97-3	0.40018	3.7037e-05
Hyphopichia	000101-97-3	0.60182	3.5362e-11
Millerozyma	000101-97-3	0.40477	2.9533e-05
Monascus	000101-97-3	0.51399	4.5132e-08
Pichia	000101-97-3	0.47798	4.9264e-07
Pyrenophora	000101-97-3	0.42067	1.3141e-05
Syncephalastrum	000101-97-3	0.41375	1.8785e-05
Lactobacillus	000101-97-3	-0.459	1.5619e-06
Arthrinium	000105-54-4	0.54376	5.0204e-09
Gibberella	000105-54-4	0.498	1.3499e-07
Variovorax	000105-54-4	0.53668	8.6329e-09
Hansfordia	000106-30-9	0.8024	1.0689e-23
Clavispora	000106-32-1	0.54994	3.0977e-09
Geotrichum	000106-32-1	0.8026	1.022e-23
Kregervanrija	000106-32-1	0.48517	3.1238e-07
Rhizopus	000106-32-1	0.59711	5.4859e-11
Saccharomyces	000106-32-1	0.59484	6.7599e-11
Saccharomycopsis	000106-32-1	0.54394	4.9538e-09
Saprochaete	000106-32-1	0.40651	2.7086e-05
Saturnispora	000106-32-1	0.57852	2.9046e-10
Symbiotaphrina	000106-32-1	0.49708	1.4348e-07
Pediococcus	000106-32-1	0.67257	1.8164e-14
Davidiella	000106-33-2	-0.44103	4.3774e-06
Emericella	000106-33-2	-0.49747	1.3982e-07
Geosmithia	000106-33-2	-0.4349	6.1416e-06
Geotrichum	000106-33-2	0.51742	3.5413e-08
Hyphopichia	000106-33-2	-0.52398	2.212e-08
Monascus	000106-33-2	-0.41338	1.9141e-05
Pichia	000106-33-2	-0.43881	4.9536e-06
Rhizopus	000106-33-2	0.50541	8.1819e-08
Lactobacillus	000106-33-2	0.46502	1.0917e-06
Pediococcus	000106-33-2	0.44385	3.7391e-06
Davidiella	000106-44-5	0.42756	9.1298e-06
Dioszegia	000106-44-5	0.59092	9.6671e-11
Pyrenophora	000106-44-5	0.64103	6.7772e-13
Trichothecium	000106-44-5	0.54125	6.0938e-09
Emericella	000108-64-5	0.53036	1.3857e-08
Hyphopichia	000108-64-5	0.51769	3.475e-08
Acinetobacter	000111-61-5	0.50296	9.6673e-08
Adhaeribacter	000111-61-5	0.44578	3.3539e-06
Citrobacter	000111-61-5	0.42509	1.0415e-05
Delftia	000111-61-5	0.42885	8.5204e-06
Escherichia/Shigella	000111-61-5	0.49078	2.1743e-07
Acremonium	000111-61-5	0.54734	3.8016e-09
Ascobolus	000111-61-5	0.55661	1.8189e-09
Botrytis	000111-61-5	0.47534	5.808e-07
Bullera	000111-61-5	0.54926	3.2685e-09
Calcarisporiella	000111-61-5	0.41312	1.9398e-05
Catenaria	000111-61-5	0.41995	1.364e-05
Chaetomium	000111-61-5	0.4158	1.691e-05
Chalara	000111-61-5	0.44109	4.3641e-06
Chrysosporium	000111-61-5	0.60655	2.2578e-11
Cirrenalia	000111-61-5	0.47515	5.878e-07
Cladosporium	000111-61-5	0.70195	4.0842e-16
Cortinarius	000111-61-5	0.60223	3.4007e-11
Emericella	000111-61-5	-0.4949	1.6587e-07
Erysiphe	000111-61-5	0.47802	4.9156e-07
Geosmithia	000111-61-5	-0.43447	6.2866e-06
Gymnascella	000111-61-5	0.6187	6.8926e-12
Hyphopichia	000111-61-5	-0.52072	2.7985e-08
Kernia	000111-61-5	0.57736	3.2098e-10
Lobulomyces	000111-61-5	0.46955	8.2971e-07
Monascus	000111-61-5	-0.41084	2.1779e-05
Mycothermus	000111-61-5	0.48669	2.8336e-07
Myrothecium	000111-61-5	0.47154	7.345e-07
Olpidium	000111-61-5	0.46641	1.004e-06
Phialosimplex	000111-61-5	0.48889	2.4583e-07
Phlyctochytrium	000111-61-5	0.49699	1.4438e-07
Phoma	000111-61-5	0.42976	8.1166e-06
Pichia	000111-61-5	-0.56261	1.1149e-09
Powellomyces	000111-61-5	0.61969	6.2413e-12
Pseudallescheria	000111-61-5	0.49582	1.56e-07
Pseudeurotium	000111-61-5	0.59477	6.8029e-11
Remersonia	000111-61-5	0.64712	3.4817e-13
Repetobasidium	000111-61-5	0.50724	7.2163e-08
Rhizophagus	000111-61-5	0.53521	9.6475e-09
Rhizophlyctis	000111-61-5	0.52808	1.6395e-08
Saccharomycodes	000111-61-5	0.41728	1.5665e-05
Sagenomella	000111-61-5	0.46367	1.1836e-06
Scedosporium	000111-61-5	0.6083	1.9086e-11
Spizellomyces	000111-61-5	0.57278	4.7593e-10
Verticillium	000111-61-5	0.41739	1.5583e-05
Pseudomonas	000111-61-5	0.50438	8.7792e-08
Chrysosporium	000111-62-6	0.50632	7.6882e-08
Cladosporium	000111-62-6	0.55839	1.5743e-09
Davidiella	000111-62-6	-0.46234	1.2817e-06
Emericella	000111-62-6	-0.63205	1.7613e-12
Geosmithia	000111-62-6	-0.57013	5.9587e-10
Gymnascella	000111-62-6	0.4846	3.2413e-07
Hyphopichia	000111-62-6	-0.66143	6.8464e-14
Kernia	000111-62-6	0.4504	2.5769e-06
Millerozyma	000111-62-6	-0.50515	8.3284e-08
Monascus	000111-62-6	-0.52726	1.7405e-08
Pichia	000111-62-6	-0.6936	1.2564e-15
Powellomyces	000111-62-6	0.4457	3.3684e-06
Pseudeurotium	000111-62-6	0.40443	3.0031e-05
Remersonia	000111-62-6	0.41586	1.6857e-05
Rhizophagus	000111-62-6	0.4022	3.354e-05
Scedosporium	000111-62-6	0.44551	3.4054e-06
Torulaspora	000111-62-6	-0.43437	6.3211e-06
Lactobacillus	000111-62-6	0.53898	7.2488e-09
Rhodococcus	000111-62-6	-0.46232	1.283e-06
Cronobacter	000122-78-1	0.4201	1.3534e-05
Enterobacter	000122-78-1	0.60179	3.5438e-11
Epicoccum	000122-78-1	0.56817	7.0235e-10
Hydropisphaera	000122-78-1	0.51152	5.3665e-08
Lichtheimia	000122-78-1	0.46734	9.488e-07
Lobulomyces	000122-78-1	0.43016	7.9413e-06
Madurella	000122-78-1	0.41342	1.9101e-05
Meyerozyma	000122-78-1	0.41773	1.5306e-05
Mycothermus	000122-78-1	0.42415	1.0941e-05
Kosakonia	000122-78-1	0.57798	3.043e-10
Pantoea	000122-78-1	0.55506	2.0608e-09
Chrysosporium	000123-07-9	0.4014	3.4885e-05
Emericella	000123-07-9	-0.46826	8.9776e-07
Geosmithia	000123-07-9	-0.43002	8.0033e-06
Hyphopichia	000123-07-9	-0.49546	1.5979e-07
Madurella	000123-07-9	0.42279	1.1754e-05
Pichia	000123-07-9	-0.52213	2.5286e-08
Lactobacillus	000123-07-9	0.54916	3.2938e-09
Weissella	000123-07-9	0.46686	9.7682e-07
Arachidicoccus	000123-29-5	0.41919	1.4192e-05
Cladosporium	000123-29-5	0.4102	2.25e-05
Emericella	000123-29-5	-0.44223	4.0947e-06
Geosmithia	000123-29-5	-0.41676	1.6098e-05
Gymnascella	000123-29-5	0.40108	3.5429e-05
Hyphopichia	000123-29-5	-0.46063	1.419e-06
Pichia	000123-29-5	-0.54591	4.2497e-09
Wallemia	000123-29-5	0.41175	2.0798e-05
Kroppenstedtia	000123-29-5	0.44344	3.8254e-06
Lactobacillus	000123-29-5	0.45727	1.7295e-06
Sporolactobacillus	000123-29-5	0.42966	8.1592e-06
Corynebacterium	000123-66-0	0.72451	1.5969e-17
Meyerozyma	000123-66-0	0.57652	3.4531e-10
Klebsiella	000123-66-0	0.45395	2.0999e-06
Kosakonia	000123-66-0	0.57964	2.6352e-10
Pantoea	000123-66-0	0.45974	1.4958e-06
Tuberibacillus	000123-66-0	0.69307	1.3482e-15
Chrysosporium	000124-06-1	0.43137	7.4387e-06
Cladosporium	000124-06-1	0.53391	1.0635e-08
Cortinarius	000124-06-1	0.46474	1.11e-06
Emericella	000124-06-1	-0.50188	1.0398e-07
Geosmithia	000124-06-1	-0.50291	9.7027e-08
Gymnascella	000124-06-1	0.43654	5.6136e-06
Hyphopichia	000124-06-1	-0.53437	1.0271e-08
Kernia	000124-06-1	0.41168	2.0874e-05
Millerozyma	000124-06-1	-0.42093	1.2959e-05
Pichia	000124-06-1	-0.55681	1.7902e-09
Powellomyces	000124-06-1	0.43686	5.5146e-06
Pseudeurotium	000124-06-1	0.47485	5.9891e-07
Remersonia	000124-06-1	0.42461	1.0682e-05
Scedosporium	000124-06-1	0.47825	4.8456e-07
Spizellomyces	000124-06-1	0.402	3.3866e-05
Torulaspora	000124-06-1	-0.41	2.2729e-05
Lactobacillus	000124-06-1	0.4141	1.8449e-05
Rhodococcus	000124-06-1	-0.41674	1.6111e-05
Bacillus	000124-07-2	0.40206	3.3772e-05
Brucella	000124-07-2	0.41847	1.4733e-05
Fusobacterium	000124-07-2	0.45012	2.6196e-06
Arachnopeziza	000124-07-2	0.47005	8.048e-07
Aspergillus	000124-07-2	0.46181	1.3225e-06
Lecythophora	000124-07-2	0.48275	3.6452e-07
Luellia	000124-07-2	0.55056	2.9509e-09
Mastigobasidium	000124-07-2	0.53531	9.5743e-09
Phaeoacremonium	000124-07-2	0.50533	8.2261e-08
Phoma	000124-07-2	0.44379	3.7516e-06
Usnea	000124-07-2	0.40002	3.7324e-05
Achromobacter	000124-19-6	0.42908	8.4177e-06
Actinomyces	000124-19-6	0.43388	6.4927e-06
Aeromicrobium	000124-19-6	0.43387	6.4972e-06
Aeromonas	000124-19-6	0.43385	6.5025e-06
Akkermansia	000124-19-6	0.43389	6.4907e-06
Alicycliphilus	000124-19-6	0.43388	6.4936e-06
Alistipes	000124-19-6	0.43389	6.4908e-06
Alkanindiges	000124-19-6	0.43389	6.4902e-06
Alloprevotella	000124-19-6	0.43388	6.492e-06
Altererythrobacter	000124-19-6	0.43387	6.497e-06
Anaerococcus	000124-19-6	0.43388	6.491e-06
Anaerosporobacter	000124-19-6	0.43379	6.5229e-06
Aneurinibacillus	000124-19-6	0.43385	6.5022e-06
Apibacter	000124-19-6	0.43389	6.4907e-06
Aquamicrobium	000124-19-6	0.42926	8.3347e-06
Arachidicoccus	000124-19-6	0.49468	1.6828e-07
Arcobacter	000124-19-6	0.43388	6.4914e-06
Arsenicicoccus	000124-19-6	0.43386	6.4983e-06
Aspergillusnomius	000124-19-6	0.43377	6.5302e-06
Asticcacaulis	000124-19-6	0.43389	6.4907e-06
Atopostipes	000124-19-6	0.43388	6.4918e-06
Azohydromonas	000124-19-6	0.43388	6.4933e-06
Brevibacillus	000124-19-6	0.43388	6.4921e-06
Bromustectorum	000124-19-6	0.42927	8.3325e-06
Bryobacter	000124-19-6	0.43389	6.4907e-06
Butyrivibrio_2	000124-19-6	0.43388	6.4916e-06
Capnocytophaga	000124-19-6	0.43387	6.4947e-06
Catonella	000124-19-6	0.43388	6.4917e-06
Caulobacter	000124-19-6	0.43386	6.5003e-06
Cellulosimicrobium	000124-19-6	0.43377	6.5329e-06
Chroococcidiopsis	000124-19-6	0.43389	6.4907e-06
Chthonomonas	000124-19-6	0.43388	6.4941e-06
Cloacibacterium	000124-19-6	0.43388	6.4934e-06
Clostridium_sensu_stricto_13	000124-19-6	0.43388	6.4913e-06
Clostridiumsensustricto1	000124-19-6	0.43334	6.6854e-06
Cnuella	000124-19-6	0.43389	6.4907e-06
Cohnella	000124-19-6	0.43388	6.4944e-06
Comamonas	000124-19-6	0.41113	2.1469e-05
Corynebacterium_1	000124-19-6	0.56368	1.0208e-09
Corynebacterium1	000124-19-6	0.4328	6.886e-06
Cupriavidus	000124-19-6	0.43388	6.4913e-06
Curvibacter	000124-19-6	0.43137	7.4405e-06
Cylindrothecaclosterium	000124-19-6	0.43388	6.4934e-06
Dechloromonas	000124-19-6	0.43388	6.493e-06
Devosia	000124-19-6	0.43385	6.505e-06
Dietzia	000124-19-6	0.43388	6.4935e-06
Duganella	000124-19-6	0.43382	6.5144e-06
Dyadobacter	000124-19-6	0.43387	6.4965e-06
Dysgonomonas	000124-19-6	0.43388	6.4911e-06
Elizabethkingia	000124-19-6	0.43379	6.5257e-06
Emticicia	000124-19-6	0.43388	6.4917e-06
Endozoicomonas	000124-19-6	0.43389	6.4907e-06
Epilithonimonas	000124-19-6	0.43381	6.5161e-06
Erwinia	000124-19-6	0.43388	6.4911e-06
Eubacterium_fissicatena_group	000124-19-6	0.43386	6.499e-06
Eubacterium_saphenum_group	000124-19-6	0.43389	6.4908e-06
Exiguobacterium	000124-19-6	0.43385	6.5021e-06
Faecalibacterium	000124-19-6	0.43388	6.4909e-06
Ferrovibrio	000124-19-6	0.43384	6.5056e-06
Fictibacillus	000124-19-6	0.43389	6.4907e-06
Flavobacterium	000124-19-6	0.44276	3.9757e-06
Debaryomyces	000124-19-6	0.53193	1.2326e-08
Geodermatophilus	000124-19-6	0.43388	6.4923e-06
Gluconacetobacter	000124-19-6	0.43382	6.5151e-06
Glutamicibacter	000124-19-6	0.43381	6.5171e-06
Glycomyces	000124-19-6	0.43388	6.4917e-06
Gracilibacteriabacteriumcanineoraltaxon394	000124-19-6	0.43389	6.4907e-06
Haemophilus	000124-19-6	0.43388	6.4942e-06
Helicobacter	000124-19-6	0.43388	6.4921e-06
Kosakonia	000124-19-6	0.43091	7.6261e-06
Kurthia	000124-19-6	0.43386	6.4998e-06
Lachnoclostridium	000124-19-6	0.43388	6.4921e-06
Lachnospiraceae_NK4A136_group	000124-19-6	0.43389	6.4908e-06
Lautropia	000124-19-6	0.43389	6.4907e-06
Lentibacillus	000124-19-6	0.43388	6.492e-06
Leptothrix	000124-19-6	0.43386	6.4989e-06
Leptotrichia	000124-19-6	0.43388	6.492e-06
Limnochorda	000124-19-6	0.43389	6.4907e-06
Listeria	000124-19-6	0.43389	6.4904e-06
Luteococcus	000124-19-6	0.43384	6.5068e-06
Macrococcus	000124-19-6	0.43383	6.51e-06
Methylocaldum	000124-19-6	0.43389	6.4907e-06
Methyloversatilis	000124-19-6	0.43378	6.5292e-06
Microbacter	000124-19-6	0.43388	6.4909e-06
Microbacterium	000124-19-6	0.43377	6.533e-06
Microlunatus	000124-19-6	0.43388	6.4914e-06
Mucispirillum	000124-19-6	0.43388	6.4916e-06
Mycobacterium	000124-19-6	0.43387	6.4945e-06
Mycoplasma	000124-19-6	0.43389	6.4907e-06
Neisseria	000124-19-6	0.43388	6.492e-06
Nocardioides	000124-19-6	0.43388	6.4934e-06
Nocardiopsis	000124-19-6	0.43387	6.4946e-06
Nubsella	000124-19-6	0.43387	6.4947e-06
Odoribacter	000124-19-6	0.43389	6.4908e-06
Oerskovia	000124-19-6	0.43386	6.4982e-06
Olivibacter	000124-19-6	0.43377	6.5313e-06
Pantoea	000124-19-6	0.42695	9.4331e-06
Patulibacter	000124-19-6	0.43389	6.4907e-06
Pelagibacterium	000124-19-6	0.43388	6.4913e-06
Pelomonas	000124-19-6	0.43376	6.5358e-06
Penicilliumcapsulatum	000124-19-6	0.43389	6.4902e-06
Peptoclostridium	000124-19-6	0.43389	6.4907e-06
Pleomorphomonas	000124-19-6	0.43389	6.4907e-06
Porphyromonas	000124-19-6	0.43389	6.4908e-06
Prevotella_9	000124-19-6	0.43388	6.491e-06
Prevotellaceae_UCG-001	000124-19-6	0.43389	6.4907e-06
Propionibacterium	000124-19-6	0.43383	6.5105e-06
Prosthecobacter	000124-19-6	0.43388	6.4918e-06
Pseudochloriswilhelmii	000124-19-6	0.43389	6.4907e-06
Pseudolabrys	000124-19-6	0.43389	6.4907e-06
Pseudonocardia	000124-19-6	0.43389	6.4907e-06
Rhizobium	000124-19-6	0.43362	6.5861e-06
Rubrobacter	000124-19-6	0.43388	6.4919e-06
Ruminiclostridium	000124-19-6	0.43389	6.4907e-06
Ruminiclostridium_5	000124-19-6	0.43388	6.4916e-06
Ruminococcaceae_UCG-014	000124-19-6	0.43389	6.4907e-06
Ruminofilibacter	000124-19-6	0.43389	6.4907e-06
Saccharomonospora	000124-19-6	0.43384	6.5055e-06
Sanguibacter	000124-19-6	0.4334	6.6652e-06
Schrenkiellaparvula	000124-19-6	0.43388	6.4916e-06
Soonwooa	000124-19-6	0.43386	6.5e-06
Sporolactobacillus	000124-19-6	0.51699	3.6526e-08
Sporomusa	000124-19-6	0.43388	6.4911e-06
Stackebrandtia	000124-19-6	0.43388	6.4922e-06
Tannerella	000124-19-6	0.43389	6.4907e-06
Tessaracoccus	000124-19-6	0.43388	6.4926e-06
Tissierella	000124-19-6	0.43388	6.4918e-06
Trabulsiella	000124-19-6	0.43349	6.6317e-06
Treponema_2	000124-19-6	0.43388	6.4913e-06
Treponema2	000124-19-6	0.43388	6.4913e-06
Truepera	000124-19-6	0.43389	6.4892e-06
uncultured	000124-19-6	0.43389	6.4907e-06
vadinBC27_wastewater-sludge_group	000124-19-6	0.43387	6.4958e-06
Veillonella	000124-19-6	0.43386	6.4982e-06
Verticia	000124-19-6	0.43388	6.4934e-06
Vibrionimonas	000124-19-6	0.43388	6.4927e-06
Vogesella	000124-19-6	0.43387	6.4968e-06
Vulgatibacter	000124-19-6	0.43389	6.4907e-06
Xanthobacter	000124-19-6	0.43389	6.4907e-06
Xanthomonas	000124-19-6	0.4338	6.5222e-06
Yersinia	000124-19-6	0.43364	6.5775e-06
Zoogloea	000124-19-6	0.43388	6.4912e-06
Debaryomyces	000128-37-0	0.45491	1.9853e-06
Sporolactobacillus	000128-37-0	0.41106	2.1543e-05
Advenella	000142-60-9	0.51152	5.3651e-08
Alcaligenes	000142-60-9	0.51253	4.9997e-08
Aureimonas	000142-60-9	0.51252	5.0024e-08
Carnimonas	000142-60-9	0.51239	5.05e-08
Cronobacter	000142-60-9	0.49595	1.5466e-07
Falsochrobactrum	000142-60-9	0.51253	4.9995e-08
Botrytis	000142-60-9	0.41097	2.1642e-05
Chrysosporium	000142-60-9	0.47213	7.085e-07
Citeromyces	000142-60-9	0.51253	4.9997e-08
Cladosporium	000142-60-9	0.43578	5.8529e-06
Cystofilobasidium	000142-60-9	0.47671	5.3355e-07
Emericella	000142-60-9	-0.446	3.3121e-06
Filobasidium	000142-60-9	0.49983	1.1941e-07
Geosmithia	000142-60-9	-0.40881	2.4135e-05
Gymnascella	000142-60-9	0.48578	3.0035e-07
Hyphopichia	000142-60-9	-0.4718	7.2293e-07
Microcera	000142-60-9	0.51253	4.9995e-08
Phialemoniopsis	000142-60-9	0.51253	4.9995e-08
Phomopsis	000142-60-9	0.51253	4.9995e-08
Pichia	000142-60-9	-0.54864	3.4329e-09
Schwanniomyces	000142-60-9	0.42119	1.2787e-05
Sterigmatomyces	000142-60-9	0.42093	1.2958e-05
Lactobacillus	000142-60-9	0.44785	2.9811e-06
Legionella	000142-60-9	0.51253	4.9995e-08
Leucobacter	000142-60-9	0.47441	6.1559e-07
Mucilaginibacter	000142-60-9	0.46238	1.2787e-06
Neomicrococcus	000142-60-9	0.51253	4.9995e-08
Novosphingobium	000142-60-9	0.41905	1.4299e-05
Paenochrobactrum	000142-60-9	0.51253	4.9995e-08
Pantoea	000142-60-9	0.43431	6.3411e-06
Psychrobacter	000142-60-9	0.53596	9.1115e-09
Raoultella	000142-60-9	0.4904	2.2283e-07
Roseomonas	000142-60-9	0.51253	4.9995e-08
Serratia	000142-60-9	0.53557	9.3872e-09
Sphingobacterium	000142-60-9	0.50892	6.4282e-08
Streptococcus	000142-60-9	0.54449	4.7464e-09
Weissella	000142-60-9	0.43862	5.0046e-06
Corynebacterium	000142-62-1	0.74254	9.4085e-19
Meyerozyma	000142-62-1	0.80919	2.2961e-24
Klebsiella	000142-62-1	0.57325	4.5702e-10
Kosakonia	000142-62-1	0.69643	8.6295e-16
Pantoea	000142-62-1	0.59519	6.5467e-11
Tuberibacillus	000142-62-1	0.69223	1.5062e-15
Arthrinium	000142-92-7	0.43204	7.1761e-06
Davidiella	000142-92-7	0.46926	8.4432e-07
Emericella	000142-92-7	0.50069	1.1273e-07
Geosmithia	000142-92-7	0.40211	3.3681e-05
Gibberella	000142-92-7	0.42165	1.2484e-05
Hyphopichia	000142-92-7	0.44963	2.6942e-06
Millerozyma	000142-92-7	0.56168	1.204e-09
Monascus	000142-92-7	0.62966	2.2586e-12
Pichia	000142-92-7	0.44151	4.2622e-06
Variovorax	000142-92-7	0.48732	2.7207e-07
Davidiella	000143-08-8	0.61581	9.1822e-12
Emericella	000143-08-8	0.57921	2.735e-10
Geosmithia	000143-08-8	0.52297	2.3788e-08
Hyphopichia	000143-08-8	0.67549	1.2701e-14
Millerozyma	000143-08-8	0.40744	2.5852e-05
Penicillium	000143-08-8	0.40923	2.3633e-05
Phaeosphaeria	000143-08-8	0.48024	4.2758e-07
Pichia	000143-08-8	0.54166	5.9067e-09
Thermomyces	000143-08-8	0.47758	5.0511e-07
Lactobacillus	000143-08-8	-0.42631	9.7588e-06
Acetobacter	000496-16-2	0.4172	1.5735e-05
Acinetobacter	000496-16-2	0.4886	2.5054e-07
Arachidicoccus	000496-16-2	0.53502	9.781e-09
Bacteroides	000496-16-2	0.44822	2.9189e-06
Brucella	000496-16-2	0.56744	7.469e-10
Citrobacter	000496-16-2	0.4533	2.1797e-06
Corynebacterium_1	000496-16-2	0.53882	7.3365e-09
Delftia	000496-16-2	0.46128	1.3649e-06
Debaryomyces	000496-16-2	0.50545	8.1604e-08
Phoma	000496-16-2	0.40742	2.588e-05
Sporolactobacillus	000496-16-2	0.55163	2.7096e-09
Unidentified	000496-16-2	0.47005	8.0479e-07
Emericella	000505-10-2	0.54008	6.6659e-09
Hansfordia	000505-10-2	0.41897	1.4357e-05
Burkholderia-Caballeronia-Paraburkholderia	000544-35-4	0.4194	1.4038e-05
Chrysosporium	000544-35-4	0.53941	7.0152e-09
Cladosporium	000544-35-4	0.6065	2.2688e-11
Cortinarius	000544-35-4	0.40978	2.2978e-05
Emericella	000544-35-4	-0.51176	5.277e-08
Geosmithia	000544-35-4	-0.48337	3.5062e-07
Gymnascella	000544-35-4	0.51623	3.8553e-08
Hyphopichia	000544-35-4	-0.54756	3.737e-09
Kernia	000544-35-4	0.46686	9.7722e-07
Millerozyma	000544-35-4	-0.40558	2.8374e-05
Monascus	000544-35-4	-0.41533	1.7327e-05
Phoma	000544-35-4	0.4403	4.5589e-06
Pichia	000544-35-4	-0.62527	3.5502e-12
Powellomyces	000544-35-4	0.46188	1.3174e-06
Pseudeurotium	000544-35-4	0.43247	7.01e-06
Remersonia	000544-35-4	0.43497	6.1189e-06
Rhizophagus	000544-35-4	0.41762	1.5398e-05
Rhizophlyctis	000544-35-4	0.4002	3.7002e-05
Saccharomycodes	000544-35-4	0.41613	1.6626e-05
Scedosporium	000544-35-4	0.47716	5.1878e-07
Spizellomyces	000544-35-4	0.41131	2.1265e-05
Kroppenstedtia	000544-35-4	0.40014	3.7104e-05
Lactobacillus	000544-35-4	0.41849	1.472e-05
Davidiella	000589-98-0	0.59412	7.2221e-11
Emericella	000589-98-0	0.76663	1.4522e-20
Geosmithia	000589-98-0	0.70847	1.6525e-16
Hyphopichia	000589-98-0	0.83772	1.7102e-27
Millerozyma	000589-98-0	0.49212	1.9909e-07
Penicillium	000589-98-0	0.44068	4.4647e-06
Pichia	000589-98-0	0.52752	1.7082e-08
Syncephalastrum	000589-98-0	0.43856	5.0232e-06
Thermomyces	000589-98-0	0.41426	1.8305e-05
Lactobacillus	000589-98-0	-0.46345	1.1992e-06
Rhodococcus	000589-98-0	0.40913	2.3751e-05
Acinetobacter	000628-97-7	0.45764	1.6922e-06
Adhaeribacter	000628-97-7	0.42001	1.3598e-05
Escherichia/Shigella	000628-97-7	0.44823	2.9171e-06
Acremonium	000628-97-7	0.52976	1.4477e-08
Ascobolus	000628-97-7	0.54156	5.9491e-09
Botrytis	000628-97-7	0.4619	1.3154e-06
Bullera	000628-97-7	0.53186	1.2397e-08
Catenaria	000628-97-7	0.40974	2.3032e-05
Chaetomium	000628-97-7	0.41223	2.0299e-05
Chalara	000628-97-7	0.42352	1.1313e-05
Chrysosporium	000628-97-7	0.58223	2.1001e-10
Cirrenalia	000628-97-7	0.44954	2.7071e-06
Cladosporium	000628-97-7	0.67097	2.2048e-14
Cortinarius	000628-97-7	0.59064	9.9181e-11
Emericella	000628-97-7	-0.56089	1.2841e-09
Erysiphe	000628-97-7	0.4333	6.6993e-06
Geosmithia	000628-97-7	-0.51807	3.3825e-08
Gymnascella	000628-97-7	0.59213	8.6592e-11
Hyphopichia	000628-97-7	-0.60418	2.8287e-11
Kernia	000628-97-7	0.55923	1.4704e-09
Lobulomyces	000628-97-7	0.4503	2.5924e-06
Millerozyma	000628-97-7	-0.47741	5.1061e-07
Monascus	000628-97-7	-0.49693	1.4495e-07
Mycothermus	000628-97-7	0.46882	8.6722e-07
Myrothecium	000628-97-7	0.47282	6.7905e-07
Olpidium	000628-97-7	0.434	6.4516e-06
Phialosimplex	000628-97-7	0.47551	5.7502e-07
Phlyctochytrium	000628-97-7	0.48447	3.2674e-07
Phoma	000628-97-7	0.40739	2.592e-05
Pichia	000628-97-7	-0.64771	3.2606e-13
Powellomyces	000628-97-7	0.58968	1.0818e-10
Pseudallescheria	000628-97-7	0.47243	6.9541e-07
Pseudeurotium	000628-97-7	0.59066	9.895e-11
Remersonia	000628-97-7	0.61682	8.3098e-12
Repetobasidium	000628-97-7	0.46366	1.1844e-06
Rhizophagus	000628-97-7	0.52397	2.2132e-08
Rhizophlyctis	000628-97-7	0.51879	3.2133e-08
Sagenomella	000628-97-7	0.45469	2.0113e-06
Scedosporium	000628-97-7	0.60056	3.9774e-11
Spizellomyces	000628-97-7	0.56297	1.0822e-09
Torulaspora	000628-97-7	-0.43676	5.5451e-06
Lactobacillus	000628-97-7	0.4308	7.6718e-06
Lactococcus	000628-97-7	0.40238	3.3239e-05
Pseudomonas	000628-97-7	0.46156	1.3424e-06
Rhodococcus	000628-97-7	-0.4458	3.3496e-06
Emericella	001124-11-4	0.41642	1.6377e-05
Burkholderia-Caballeronia-Paraburkholderia	001191-41-9	0.43389	6.4896e-06
Acremonium	001191-41-9	0.41903	1.4312e-05
Ascobolus	001191-41-9	0.41933	1.4088e-05
Bullera	001191-41-9	0.422	1.2253e-05
Chrysosporium	001191-41-9	0.53769	7.9991e-09
Cladosporium	001191-41-9	0.61803	7.3676e-12
Cortinarius	001191-41-9	0.43645	5.6416e-06
Emericella	001191-41-9	-0.52501	2.0522e-08
Geosmithia	001191-41-9	-0.46915	8.4996e-07
Gymnascella	001191-41-9	0.52325	2.3318e-08
Hyphopichia	001191-41-9	-0.54806	3.5921e-09
Kernia	001191-41-9	0.48095	4.0861e-07
Millerozyma	001191-41-9	-0.41855	1.4673e-05
Monascus	001191-41-9	-0.43699	5.4772e-06
Phlyctochytrium	001191-41-9	0.40379	3.1008e-05
Phoma	001191-41-9	0.45607	1.8552e-06
Pichia	001191-41-9	-0.61703	8.132e-12
Powellomyces	001191-41-9	0.49017	2.2619e-07
Pseudallescheria	001191-41-9	0.40037	3.6684e-05
Pseudeurotium	001191-41-9	0.45899	1.5638e-06
Remersonia	001191-41-9	0.46511	1.0859e-06
Rhizophagus	001191-41-9	0.43296	6.8274e-06
Rhizophlyctis	001191-41-9	0.41571	1.699e-05
Saccharomycodes	001191-41-9	0.43452	6.2703e-06
Sagenomella	001191-41-9	0.40843	2.4602e-05
Scedosporium	001191-41-9	0.50966	6.1057e-08
Spizellomyces	001191-41-9	0.43773	5.2578e-06
Lactobacillus	001191-41-9	0.4041	3.0535e-05
Phyllobacterium	001191-41-9	0.4021	3.371e-05
Bosea	001192-62-7	0.47817	4.8698e-07
Malassezia	001192-62-7	0.49238	1.9574e-07
Phialophora	001192-62-7	0.49524	1.6219e-07
Trichocladium	001192-62-7	0.77581	2.5902e-21
Acinetobacter	001797-74-6	0.52507	2.0427e-08
Aerococcus	001797-74-6	0.43681	5.5313e-06
Brucella	001797-74-6	0.58256	2.0388e-10
Citrobacter	001797-74-6	0.60645	2.2794e-11
Clostridium_sensu_stricto_12	001797-74-6	0.40042	3.6593e-05
Delftia	001797-74-6	0.63126	1.9117e-12
Empedobacter	001797-74-6	0.40043	3.6581e-05
Enhydrobacter	001797-74-6	0.51222	5.1115e-08
Escherichia/Shigella	001797-74-6	0.50302	9.6263e-08
Facklamia	001797-74-6	0.40046	3.6525e-05
Byssochlamys	001797-74-6	0.53507	9.7479e-09
Cadophora	001797-74-6	0.44311	3.8976e-06
Cladosporium	001797-74-6	0.41683	1.6037e-05
Hygrophorus	001797-74-6	0.40046	3.6525e-05
Lycoperdon	001797-74-6	0.40046	3.6525e-05
Oidiodendron	001797-74-6	0.41622	1.6552e-05
Rhizomucor	001797-74-6	0.51425	4.4312e-08
Hydrogenispora	001797-74-6	0.40046	3.6525e-05
Kroppenstedtia	001797-74-6	0.45419	2.0702e-06
Luteibacter	001797-74-6	0.54131	6.065e-09
Luteimonas	001797-74-6	0.40046	3.6527e-05
Oceanobacillus	001797-74-6	0.44986	2.6576e-06
Paracoccus	001797-74-6	0.40046	3.6528e-05
Pelagibius	001797-74-6	0.40046	3.6525e-05
Pluralibacter	001797-74-6	0.51013	5.9102e-08
Povalibacter	001797-74-6	0.40046	3.6525e-05
Pseudocitrobacter	001797-74-6	0.45092	2.5018e-06
Rikenellaceae_RC9_gut_group	001797-74-6	0.54469	4.673e-09
Rothia	001797-74-6	0.40044	3.6561e-05
Sediminibacterium	001797-74-6	0.40037	3.6693e-05
Sulfuricurvum	001797-74-6	0.40046	3.6525e-05
Terrisporobacter	001797-74-6	0.40046	3.6525e-05
Tyzzerella	001797-74-6	0.40046	3.6525e-05
Undibacterium	001797-74-6	0.42903	8.4383e-06
Unidentified	001797-74-6	0.55856	1.5528e-09
Wolbachia	001797-74-6	0.40046	3.6525e-05
Geotrichum	002021-28-5	0.46805	9.0894e-07
Lactobacillus	002021-28-5	0.46937	8.3897e-07
Alternaria	002548-87-0	0.66997	2.4885e-14
Arthrinium	002548-87-0	0.533	1.1381e-08
Chalastospora	002548-87-0	0.83935	1.0877e-27
Davidiella	002548-87-0	0.67464	1.4102e-14
Geosmithia	002548-87-0	0.45874	1.5861e-06
Gibberella	002548-87-0	0.65045	2.4041e-13
Hyphopichia	002548-87-0	0.41422	1.834e-05
Penicillium	002548-87-0	0.57501	3.933e-10
Phaeosphaeria	002548-87-0	0.84417	2.7649e-28
Syncephalastrum	002548-87-0	0.49179	2.0346e-07
Thermomyces	002548-87-0	0.6723	1.8772e-14
Variovorax	002548-87-0	0.53161	1.263e-08
Cronobacter	005779-95-3	0.56345	1.0409e-09
Enterobacter	005779-95-3	0.49873	1.2854e-07
Chrysosporium	005779-95-3	0.42412	1.0961e-05
Debaryomyces	005779-95-3	0.42182	1.2369e-05
Dekkera	005779-95-3	0.45861	1.5988e-06
Emericella	005779-95-3	-0.42595	9.9472e-06
Epicoccum	005779-95-3	0.45725	1.7319e-06
Gymnascella	005779-95-3	0.40525	2.8841e-05
Hydropisphaera	005779-95-3	0.42233	1.2044e-05
Hyphopichia	005779-95-3	-0.45696	1.7618e-06
Madurella	005779-95-3	0.44304	3.9136e-06
Mycothermus	005779-95-3	0.48483	3.1928e-07
Pichia	005779-95-3	-0.51269	4.9437e-08
Rhizophagus	005779-95-3	0.42303	1.161e-05
Pantoea	005779-95-3	0.45737	1.7194e-06
Serratia	005779-95-3	0.40075	3.6017e-05
Unidentified	005779-95-3	0.53568	9.3088e-09
Acetobacter	007786-61-0	0.56093	1.2802e-09
Acinetobacter	007786-61-0	0.6651	4.4491e-14
Adhaeribacter	007786-61-0	0.40969	2.3086e-05
Allorhizobium-Neorhizobium-Pararhizobium-Rhizobium	007786-61-0	0.44873	2.835e-06
Brevundimonas	007786-61-0	0.44977	2.6726e-06
Brucella	007786-61-0	0.59476	6.8092e-11
Citrobacter	007786-61-0	0.56216	1.157e-09
Delftia	007786-61-0	0.55822	1.5972e-09
Escherichia/Shigella	007786-61-0	0.5371	8.3631e-09
Acremonium	007786-61-0	0.40575	2.8128e-05
Archaeorhizomyces	007786-61-0	0.41791	1.5169e-05
Bullera	007786-61-0	0.42433	1.0839e-05
Chrysosporium	007786-61-0	0.44763	3.0194e-06
Cirrenalia	007786-61-0	0.47983	4.3867e-07
Cladosporium	007786-61-0	0.51215	5.1346e-08
Cortinarius	007786-61-0	0.41842	1.4774e-05
Cryptosporiopsis	007786-61-0	0.49444	1.7093e-07
Erysiphe	007786-61-0	0.45999	1.4737e-06
Exophiala	007786-61-0	0.42537	1.026e-05
Gymnascella	007786-61-0	0.50337	9.4012e-08
Oidiodendron	007786-61-0	0.44502	3.5006e-06
Olpidium	007786-61-0	0.40322	3.1885e-05
Ophiocordyceps	007786-61-0	0.41598	1.6755e-05
Phialocephala	007786-61-0	0.42643	9.6952e-06
Phoma	007786-61-0	0.40974	2.3024e-05
Pichia	007786-61-0	-0.40121	3.5218e-05
Powellomyces	007786-61-0	0.45289	2.2329e-06
Pseudallescheria	007786-61-0	0.40134	3.4995e-05
Remersonia	007786-61-0	0.54736	3.7956e-09
Repetobasidium	007786-61-0	0.61238	1.285e-11
Rhizophlyctis	007786-61-0	0.42165	1.248e-05
Suillus	007786-61-0	0.40362	3.1274e-05
Trechispora	007786-61-0	0.40925	2.3605e-05
Tuber	007786-61-0	0.49736	1.4086e-07
Komagataeibacter	007786-61-0	0.45853	1.6063e-06
Pluralibacter	007786-61-0	0.44421	3.6649e-06
Pseudomonas	007786-61-0	0.50272	9.8271e-08
Sphingomonas	007786-61-0	0.44882	2.8211e-06
Thiobacillus	007786-61-0	0.41131	2.127e-05
Unidentified	007786-61-0	0.40443	3.003e-05
Acetobacter	014010-23-2	0.41747	1.5514e-05
Acinetobacter	014010-23-2	0.52314	2.3506e-08
Adhaeribacter	014010-23-2	0.43463	6.2308e-06
Citrobacter	014010-23-2	0.44696	3.1365e-06
Delftia	014010-23-2	0.44734	3.0689e-06
Escherichia/Shigella	014010-23-2	0.50274	9.8137e-08
Acremonium	014010-23-2	0.52293	2.3856e-08
Ascobolus	014010-23-2	0.55985	1.3981e-09
Botrytis	014010-23-2	0.41283	1.9688e-05
Bullera	014010-23-2	0.5638	1.0109e-09
Catenaria	014010-23-2	0.42707	9.3731e-06
Chalara	014010-23-2	0.44227	4.0856e-06
Chrysosporium	014010-23-2	0.50412	8.9341e-08
Cirrenalia	014010-23-2	0.44261	4.0081e-06
Cladosporium	014010-23-2	0.65166	2.0974e-13
Cortinarius	014010-23-2	0.5861	1.4902e-10
Emericella	014010-23-2	-0.42452	1.0733e-05
Erysiphe	014010-23-2	0.4254	1.0243e-05
Gymnascella	014010-23-2	0.56842	6.8798e-10
Hyphopichia	014010-23-2	-0.44397	3.7144e-06
Kernia	014010-23-2	0.5232	2.3408e-08
Lobulomyces	014010-23-2	0.45576	1.8892e-06
Myrothecium	014010-23-2	0.50852	6.6066e-08
Phialosimplex	014010-23-2	0.44345	3.8244e-06
Phlyctochytrium	014010-23-2	0.48522	3.114e-07
Phoma	014010-23-2	0.40647	2.713e-05
Pichia	014010-23-2	-0.47397	6.3243e-07
Powellomyces	014010-23-2	0.61195	1.34e-11
Pseudallescheria	014010-23-2	0.46337	1.2052e-06
Pseudeurotium	014010-23-2	0.56117	1.2554e-09
Remersonia	014010-23-2	0.62004	6.0241e-12
Repetobasidium	014010-23-2	0.5021	1.0249e-07
Rhizophagus	014010-23-2	0.51346	4.6862e-08
Rhizophlyctis	014010-23-2	0.51588	3.9518e-08
Saccharomycodes	014010-23-2	0.43994	4.6517e-06
Sagenomella	014010-23-2	0.45467	2.0137e-06
Scedosporium	014010-23-2	0.55593	1.9216e-09
Spizellomyces	014010-23-2	0.56545	8.8136e-10
Pseudomonas	014010-23-2	0.49398	1.7621e-07
Davidiella	014667-55-1	0.40444	3.0028e-05
Emericella	014667-55-1	0.70064	4.884e-16
Geosmithia	014667-55-1	0.57673	3.3909e-10
Hyphopichia	014667-55-1	0.68912	2.2631e-15
Millerozyma	014667-55-1	0.4632	1.2172e-06
Penicillium	014667-55-1	0.5245	2.1294e-08
Syncephalastrum	014667-55-1	0.44878	2.828e-06
Botrytis	023726-93-4	0.40732	2.6005e-05
Chrysosporium	023726-93-4	0.53247	1.1841e-08
Cladosporium	023726-93-4	0.46545	1.0637e-06
Emericella	023726-93-4	-0.4289	8.4986e-06
Gymnascella	023726-93-4	0.50968	6.0976e-08
Kernia	023726-93-4	0.4366	5.5949e-06
Lobulomyces	023726-93-4	0.44426	3.6537e-06
Madurella	023726-93-4	0.51574	3.9904e-08
Monographella	023726-93-4	0.40306	3.2149e-05
Mycothermus	023726-93-4	0.51319	4.7737e-08
Pichia	023726-93-4	-0.48736	2.7132e-07
Rhizophagus	023726-93-4	0.43859	5.0147e-06
Sagenomella	023726-93-4	0.40682	2.6665e-05
Advenella	024683-00-9	0.50189	1.0391e-07
Alcaligenes	024683-00-9	0.49797	1.3529e-07
Aureimonas	024683-00-9	0.49796	1.3533e-07
Carnimonas	024683-00-9	0.49787	1.3618e-07
Corynebacterium	024683-00-9	0.59853	4.8099e-11
Cronobacter	024683-00-9	0.52451	2.1284e-08
Falsochrobactrum	024683-00-9	0.49797	1.3528e-07
Citeromyces	024683-00-9	0.48129	3.9993e-07
Cystofilobasidium	024683-00-9	0.48457	3.2468e-07
Debaryomyces	024683-00-9	0.42763	9.0957e-06
Filobasidium	024683-00-9	0.5188	3.2107e-08
Meyerozyma	024683-00-9	0.44142	4.2853e-06
Microcera	024683-00-9	0.49797	1.3528e-07
Phialemoniopsis	024683-00-9	0.49797	1.3528e-07
Phomopsis	024683-00-9	0.49797	1.3528e-07
Schwanniomyces	024683-00-9	0.48503	3.152e-07
Klebsiella	024683-00-9	0.52079	2.784e-08
Kosakonia	024683-00-9	0.73327	4.1533e-18
Legionella	024683-00-9	0.49797	1.3528e-07
Leucobacter	024683-00-9	0.46643	1.0026e-06
Mucilaginibacter	024683-00-9	0.44289	3.9472e-06
Neomicrococcus	024683-00-9	0.49797	1.3528e-07
Paenochrobactrum	024683-00-9	0.49797	1.3528e-07
Pantoea	024683-00-9	0.76374	2.4596e-20
Psychrobacter	024683-00-9	0.49726	1.4182e-07
Roseomonas	024683-00-9	0.49797	1.3528e-07
Serratia	024683-00-9	0.47773	5.0041e-07
Sphingobacterium	024683-00-9	0.49636	1.505e-07
Streptococcus	024683-00-9	0.51863	3.2493e-08
Tuberibacillus	024683-00-9	0.59631	5.9074e-11
Brevundimonas	041114-00-5	0.41675	1.6101e-05
Davidiella	041114-00-5	-0.4467	3.183e-06
Emericella	041114-00-5	-0.5611	1.2621e-09
Geosmithia	041114-00-5	-0.48828	2.5577e-07
Guehomyces	041114-00-5	0.42715	9.3296e-06
Hyphopichia	041114-00-5	-0.59139	9.2661e-11
Millerozyma	041114-00-5	-0.44697	3.135e-06
Monascus	041114-00-5	-0.46582	1.0404e-06
Phoma	041114-00-5	0.51302	4.8303e-08
Pichia	041114-00-5	-0.55019	3.0365e-09
Lactobacillus	041114-00-5	0.40914	2.3732e-05
Pseudomonas	041114-00-5	0.45701	1.7564e-06
Rhodococcus	041114-00-5	-0.41043	2.2241e-05
Stenotrophomonas	041114-00-5	0.42625	9.7877e-06
Emericella	055554-09-1	-0.45269	2.2587e-06
Guehomyces	055554-09-1	0.4747	6.0449e-07
Hyphopichia	055554-09-1	-0.47905	4.6078e-07
Phoma	055554-09-1	0.57886	2.819e-10
Pichia	055554-09-1	-0.53789	7.874e-09
Chaenotheca	Acetobacter	0.535	9.7959e-09
Erysiphe	Acetobacter	0.44636	3.2443e-06
Gymnascella	Acetobacter	0.4279	8.9659e-06
Phialosimplex	Acetobacter	0.42522	1.0339e-05
Remersonia	Acetobacter	0.4227	1.1815e-05
Repetobasidium	Acetobacter	0.58731	1.3376e-10
Sordaria	Acetobacter	0.69072	1.8365e-15
Zygopleurage	Acetobacter	0.4232	1.1503e-05
Cyberlindnera	Achromobacter	0.45616	1.8463e-06
Rhizopus	Achromobacter	0.49351	1.8171e-07
Herbaspirillum	Achromobacter	0.64219	5.9721e-13
Pseudomonas	Achromobacter	0.48725	2.7327e-07
Stenotrophomonas	Achromobacter	0.83673	2.2446e-27
Apiognomonia	Acinetobacter	0.67416	1.4946e-14
Archaeorhizomyces	Acinetobacter	0.41673	1.6119e-05
Auxarthron	Acinetobacter	0.499	1.2624e-07
Blastobotrys	Acinetobacter	0.4618	1.3234e-06
Byssochlamys	Acinetobacter	0.58331	1.909e-10
Cadophora	Acinetobacter	0.49813	1.3384e-07
Cephaliophora	Acinetobacter	0.45974	1.4952e-06
Ceratobasidium	Acinetobacter	0.47924	4.5524e-07
Cistella	Acinetobacter	0.43477	6.1863e-06
Cladophialophora	Acinetobacter	0.48484	3.1909e-07
Cladosporium	Acinetobacter	0.51238	5.0529e-08
Clavaria	Acinetobacter	0.45793	1.6639e-06
Clonostachys	Acinetobacter	0.55862	1.545e-09
Coniothyrium	Acinetobacter	0.45969	1.4999e-06
Coralloidiomyces	Acinetobacter	0.45969	1.4999e-06
Cryptosporiopsis	Acinetobacter	0.5986	4.7769e-11
Devriesia	Acinetobacter	0.51405	4.4933e-08
Exophiala	Acinetobacter	0.56696	7.7714e-10
Fusarium	Acinetobacter	0.46614	1.0207e-06
Guehomyces	Acinetobacter	0.46007	1.4666e-06
Hannaella	Acinetobacter	0.43135	7.4496e-06
Humicola	Acinetobacter	0.50778	6.9518e-08
Hygrophorus	Acinetobacter	0.52083	2.777e-08
Hyphodontia	Acinetobacter	0.46935	8.3991e-07
Hypochnicium	Acinetobacter	0.53252	1.1794e-08
Hypocrea	Acinetobacter	0.44371	3.7682e-06
Ilyonectria	Acinetobacter	0.50366	9.2208e-08
Inocybe	Acinetobacter	0.48216	3.7867e-07
Lectera	Acinetobacter	0.48055	4.1919e-07
Lycoperdon	Acinetobacter	0.52083	2.777e-08
Macrophoma	Acinetobacter	0.45238	2.3e-06
Meliniomyces	Acinetobacter	0.45607	1.8557e-06
Metacordyceps	Acinetobacter	0.62252	4.6964e-12
Microascus	Acinetobacter	0.58645	1.4448e-10
Monographella	Acinetobacter	0.47037	7.8914e-07
Mortierella	Acinetobacter	0.4993	1.2374e-07
Myceliophthora	Acinetobacter	0.45449	2.0353e-06
Naumovozyma	Acinetobacter	0.41951	1.3954e-05
Oidiodendron	Acinetobacter	0.76751	1.2344e-20
Ophiocordyceps	Acinetobacter	0.62191	4.993e-12
Paecilomyces	Acinetobacter	0.42951	8.2266e-06
Peniophora	Acinetobacter	0.48233	3.7456e-07
Pestalotiopsis	Acinetobacter	0.47752	5.0728e-07
Phialocephala	Acinetobacter	0.65346	1.7115e-13
Physcia	Acinetobacter	0.45969	1.4999e-06
Pseudaleuria	Acinetobacter	0.50732	7.1757e-08
Pseudeurotium	Acinetobacter	0.41467	1.7924e-05
Ramaria	Acinetobacter	0.49338	1.8338e-07
Remersonia	Acinetobacter	0.40213	3.3656e-05
Rhizomucor	Acinetobacter	0.46681	9.8012e-07
Scutellinia	Acinetobacter	0.50428	8.8389e-08
Sebacina	Acinetobacter	0.48475	3.2095e-07
Simplicillium	Acinetobacter	0.44307	3.9069e-06
Sporothrix	Acinetobacter	0.48467	3.2267e-07
Stephanonectria	Acinetobacter	0.45034	2.5857e-06
Suillus	Acinetobacter	0.57217	5.0125e-10
Tomentella	Acinetobacter	0.49431	1.7241e-07
Trechispora	Acinetobacter	0.5853	1.6008e-10
Trichoderma	Acinetobacter	0.47889	4.6541e-07
Trichophaea	Acinetobacter	0.44254	4.0253e-06
Tuber	Acinetobacter	0.70246	3.8074e-16
Umbelopsis	Acinetobacter	0.47076	7.7067e-07
Pseudomonas	Acinetobacter	0.44994	2.6468e-06
Achromobacter	Actinomyces	0.99741	7.1926e-114
Aeromicrobium	Actinomyces	1	0
Aeromonas	Actinomyces	1	6.2829e-319
Akkermansia	Actinomyces	1	0
Alicycliphilus	Actinomyces	1	0
Alistipes	Actinomyces	1	0
Alkanindiges	Actinomyces	1	0
Alloprevotella	Actinomyces	1	0
Altererythrobacter	Actinomyces	1	0
Anaerococcus	Actinomyces	1	0
Anaerosporobacter	Actinomyces	1	1.6107e-296
Aneurinibacillus	Actinomyces	1	0
Apibacter	Actinomyces	1	0
Aquamicrobium	Actinomyces	0.99788	4.476e-118
Arsenicicoccus	Actinomyces	1	0
Aspergillusnomius	Actinomyces	1	0
Asticcacaulis	Actinomyces	1	0
Atopostipes	Actinomyces	1	0
Azohydromonas	Actinomyces	1	0
Brevundimonas	Actinomyces	0.71465	6.8426e-17
Bromustectorum	Actinomyces	0.99982	7.1305e-171
Bryobacter	Actinomyces	1	0
Butyrivibrio_2	Actinomyces	1	0
Capnocytophaga	Actinomyces	1	0
Catonella	Actinomyces	1	0
Caulobacter	Actinomyces	1	0
Cellulosimicrobium	Actinomyces	1	2.8028e-311
Chroococcidiopsis	Actinomyces	1	0
Chthonomonas	Actinomyces	1	0
Cloacibacterium	Actinomyces	1	0
Clostridium_sensu_stricto_13	Actinomyces	1	0
Clostridiumsensustricto1	Actinomyces	0.99999	1.1334e-230
Cnuella	Actinomyces	1	0
Cohnella	Actinomyces	1	0
Comamonas	Actinomyces	0.97486	1.0399e-65
Corynebacterium1	Actinomyces	0.99999	2.1456e-231
Cupriavidus	Actinomyces	1	0
Curvibacter	Actinomyces	0.9996	2.5647e-153
Cylindrothecaclosterium	Actinomyces	1	0
Dechloromonas	Actinomyces	1	0
Devosia	Actinomyces	1	0
Dietzia	Actinomyces	1	0
Duganella	Actinomyces	1	0
Dyadobacter	Actinomyces	1	0
Dysgonomonas	Actinomyces	1	0
Elizabethkingia	Actinomyces	1	5.3073e-288
Emticicia	Actinomyces	1	0
Epilithonimonas	Actinomyces	1	0
Erwinia	Actinomyces	1	0
Eubacterium_fissicatena_group	Actinomyces	1	0
Eubacterium_saphenum_group	Actinomyces	1	0
Exiguobacterium	Actinomyces	1	0
Faecalibacterium	Actinomyces	1	0
Ferrovibrio	Actinomyces	1	0
Fictibacillus	Actinomyces	1	0
Flavobacterium	Actinomyces	0.99442	1.5331e-97
Cyberlindnera	Actinomyces	0.46214	1.297e-06
Rhizopus	Actinomyces	0.4788	4.6812e-07
Geodermatophilus	Actinomyces	1	0
Gluconacetobacter	Actinomyces	1	1.136e-319
Glutamicibacter	Actinomyces	1	0
Glycomyces	Actinomyces	1	0
Gracilibacteriabacteriumcanineoraltaxon394	Actinomyces	1	0
Haemophilus	Actinomyces	1	0
Helicobacter	Actinomyces	1	0
Herbaspirillum	Actinomyces	0.64188	6.1755e-13
Kurthia	Actinomyces	1	0
Lachnoclostridium	Actinomyces	1	0
Lachnospiraceae_NK4A136_group	Actinomyces	1	0
Lautropia	Actinomyces	1	0
Lentibacillus	Actinomyces	1	0
Leptothrix	Actinomyces	1	0
Leptotrichia	Actinomyces	1	0
Limnochorda	Actinomyces	1	0
Listeria	Actinomyces	1	0
Luteococcus	Actinomyces	1	1.5334e-318
Macrococcus	Actinomyces	1	0
Methylocaldum	Actinomyces	1	0
Methyloversatilis	Actinomyces	1	2.5885e-297
Microbacter	Actinomyces	1	0
Microbacterium	Actinomyces	1	3.3616e-312
Microlunatus	Actinomyces	1	0
Mucispirillum	Actinomyces	1	0
Mycobacterium	Actinomyces	1	0
Mycoplasma	Actinomyces	1	0
Neisseria	Actinomyces	1	0
Nocardioides	Actinomyces	1	0
Nocardiopsis	Actinomyces	1	0
Nubsella	Actinomyces	1	0
Odoribacter	Actinomyces	1	0
Oerskovia	Actinomyces	1	0
Olivibacter	Actinomyces	1	7.5114e-306
Patulibacter	Actinomyces	1	0
Pelagibacterium	Actinomyces	1	0
Pelomonas	Actinomyces	1	1.2981e-277
Penicilliumcapsulatum	Actinomyces	1	0
Peptoclostridium	Actinomyces	1	0
Pleomorphomonas	Actinomyces	1	0
Porphyromonas	Actinomyces	1	0
Prevotella_9	Actinomyces	1	0
Prevotellaceae_UCG-001	Actinomyces	1	0
Propionibacterium	Actinomyces	1	0
Prosthecobacter	Actinomyces	1	0
Pseudochloriswilhelmii	Actinomyces	1	0
Pseudolabrys	Actinomyces	1	0
Pseudomonas	Actinomyces	0.47651	5.4012e-07
Pseudonocardia	Actinomyces	1	0
Rhizobium	Actinomyces	1	2.4698e-291
Ruminiclostridium	Actinomyces	1	0
Ruminiclostridium_5	Actinomyces	1	0
Ruminococcaceae_UCG-014	Actinomyces	1	0
Ruminofilibacter	Actinomyces	1	0
Saccharomonospora	Actinomyces	1	0
Sanguibacter	Actinomyces	1	3.6758e-248
Schrenkiellaparvula	Actinomyces	1	0
Soonwooa	Actinomyces	1	0
Sporomusa	Actinomyces	1	0
Stackebrandtia	Actinomyces	1	0
Stenotrophomonas	Actinomyces	0.82057	1.5125e-25
Tannerella	Actinomyces	1	0
Tessaracoccus	Actinomyces	1	0
Tissierella	Actinomyces	1	0
Trabulsiella	Actinomyces	1	5.0351e-258
Treponema_2	Actinomyces	1	0
Treponema2	Actinomyces	1	0
Truepera	Actinomyces	1	0
uncultured	Actinomyces	1	0
unidentified	Actinomyces	0.99263	1.2066e-91
vadinBC27_wastewater-sludge_group	Actinomyces	1	0
Veillonella	Actinomyces	1	1.1986e-320
Verticia	Actinomyces	1	0
Vibrionimonas	Actinomyces	1	0
Vogesella	Actinomyces	1	0
Vulgatibacter	Actinomyces	1	0
Xanthobacter	Actinomyces	1	0
Zoogloea	Actinomyces	1	0
Brevundimonas	Adhaeribacter	0.41688	1.5999e-05
Escherichia/Shigella	Adhaeribacter	0.73748	2.1334e-18
Acremonium	Adhaeribacter	0.88942	4.3157e-35
Acrostalagmus	Adhaeribacter	0.49187	2.0237e-07
Alternaria	Adhaeribacter	0.4092	2.3665e-05
Amphobotrys	Adhaeribacter	0.65502	1.4349e-13
Ascobolus	Adhaeribacter	0.61043	1.5541e-11
Botrytis	Adhaeribacter	0.4505	2.5623e-06
Bullera	Adhaeribacter	0.77393	3.708e-21
Catenaria	Adhaeribacter	0.87699	5.8488e-33
Chalara	Adhaeribacter	0.85537	9.477e-30
Chrysosporium	Adhaeribacter	0.57298	4.6772e-10
Cirrenalia	Adhaeribacter	0.83224	7.5632e-27
Cladosporium	Adhaeribacter	0.49612	1.5295e-07
Cochliobolus	Adhaeribacter	0.92297	2.0006e-42
Cortinarius	Adhaeribacter	0.55458	2.1407e-09
Flammulina	Adhaeribacter	0.82275	8.7953e-26
Gymnascella	Adhaeribacter	0.44023	4.579e-06
Gymnoascus	Adhaeribacter	0.92297	2.0006e-42
Kernia	Adhaeribacter	0.75359	1.4739e-19
Lobulomyces	Adhaeribacter	0.57099	5.5408e-10
Mycothermus	Adhaeribacter	0.41141	2.1167e-05
Olpidium	Adhaeribacter	0.50964	6.1147e-08
Phialosimplex	Adhaeribacter	0.45774	1.6828e-06
Phlyctochytrium	Adhaeribacter	0.64941	2.6977e-13
Powellomyces	Adhaeribacter	0.79417	6.3738e-23
Pseudallescheria	Adhaeribacter	0.76852	1.0248e-20
Pseudeurotium	Adhaeribacter	0.41588	1.684e-05
Rasamsonia	Adhaeribacter	0.7771	2.0175e-21
Remersonia	Adhaeribacter	0.77463	3.2484e-21
Repetobasidium	Adhaeribacter	0.83457	4.0497e-27
Rhizophagus	Adhaeribacter	0.57325	4.5726e-10
Rhizophlyctis	Adhaeribacter	0.43668	5.5715e-06
Sagenomella	Adhaeribacter	0.44004	4.6264e-06
Spizellomyces	Adhaeribacter	0.69153	1.6528e-15
Verticillium	Adhaeribacter	0.66422	4.9399e-14
Lactococcus	Adhaeribacter	0.42096	1.294e-05
Methylotenera	Adhaeribacter	0.92297	2.0006e-42
MM2	Adhaeribacter	0.92297	2.0006e-42
Paenibacillus	Adhaeribacter	0.78481	4.4022e-22
Pseudomonas	Adhaeribacter	0.41402	1.8525e-05
Cistella	Advenella	0.51078	5.6512e-08
Citeromyces	Advenella	0.98421	1.6449e-75
Cystofilobasidium	Advenella	0.9758	1.6473e-66
Debaryomyces	Advenella	0.65771	1.0541e-13
Dekkera	Advenella	0.64906	2.8076e-13
Filobasidium	Advenella	0.9858	9.2346e-78
Guehomyces	Advenella	0.4492	2.7607e-06
Leohumicola	Advenella	0.44843	2.8843e-06
Microcera	Advenella	0.99964	5.7288e-156
Phialemoniopsis	Advenella	0.99964	5.7288e-156
Phomopsis	Advenella	0.99964	5.7288e-156
Rhodosporidium	Advenella	0.72768	9.8606e-18
Schwanniomyces	Advenella	0.91193	1.0794e-39
Septoria	Advenella	0.43045	7.8201e-06
Pantoea	Advenella	0.48359	3.4572e-07
Sphingobacterium	Advenella	0.99868	3.7945e-128
Streptococcus	Advenella	0.9389	3.4661e-47
Acinetobacter	Aerococcus	0.6853	3.7057e-15
Allorhizobium-Neorhizobium-Pararhizobium-Rhizobium	Aerococcus	0.46155	1.3437e-06
Bacteroides	Aerococcus	0.62192	4.9881e-12
Brevibacterium	Aerococcus	0.42123	1.2757e-05
Brevundimonas	Aerococcus	0.4207	1.3117e-05
Brucella	Aerococcus	0.70835	1.68e-16
Chryseobacterium	Aerococcus	0.71413	7.3804e-17
Citrobacter	Aerococcus	0.73563	2.8611e-18
Delftia	Aerococcus	0.73658	2.4616e-18
Escherichia/Shigella	Aerococcus	0.48344	3.4902e-07
Apiognomonia	Aerococcus	0.48846	2.5271e-07
Blastobotrys	Aerococcus	0.41224	2.0291e-05
Byssochlamys	Aerococcus	0.6007	3.9268e-11
Cadophora	Aerococcus	0.48136	3.9831e-07
Ceratobasidium	Aerococcus	0.42008	1.3549e-05
Cistella	Aerococcus	0.42509	1.0413e-05
Hygrophorus	Aerococcus	0.51093	5.5917e-08
Hyphodontia	Aerococcus	0.45697	1.76e-06
Hypochnicium	Aerococcus	0.57128	5.4051e-10
Inocybe	Aerococcus	0.46959	8.2775e-07
Kodamaea	Aerococcus	0.44923	2.7556e-06
Lycoperdon	Aerococcus	0.51093	5.5917e-08
Naumovozyma	Aerococcus	0.44363	3.7848e-06
Oidiodendron	Aerococcus	0.50999	5.9696e-08
Peniophora	Aerococcus	0.5775	3.1715e-10
Pestalotiopsis	Aerococcus	0.57445	4.1258e-10
Phialocephala	Aerococcus	0.43858	5.0176e-06
Scutellinia	Aerococcus	0.4885	2.5204e-07
Sporothrix	Aerococcus	0.45955	1.5121e-06
Luteibacter	Aerococcus	0.71113	1.1342e-16
Pluralibacter	Aerococcus	0.75923	5.5043e-20
Achromobacter	Aeromicrobium	0.99741	7.2122e-114
Alkanindiges	Aeromicrobium	1	0
Alloprevotella	Aeromicrobium	1	0
Anaerosporobacter	Aeromicrobium	1	2.3453e-297
Apibacter	Aeromicrobium	1	0
Aquamicrobium	Aeromicrobium	0.99788	4.482e-118
Atopostipes	Aeromicrobium	1	0
Brevundimonas	Aeromicrobium	0.71465	6.8454e-17
Catonella	Aeromicrobium	1	0
Chroococcidiopsis	Aeromicrobium	1	0
Cohnella	Aeromicrobium	1	0
Comamonas	Aeromicrobium	0.97486	1.0402e-65
Elizabethkingia	Aeromicrobium	1	8.1368e-289
Faecalibacterium	Aeromicrobium	1	0
Flavobacterium	Aeromicrobium	0.99442	1.5372e-97
Cyberlindnera	Aeromicrobium	0.46215	1.2962e-06
Rhizopus	Aeromicrobium	0.4788	4.6816e-07
Herbaspirillum	Aeromicrobium	0.64188	6.1765e-13
Pseudomonas	Aeromicrobium	0.47651	5.4027e-07
Soonwooa	Aeromicrobium	1	0
Stenotrophomonas	Aeromicrobium	0.82057	1.5135e-25
Achromobacter	Aeromonas	0.99741	7.4643e-114
Aeromicrobium	Aeromonas	1	4.9407e-322
Alistipes	Aeromonas	1	1.4822e-322
Alkanindiges	Aeromonas	1	4.1502e-322
Alloprevotella	Aeromonas	1	1.0158e-320
Anaerosporobacter	Aeromonas	1	3.8895e-293
Apibacter	Aeromonas	1	9.8813e-323
Aquamicrobium	Aeromonas	0.99788	4.5786e-118
Atopostipes	Aeromonas	1	2.2727e-322
Brevundimonas	Aeromonas	0.71462	6.8751e-17
Catonella	Aeromonas	1	1.9763e-321
Chroococcidiopsis	Aeromonas	1	9.8813e-323
Cohnella	Aeromonas	1	6.3043e-321
Comamonas	Aeromonas	0.97485	1.046e-65
Elizabethkingia	Aeromonas	1	4.2108e-285
Faecalibacterium	Aeromonas	1	1.3834e-322
Flavobacterium	Aeromonas	0.99442	1.5858e-97
Cyberlindnera	Aeromonas	0.46217	1.2946e-06
Rhizopus	Aeromonas	0.47876	4.6933e-07
Gluconacetobacter	Aeromonas	1	0
Herbaspirillum	Aeromonas	0.64187	6.1867e-13
Lentibacillus	Aeromonas	1	1.9763e-323
Penicilliumcapsulatum	Aeromonas	1	1.9763e-322
Peptoclostridium	Aeromonas	1	9.8813e-323
Pseudomonas	Aeromonas	0.47646	5.4188e-07
Soonwooa	Aeromonas	1	5.9288e-323
Stenotrophomonas	Aeromonas	0.82054	1.5245e-25
Treponema_2	Aeromonas	1	3.162e-322
Vibrionimonas	Aeromonas	1	3.2608e-322
Achromobacter	Akkermansia	0.99741	7.1472e-114
Aeromicrobium	Akkermansia	1	0
Aeromonas	Akkermansia	1	9.8813e-323
Alicycliphilus	Akkermansia	1	0
Alistipes	Akkermansia	1	0
Alkanindiges	Akkermansia	1	0
Alloprevotella	Akkermansia	1	0
Anaerosporobacter	Akkermansia	1	9.4369e-298
Apibacter	Akkermansia	1	0
Aquamicrobium	Akkermansia	0.99788	4.4585e-118
Aspergillusnomius	Akkermansia	1	1.4762e-311
Atopostipes	Akkermansia	1	0
Azohydromonas	Akkermansia	1	0
Brevundimonas	Akkermansia	0.71465	6.8371e-17
Bryobacter	Akkermansia	1	0
Butyrivibrio_2	Akkermansia	1	0
Capnocytophaga	Akkermansia	1	0
Catonella	Akkermansia	1	0
Chroococcidiopsis	Akkermansia	1	0
Cnuella	Akkermansia	1	0
Cohnella	Akkermansia	1	0
Comamonas	Akkermansia	0.97486	1.0388e-65
Cupriavidus	Akkermansia	1	0
Devosia	Akkermansia	1	0
Dyadobacter	Akkermansia	1	0
Dysgonomonas	Akkermansia	1	0
Elizabethkingia	Akkermansia	1	7.4473e-289
Epilithonimonas	Akkermansia	1	0
Erwinia	Akkermansia	1	0
Faecalibacterium	Akkermansia	1	0
Ferrovibrio	Akkermansia	1	0
Flavobacterium	Akkermansia	0.99442	1.5243e-97
Cyberlindnera	Akkermansia	0.46215	1.2966e-06
Rhizopus	Akkermansia	0.47881	4.678e-07
Gluconacetobacter	Akkermansia	1	1.9763e-323
Glutamicibacter	Akkermansia	1	0
Helicobacter	Akkermansia	1	0
Herbaspirillum	Akkermansia	0.64189	6.1737e-13
Kurthia	Akkermansia	1	0
Lachnoclostridium	Akkermansia	1	0
Lautropia	Akkermansia	1	0
Lentibacillus	Akkermansia	1	0
Limnochorda	Akkermansia	1	0
Methylocaldum	Akkermansia	1	0
Methyloversatilis	Akkermansia	1	1.1676e-298
Mycobacterium	Akkermansia	1	0
Nocardioides	Akkermansia	1	0
Oerskovia	Akkermansia	1	0
Pelagibacterium	Akkermansia	1	0
Pelomonas	Akkermansia	1	3.7593e-278
Penicilliumcapsulatum	Akkermansia	1	0
Peptoclostridium	Akkermansia	1	0
Porphyromonas	Akkermansia	1	0
Pseudomonas	Akkermansia	0.47652	5.3982e-07
Ruminiclostridium	Akkermansia	1	0
Ruminiclostridium_5	Akkermansia	1	0
Ruminococcaceae_UCG-014	Akkermansia	1	0
Ruminofilibacter	Akkermansia	1	0
Saccharomonospora	Akkermansia	1	0
Soonwooa	Akkermansia	1	0
Stackebrandtia	Akkermansia	1	0
Stenotrophomonas	Akkermansia	0.82058	1.5105e-25
Tannerella	Akkermansia	1	0
Tissierella	Akkermansia	1	0
Treponema_2	Akkermansia	1	0
Treponema2	Akkermansia	1	0
Vibrionimonas	Akkermansia	1	0
Advenella	Alcaligenes	0.99964	5.7303e-156
Allorhizobium-Neorhizobium-Pararhizobium-Rhizobium	Alcaligenes	0.4668	9.8065e-07
Corynebacterium_1	Alcaligenes	0.4584	1.619e-06
Cronobacter	Alcaligenes	0.73436	3.4995e-18
Falsochrobactrum	Alcaligenes	1	0
Cistella	Alcaligenes	0.51119	5.4895e-08
Citeromyces	Alcaligenes	0.98461	4.7297e-76
Cystofilobasidium	Alcaligenes	0.97636	5.2265e-67
Debaryomyces	Alcaligenes	0.63775	9.6421e-13
Dekkera	Alcaligenes	0.64812	3.114e-13
Filobasidium	Alcaligenes	0.98104	1.1989e-71
Guehomyces	Alcaligenes	0.44775	2.9979e-06
Leohumicola	Alcaligenes	0.44893	2.8035e-06
Microcera	Alcaligenes	1	0
Phialemoniopsis	Alcaligenes	1	0
Phomopsis	Alcaligenes	1	0
Rhodosporidium	Alcaligenes	0.72588	1.2977e-17
Schwanniomyces	Alcaligenes	0.9033	8.5246e-38
Septoria	Alcaligenes	0.43085	7.6532e-06
Methylobacterium	Alcaligenes	0.40565	2.8266e-05
Mucilaginibacter	Alcaligenes	0.92796	8.4526e-44
Neomicrococcus	Alcaligenes	1	0
Novosphingobium	Alcaligenes	0.5855	1.572e-10
Paenochrobactrum	Alcaligenes	1	0
Pantoea	Alcaligenes	0.48342	3.4941e-07
Pseudochrobactrum	Alcaligenes	0.85085	3.8254e-29
Psychrobacter	Alcaligenes	0.93838	5.1549e-47
Raoultella	Alcaligenes	0.87472	1.3556e-32
Serratia	Alcaligenes	0.87002	7.3235e-32
Sphingobacterium	Alcaligenes	0.99906	1.7547e-135
Streptococcus	Alcaligenes	0.93635	2.4088e-46
Adhaeribacter	Alcanivorax	0.92297	2.0006e-42
Escherichia/Shigella	Alcanivorax	0.74885	3.306e-19
Acremonium	Alcanivorax	0.89354	7.4461e-36
Acrostalagmus	Alcanivorax	0.49251	1.941e-07
Amphobotrys	Alcanivorax	0.71789	4.2683e-17
Ascobolus	Alcanivorax	0.54328	5.2141e-09
Botrytis	Alcanivorax	0.47519	5.8627e-07
Bullera	Alcanivorax	0.66602	3.99e-14
Catenaria	Alcanivorax	0.88392	4.0602e-34
Chalara	Alcanivorax	0.84607	1.5889e-28
Chrysosporium	Alcanivorax	0.52715	1.7549e-08
Cirrenalia	Alcanivorax	0.81972	1.8661e-25
Cladosporium	Alcanivorax	0.43257	6.9723e-06
Cochliobolus	Alcanivorax	1	0
Cortinarius	Alcanivorax	0.45572	1.8935e-06
Flammulina	Alcanivorax	0.89405	5.9652e-36
Gymnoascus	Alcanivorax	1	0
Kernia	Alcanivorax	0.75279	1.6906e-19
Lobulomyces	Alcanivorax	0.51933	3.0906e-08
Olpidium	Alcanivorax	0.4671	9.6263e-07
Phlyctochytrium	Alcanivorax	0.54782	3.6606e-09
Powellomyces	Alcanivorax	0.72588	1.2973e-17
Pseudallescheria	Alcanivorax	0.78187	7.9333e-22
Rasamsonia	Alcanivorax	0.8451	2.1095e-28
Remersonia	Alcanivorax	0.68553	3.5965e-15
Repetobasidium	Alcanivorax	0.72544	1.3873e-17
Rhizophagus	Alcanivorax	0.52944	1.4832e-08
Spizellomyces	Alcanivorax	0.67394	1.5361e-14
Verticillium	Alcanivorax	0.67998	7.2684e-15
Methylotenera	Alcanivorax	1	0
MM2	Alcanivorax	1	0
Paenibacillus	Alcanivorax	0.85338	1.7631e-29
Pedobacter	Alcanivorax	1	0
Achromobacter	Alicycliphilus	0.99741	7.1723e-114
Aeromicrobium	Alicycliphilus	1	0
Aeromonas	Alicycliphilus	1	8.8932e-323
Alistipes	Alicycliphilus	1	0
Alkanindiges	Alicycliphilus	1	0
Alloprevotella	Alicycliphilus	1	0
Anaerosporobacter	Alicycliphilus	1	1.2243e-297
Apibacter	Alicycliphilus	1	0
Aquamicrobium	Alicycliphilus	0.99788	4.4675e-118
Aspergillusnomius	Alicycliphilus	1	1.8401e-312
Atopostipes	Alicycliphilus	1	0
Azohydromonas	Alicycliphilus	1	0
Brevundimonas	Alicycliphilus	0.71465	6.8404e-17
Bryobacter	Alicycliphilus	1	0
Butyrivibrio_2	Alicycliphilus	1	0
Capnocytophaga	Alicycliphilus	1	0
Catonella	Alicycliphilus	1	0
Chroococcidiopsis	Alicycliphilus	1	0
Cnuella	Alicycliphilus	1	0
Cohnella	Alicycliphilus	1	0
Comamonas	Alicycliphilus	0.97486	1.0394e-65
Cupriavidus	Alicycliphilus	1	0
Devosia	Alicycliphilus	1	0
Dyadobacter	Alicycliphilus	1	0
Dysgonomonas	Alicycliphilus	1	0
Elizabethkingia	Alicycliphilus	1	9.7383e-289
Epilithonimonas	Alicycliphilus	1	0
Faecalibacterium	Alicycliphilus	1	0
Ferrovibrio	Alicycliphilus	1	0
Flavobacterium	Alicycliphilus	0.99442	1.5293e-97
Cyberlindnera	Alicycliphilus	0.46215	1.2963e-06
Rhizopus	Alicycliphilus	0.4788	4.6798e-07
Gluconacetobacter	Alicycliphilus	1	0
Glutamicibacter	Alicycliphilus	1	0
Helicobacter	Alicycliphilus	1	0
Herbaspirillum	Alicycliphilus	0.64189	6.1748e-13
Kurthia	Alicycliphilus	1	0
Lachnoclostridium	Alicycliphilus	1	0
Lautropia	Alicycliphilus	1	0
Lentibacillus	Alicycliphilus	1	0
Methylocaldum	Alicycliphilus	1	0
Methyloversatilis	Alicycliphilus	1	1.3131e-298
Oerskovia	Alicycliphilus	1	0
Pelagibacterium	Alicycliphilus	1	0
Pelomonas	Alicycliphilus	1	4.617e-278
Penicilliumcapsulatum	Alicycliphilus	1	0
Peptoclostridium	Alicycliphilus	1	0
Porphyromonas	Alicycliphilus	1	0
Pseudomonas	Alicycliphilus	0.47651	5.4e-07
Ruminiclostridium_5	Alicycliphilus	1	0
Ruminococcaceae_UCG-014	Alicycliphilus	1	0
Ruminofilibacter	Alicycliphilus	1	0
Saccharomonospora	Alicycliphilus	1	0
Soonwooa	Alicycliphilus	1	0
Stackebrandtia	Alicycliphilus	1	0
Stenotrophomonas	Alicycliphilus	0.82058	1.5117e-25
Tannerella	Alicycliphilus	1	0
Tissierella	Alicycliphilus	1	0
Treponema_2	Alicycliphilus	1	0
Treponema2	Alicycliphilus	1	0
Vibrionimonas	Alicycliphilus	1	0
Achromobacter	Alistipes	0.99741	7.1572e-114
Aeromicrobium	Alistipes	1	0
Alkanindiges	Alistipes	1	0
Alloprevotella	Alistipes	1	0
Anaerosporobacter	Alistipes	1	9.0551e-298
Apibacter	Alistipes	1	0
Aquamicrobium	Alistipes	0.99788	4.4621e-118
Atopostipes	Alistipes	1	0
Brevundimonas	Alistipes	0.71465	6.8384e-17
Catonella	Alistipes	1	0
Chroococcidiopsis	Alistipes	1	0
Cohnella	Alistipes	1	0
Comamonas	Alistipes	0.97486	1.039e-65
Elizabethkingia	Alistipes	1	8.1874e-289
Faecalibacterium	Alistipes	1	0
Flavobacterium	Alistipes	0.99442	1.5263e-97
Cyberlindnera	Alistipes	0.46215	1.2965e-06
Rhizopus	Alistipes	0.47881	4.6787e-07
Gluconacetobacter	Alistipes	1	1.9763e-323
Herbaspirillum	Alistipes	0.64189	6.1741e-13
Peptoclostridium	Alistipes	1	0
Pseudomonas	Alistipes	0.47652	5.3989e-07
Soonwooa	Alistipes	1	0
Stenotrophomonas	Alistipes	0.82058	1.5109e-25
Treponema_2	Alistipes	1	0
Achromobacter	Alkanindiges	0.99741	7.1621e-114
Anaerosporobacter	Alkanindiges	1	1.4415e-297
Apibacter	Alkanindiges	1	0
Aquamicrobium	Alkanindiges	0.99788	4.464e-118
Brevundimonas	Alkanindiges	0.71465	6.839e-17
Comamonas	Alkanindiges	0.97486	1.0392e-65
Elizabethkingia	Alkanindiges	1	1.0125e-288
Flavobacterium	Alkanindiges	0.99442	1.5272e-97
Cyberlindnera	Alkanindiges	0.46216	1.2956e-06
Rhizopus	Alkanindiges	0.47881	4.6789e-07
Herbaspirillum	Alkanindiges	0.64189	6.1743e-13
Pseudomonas	Alkanindiges	0.47652	5.3992e-07
Stenotrophomonas	Alkanindiges	0.82058	1.5112e-25
Achromobacter	Alloprevotella	0.99741	7.1779e-114
Alkanindiges	Alloprevotella	1	0
Anaerosporobacter	Alloprevotella	1	4.0169e-297
Apibacter	Alloprevotella	1	0
Aquamicrobium	Alloprevotella	0.99788	4.4701e-118
Brevundimonas	Alloprevotella	0.71465	6.8409e-17
Catonella	Alloprevotella	1	0
Comamonas	Alloprevotella	0.97486	1.0395e-65
Elizabethkingia	Alloprevotella	1	2.0512e-288
Faecalibacterium	Alloprevotella	1	0
Flavobacterium	Alloprevotella	0.99442	1.5303e-97
Cyberlindnera	Alloprevotella	0.46214	1.2969e-06
Rhizopus	Alloprevotella	0.4788	4.6802e-07
Herbaspirillum	Alloprevotella	0.64189	6.175e-13
Pseudomonas	Alloprevotella	0.47651	5.4003e-07
Stenotrophomonas	Alloprevotella	0.82057	1.5119e-25
Acinetobacter	Allorhizobium-Neorhizobium-Pararhizobium-Rhizobium	0.61939	6.4298e-12
Advenella	Allorhizobium-Neorhizobium-Pararhizobium-Rhizobium	0.46592	1.0339e-06
Brevundimonas	Allorhizobium-Neorhizobium-Pararhizobium-Rhizobium	0.40437	3.0125e-05
Brucella	Allorhizobium-Neorhizobium-Pararhizobium-Rhizobium	0.64815	3.1051e-13
Citrobacter	Allorhizobium-Neorhizobium-Pararhizobium-Rhizobium	0.6619	6.481e-14
Delftia	Allorhizobium-Neorhizobium-Pararhizobium-Rhizobium	0.65622	1.2504e-13
Escherichia/Shigella	Allorhizobium-Neorhizobium-Pararhizobium-Rhizobium	0.52241	2.4784e-08
Byssochlamys	Allorhizobium-Neorhizobium-Pararhizobium-Rhizobium	0.41825	1.4902e-05
Cadophora	Allorhizobium-Neorhizobium-Pararhizobium-Rhizobium	0.43156	7.3643e-06
Cistella	Allorhizobium-Neorhizobium-Pararhizobium-Rhizobium	0.63826	9.1247e-13
Citeromyces	Allorhizobium-Neorhizobium-Pararhizobium-Rhizobium	0.45497	1.9782e-06
Cystofilobasidium	Allorhizobium-Neorhizobium-Pararhizobium-Rhizobium	0.44568	3.373e-06
Edenia	Allorhizobium-Neorhizobium-Pararhizobium-Rhizobium	0.40804	2.5089e-05
Exophiala	Allorhizobium-Neorhizobium-Pararhizobium-Rhizobium	0.41034	2.2335e-05
Filobasidium	Allorhizobium-Neorhizobium-Pararhizobium-Rhizobium	0.46385	1.1709e-06
Hygrophorus	Allorhizobium-Neorhizobium-Pararhizobium-Rhizobium	0.46025	1.4515e-06
Hyphodontia	Allorhizobium-Neorhizobium-Pararhizobium-Rhizobium	0.40881	2.4129e-05
Inocybe	Allorhizobium-Neorhizobium-Pararhizobium-Rhizobium	0.42015	1.3497e-05
Leohumicola	Allorhizobium-Neorhizobium-Pararhizobium-Rhizobium	0.5517	2.6954e-09
Lycoperdon	Allorhizobium-Neorhizobium-Pararhizobium-Rhizobium	0.46025	1.4515e-06
Microcera	Allorhizobium-Neorhizobium-Pararhizobium-Rhizobium	0.4668	9.8064e-07
Oidiodendron	Allorhizobium-Neorhizobium-Pararhizobium-Rhizobium	0.53264	1.1689e-08
Phialemoniopsis	Allorhizobium-Neorhizobium-Pararhizobium-Rhizobium	0.4668	9.8064e-07
Phialocephala	Allorhizobium-Neorhizobium-Pararhizobium-Rhizobium	0.52576	1.9426e-08
Phomopsis	Allorhizobium-Neorhizobium-Pararhizobium-Rhizobium	0.4668	9.8064e-07
Rasamsonia	Allorhizobium-Neorhizobium-Pararhizobium-Rhizobium	0.45914	1.5491e-06
Rhizomucor	Allorhizobium-Neorhizobium-Pararhizobium-Rhizobium	0.40554	2.8418e-05
Schwanniomyces	Allorhizobium-Neorhizobium-Pararhizobium-Rhizobium	0.47743	5.1001e-07
Tuber	Allorhizobium-Neorhizobium-Pararhizobium-Rhizobium	0.49366	1.7998e-07
Luteibacter	Allorhizobium-Neorhizobium-Pararhizobium-Rhizobium	0.57357	4.4477e-10
Mucilaginibacter	Allorhizobium-Neorhizobium-Pararhizobium-Rhizobium	0.60646	2.2775e-11
Pluralibacter	Allorhizobium-Neorhizobium-Pararhizobium-Rhizobium	0.65229	1.9553e-13
Sphingobacterium	Allorhizobium-Neorhizobium-Pararhizobium-Rhizobium	0.46846	8.8642e-07
Sphingomonas	Allorhizobium-Neorhizobium-Pararhizobium-Rhizobium	0.81001	1.9004e-24
Streptococcus	Allorhizobium-Neorhizobium-Pararhizobium-Rhizobium	0.41455	1.8036e-05
Clostridium_sensu_stricto_7	Allostreptomyces	0.89353	7.4814e-36
Hanseniaspora	Allostreptomyces	0.75324	1.5653e-19
Hydropisphaera	Allostreptomyces	0.44683	3.1605e-06
Achromobacter	Altererythrobacter	0.99741	7.1973e-114
Aeromicrobium	Altererythrobacter	1	0
Aeromonas	Altererythrobacter	1	2.0375e-320
Akkermansia	Altererythrobacter	1	0
Alicycliphilus	Altererythrobacter	1	0
Alistipes	Altererythrobacter	1	0
Alkanindiges	Altererythrobacter	1	0
Alloprevotella	Altererythrobacter	1	0
Anaerococcus	Altererythrobacter	1	0
Anaerosporobacter	Altererythrobacter	1	8.7598e-297
Aneurinibacillus	Altererythrobacter	1	0
Apibacter	Altererythrobacter	1	0
Aquamicrobium	Altererythrobacter	0.99788	4.4775e-118
Arsenicicoccus	Altererythrobacter	1	0
Aspergillusnomius	Altererythrobacter	1	8.3474e-311
Asticcacaulis	Altererythrobacter	1	0
Atopostipes	Altererythrobacter	1	0
Azohydromonas	Altererythrobacter	1	0
Brevundimonas	Altererythrobacter	0.71465	6.8433e-17
Bryobacter	Altererythrobacter	1	0
Butyrivibrio_2	Altererythrobacter	1	0
Capnocytophaga	Altererythrobacter	1	0
Catonella	Altererythrobacter	1	0
Chroococcidiopsis	Altererythrobacter	1	0
Clostridiumsensustricto1	Altererythrobacter	0.99999	1.0947e-230
Cnuella	Altererythrobacter	1	0
Cohnella	Altererythrobacter	1	0
Comamonas	Altererythrobacter	0.97486	1.04e-65
Cupriavidus	Altererythrobacter	1	0
Cylindrothecaclosterium	Altererythrobacter	1	0
Devosia	Altererythrobacter	1	0
Dietzia	Altererythrobacter	1	0
Duganella	Altererythrobacter	1	0
Dyadobacter	Altererythrobacter	1	0
Dysgonomonas	Altererythrobacter	1	0
Elizabethkingia	Altererythrobacter	1	4.2727e-288
Epilithonimonas	Altererythrobacter	1	0
Erwinia	Altererythrobacter	1	0
Exiguobacterium	Altererythrobacter	1	0
Faecalibacterium	Altererythrobacter	1	0
Ferrovibrio	Altererythrobacter	1	0
Flavobacterium	Altererythrobacter	0.99442	1.534e-97
Cyberlindnera	Altererythrobacter	0.46214	1.2967e-06
Rhizopus	Altererythrobacter	0.4788	4.6807e-07
Geodermatophilus	Altererythrobacter	1	0
Gluconacetobacter	Altererythrobacter	1	6.7687e-321
Glutamicibacter	Altererythrobacter	1	0
Haemophilus	Altererythrobacter	1	0
Helicobacter	Altererythrobacter	1	0
Herbaspirillum	Altererythrobacter	0.64188	6.1758e-13
Kurthia	Altererythrobacter	1	0
Lachnoclostridium	Altererythrobacter	1	0
Lautropia	Altererythrobacter	1	0
Lentibacillus	Altererythrobacter	1	0
Leptotrichia	Altererythrobacter	1	0
Limnochorda	Altererythrobacter	1	0
Macrococcus	Altererythrobacter	1	0
Methylocaldum	Altererythrobacter	1	0
Methyloversatilis	Altererythrobacter	1	1.8557e-297
Microbacter	Altererythrobacter	1	0
Mycobacterium	Altererythrobacter	1	0
Nocardioides	Altererythrobacter	1	0
Nocardiopsis	Altererythrobacter	1	0
Oerskovia	Altererythrobacter	1	0
Pelagibacterium	Altererythrobacter	1	0
Pelomonas	Altererythrobacter	1	1.1584e-277
Penicilliumcapsulatum	Altererythrobacter	1	0
Peptoclostridium	Altererythrobacter	1	0
Porphyromonas	Altererythrobacter	1	0
Prevotellaceae_UCG-001	Altererythrobacter	1	0
Pseudomonas	Altererythrobacter	0.47651	5.4015e-07
Rhizobium	Altererythrobacter	1	1.0607e-295
Ruminiclostridium	Altererythrobacter	1	0
Ruminiclostridium_5	Altererythrobacter	1	0
Ruminococcaceae_UCG-014	Altererythrobacter	1	0
Ruminofilibacter	Altererythrobacter	1	0
Saccharomonospora	Altererythrobacter	1	0
Schrenkiellaparvula	Altererythrobacter	1	0
Soonwooa	Altererythrobacter	1	0
Sporomusa	Altererythrobacter	1	0
Stackebrandtia	Altererythrobacter	1	0
Stenotrophomonas	Altererythrobacter	0.82057	1.5127e-25
Tannerella	Altererythrobacter	1	0
Tissierella	Altererythrobacter	1	0
Treponema_2	Altererythrobacter	1	0
Treponema2	Altererythrobacter	1	0
Verticia	Altererythrobacter	1	0
Vibrionimonas	Altererythrobacter	1	0
Vogesella	Altererythrobacter	1	0
Achromobacter	Anaerococcus	0.99741	7.1528e-114
Aeromicrobium	Anaerococcus	1	0
Aeromonas	Anaerococcus	1	3.9525e-323
Akkermansia	Anaerococcus	1	0
Alicycliphilus	Anaerococcus	1	0
Alistipes	Anaerococcus	1	0
Alkanindiges	Anaerococcus	1	0
Alloprevotella	Anaerococcus	1	0
Anaerosporobacter	Anaerococcus	1	9.8283e-298
Aneurinibacillus	Anaerococcus	1	0
Apibacter	Anaerococcus	1	0
Aquamicrobium	Anaerococcus	0.99788	4.4605e-118
Arsenicicoccus	Anaerococcus	1	0
Aspergillusnomius	Anaerococcus	1	1.6691e-311
Asticcacaulis	Anaerococcus	1	0
Atopostipes	Anaerococcus	1	0
Azohydromonas	Anaerococcus	1	0
Brevundimonas	Anaerococcus	0.71465	6.8379e-17
Bryobacter	Anaerococcus	1	0
Butyrivibrio_2	Anaerococcus	1	0
Capnocytophaga	Anaerococcus	1	0
Catonella	Anaerococcus	1	0
Chroococcidiopsis	Anaerococcus	1	0
Clostridiumsensustricto1	Anaerococcus	0.99999	9.2811e-231
Cnuella	Anaerococcus	1	0
Cohnella	Anaerococcus	1	0
Comamonas	Anaerococcus	0.97486	1.0389e-65
Cupriavidus	Anaerococcus	1	0
Cylindrothecaclosterium	Anaerococcus	1	0
Devosia	Anaerococcus	1	0
Dietzia	Anaerococcus	1	0
Duganella	Anaerococcus	1	0
Dyadobacter	Anaerococcus	1	0
Dysgonomonas	Anaerococcus	1	0
Elizabethkingia	Anaerococcus	1	7.6002e-289
Epilithonimonas	Anaerococcus	1	0
Erwinia	Anaerococcus	1	0
Faecalibacterium	Anaerococcus	1	0
Ferrovibrio	Anaerococcus	1	0
Flavobacterium	Anaerococcus	0.99442	1.5254e-97
Cyberlindnera	Anaerococcus	0.46215	1.2966e-06
Rhizopus	Anaerococcus	0.47881	4.678e-07
Geodermatophilus	Anaerococcus	1	0
Gluconacetobacter	Anaerococcus	1	1.9763e-323
Glutamicibacter	Anaerococcus	1	0
Haemophilus	Anaerococcus	1	0
Helicobacter	Anaerococcus	1	0
Herbaspirillum	Anaerococcus	0.64189	6.1739e-13
Kurthia	Anaerococcus	1	0
Lachnoclostridium	Anaerococcus	1	0
Lautropia	Anaerococcus	1	0
Lentibacillus	Anaerococcus	1	0
Limnochorda	Anaerococcus	1	0
Macrococcus	Anaerococcus	1	0
Methylocaldum	Anaerococcus	1	0
Methyloversatilis	Anaerococcus	1	1.2164e-298
Microbacter	Anaerococcus	1	0
Mycobacterium	Anaerococcus	1	0
Nocardioides	Anaerococcus	1	0
Oerskovia	Anaerococcus	1	0
Pelagibacterium	Anaerococcus	1	0
Pelomonas	Anaerococcus	1	3.7101e-278
Penicilliumcapsulatum	Anaerococcus	1	0
Peptoclostridium	Anaerococcus	1	0
Porphyromonas	Anaerococcus	1	0
Pseudomonas	Anaerococcus	0.47652	5.3986e-07
Rhizobium	Anaerococcus	1	8.7614e-293
Ruminiclostridium	Anaerococcus	1	0
Ruminiclostridium_5	Anaerococcus	1	0
Ruminococcaceae_UCG-014	Anaerococcus	1	0
Ruminofilibacter	Anaerococcus	1	0
Saccharomonospora	Anaerococcus	1	0
Schrenkiellaparvula	Anaerococcus	1	0
Soonwooa	Anaerococcus	1	0
Stackebrandtia	Anaerococcus	1	0
Stenotrophomonas	Anaerococcus	0.82058	1.5107e-25
Tannerella	Anaerococcus	1	0
Tissierella	Anaerococcus	1	0
Treponema_2	Anaerococcus	1	0
Treponema2	Anaerococcus	1	0
Vibrionimonas	Anaerococcus	1	0
Vogesella	Anaerococcus	1	0
Bacteroides	Anaerocolumna	0.44137	4.2967e-06
Bradyrhizobium	Anaerocolumna	0.46539	1.0674e-06
Clostridium_sensu_stricto_3	Anaerocolumna	0.90966	3.5548e-39
Family_XIII_UCG-001	Anaerocolumna	1	0
Fretibacterium	Anaerocolumna	0.40742	2.5883e-05
Apiognomonia	Anaerocolumna	0.40775	2.5454e-05
Arthrographis	Anaerocolumna	0.76722	1.3022e-20
Bjerkandera	Anaerocolumna	0.94875	7.9886e-51
Boletus	Anaerocolumna	1	0
Brachyphoris	Anaerocolumna	1	0
Capronia	Anaerocolumna	0.60316	3.1162e-11
Catenulostroma	Anaerocolumna	1	0
Cenococcum	Anaerocolumna	0.59542	6.4093e-11
Ceratobasidium	Anaerocolumna	0.75639	9.0713e-20
Conocybe	Anaerocolumna	0.51868	3.2391e-08
Cortinarius	Anaerocolumna	0.54391	4.9643e-09
Cryptococcus	Anaerocolumna	0.80389	7.657e-24
Cylindrocarpon	Anaerocolumna	0.76948	8.5744e-21
Devriesia	Anaerocolumna	0.50959	6.1351e-08
Fusarium	Anaerocolumna	0.84188	5.328e-28
Gamsylella	Anaerocolumna	1	0
Geomyces	Anaerocolumna	0.94205	2.7931e-48
Glomus	Anaerocolumna	0.68069	6.6443e-15
Guehomyces	Anaerocolumna	0.71075	1.1966e-16
Hannaella	Anaerocolumna	0.90386	6.4854e-38
Hirsutella	Anaerocolumna	0.97538	3.7974e-66
Humicola	Anaerocolumna	0.62925	2.3582e-12
Hypocrea	Anaerocolumna	0.90157	1.9446e-37
Ilyonectria	Anaerocolumna	0.48951	2.3618e-07
Lasiodiplodia	Anaerocolumna	0.8669	2.1655e-31
Leptosporomyces	Anaerocolumna	0.76081	4.1598e-20
Lophiostoma	Anaerocolumna	0.97232	1.092e-63
Lulwoana	Anaerocolumna	0.73983	1.4614e-18
Metacordyceps	Anaerocolumna	0.49384	1.7785e-07
Multiclavula	Anaerocolumna	0.88501	2.6308e-34
Myrothecium	Anaerocolumna	0.57175	5.1928e-10
Paecilomyces	Anaerocolumna	0.90541	3.0393e-38
Phallus	Anaerocolumna	0.70836	1.6783e-16
Physisporinus	Anaerocolumna	1	0
Podospora	Anaerocolumna	0.93793	7.271e-47
Preussia	Anaerocolumna	0.47384	6.3754e-07
Pseudeurotium	Anaerocolumna	0.7018	4.1711e-16
Pseudogymnoascus	Anaerocolumna	0.96289	1.5071e-57
Pyrenochaetopsis	Anaerocolumna	0.91301	6.0499e-40
Scedosporium	Anaerocolumna	0.61713	8.0535e-12
Scutellinia	Anaerocolumna	0.61015	1.5965e-11
Sepedonium	Anaerocolumna	0.90059	3.0852e-37
Sporobolomyces	Anaerocolumna	0.635	1.2916e-12
Sporothrix	Anaerocolumna	0.43549	5.9446e-06
Stachybotrys	Anaerocolumna	0.83092	1.0728e-26
Stephanonectria	Anaerocolumna	0.90708	1.3264e-38
Strelitziana	Anaerocolumna	1	0
Tilletiopsis	Anaerocolumna	0.87081	5.5465e-32
Trichoderma	Anaerocolumna	0.78887	1.9267e-22
Wardomyces	Anaerocolumna	0.47902	4.6166e-07
Zopfiella	Anaerocolumna	0.93676	1.7769e-46
Zygopleurage	Anaerocolumna	0.46039	1.4389e-06
Hydrotalea	Anaerocolumna	0.87679	6.3109e-33
Paenibacillus	Anaerocolumna	0.51264	4.9606e-08
Peptostreptococcus	Anaerocolumna	0.478	4.9201e-07
W5053	Anaerocolumna	1	0
Acinetobacter	Anaerofustis	0.48245	3.7164e-07
Aerococcus	Anaerofustis	0.58363	1.8565e-10
Bacteroides	Anaerofustis	0.78863	2.024e-22
Brucella	Anaerofustis	0.58715	1.3568e-10
Candidatus_Udaeobacter	Anaerofustis	1	0
Citrobacter	Anaerofustis	0.54014	6.6354e-09
Deinococcus	Anaerofustis	1	0
Delftia	Anaerofustis	0.56929	6.3916e-10
Family_XIII_AD3011_group	Anaerofustis	1	0
Fretibacterium	Anaerofustis	0.70865	1.6111e-16
Fusobacterium	Anaerofustis	0.79782	2.9164e-23
Apiognomonia	Anaerofustis	0.69075	1.8293e-15
Byssochlamys	Anaerofustis	0.55549	1.9913e-09
Ceratobasidium	Anaerofustis	0.62299	4.4754e-12
Hypochnicium	Anaerofustis	0.92704	1.5448e-43
Naumovozyma	Anaerofustis	0.81101	1.5055e-24
Peniophora	Anaerofustis	0.99622	8.2131e-106
Pestalotiopsis	Anaerofustis	0.99275	5.5963e-92
Scutellinia	Anaerofustis	0.76135	3.778e-20
hgcI_clade	Anaerofustis	1	0
Luteibacter	Anaerofustis	0.70669	2.1208e-16
Lysinibacillus	Anaerofustis	1	0
Nitrospira	Anaerofustis	1	0
Peptostreptococcus	Anaerofustis	0.82025	1.6383e-25
Pluralibacter	Anaerofustis	0.56546	8.8105e-10
Pseudoclavibacter	Anaerofustis	1	0
Rikenellaceae_RC9_gut_group	Anaerofustis	0.70353	3.2887e-16
Shimwellia	Anaerofustis	0.82797	2.3267e-26
Taibaiella	Anaerofustis	1	0
Acinetobacter	Anaerolinea	0.45969	1.4999e-06
Bradyrhizobium	Anaerolinea	0.78802	2.293e-22
Desulfocapsa	Anaerolinea	1	0
Apiognomonia	Anaerolinea	0.42189	1.2323e-05
Archaeorhizomyces	Anaerolinea	0.87303	2.5012e-32
Auxarthron	Anaerolinea	0.94217	2.5329e-48
Cephaliophora	Anaerolinea	1	7.9752e-278
Cladophialophora	Anaerolinea	0.99398	6.1585e-96
Clavaria	Anaerolinea	0.99925	3.828e-140
Clonostachys	Anaerolinea	0.88661	1.3751e-34
Coniothyrium	Anaerolinea	1	0
Coralloidiomyces	Anaerolinea	1	0
Cryptosporiopsis	Anaerolinea	0.85605	7.6636e-30
Devriesia	Anaerolinea	0.79905	2.2308e-23
Exophiala	Anaerolinea	0.89682	1.7411e-36
Humicola	Anaerolinea	0.62736	2.8654e-12
Ilyonectria	Anaerolinea	0.63323	1.5555e-12
Kiliophora	Anaerolinea	0.88505	2.5906e-34
Lectera	Anaerolinea	0.88702	1.1634e-34
Macrophoma	Anaerolinea	0.89746	1.3065e-36
Meliniomyces	Anaerolinea	0.99275	5.3591e-92
Microascus	Anaerolinea	0.8504	4.3804e-29
Monographella	Anaerolinea	0.53847	7.5353e-09
Mortierella	Anaerolinea	0.99588	5.5151e-104
Myceliophthora	Anaerolinea	0.98887	6.7425e-83
Ophiocordyceps	Anaerolinea	0.93858	4.4303e-47
Phoma	Anaerolinea	0.46662	9.9138e-07
Physcia	Anaerolinea	1	0
Pseudaleuria	Anaerolinea	0.95137	6.4968e-52
Ramaria	Anaerolinea	0.96507	8.1268e-59
Sebacina	Anaerolinea	0.99166	5.1245e-89
Simplicillium	Anaerolinea	0.97415	3.9891e-65
Suillus	Anaerolinea	0.93933	2.4692e-47
Talaromyces	Anaerolinea	0.77352	4.0094e-21
Tomentella	Anaerolinea	0.98789	4.0128e-81
Trechispora	Anaerolinea	0.97155	4.1224e-63
Trichoderma	Anaerolinea	0.56418	9.7963e-10
Trichophaea	Anaerolinea	0.74403	7.3691e-19
Tuber	Anaerolinea	0.835	3.598e-27
Umbelopsis	Anaerolinea	0.88448	3.2528e-34
Leptolinea	Anaerolinea	1	0
Methylobacterium	Anaerolinea	0.42314	1.1543e-05
Pseudomonas	Anaerolinea	0.43566	5.8909e-06
Shimwellia	Anaerolinea	0.55239	2.5519e-09
Thermomonas	Anaerolinea	1	0
Bacillus	Anaerosalibacter	0.66107	7.1439e-14
Agaricus	Anaerosalibacter	0.9782	1.0418e-68
Erythrobasidium	Anaerosalibacter	0.7806	1.0201e-21
Knufia	Anaerosalibacter	0.70647	2.186e-16
Mycosphaerella	Anaerosalibacter	0.54737	3.7919e-09
Periconia	Anaerosalibacter	0.74639	4.9845e-19
Sarcinomyces	Anaerosalibacter	0.45293	2.227e-06
Achromobacter	Anaerosporobacter	0.99741	7.4776e-114
Apibacter	Anaerosporobacter	1	9.4369e-298
Aquamicrobium	Anaerosporobacter	0.99788	4.6009e-118
Brevundimonas	Anaerosporobacter	0.71462	6.8715e-17
Comamonas	Anaerosporobacter	0.97485	1.046e-65
Elizabethkingia	Anaerosporobacter	1	2.5795e-278
Flavobacterium	Anaerosporobacter	0.99442	1.5839e-97
Cyberlindnera	Anaerosporobacter	0.46217	1.2947e-06
Rhizopus	Anaerosporobacter	0.47875	4.6949e-07
Herbaspirillum	Anaerosporobacter	0.64187	6.1855e-13
Pseudomonas	Anaerosporobacter	0.47647	5.4167e-07
Stenotrophomonas	Anaerosporobacter	0.82054	1.5232e-25
Achromobacter	Aneurinibacillus	0.99741	7.2465e-114
Aeromicrobium	Aneurinibacillus	1	0
Aeromonas	Aneurinibacillus	1	2.1671e-314
Akkermansia	Aneurinibacillus	1	0
Alicycliphilus	Aneurinibacillus	1	0
Alistipes	Aneurinibacillus	1	0
Alkanindiges	Aneurinibacillus	1	0
Alloprevotella	Aneurinibacillus	1	0
Anaerosporobacter	Aneurinibacillus	1	2.9598e-295
Apibacter	Aneurinibacillus	1	0
Aquamicrobium	Aneurinibacillus	0.99788	4.4973e-118
Arsenicicoccus	Aneurinibacillus	1	0
Aspergillusnomius	Aneurinibacillus	1	6.632e-319
Asticcacaulis	Aneurinibacillus	1	0
Atopostipes	Aneurinibacillus	1	0
Azohydromonas	Aneurinibacillus	1	0
Brevundimonas	Aneurinibacillus	0.71464	6.8489e-17
Bryobacter	Aneurinibacillus	1	0
Butyrivibrio_2	Aneurinibacillus	1	0
Capnocytophaga	Aneurinibacillus	1	8.6946e-320
Catonella	Aneurinibacillus	1	0
Chroococcidiopsis	Aneurinibacillus	1	0
Clostridiumsensustricto1	Aneurinibacillus	0.99999	1.9789e-231
Cnuella	Aneurinibacillus	1	0
Cohnella	Aneurinibacillus	1	0
Comamonas	Aneurinibacillus	0.97486	1.041e-65
Cupriavidus	Aneurinibacillus	1	0
Devosia	Aneurinibacillus	1	0
Dietzia	Aneurinibacillus	1	0
Duganella	Aneurinibacillus	1	0
Dyadobacter	Aneurinibacillus	1	0
Dysgonomonas	Aneurinibacillus	1	0
Elizabethkingia	Aneurinibacillus	1	7.9107e-287
Epilithonimonas	Aneurinibacillus	1	2.4249e-320
Erwinia	Aneurinibacillus	1	0
Faecalibacterium	Aneurinibacillus	1	0
Ferrovibrio	Aneurinibacillus	1	0
Flavobacterium	Aneurinibacillus	0.99442	1.5433e-97
Cyberlindnera	Aneurinibacillus	0.46214	1.2971e-06
Rhizopus	Aneurinibacillus	0.47879	4.6843e-07
Geodermatophilus	Aneurinibacillus	1	0
Gluconacetobacter	Aneurinibacillus	1	5.827e-319
Glutamicibacter	Aneurinibacillus	1	1.1858e-322
Haemophilus	Aneurinibacillus	1	0
Helicobacter	Aneurinibacillus	1	0
Herbaspirillum	Aneurinibacillus	0.64188	6.1777e-13
Kurthia	Aneurinibacillus	1	9.8813e-324
Lachnoclostridium	Aneurinibacillus	1	0
Lautropia	Aneurinibacillus	1	0
Lentibacillus	Aneurinibacillus	1	0
Limnochorda	Aneurinibacillus	1	0
Macrococcus	Aneurinibacillus	1	0
Methylocaldum	Aneurinibacillus	1	0
Methyloversatilis	Aneurinibacillus	1	1.3962e-295
Microbacter	Aneurinibacillus	1	0
Mycobacterium	Aneurinibacillus	1	0
Nocardioides	Aneurinibacillus	1	0
Oerskovia	Aneurinibacillus	1	0
Pelagibacterium	Aneurinibacillus	1	0
Pelomonas	Aneurinibacillus	1	8.1417e-277
Penicilliumcapsulatum	Aneurinibacillus	1	0
Peptoclostridium	Aneurinibacillus	1	0
Porphyromonas	Aneurinibacillus	1	0
Pseudomonas	Aneurinibacillus	0.4765	5.4046e-07
Ruminiclostridium	Aneurinibacillus	1	0
Ruminiclostridium_5	Aneurinibacillus	1	0
Ruminococcaceae_UCG-014	Aneurinibacillus	1	0
Ruminofilibacter	Aneurinibacillus	1	0
Saccharomonospora	Aneurinibacillus	1	4.0108e-320
Schrenkiellaparvula	Aneurinibacillus	1	0
Soonwooa	Aneurinibacillus	1	0
Stackebrandtia	Aneurinibacillus	1	0
Stenotrophomonas	Aneurinibacillus	0.82057	1.5148e-25
Tannerella	Aneurinibacillus	1	0
Tissierella	Aneurinibacillus	1	0
Treponema_2	Aneurinibacillus	1	0
Treponema2	Aneurinibacillus	1	0
Vibrionimonas	Aneurinibacillus	1	0
Vogesella	Aneurinibacillus	1	0
Achromobacter	Apibacter	0.99741	7.1472e-114
Aquamicrobium	Apibacter	0.99788	4.4585e-118
Brevundimonas	Apibacter	0.71465	6.8371e-17
Comamonas	Apibacter	0.97486	1.0388e-65
Elizabethkingia	Apibacter	1	7.4473e-289
Flavobacterium	Apibacter	0.99442	1.5243e-97
Cyberlindnera	Apibacter	0.46215	1.2966e-06
Rhizopus	Apibacter	0.47881	4.678e-07
Herbaspirillum	Apibacter	0.64189	6.1737e-13
Pseudomonas	Apibacter	0.47652	5.3982e-07
Stenotrophomonas	Apibacter	0.82058	1.5105e-25
Bionectria	Aquabacterium	0.6625	6.0433e-14
Calcarisporiella	Aquabacterium	0.58187	2.168e-10
Massarina	Aquabacterium	0.84409	2.8228e-28
Prevotella_7	Aquabacterium	0.97428	3.1321e-65
Achromobacter	Aquamicrobium	0.9952	9.3108e-101
Brevundimonas	Aquamicrobium	0.7115	1.075e-16
Comamonas	Aquamicrobium	0.97264	6.2105e-64
Flavobacterium	Aquamicrobium	0.99212	3.1509e-90
Cyberlindnera	Aquamicrobium	0.46958	8.2839e-07
Rhizopus	Aquamicrobium	0.48094	4.0897e-07
Saccharomycopsis	Aquamicrobium	0.40003	3.7309e-05
Herbaspirillum	Aquamicrobium	0.63969	7.824e-13
Pseudomonas	Aquamicrobium	0.4731	6.6739e-07
Stenotrophomonas	Aquamicrobium	0.8176	3.1346e-25
Corynebacterium_1	Arachidicoccus	0.67225	1.8875e-14
Debaryomyces	Arachidicoccus	0.74882	3.3204e-19
Lecythophora	Arachidicoccus	0.43194	7.2123e-06
Sporolactobacillus	Arachidicoccus	0.99158	8.1547e-89
Achromobacter	Arcobacter	0.99741	7.157e-114
Actinomyces	Arcobacter	1	0
Aeromicrobium	Arcobacter	1	0
Aeromonas	Arcobacter	1	1.7786e-322
Akkermansia	Arcobacter	1	0
Alicycliphilus	Arcobacter	1	0
Alistipes	Arcobacter	1	0
Alkanindiges	Arcobacter	1	0
Alloprevotella	Arcobacter	1	0
Altererythrobacter	Arcobacter	1	0
Anaerococcus	Arcobacter	1	0
Anaerosporobacter	Arcobacter	1	1.1041e-297
Aneurinibacillus	Arcobacter	1	0
Apibacter	Arcobacter	1	0
Aquamicrobium	Arcobacter	0.99788	4.462e-118
Arsenicicoccus	Arcobacter	1	0
Aspergillusnomius	Arcobacter	1	1.0037e-311
Asticcacaulis	Arcobacter	1	0
Atopostipes	Arcobacter	1	0
Azohydromonas	Arcobacter	1	0
Brevundimonas	Arcobacter	0.71465	6.8384e-17
Bromustectorum	Arcobacter	0.99982	6.7281e-171
Bryobacter	Arcobacter	1	0
Butyrivibrio_2	Arcobacter	1	0
Capnocytophaga	Arcobacter	1	0
Catonella	Arcobacter	1	0
Caulobacter	Arcobacter	1	0
Cellulosimicrobium	Arcobacter	1	7.4439e-314
Chroococcidiopsis	Arcobacter	1	0
Chthonomonas	Arcobacter	1	0
Cloacibacterium	Arcobacter	1	0
Clostridium_sensu_stricto_13	Arcobacter	1	0
Clostridiumsensustricto1	Arcobacter	0.99999	9.4492e-231
Cnuella	Arcobacter	1	0
Cohnella	Arcobacter	1	0
Comamonas	Arcobacter	0.97486	1.039e-65
Corynebacterium1	Arcobacter	0.99999	1.523e-231
Cupriavidus	Arcobacter	1	0
Curvibacter	Arcobacter	0.9996	2.5337e-153
Cylindrothecaclosterium	Arcobacter	1	0
Dechloromonas	Arcobacter	1	0
Devosia	Arcobacter	1	0
Dietzia	Arcobacter	1	0
Duganella	Arcobacter	1	0
Dyadobacter	Arcobacter	1	0
Dysgonomonas	Arcobacter	1	0
Elizabethkingia	Arcobacter	1	8.3469e-289
Emticicia	Arcobacter	1	0
Epilithonimonas	Arcobacter	1	0
Erwinia	Arcobacter	1	0
Eubacterium_fissicatena_group	Arcobacter	1	0
Eubacterium_saphenum_group	Arcobacter	1	0
Exiguobacterium	Arcobacter	1	0
Faecalibacterium	Arcobacter	1	0
Ferrovibrio	Arcobacter	1	0
Fictibacillus	Arcobacter	1	0
Flavobacterium	Arcobacter	0.99442	1.5263e-97
Cyberlindnera	Arcobacter	0.46214	1.2967e-06
Rhizopus	Arcobacter	0.47881	4.6787e-07
Geodermatophilus	Arcobacter	1	0
Gluconacetobacter	Arcobacter	1	2.9644e-323
Glutamicibacter	Arcobacter	1	0
Glycomyces	Arcobacter	1	0
Gracilibacteriabacteriumcanineoraltaxon394	Arcobacter	1	0
Haemophilus	Arcobacter	1	0
Helicobacter	Arcobacter	1	0
Herbaspirillum	Arcobacter	0.64189	6.1741e-13
Kurthia	Arcobacter	1	0
Lachnoclostridium	Arcobacter	1	0
Lachnospiraceae_NK4A136_group	Arcobacter	1	0
Lautropia	Arcobacter	1	0
Lentibacillus	Arcobacter	1	0
Leptothrix	Arcobacter	1	0
Leptotrichia	Arcobacter	1	0
Limnochorda	Arcobacter	1	0
Listeria	Arcobacter	1	0
Luteococcus	Arcobacter	1	3.9525e-322
Macrococcus	Arcobacter	1	0
Methylocaldum	Arcobacter	1	0
Methyloversatilis	Arcobacter	1	1.3242e-298
Microbacter	Arcobacter	1	0
Microbacterium	Arcobacter	1	3.8414e-315
Microlunatus	Arcobacter	1	0
Mucispirillum	Arcobacter	1	0
Mycobacterium	Arcobacter	1	0
Mycoplasma	Arcobacter	1	0
Neisseria	Arcobacter	1	0
Nocardioides	Arcobacter	1	0
Nocardiopsis	Arcobacter	1	0
Nubsella	Arcobacter	1	0
Odoribacter	Arcobacter	1	0
Oerskovia	Arcobacter	1	0
Olivibacter	Arcobacter	1	1.0221e-307
Patulibacter	Arcobacter	1	0
Pelagibacterium	Arcobacter	1	0
Pelomonas	Arcobacter	1	4.0486e-278
Penicilliumcapsulatum	Arcobacter	1	0
Peptoclostridium	Arcobacter	1	0
Pleomorphomonas	Arcobacter	1	0
Porphyromonas	Arcobacter	1	0
Prevotella_9	Arcobacter	1	0
Prevotellaceae_UCG-001	Arcobacter	1	0
Propionibacterium	Arcobacter	1	0
Prosthecobacter	Arcobacter	1	0
Pseudochloriswilhelmii	Arcobacter	1	0
Pseudolabrys	Arcobacter	1	0
Pseudomonas	Arcobacter	0.47652	5.3989e-07
Pseudonocardia	Arcobacter	1	0
Rhizobium	Arcobacter	1	9.248e-293
Ruminiclostridium	Arcobacter	1	0
Ruminiclostridium_5	Arcobacter	1	0
Ruminococcaceae_UCG-014	Arcobacter	1	0
Ruminofilibacter	Arcobacter	1	0
Saccharomonospora	Arcobacter	1	0
Sanguibacter	Arcobacter	1	1.9981e-248
Schrenkiellaparvula	Arcobacter	1	0
Soonwooa	Arcobacter	1	0
Sporomusa	Arcobacter	1	0
Stackebrandtia	Arcobacter	1	0
Stenotrophomonas	Arcobacter	0.82058	1.5109e-25
Tannerella	Arcobacter	1	0
Tessaracoccus	Arcobacter	1	0
Tissierella	Arcobacter	1	0
Trabulsiella	Arcobacter	1	2.448e-258
Treponema_2	Arcobacter	1	0
Treponema2	Arcobacter	1	0
Truepera	Arcobacter	1	0
uncultured	Arcobacter	1	0
unidentified	Arcobacter	0.99263	1.1944e-91
vadinBC27_wastewater-sludge_group	Arcobacter	1	0
Veillonella	Arcobacter	1	1.7539e-306
Verticia	Arcobacter	1	0
Vibrionimonas	Arcobacter	1	0
Vogesella	Arcobacter	1	0
Vulgatibacter	Arcobacter	1	0
Xanthobacter	Arcobacter	1	0
Zoogloea	Arcobacter	1	0
Achromobacter	Arsenicicoccus	0.99741	7.2209e-114
Aeromicrobium	Arsenicicoccus	1	0
Aeromonas	Arsenicicoccus	1	1.9763e-322
Akkermansia	Arsenicicoccus	1	0
Alicycliphilus	Arsenicicoccus	1	0
Alistipes	Arsenicicoccus	1	0
Alkanindiges	Arsenicicoccus	1	0
Alloprevotella	Arsenicicoccus	1	0
Anaerosporobacter	Arsenicicoccus	1	7.1157e-297
Apibacter	Arsenicicoccus	1	0
Aquamicrobium	Arsenicicoccus	0.99788	4.4856e-118
Aspergillusnomius	Arsenicicoccus	1	1.0103e-310
Asticcacaulis	Arsenicicoccus	1	0
Atopostipes	Arsenicicoccus	1	0
Azohydromonas	Arsenicicoccus	1	0
Brevundimonas	Arsenicicoccus	0.71465	6.8464e-17
Bryobacter	Arsenicicoccus	1	0
Butyrivibrio_2	Arsenicicoccus	1	0
Capnocytophaga	Arsenicicoccus	1	0
Catonella	Arsenicicoccus	1	0
Chroococcidiopsis	Arsenicicoccus	1	0
Clostridiumsensustricto1	Arsenicicoccus	0.99999	6.5751e-231
Cnuella	Arsenicicoccus	1	0
Cohnella	Arsenicicoccus	1	0
Comamonas	Arsenicicoccus	0.97486	1.0405e-65
Cupriavidus	Arsenicicoccus	1	0
Devosia	Arsenicicoccus	1	0
Dietzia	Arsenicicoccus	1	0
Duganella	Arsenicicoccus	1	0
Dyadobacter	Arsenicicoccus	1	0
Dysgonomonas	Arsenicicoccus	1	0
Elizabethkingia	Arsenicicoccus	1	2.3062e-288
Epilithonimonas	Arsenicicoccus	1	0
Erwinia	Arsenicicoccus	1	0
Faecalibacterium	Arsenicicoccus	1	0
Ferrovibrio	Arsenicicoccus	1	0
Flavobacterium	Arsenicicoccus	0.99442	1.5388e-97
Cyberlindnera	Arsenicicoccus	0.46215	1.2964e-06
Rhizopus	Arsenicicoccus	0.4788	4.6792e-07
[truncated: 16,213 more rows]

## Sheet: NX
Significant micriobial interactions and microbiota-chemical interactions
var1	var2	corr	pvalue
000060-12-8	Aerococcus	0.46038	1.3499e-05
000060-12-8	Craurococcus	0.46038	1.3499e-05
000060-12-8	Coprinus	0.66839	6.8374e-12
000060-12-8	Leptospora	0.46055	1.3383e-05
000060-12-8	Mycena	0.46038	1.3499e-05
000060-12-8	Scedosporium	0.42286	7.5673e-05
000060-12-8	Simplicillium	0.5476	1.0143e-07
000060-12-8	Kocuria	0.43362	4.7118e-05
000060-12-8	Kosakonia	0.40434	0.00016494
000060-12-8	Oceanobacillus	0.66948	6.1412e-12
000060-12-8	Planifilum	0.41866	9.0642e-05
000060-12-8	Saccharopolyspora	0.41799	9.3301e-05
000065-85-0	Ciliophora	0.44389	2.9525e-05
000065-85-0	Dioszegia	0.77811	7.9099e-18
000065-85-0	Emericella	0.59028	5.3321e-09
000065-85-0	Geosmithia	0.79011	1.1038e-18
000065-85-0	Paecilomyces	0.43932	3.6415e-05
000065-85-0	Periconia	0.49706	2.0323e-06
000065-85-0	Thermoascus	0.7091	8.9863e-14
000065-85-0	Thermomyces	0.81577	1.027e-20
000065-85-0	Pseudomonas	0.56142	4.0892e-08
000065-85-0	Rhodococcus	0.43737	3.9797e-05
000065-85-0	Sphingobium	0.54142	1.5033e-07
000079-31-2	Azospirillum	1	0
000079-31-2	Candidatus_Riegeria	0.59593	3.4968e-09
000079-31-2	Desulfovibrio	0.631	2.092e-10
000079-31-2	Cyberlindnera	0.91727	1.0005e-33
000079-31-2	Leucothecium	0.92791	5.0101e-36
000079-31-2	Pleurotus	1	0
000079-31-2	Trichobolus	1	0
000079-31-2	Gluconacetobacter	1	0
000079-31-2	Magnetospirillum	0.55205	7.6068e-08
000079-31-2	Roseomonas	0.84759	1.0086e-23
000079-31-2	Sulfurospirillum	0.53255	2.6068e-07
000079-31-2	Telmatospirillum	0.61161	1.0353e-09
000079-31-2	Xanthobacter	0.60745	1.4395e-09
000079-31-2	Xanthomonas	0.73968	2.0632e-15
000093-89-0	Pichia	0.45537	1.719e-05
000093-89-0	Pyrenochaetopsis	0.42147	8.0336e-05
000093-89-0	Setophoma	0.41803	9.3125e-05
000093-89-0	Trichothecium	0.47328	7.1079e-06
000093-89-0	Unidentified	0.46371	1.1466e-05
000093-89-0	Herpetosiphon	0.43007	5.519e-05
000097-64-3	Aerococcus	0.89356	1.4875e-29
000097-64-3	Apibacter	0.49205	2.6665e-06
000097-64-3	Craurococcus	0.89356	1.4875e-29
000097-64-3	Leptospora	0.89446	1.076e-29
000097-64-3	Monascus	0.40581	0.00015526
000097-64-3	Mycena	0.89356	1.4875e-29
000097-64-3	Kocuria	0.8158	1.021e-20
000097-64-3	Phreatobacter	0.57085	2.1469e-08
000097-64-3	Staphylococcus	0.48842	3.2385e-06
000098-00-0	Emericella	0.42093	8.2246e-05
000098-00-0	Hohenbuehelia	0.49967	1.7612e-06
000098-00-0	Periconia	0.51958	5.6743e-07
000098-00-0	Phaeoacremonium	0.42113	8.1547e-05
000098-00-0	Pichia	0.48028	4.9656e-06
000098-00-0	Saccharomycopsis	-0.44877	2.3512e-05
000098-00-0	Thermoascus	0.44006	3.5204e-05
000098-00-0	Thermomyces	0.46025	1.3584e-05
000098-00-0	Ustilaginoidea	0.4665	9.991e-06
000098-00-0	Pseudomonas	0.52171	5.0038e-07
000105-54-4	Acinetobacter	0.46255	1.2139e-05
000105-54-4	Cyphellophora	0.47034	8.2456e-06
000105-54-4	Emericella	0.64511	6.0806e-11
000105-54-4	Geosmithia	0.53026	2.9971e-07
000105-54-4	Microascus	0.40292	0.00017477
000105-54-4	Monographella	0.44319	3.0496e-05
000105-54-4	Periconia	0.50869	1.0637e-06
000105-54-4	Pichia	0.51268	8.4709e-07
000105-54-4	Saccharomycopsis	-0.61613	7.2035e-10
000105-54-4	Thermoascus	0.71075	7.4253e-14
000105-54-4	Thermomyces	0.73234	5.3491e-15
000105-54-4	Ustilaginoidea	0.4104	0.00012842
000105-54-4	Pseudomonas	0.76482	6.1041e-17
000105-54-4	Sphingobium	0.40036	0.00019385
000105-79-3	Candida	0.4168	9.8148e-05
000105-79-3	Mucor	0.5648	3.2538e-08
000105-79-3	Herpetosiphon	0.72469	1.3982e-14
000105-79-3	Rhodococcus	0.632	1.9204e-10
000106-30-9	Desulfotomaculum	0.5104	9.6519e-07
000106-30-9	Candida	0.41752	9.516e-05
000106-30-9	Emericella	0.45067	2.1499e-05
000106-30-9	Microascus	0.4306	5.3888e-05
000106-30-9	Pichia	0.60676	1.5193e-09
000106-30-9	Saccharomycopsis	-0.5144	7.671e-07
000106-30-9	Unidentified	0.42871	5.8596e-05
000106-30-9	Pseudomonas	0.61785	6.2646e-10
000106-30-9	Sphingobacterium	0.47877	5.3683e-06
000106-32-1	Arthrinium	0.40721	0.0001466
000106-32-1	Cordyceps	0.4056	0.00015664
000106-32-1	Pichia	0.50984	9.9653e-07
000106-32-1	Pyrenochaetopsis	0.43356	4.7243e-05
000106-32-1	Scutellinia	0.41352	0.0001127
000106-32-1	Setophoma	0.43356	4.7233e-05
000106-32-1	Trichothecium	0.49154	2.7413e-06
000106-32-1	Unidentified	0.528	3.4375e-07
000106-32-1	Herpetosiphon	0.40954	0.00013312
000106-33-2	Arthrinium	0.40196	0.00018167
000106-33-2	Cordyceps	0.41886	8.9879e-05
000106-33-2	Pichia	0.48122	4.7276e-06
000106-33-2	Pyrenochaetopsis	0.45014	2.2051e-05
000106-33-2	Scutellinia	0.42775	6.1122e-05
000106-33-2	Setophoma	0.45038	2.1795e-05
000106-33-2	Trichothecium	0.54968	8.8695e-08
000106-33-2	Unidentified	0.53082	2.8969e-07
000106-44-5	Thermoactinomyces	0.43689	4.0664e-05
000107-92-6	Aminobacterium	0.58384	8.5495e-09
000107-92-6	Atopobium	0.55628	5.7627e-08
000107-92-6	Caproiciproducens	0.51141	9.1077e-07
000107-92-6	Clostridium_sensu_stricto_14	0.56743	2.7191e-08
000107-92-6	Acremonium	0.54627	1.1049e-07
000107-92-6	Ascobolus	0.54627	1.1049e-07
000107-92-6	Byssochlamys	0.41065	0.00012713
000107-92-6	Circinella	0.50955	1.0128e-06
000107-92-6	Clonostachys	0.48813	3.2885e-06
000107-92-6	Geotrichum	0.40597	0.00015425
000107-92-6	Pectenia	0.54627	1.1049e-07
000107-92-6	Pseudogymnoascus	0.46689	9.7981e-06
000107-92-6	Pyrenochaeta	0.53846	1.8092e-07
000107-92-6	Volutella	0.49355	2.459e-06
000107-92-6	Wickerhamiella	0.46236	1.2251e-05
000107-92-6	Hydrogenispora	0.48352	4.1943e-06
000107-92-6	Intestinimonas	0.5399	1.6534e-07
000107-92-6	Methanosaeta	0.54627	1.1049e-07
000107-92-6	Olivibacter	0.4767	5.9712e-06
000107-92-6	Oxobacter	0.56751	2.7041e-08
000107-92-6	Syntrophaceticus	0.5907	5.1683e-09
000109-25-1	Desulfotomaculum	0.4125	0.00011765
000109-25-1	Pichia	0.40209	0.0001807
000109-25-1	Rhodococcus	0.42218	7.794e-05
000109-25-1	Sphingobacterium	0.42527	6.8143e-05
000111-14-8	Candida	-0.40822	0.00014062
000111-14-8	Emericella	-0.40852	0.00013886
000111-14-8	Pichia	-0.42732	6.23e-05
000111-14-8	Saccharomycopsis	0.48981	3.007e-06
000111-14-8	Thermoascus	-0.4042	0.00016584
000111-14-8	Pseudomonas	-0.51238	8.6153e-07
000111-62-6	Cyphellophora	0.47455	6.6653e-06
000111-62-6	Devriesia	0.47364	6.9807e-06
000111-62-6	Pichia	0.47255	7.3752e-06
000111-62-6	Rhizophlyctis	0.57155	2.0453e-08
000111-62-6	Saprochaete	0.58099	1.0496e-08
000111-62-6	Vanderwaltozyma	0.45386	1.8482e-05
000111-62-6	Yarrowia	0.70992	8.1755e-14
000111-62-6	Massilia	0.51858	6.0177e-07
000123-25-1	Candida	0.41624	0.00010051
000123-25-1	Cyphellophora	0.40582	0.0001552
000123-29-5	Pichia	0.46328	1.1709e-05
000123-29-5	Trichothecium	0.49645	2.1004e-06
000123-29-5	Unidentified	0.4759	6.2192e-06
000123-51-3	Kamienskia	0.40877	0.00013746
000123-51-3	Saccharomyces	0.43171	5.1315e-05
000123-66-0	Acinetobacter	0.41056	0.0001276
000123-66-0	Candida	0.42878	5.8431e-05
000123-66-0	Coprinopsis	0.41225	0.00011887
000123-66-0	Cyphellophora	0.43314	4.8143e-05
000123-66-0	Emericella	0.65781	1.8888e-11
000123-66-0	Hyphopichia	-0.41934	8.8039e-05
000123-66-0	Microascus	0.44524	2.7735e-05
000123-66-0	Monographella	0.55391	6.7341e-08
000123-66-0	Periconia	0.49295	2.5396e-06
000123-66-0	Pichia	0.63801	1.1414e-10
000123-66-0	Saccharomycopsis	-0.6869	1.0404e-12
000123-66-0	Thermoascus	0.66962	6.0533e-12
000123-66-0	Thermomyces	0.63721	1.2237e-10
000123-66-0	Unidentified	0.52613	3.8456e-07
000123-66-0	Ustilaginoidea	0.41703	9.7157e-05
000123-66-0	Pseudomonas	0.75732	1.8259e-16
000123-66-0	Thermoactinomyces	-0.48752	3.3959e-06
000123-66-0	Unidentified	-0.40825	0.00014045
000124-06-1	Pichia	0.74941	5.5523e-16
000124-06-1	Saccharomycopsis	-0.45177	2.041e-05
000124-06-1	Unidentified	0.52899	3.2375e-07
000124-07-2	Fastidiosipila	0.42252	7.679e-05
000124-07-2	Pichia	-0.41467	0.00010741
000124-07-2	Saccharomycopsis	0.4636	1.1526e-05
000124-07-2	Oscillibacter	0.42999	5.5366e-05
000124-07-2	Petrimonas	0.4101	0.00013004
000124-07-2	Pseudomonas	-0.43613	4.2082e-05
000124-07-2	Sedimentibacter	0.44961	2.2605e-05
000124-07-2	Syntrophomonas	0.4146	0.00010771
000124-19-6	Exobasidium	0.43981	3.5616e-05
000124-19-6	Neosartorya	0.44107	3.3613e-05
000124-19-6	Pichia	0.45023	2.1951e-05
000124-19-6	Toxicocladosporium	0.44537	2.7566e-05
000124-19-6	Trichothecium	0.53151	2.7776e-07
000142-62-1	Candida	-0.49639	2.1083e-06
000142-62-1	Emericella	-0.53371	2.4279e-07
000142-62-1	Hyphopichia	0.40405	0.00016686
000142-62-1	Monographella	-0.4589	1.4504e-05
000142-62-1	Pichia	-0.61373	8.743e-10
000142-62-1	Saccharomycopsis	0.6174	6.4993e-10
000142-62-1	Thermoascus	-0.52501	4.1128e-07
000142-62-1	Thermomyces	-0.47474	6.6013e-06
000142-62-1	Unidentified	-0.50427	1.3644e-06
000142-62-1	Pseudomonas	-0.66899	6.4448e-12
000142-62-1	Rhodococcus	-0.40138	0.000186
000142-62-1	Thermoactinomyces	0.40261	0.00017698
000142-92-7	Candida	0.4604	1.3485e-05
000142-92-7	Exobasidium	0.407	0.00014788
000142-92-7	Pichia	0.60336	1.9805e-09
000142-92-7	Saccharomycopsis	-0.57405	1.7178e-08
000142-92-7	Trichothecium	0.47582	6.2467e-06
000142-92-7	Unidentified	0.57834	1.2689e-08
000142-92-7	Herpetosiphon	0.45972	1.3937e-05
000142-92-7	Pseudomonas	0.5922	4.6259e-09
000142-92-7	Rhodococcus	0.47969	5.119e-06
000513-85-9	Apiotrichum	0.41665	9.8764e-05
000513-85-9	Hannaella	0.79108	9.3632e-19
000513-85-9	Leiothecium	0.79682	3.4706e-19
000513-85-9	Pseudallescheria	0.82837	7.8465e-22
000513-85-9	Pseudogymnoascus	0.54417	1.263e-07
000513-85-9	Rasamsonia	0.73998	1.9839e-15
000513-85-9	Wallemia	0.73905	2.2427e-15
000539-82-2	Acinetobacter	0.47275	7.3004e-06
000539-82-2	Candida	0.4502	2.1987e-05
000539-82-2	Cyphellophora	0.48148	4.6659e-06
000539-82-2	Emericella	0.65358	2.8048e-11
000539-82-2	Geosmithia	0.43667	4.1068e-05
000539-82-2	Hyphopichia	-0.41699	9.7323e-05
000539-82-2	Microascus	0.48123	4.726e-06
000539-82-2	Monographella	0.45326	1.9019e-05
000539-82-2	Periconia	0.50513	1.3003e-06
000539-82-2	Pichia	0.56429	3.3675e-08
000539-82-2	Saccharomycopsis	-0.67347	4.1317e-12
000539-82-2	Thermoascus	0.7039	1.6273e-13
000539-82-2	Thermomyces	0.69792	3.1712e-13
000539-82-2	Pseudomonas	0.79432	5.3693e-19
000539-82-2	Rhodococcus	0.42855	5.9007e-05
000539-82-2	Thermoactinomyces	-0.40112	0.00018794
000540-07-8	Pichia	0.4016	0.00018434
000540-07-8	Unidentified	0.44917	2.3076e-05
000540-07-8	Herpetosiphon	0.55188	7.6879e-08
000540-07-8	Rhodococcus	0.51948	5.7071e-07
000544-35-4	Monographella	0.45622	1.6506e-05
000544-35-4	Pichia	0.66519	9.3354e-12
000544-35-4	Saccharomycopsis	-0.52363	4.4672e-07
000544-35-4	Ustilaginoidea	0.50773	1.1229e-06
000544-35-4	Pseudomonas	0.45014	2.2045e-05
000626-77-7	Pichia	0.47572	6.2774e-06
000626-82-4	Mucor	0.40287	0.0001751
000626-82-4	Unidentified	0.41009	0.0001301
000626-82-4	Herpetosiphon	0.56083	4.255e-08
000626-82-4	Rhodococcus	0.54504	1.1948e-07
000628-97-7	Coprinopsis	0.44657	2.607e-05
000628-97-7	Monographella	0.49283	2.5571e-06
000628-97-7	Pichia	0.71215	6.3076e-14
000628-97-7	Saccharomycopsis	-0.56235	3.841e-08
000628-97-7	Unidentified	0.4923	2.631e-06
000628-97-7	Ustilaginoidea	0.50097	1.6391e-06
000628-97-7	Pseudomonas	0.56056	4.3321e-08
001117-55-1	Arthrinium	0.41999	8.5618e-05
001117-55-1	Cordyceps	0.43335	4.7679e-05
001117-55-1	Pichia	0.47231	7.4653e-06
001117-55-1	Pyrenochaetopsis	0.47376	6.9362e-06
001117-55-1	Scutellinia	0.45115	2.1015e-05
001117-55-1	Setophoma	0.47431	6.7476e-06
001117-55-1	Trichothecium	0.43219	5.0212e-05
001117-55-1	Unidentified	0.55141	7.9289e-08
002021-28-5	Hohenbuehelia	0.48155	4.6478e-06
002035-99-6	Pichia	0.46847	9.053e-06
002035-99-6	Pyrenochaetopsis	0.42946	5.6678e-05
002035-99-6	Scutellinia	0.40532	0.00015842
002035-99-6	Setophoma	0.42857	5.8966e-05
002035-99-6	Trichothecium	0.46754	9.4855e-06
002035-99-6	Unidentified	0.49864	1.8633e-06
002198-61-0	Candida	0.41945	8.7652e-05
002198-61-0	Mucor	0.41299	0.00011524
002198-61-0	Pichia	0.44754	2.4908e-05
002198-61-0	Saccharomycopsis	-0.41252	0.00011757
002198-61-0	Unidentified	0.4472	2.5306e-05
002198-61-0	Herpetosiphon	0.6153	7.7019e-10
002198-61-0	Pseudomonas	0.43468	4.4923e-05
002198-61-0	Rhodococcus	0.56221	3.8767e-08
002216-51-5	Buckleyzyma	0.54552	1.1587e-07
002216-51-5	Moniliella	0.50479	1.3252e-06
002216-51-5	Methanobrevibacter	0.54552	1.1587e-07
002216-51-5	Pectinatus	0.54552	1.1587e-07
002216-51-5	Rikenellaceae_RC9_gut_group	0.54552	1.1587e-07
005779-95-3	Coprinopsis	0.40369	0.00016932
005779-95-3	Penicillium	0.89981	1.4942e-30
005973-71-7	Brevundimonas	0.53479	2.2714e-07
005973-71-7	Flavisolibacter	0.55292	7.1857e-08
005973-71-7	Coprinopsis	0.68957	7.8398e-13
005973-71-7	Devriesia	0.55826	5.0509e-08
005973-71-7	Malbranchea	0.45329	1.8985e-05
005973-71-7	Periconia	0.45696	1.5928e-05
005973-71-7	Phaeoacremonium	0.49098	2.8246e-06
005973-71-7	Syncephalastrum	0.44381	2.9624e-05
005973-71-7	Ustilaginoidea	0.40219	0.00018
005973-71-7	Vanderwaltozyma	0.59939	2.6882e-09
005973-71-7	Yarrowia	0.74609	8.7537e-16
005973-71-7	Paenibacillus	0.50536	1.2836e-06
006114-18-7	Hohenbuehelia	0.45836	1.4883e-05
006314-97-2	Pichia	0.45888	1.4519e-05
006314-97-2	Unidentified	0.43052	5.4087e-05
006314-97-2	Herpetosiphon	0.42623	6.5331e-05
006378-65-0	Pichia	0.42214	7.8052e-05
006378-65-0	Unidentified	0.49088	2.8398e-06
006378-65-0	Herpetosiphon	0.51514	7.3494e-07
006378-65-0	Rhodococcus	0.4474	2.5072e-05
019329-89-6	Altererythrobacter	0.40959	0.00013287
019329-89-6	Bosea	0.41443	0.00010849
019329-89-6	Brevibacillus	0.41443	0.00010849
019329-89-6	Candidatus_Berkiella	0.41443	0.00010849
019329-89-6	Catalinimonas	0.41443	0.00010849
019329-89-6	Clostridium_sensu_stricto_7	0.41443	0.00010849
019329-89-6	Deinococcus	0.41443	0.00010849
019329-89-6	Desulfosporosinus	0.41443	0.00010849
019329-89-6	Ellin6067	0.41443	0.00010849
019329-89-6	Ensifer	0.41443	0.00010849
019329-89-6	Franconibacter	0.41443	0.00010849
019329-89-6	Kamienskia	0.9049	2.061e-31
019329-89-6	Millerozyma	0.84165	4.1196e-23
019329-89-6	Gluconobacter	0.40291	0.00017484
019329-89-6	Glycomyces	0.41193	0.00012047
019329-89-6	Hyphomicrobium	0.41443	0.00010849
019329-89-6	Kallotenue	0.41443	0.00010849
019329-89-6	Kluyvera	0.41443	0.00010849
019329-89-6	Kozakia	0.41443	0.00010849
019329-89-6	Mesorhizobium	0.41443	0.00010849
019329-89-6	Mumia	0.41443	0.00010849
019329-89-6	Nocardioides	0.40314	0.00017321
019329-89-6	Nordella	0.40698	0.00014797
019329-89-6	Pontibacter	0.41443	0.00010849
019329-89-6	Rhizobacter	0.41443	0.00010849
019329-89-6	Rhizorhapis	0.41443	0.00010849
019329-89-6	Scytonema_VB-61278	0.41443	0.00010849
019329-89-6	Sporosarcina	0.41443	0.00010849
019329-89-6	Stenotrophobacter	0.41443	0.00010849
019329-89-6	Tumebacillus	0.41443	0.00010849
019329-89-6	Turicibacter	0.41443	0.00010849
1000336-60-8	Pichia	0.46824	9.1612e-06
1000336-60-8	Trichothecium	0.47163	7.728e-06
Acetatifactor	Alloprevotella	0.58882	5.9407e-09
Acetatifactor	Coprobacter	0.6537	2.7733e-11
Acetatifactor	Erysipelotrichaceae_UCG-003	0.6537	2.7733e-11
Acetatifactor	Fusobacterium	0.73536	3.632e-15
Acetatifactor	Cercospora	0.6537	2.7733e-11
Acetatifactor	Dactylella	0.60053	2.464e-09
Acetatifactor	Hyphodontia	0.6537	2.7733e-11
Acetatifactor	Malassezia	0.60972	1.2035e-09
Acetatifactor	Meyerozyma	0.53256	2.6053e-07
Acetatifactor	Morchella	0.69859	2.9453e-13
Acetatifactor	Trichomonascus	0.61054	1.1277e-09
Acetatifactor	Zygosaccharomyces	0.67947	2.251e-12
Acetatifactor	Lacunisphaera	0.43684	4.0749e-05
Acetatifactor	Ralstonia	0.74862	6.1896e-16
Acetobacter	Kodamaea	0.46414	1.1224e-05
Acetobacter	Mortierella	0.53085	2.8931e-07
Acetobacter	Mycosphaerella	0.97689	2.2235e-55
Acetobacter	Nigrospora	0.97686	2.3564e-55
Acetobacter	Phaeosphaeria	0.97689	2.2235e-55
Acetobacter	Vishniacozyma	0.97689	2.2235e-55
Acetobacter	Lactococcus	0.43192	5.0818e-05
Acetobacterium	Desulfatiglans	1	0
Acetobacterium	Coniosporium	0.8704	2.4502e-26
Acetobacterium	Hanseniaspora	0.8682	4.5978e-26
Acetobacterium	Mrakia	0.52589	3.9024e-07
Acetobacterium	M2PT2-76_termite_group	0.51352	8.0702e-07
Acetobacterium	Nannocystis	1	0
Acetobacterium	Propioniciclava	1	0
Acetobacterium	Pseudolabrys	0.96839	5.2419e-50
Acetobacteroides	Agathobacter	0.98906	2.8935e-68
Acetobacteroides	Alistipes	0.84151	4.2501e-23
Acetobacteroides	Anaerocella	0.60468	1.7875e-09
Acetobacteroides	Anaerostipes	0.71674	3.6672e-14
Acetobacteroides	Bifidobacterium	0.78328	3.44e-18
Acetobacteroides	Bilophila	0.9991	1.4462e-111
Acetobacteroides	Blautia	0.83608	1.4652e-22
Acetobacteroides	Blvii28_wastewater-sludge_group	0.99326	1.1854e-76
Acetobacteroides	Coprococcus_3	0.9991	1.4462e-111
Acetobacteroides	Dorea	0.9991	1.4462e-111
Acetobacteroides	Escherichia/Shigella	0.9991	1.4462e-111
Acetobacteroides	Faecalibacterium	0.90666	1.0091e-31
Acetobacteroides	Fonticella	0.9991	1.4462e-111
Acetobacteroides	Fusicatenibacter	0.97454	1.0324e-53
Acetobacteroides	Dactylella	0.59933	2.7002e-09
Acetobacteroides	Rhodotorula	0.93888	8.4013e-39
Acetobacteroides	Scopulariopsis	0.5531	7.1005e-08
Acetobacteroides	Talaromyces	0.95497	5.6794e-44
Acetobacteroides	Lachnoclostridium	0.95227	5.5488e-43
Acetobacteroides	Lachnospira	0.8819	7.5061e-28
Acetobacteroides	Lachnospiraceae_UCG-001	0.9991	1.4462e-111
Acetobacteroides	Lachnospiraceae_UCG-010	0.43744	3.9668e-05
Acetobacteroides	Lentimicrobium	0.45768	1.5387e-05
Acetobacteroides	Longilinea	0.42804	6.0367e-05
Acetobacteroides	Mangroviflexus	0.9991	1.4462e-111
Acetobacteroides	Odoribacter	0.9991	1.4462e-111
Acetobacteroides	Parabacteroides	0.87431	7.7813e-27
Acetobacteroides	Parasutterella	0.91113	1.5518e-32
Acetobacteroides	Phascolarctobacterium	0.9971	2.8488e-91
Acetobacteroides	Romboutsia	0.68521	1.2434e-12
Acetobacteroides	Roseburia	0.53202	2.6938e-07
Acetobacteroides	Ruminiclostridium_1	0.45748	1.5534e-05
Acetobacteroides	Ruminiclostridium_5	0.75784	1.6942e-16
Acetobacteroides	Ruminococcaceae_UCG-002	0.98555	1.8617e-63
Acetobacteroides	Ruminococcaceae_UCG-013	0.57364	1.7675e-08
Acetobacteroides	Ruminococcus_1	0.99612	3.201e-86
Acetobacteroides	Ruminococcus_2	0.9991	1.4462e-111
Acetobacteroides	Sporomusa	0.9991	1.4462e-111
Acetobacteroides	Streptococcus	0.45749	1.5523e-05
Acetobacteroides	Treponema	0.99193	1.5738e-73
Acetobacteroides	Treponema_2	0.58654	7.0223e-09
Acetobacteroides	Tyzzerella_3	0.41104	0.00012507
Acholeplasma	Alkalibaculum	0.71807	3.1287e-14
Acholeplasma	Anaerocella	0.4108	0.00012633
Acholeplasma	Anaerosalibacter	0.69059	7.0329e-13
Acholeplasma	Anaerotruncus	0.59795	2.9999e-09
Acholeplasma	Anaerovorax	0.51401	7.8463e-07
Acholeplasma	Arsenicitalea	0.46956	8.5725e-06
Acholeplasma	Caloribacterium	0.49111	2.8051e-06
Acholeplasma	Candidatus_Soleaferrea	0.62824	2.6453e-10
Acholeplasma	Ciceribacter	0.59795	2.9999e-09
Acholeplasma	Clostridium_sensu_stricto_14	0.43788	3.888e-05
Acholeplasma	Dehalobacter	0.59795	2.9999e-09
Acholeplasma	Erysipelotrichaceae_UCG-004	0.57674	1.4212e-08
Acholeplasma	Eubacterium	0.55203	7.6134e-08
Acholeplasma	Armillaria	0.45534	1.7214e-05
Acholeplasma	Idriella	0.59795	2.9999e-09
Acholeplasma	Myrmecridium	0.45961	1.4012e-05
Acholeplasma	Naumovozyma	0.4701	8.3466e-06
Acholeplasma	Peziza	0.45961	1.4012e-05
Acholeplasma	Psathyrella	0.45961	1.4012e-05
Acholeplasma	Tsuchiyaea	0.59795	2.9999e-09
Acholeplasma	GWE2-42-42	0.46956	8.5725e-06
Acholeplasma	H1	0.59795	2.9999e-09
Acholeplasma	Herbinix	0.59795	2.9999e-09
Acholeplasma	Intestinimonas	0.44982	2.2379e-05
Acholeplasma	Lachnospiraceae_UCG-010	0.75084	4.5532e-16
Acholeplasma	Lutispora	0.42473	6.9756e-05
Acholeplasma	Methylophilus	0.46956	8.5725e-06
Acholeplasma	Novosphingobium	0.46956	8.5725e-06
Acholeplasma	Pelotomaculum	0.61719	6.6094e-10
Acholeplasma	Pleomorphomonas	0.43974	3.5717e-05
Acholeplasma	Ruminiclostridium_1	0.4371	4.027e-05
Acholeplasma	Ruminiclostridium_9	0.73787	2.6186e-15
Acholeplasma	Ruminococcaceae_UCG-003	0.46956	8.5725e-06
Acholeplasma	Ruminococcaceae_UCG-010	0.5016	1.5829e-06
Acholeplasma	Ruminococcaceae_UCG-013	0.50644	1.2079e-06
Acholeplasma	Sporanaerobacter	0.62101	4.837e-10
Acholeplasma	Subsaxibacter	0.46956	8.5725e-06
Acholeplasma	Tepidimicrobium	0.85238	3.1042e-24
Acholeplasma	Tyzzerella	0.59795	2.9999e-09
Acholeplasma	W5053	0.74523	9.8365e-16
Achromobacter	Bosea	0.63159	1.9884e-10
Achromobacter	Brevibacillus	0.63159	1.9884e-10
Achromobacter	Candidatus_Berkiella	0.63159	1.9884e-10
Achromobacter	Catalinimonas	0.63159	1.9884e-10
Achromobacter	Clostridium_sensu_stricto_7	0.63159	1.9884e-10
Achromobacter	Conexibacter	0.49116	2.7968e-06
Achromobacter	Desulfosporosinus	0.63159	1.9884e-10
Achromobacter	Falsochrobactrum	0.74148	1.6267e-15
Achromobacter	Franconibacter	0.63159	1.9884e-10
Achromobacter	Hyphomicrobium	0.63159	1.9884e-10
Achromobacter	Kallotenue	0.63159	1.9884e-10
Achromobacter	Kluyvera	0.63159	1.9884e-10
Achromobacter	Mesorhizobium	0.63159	1.9884e-10
Achromobacter	Mumia	0.63159	1.9884e-10
Achromobacter	Ochrobactrum	0.43929	3.6456e-05
Achromobacter	Paenalcaligenes	0.74148	1.6267e-15
Achromobacter	Parapusillimonas	0.74148	1.6267e-15
Achromobacter	Pontibacter	0.63159	1.9884e-10
Achromobacter	Proteus	0.43311	4.8191e-05
Achromobacter	Rhizobacter	0.63159	1.9884e-10
Achromobacter	Rhizorhapis	0.63159	1.9884e-10
Achromobacter	Scytonema_VB-61278	0.63159	1.9884e-10
Achromobacter	Solirubrobacter	0.41634	0.00010006
Achromobacter	Sporosarcina	0.63159	1.9884e-10
Achromobacter	Stenotrophobacter	0.63159	1.9884e-10
Achromobacter	Tumebacillus	0.63159	1.9884e-10
Achromobacter	Turicibacter	0.63159	1.9884e-10
Acidibacter	Anaerobium	1	0
Acidibacter	Apiotrichum	0.75605	2.1881e-16
Acidibacter	Filobasidium	0.81582	1.0177e-20
Acidibacter	Heydenia	1	0
Acidibacter	Meyerozyma	0.48222	4.489e-06
Acidibacter	Schizosaccharomyces	0.85401	2.0567e-24
Acidibacter	Trichoderma	0.99477	4.943e-81
Acidibacter	Zopfiella	0.99387	2.7797e-78
Acidibacter	Methylobacterium	0.74839	6.3939e-16
Acidibacter	PAUC26f	1	0
Acidibacter	Reyranella	1	0
Acinetobacter	Brevundimonas	0.60003	2.5602e-09
Acinetobacter	Cyphellophora	0.50184	1.5617e-06
Acinetobacter	Emericella	0.72616	1.1656e-14
Acinetobacter	Microascus	0.58318	8.9641e-09
Acinetobacter	Paecilomyces	0.43858	3.766e-05
Acinetobacter	Periconia	0.44422	2.9076e-05
Acinetobacter	Syncephalastrum	0.42714	6.2791e-05
Acinetobacter	Thermoascus	0.75214	3.8023e-16
Acinetobacter	Thermomyces	0.72611	1.1734e-14
Acinetobacter	Pseudomonas	0.53804	1.8575e-07
Actinomadura	Acidibacter	0.94256	7.5587e-40
Actinomadura	ADurb.Bin063-1	0.56029	4.4127e-08
Actinomadura	Agromyces	0.94256	7.5587e-40
Actinomadura	Anaerobium	0.94256	7.5587e-40
Actinomadura	Bdellovibrio	0.86447	1.2994e-25
Actinomadura	Coxiella	0.94256	7.5587e-40
Actinomadura	Dubosiella	0.60604	1.6079e-09
Actinomadura	Apiotrichum	0.709	9.0941e-14
Actinomadura	Filobasidium	0.76636	4.8567e-17
Actinomadura	Heydenia	0.94256	7.5587e-40
Actinomadura	Meyerozyma	0.45113	2.1038e-05
Actinomadura	Schizosaccharomyces	0.79886	2.4195e-19
Actinomadura	Trichoderma	0.93684	3.0134e-38
Actinomadura	Zopfiella	0.96952	1.2481e-50
Actinomadura	Hirschia	0.85358	2.2908e-24
Actinomadura	Lacunisphaera	0.68125	1.8764e-12
Actinomadura	Methylobacillus	0.71328	5.5226e-14
Actinomadura	Methylobacterium	0.70263	1.8789e-13
Actinomadura	Methylocaldum	0.94256	7.5587e-40
Actinomadura	PAUC26f	0.94256	7.5587e-40
Actinomadura	Porticoccus	0.94256	7.5587e-40
Actinomadura	Reyranella	0.94256	7.5587e-40
Actinomadura	Rhodanobacter	0.85842	6.5895e-25
Actinomadura	Spirochaeta_2	0.77941	6.4291e-18
Actinomadura	Streptococcus	0.41731	9.6031e-05
Actinomadura	Syntrophorhabdus	0.92767	5.6768e-36
Actinomadura	Thermomonas	0.94256	7.5587e-40
Actinomadura	Trichococcus	0.94256	7.5587e-40
ADurb.Bin063-1	Acetobacterium	0.92613	1.2782e-35
ADurb.Bin063-1	Candidatus_Solibacter	0.92613	1.2782e-35
ADurb.Bin063-1	Clostridium_sensu_stricto_13	0.92613	1.2782e-35
ADurb.Bin063-1	Desulfatiglans	0.92613	1.2782e-35
ADurb.Bin063-1	Coniosporium	0.80281	1.189e-19
ADurb.Bin063-1	Hanseniaspora	0.79964	2.103e-19
ADurb.Bin063-1	Mrakia	0.47516	6.4585e-06
ADurb.Bin063-1	Hirschia	0.88853	8.506e-29
ADurb.Bin063-1	M2PT2-76_termite_group	0.46984	8.4566e-06
ADurb.Bin063-1	Methylobacillus	0.95162	9.3708e-43
ADurb.Bin063-1	Methylovulum	0.92613	1.2782e-35
ADurb.Bin063-1	Mycobacterium	0.91934	3.7756e-34
ADurb.Bin063-1	Nannocystis	0.92613	1.2782e-35
ADurb.Bin063-1	Propioniciclava	0.92613	1.2782e-35
ADurb.Bin063-1	Pseudolabrys	0.95999	5.5107e-46
ADurb.Bin063-1	Sandaracinus	0.83516	1.7956e-22
ADurb.Bin063-1	Spirochaeta_2	0.93011	1.5152e-36
ADurb.Bin063-1	Syntrophorhabdus	0.81383	1.4999e-20
Advenella	Achromobacter	0.74111	1.7094e-15
Advenella	Falsochrobactrum	0.99985	1.0768e-142
Advenella	Haloplasma	0.85012	5.4374e-24
Advenella	Paenalcaligenes	0.99985	1.0768e-142
Advenella	Paenochrobactrum	0.99985	1.0768e-142
Advenella	Parapusillimonas	0.99985	1.0768e-142
Advenella	Proteus	0.60018	2.5299e-09
Advenella	Ruminiclostridium_5	0.64087	8.8709e-11
Aerococcus	Apibacter	0.56964	2.3359e-08
Aerococcus	Craurococcus	1	0
Aerococcus	Leptospora	0.99996	9.7302e-168
Aerococcus	Monascus	0.50156	1.5863e-06
Aerococcus	Mycena	1	0
Aerococcus	Phreatobacter	0.65324	2.8949e-11
Aeromonas	Acetobacterium	0.82504	1.5808e-21
Aeromonas	Acidibacter	0.45859	1.472e-05
Aeromonas	Actinomadura	0.70976	8.3279e-14
Aeromonas	ADurb.Bin063-1	0.89198	2.5973e-29
Aeromonas	Agromyces	0.45859	1.472e-05
Aeromonas	Anaerobium	0.45859	1.472e-05
Aeromonas	Anaerolinea	0.78096	5.012e-18
Aeromonas	Bdellovibrio	0.41629	0.00010026
Aeromonas	Bryobacter	0.93873	9.2329e-39
Aeromonas	BSV13	0.82187	3.0341e-21
Aeromonas	Candidatus_Solibacter	0.82504	1.5808e-21
Aeromonas	Chryseolinea	0.84403	2.3576e-23
Aeromonas	Clostridium_sensu_stricto_13	0.82504	1.5808e-21
Aeromonas	Coxiella	0.45859	1.472e-05
Aeromonas	Cryptanaerobacter	0.9163	1.5618e-33
Aeromonas	Desulfatiglans	0.82504	1.5808e-21
Aeromonas	Desulfoprunum	0.81624	9.3666e-21
Aeromonas	Dongia	0.83406	2.2899e-22
Aeromonas	Coniosporium	0.7119	6.4928e-14
Aeromonas	Hanseniaspora	0.70797	1.0241e-13
Aeromonas	Heydenia	0.45859	1.472e-05
Aeromonas	Mrakia	0.41152	0.00012257
Aeromonas	Trichoderma	0.45324	1.9038e-05
Aeromonas	Zopfiella	0.53677	2.0097e-07
Aeromonas	Gemmatimonas	0.92739	6.589e-36
Aeromonas	Gemmatirosa	0.94143	1.6111e-39
Aeromonas	Geobacter	0.83626	1.4068e-22
Aeromonas	GWE2-31-10	0.90301	4.3598e-31
Aeromonas	Haloactinopolyspora	0.69288	5.4951e-13
Aeromonas	Hamadaea	0.45859	1.472e-05
Aeromonas	Hirschia	0.93396	1.6868e-37
Aeromonas	M2PT2-76_termite_group	0.41285	0.00011595
Aeromonas	Meniscus	0.88314	5.0496e-28
Aeromonas	Methylobacillus	0.94771	1.9521e-41
Aeromonas	Methylocaldum	0.45859	1.472e-05
Aeromonas	Methylocystis	0.738	2.5733e-15
Aeromonas	Methylomicrobium	0.76065	1.1281e-16
Aeromonas	Methylomonas	0.41125	0.00012399
Aeromonas	Methylovulum	0.82504	1.5808e-21
Aeromonas	MND1	0.45151	2.0666e-05
Aeromonas	Mycobacterium	0.81751	7.2837e-21
Aeromonas	Nannocystis	0.82504	1.5808e-21
Aeromonas	Nitrospira	0.40802	0.00014176
Aeromonas	PAUC26f	0.45859	1.472e-05
Aeromonas	Pedomicrobium	0.45859	1.472e-05
Aeromonas	Phaselicystis	0.93325	2.5505e-37
Aeromonas	Porticoccus	0.45859	1.472e-05
Aeromonas	Propioniciclava	0.82504	1.5808e-21
Aeromonas	Pseudolabrys	0.79581	4.1391e-19
Aeromonas	Reyranella	0.45859	1.472e-05
Aeromonas	Rhodanobacter	0.41148	0.00012279
Aeromonas	Ruminococcaceae_UCG-012	0.82124	3.446e-21
Aeromonas	Saccharofermentans	0.59234	4.5761e-09
Aeromonas	Sandaracinus	0.74117	1.6955e-15
Aeromonas	Shimazuella	0.82298	2.4177e-21
Aeromonas	Spirochaeta_2	0.9478	1.8155e-41
Aeromonas	Syntrophorhabdus	0.89361	1.4609e-29
Aeromonas	Syntrophus	0.96912	2.0904e-50
Aeromonas	Thermomonas	0.45859	1.472e-05
Aeromonas	Trichococcus	0.45859	1.472e-05
Aeromonas	WCHB1-32	0.84999	5.6133e-24
Aeromonas	Youngiibacter	0.692	6.0461e-13
Agathobacter	Alistipes	0.8259	1.3208e-21
Agathobacter	Anaerocella	0.58586	7.3832e-09
Agathobacter	Anaerostipes	0.70968	8.4057e-14
Agathobacter	Bifidobacterium	0.82353	2.1598e-21
Agathobacter	Bilophila	0.99023	3.211e-70
Agathobacter	Blvii28_wastewater-sludge_group	0.98266	2.5325e-60
Agathobacter	Coprococcus_3	0.99023	3.211e-70
Agathobacter	Dorea	0.99023	3.211e-70
Agathobacter	Escherichia/Shigella	0.99023	3.211e-70
Agathobacter	Fonticella	0.99023	3.211e-70
Agathobacter	Fusicatenibacter	0.96567	1.3579e-48
Agathobacter	Dactylella	0.58784	6.3841e-09
Agathobacter	Rhodotorula	0.96076	2.579e-46
Agathobacter	Scopulariopsis	0.53366	2.4349e-07
Agathobacter	Talaromyces	0.94608	6.4191e-41
Agathobacter	Lachnoclostridium	0.96676	3.8158e-49
Agathobacter	Lachnospira	0.91359	5.2922e-33
Agathobacter	Lachnospiraceae_UCG-001	0.99023	3.211e-70
Agathobacter	Lachnospiraceae_UCG-010	0.42612	6.5661e-05
Agathobacter	Lentimicrobium	0.44519	2.779e-05
Agathobacter	Longilinea	0.42298	7.5282e-05
Agathobacter	Mangroviflexus	0.99023	3.211e-70
Agathobacter	Odoribacter	0.99023	3.211e-70
Agathobacter	Parabacteroides	0.87783	2.6888e-27
Agathobacter	Parasutterella	0.90247	5.3708e-31
Agathobacter	Phascolarctobacterium	0.98819	6.129e-67
Agathobacter	Romboutsia	0.67678	2.9616e-12
Agathobacter	Roseburia	0.51647	6.8032e-07
Agathobacter	Ruminiclostridium_1	0.4495	2.2726e-05
Agathobacter	Ruminiclostridium_5	0.75046	4.8029e-16
Agathobacter	Ruminococcaceae_UCG-002	0.97663	3.4707e-55
Agathobacter	Ruminococcaceae_UCG-013	0.56714	2.7728e-08
Agathobacter	Ruminococcus_1	0.98685	4.4115e-65
Agathobacter	Ruminococcus_2	0.99023	3.211e-70
Agathobacter	Sporomusa	0.99023	3.211e-70
Agathobacter	Streptococcus	0.48753	3.3943e-06
Agathobacter	Treponema	0.98298	1.22e-60
Agathobacter	Tyzzerella_3	0.45677	1.6072e-05
Aggregatibacter	Campylobacter	0.61509	7.8371e-10
Aggregatibacter	Filobasidium	0.5664	2.9177e-08
Aggregatibacter	Lichtheimia	0.70726	1.1103e-13
Aggregatibacter	Rhizomucor	0.52	5.5339e-07
Aggregatibacter	Peptoniphilus	1	0
Aggregatibacter	RB41	1	0
Agromyces	Acidibacter	1	0
Agromyces	Anaerobium	1	0
Agromyces	Bdellovibrio	0.92106	1.6475e-34
Agromyces	Coxiella	1	0
Agromyces	Apiotrichum	0.75605	2.1881e-16
Agromyces	Filobasidium	0.81582	1.0177e-20
Agromyces	Heydenia	1	0
Agromyces	Meyerozyma	0.48222	4.489e-06
Agromyces	Schizosaccharomyces	0.85401	2.0567e-24
Agromyces	Trichoderma	0.99477	4.943e-81
Agromyces	Zopfiella	0.99387	2.7797e-78
Agromyces	Lacunisphaera	0.72581	1.2172e-14
Agromyces	Methylobacterium	0.74839	6.3939e-16
Agromyces	Methylocaldum	1	0
Agromyces	PAUC26f	1	0
Agromyces	Porticoccus	1	0
Agromyces	Reyranella	1	0
Agromyces	Rhodanobacter	0.91255	8.3643e-33
Agromyces	Spirochaeta_2	0.52536	4.0283e-07
Agromyces	Syntrophorhabdus	0.74965	5.3678e-16
Agromyces	Thermomonas	1	0
Akkermansia	CENA359	1	0
Akkermansia	Chitinophaga	1	0
Akkermansia	Desulfuromonas	1	0
Akkermansia	M2PT2-76_termite_group	0.85167	3.7001e-24
Alcaligenes	Chryseobacterium	0.5832	8.953e-09
Alcaligenes	Dysgonomonas	0.84662	1.2752e-23
Alcaligenes	Fluviicola	0.9583	2.7922e-45
Alcaligenes	Alternaria	0.92854	3.5558e-36
Alcaligenes	Cladosporium	0.42017	8.4967e-05
Alcaligenes	Epicoccum	0.95553	3.4697e-44
Alcaligenes	Gibberella	0.956	2.3047e-44
Alcaligenes	Ophiostoma	0.9583	2.7922e-45
Alcaligenes	Papiliotrema	0.51725	6.5004e-07
Alcaligenes	Schizophyllum	0.9583	2.7922e-45
Alcaligenes	Sistotrema	0.9583	2.7922e-45
Alcaligenes	Proteus	0.75698	1.9156e-16
Alcaligenes	Providencia	0.9583	2.7922e-45
Alistipes	Anaerocella	0.799	2.3591e-19
Alistipes	Anaerostipes	0.59485	3.7915e-09
Alistipes	Apibacter	0.4128	0.00011617
Alistipes	Bifidobacterium	0.651	3.5598e-11
Alistipes	Bilophila	0.83557	1.6396e-22
Alistipes	Butyricicoccus	0.40063	0.00019176
Alistipes	Coprococcus_3	0.83557	1.6396e-22
Alistipes	Dorea	0.83557	1.6396e-22
Alistipes	Enterococcus	0.43587	4.2573e-05
Alistipes	Escherichia/Shigella	0.83557	1.6396e-22
Alistipes	Fonticella	0.83557	1.6396e-22
Alistipes	Fusicatenibacter	0.81359	1.5715e-20
Alistipes	Fusobacterium	0.5217	5.0068e-07
Alistipes	Dactylella	0.70336	1.7291e-13
Alistipes	Malassezia	0.70399	1.6121e-13
Alistipes	Morchella	0.49593	2.1609e-06
Alistipes	Rhodotorula	0.78036	5.526e-18
Alistipes	Scopulariopsis	0.43479	4.4692e-05
Alistipes	Talaromyces	0.796	4.0069e-19
Alistipes	Zygosaccharomyces	0.58198	9.7788e-09
Alistipes	Lachnoclostridium	0.79442	5.272e-19
Alistipes	Lachnospira	0.729	8.1752e-15
Alistipes	Lachnospiraceae_UCG-001	0.83557	1.6396e-22
Alistipes	Lachnospiraceae_UCG-010	0.42047	8.3883e-05
Alistipes	Lentimicrobium	0.4018	0.00018287
Alistipes	Mangroviflexus	0.83557	1.6396e-22
Alistipes	Odoribacter	0.83557	1.6396e-22
Alistipes	Parasutterella	0.7583	1.5856e-16
Alistipes	Phascolarctobacterium	0.83349	2.5957e-22
Alistipes	Ralstonia	0.53355	2.4528e-07
Alistipes	Rhodobacter	0.42605	6.5874e-05
Alistipes	Romboutsia	0.56539	3.1257e-08
Alistipes	Roseburia	0.8959	6.4009e-30
Alistipes	Ruminiclostridium_5	0.62952	2.373e-10
Alistipes	Ruminococcaceae_UCG-002	0.82317	2.327e-21
Alistipes	Ruminococcaceae_UCG-013	0.47052	8.1708e-06
Alistipes	Ruminococcus_2	0.83557	1.6396e-22
Alistipes	Sporomusa	0.83557	1.6396e-22
Alistipes	Treponema	0.82864	7.4114e-22
Alkalibaculum	Anaerocella	0.43159	5.1575e-05
Alkalibaculum	Anaerosalibacter	0.86062	3.6874e-25
Alkalibaculum	Anaerotruncus	0.95672	1.2055e-44
Alkalibaculum	Anaerovorax	0.43905	3.6869e-05
Alkalibaculum	Candidatus_Soleaferrea	0.75836	1.5727e-16
Alkalibaculum	Ciceribacter	0.95672	1.2055e-44
Alkalibaculum	Dehalobacter	0.95672	1.2055e-44
Alkalibaculum	Eubacterium	0.6838	1.4395e-12
Alkalibaculum	Idriella	0.95672	1.2055e-44
Alkalibaculum	Naumovozyma	0.79754	3.055e-19
Alkalibaculum	Tsuchiyaea	0.95672	1.2055e-44
Alkalibaculum	H1	0.95672	1.2055e-44
Alkalibaculum	Herbinix	0.95672	1.2055e-44
Alkalibaculum	Intestinimonas	0.5029	1.4721e-06
Alkalibaculum	Lachnospiraceae_UCG-010	0.79822	2.7108e-19
Alkalibaculum	Pelotomaculum	0.62749	2.8167e-10
Alkalibaculum	Ruminiclostridium_1	0.49586	2.1696e-06
Alkalibaculum	Ruminiclostridium_9	0.71767	3.2803e-14
Alkalibaculum	Ruminococcaceae_UCG-010	0.5215	5.0678e-07
Alkalibaculum	Ruminococcaceae_UCG-013	0.52953	3.1332e-07
Alkalibaculum	Sporanaerobacter	0.66957	6.0847e-12
Alkalibaculum	Tepidimicrobium	0.80117	1.5985e-19
Alkalibaculum	Tyzzerella	0.95672	1.2055e-44
Alkalibaculum	W5053	0.96592	1.0159e-48
Alloprevotella	Acremonium	0.41024	0.00012929
Alloprevotella	Ascobolus	0.41024	0.00012929
Alloprevotella	Cercospora	0.90684	9.3687e-32
Alloprevotella	Cystobasidium	0.47327	7.1123e-06
Alloprevotella	Dactylella	0.42943	5.6761e-05
Alloprevotella	Hyphodontia	0.90684	9.3687e-32
Alloprevotella	Mrakia	0.53189	2.7141e-07
Alloprevotella	Papiliotrema	0.40048	0.00019292
Alloprevotella	Pectenia	0.41024	0.00012929
Alloprevotella	Trichomonascus	0.85486	1.6553e-24
Allorhizobium-Neorhizobium-Pararhizobium-Rhizobium	Dubosiella	0.44791	2.4488e-05
Allorhizobium-Neorhizobium-Pararhizobium-Rhizobium	Buckleyzyma	0.46297	1.1891e-05
Allorhizobium-Neorhizobium-Pararhizobium-Rhizobium	Moniliella	0.42785	6.0859e-05
Allorhizobium-Neorhizobium-Pararhizobium-Rhizobium	Methanobrevibacter	0.46297	1.1891e-05
Allorhizobium-Neorhizobium-Pararhizobium-Rhizobium	Pectinatus	0.46297	1.1891e-05
Allorhizobium-Neorhizobium-Pararhizobium-Rhizobium	Pleomorphomonas	0.43166	5.1428e-05
Allorhizobium-Neorhizobium-Pararhizobium-Rhizobium	Rikenellaceae_RC9_gut_group	0.46297	1.1891e-05
Altererythrobacter	Achromobacter	0.62435	3.665e-10
Altererythrobacter	Bosea	0.99286	1.2156e-75
Altererythrobacter	Brevibacillus	0.99286	1.2156e-75
Altererythrobacter	Candidatus_Berkiella	0.99286	1.2156e-75
Altererythrobacter	Catalinimonas	0.99286	1.2156e-75
Altererythrobacter	Clostridium_sensu_stricto_7	0.99286	1.2156e-75
Altererythrobacter	Conexibacter	0.84913	6.9391e-24
Altererythrobacter	Desulfosporosinus	0.99286	1.2156e-75
Altererythrobacter	Ellin6055	0.91022	2.291e-32
Altererythrobacter	Ellin6067	0.99286	1.2156e-75
Altererythrobacter	Ensifer	0.99286	1.2156e-75
Altererythrobacter	Franconibacter	0.99286	1.2156e-75
Altererythrobacter	Glycomyces	0.99783	2.7328e-96
Altererythrobacter	Hyphomicrobium	0.99286	1.2156e-75
Altererythrobacter	Kallotenue	0.99286	1.2156e-75
Altererythrobacter	Kluyvera	0.99286	1.2156e-75
Altererythrobacter	Kozakia	0.99286	1.2156e-75
Altererythrobacter	Mesorhizobium	0.99286	1.2156e-75
Altererythrobacter	Mumia	0.99286	1.2156e-75
Altererythrobacter	Nitrospira	0.68255	1.64e-12
Altererythrobacter	Nordella	0.97914	3.8805e-57
Altererythrobacter	Ochrobactrum	0.70727	1.1093e-13
Altererythrobacter	Polycyclovorans	0.70653	1.2069e-13
Altererythrobacter	Pontibacter	0.99286	1.2156e-75
Altererythrobacter	Rhizobacter	0.99286	1.2156e-75
Altererythrobacter	Rhizorhapis	0.99286	1.2156e-75
Altererythrobacter	Scytonema_VB-61278	0.99286	1.2156e-75
Altererythrobacter	Solirubrobacter	0.67201	4.7797e-12
Altererythrobacter	Sporichthya	0.97986	9.649e-58
Altererythrobacter	Sporosarcina	0.99286	1.2156e-75
Altererythrobacter	Stenotrophobacter	0.99286	1.2156e-75
Altererythrobacter	Truepera	0.59624	3.4154e-09
Altererythrobacter	Tumebacillus	0.99286	1.2156e-75
Altererythrobacter	Turicibacter	0.99286	1.2156e-75
Aminobacterium	Anaerovorax	0.44513	2.7873e-05
Aminobacterium	Atopobium	0.96959	1.1384e-50
Aminobacterium	Clostridium_sensu_stricto_14	0.92883	3.0536e-36
Aminobacterium	Dehalobacterium	0.42207	7.8308e-05
Aminobacterium	Enhydrobacter	0.40063	0.00019173
Aminobacterium	Eubacterium	0.49965	1.7632e-06
Aminobacterium	Acremonium	0.98069	1.8092e-58
Aminobacterium	Ascobolus	0.98069	1.8092e-58
Aminobacterium	Byssochlamys	0.6978	3.2147e-13
Aminobacterium	Cephalotrichum	0.43482	4.464e-05
Aminobacterium	Circinella	0.95445	8.8741e-44
Aminobacterium	Clonostachys	0.86167	2.7871e-25
Aminobacterium	Monascus	0.75241	3.658e-16
Aminobacterium	Pectenia	0.98069	1.8092e-58
Aminobacterium	Pseudogymnoascus	0.73033	6.9135e-15
Aminobacterium	Pyrenochaeta	0.94281	6.3764e-40
Aminobacterium	Volutella	0.86609	8.2991e-26
Aminobacterium	Wickerhamiella	0.89486	9.333e-30
Aminobacterium	Hydrogenispora	0.86838	4.3635e-26
Aminobacterium	Intestinimonas	0.89647	5.1905e-30
Aminobacterium	Intrasporangium	0.43982	3.5591e-05
Aminobacterium	Lachnospiraceae_NK4A136_group	0.51425	7.7385e-07
Aminobacterium	LNR_A2-18	0.63819	1.123e-10
Aminobacterium	Methanosaeta	0.98069	1.8092e-58
Aminobacterium	Olivibacter	0.89986	1.4672e-30
Aminobacterium	Oxobacter	0.97237	2.5897e-52
Aminobacterium	Pelotomaculum	0.517	6.596e-07
Aminobacterium	Ruminiclostridium_6	0.51793	6.2492e-07
Aminobacterium	Sulfuricurvum	0.49256	2.5945e-06
Aminobacterium	Syntrophaceticus	0.91515	2.6307e-33
Aminobacterium	Tepidimicrobium	0.46961	8.5528e-06
Aminobacterium	Tyzzerella_3	0.51898	5.8763e-07
Anaerobium	Apiotrichum	0.75605	2.1881e-16
Anaerobium	Filobasidium	0.81582	1.0177e-20
Anaerobium	Heydenia	1	0
Anaerobium	Meyerozyma	0.48222	4.489e-06
Anaerobium	Schizosaccharomyces	0.85401	2.0567e-24
Anaerobium	Trichoderma	0.99477	4.943e-81
Anaerobium	Zopfiella	0.99387	2.7797e-78
Anaerobium	PAUC26f	1	0
Anaerobium	Reyranella	1	0
Anaerocella	Anaerostipes	0.4121	0.00011966
Anaerocella	Anaerotruncus	0.40845	0.00013926
Anaerocella	Apibacter	0.41458	0.00010778
Anaerocella	Bifidobacterium	0.45351	1.8793e-05
Anaerocella	Bilophila	0.5962	3.4251e-09
Anaerocella	Butyricicoccus	0.40372	0.00016914
Anaerocella	Candidatus_Soleaferrea	0.4271	6.289e-05
Anaerocella	Ciceribacter	0.40845	0.00013926
Anaerocella	Coprococcus_3	0.5962	3.4251e-09
Anaerocella	Dehalobacter	0.40845	0.00013926
Anaerocella	Dorea	0.5962	3.4251e-09
Anaerocella	Enterococcus	0.49509	2.2628e-06
Anaerocella	Escherichia/Shigella	0.5962	3.4251e-09
Anaerocella	Eubacterium	0.47965	5.1286e-06
Anaerocella	Fonticella	0.5962	3.4251e-09
Anaerocella	Fusobacterium	0.53071	2.9175e-07
Anaerocella	Dactylella	0.54635	1.0991e-07
Anaerocella	Idriella	0.40845	0.00013926
Anaerocella	Malassezia	0.638	1.142e-10
Anaerocella	Morchella	0.50517	1.2967e-06
Anaerocella	Rhodotorula	0.54371	1.3005e-07
Anaerocella	Scopulariopsis	0.53563	2.1574e-07
Anaerocella	Talaromyces	0.56077	4.2727e-08
Anaerocella	Tsuchiyaea	0.40845	0.00013926
Anaerocella	Volutella	0.42669	6.4029e-05
Anaerocella	Zygosaccharomyces	0.59061	5.2036e-09
Anaerocella	H1	0.40845	0.00013926
Anaerocella	Herbinix	0.40845	0.00013926
Anaerocella	Lachnoclostridium	0.56149	4.0691e-08
Anaerocella	Lachnospira	0.50625	1.2208e-06
Anaerocella	Lachnospiraceae_NK4A136_group	0.47654	6.0207e-06
Anaerocella	Lachnospiraceae_UCG-001	0.5962	3.4251e-09
Anaerocella	Mangroviflexus	0.5962	3.4251e-09
Anaerocella	Odoribacter	0.5962	3.4251e-09
Anaerocella	Parasutterella	0.53109	2.8504e-07
Anaerocella	Phascolarctobacterium	0.6084	1.3355e-09
Anaerocella	Ralstonia	0.54802	9.8726e-08
Anaerocella	Rhodobacter	0.43055	5.4029e-05
Anaerocella	Roseburia	0.77826	7.7243e-18
Anaerocella	Ruminiclostridium_1	0.65498	2.4638e-11
Anaerocella	Ruminiclostridium_5	0.43763	3.9317e-05
Anaerocella	Ruminococcaceae_UCG-002	0.58446	8.173e-09
Anaerocella	Ruminococcaceae_UCG-013	0.50014	1.7154e-06
Anaerocella	Ruminococcus_2	0.5962	3.4251e-09
Anaerocella	Sporomusa	0.5962	3.4251e-09
Anaerocella	Syntrophaceticus	0.49668	2.0744e-06
Anaerocella	Treponema	0.58873	5.9823e-09
Anaerocella	Tyzzerella	0.40845	0.00013926
Anaerocolumna	Anaerofilum	1	0
Anaerocolumna	Anaerofustis	1	0
Anaerocolumna	Anaerovorax	0.84307	2.9604e-23
Anaerocolumna	Candidatus_Soleaferrea	0.64876	4.3682e-11
Anaerocolumna	Dehalobacterium	0.92256	7.8955e-35
Anaerocolumna	Desulfitibacter	1	0
Anaerocolumna	Dialister	1	0
Anaerocolumna	Ercella	1	0
Anaerocolumna	Eubacterium	0.63563	1.4038e-10
Anaerocolumna	Gracilibacter	1	0
Anaerocolumna	Haloplasma	0.51566	7.1306e-07
Anaerocolumna	Lachnoclostridium_5	1	0
Anaerocolumna	Lachnospiraceae_NK3A20_group	1	0
Anaerocolumna	Lutispora	0.89402	1.2619e-29
Anaerocolumna	Oscillibacter	0.85935	5.1662e-25
Anaerocolumna	Ruminiclostridium_1	0.73184	5.702e-15
Anaerocolumna	Ruminiclostridium_9	0.64871	4.3884e-11
Anaerocolumna	Ruminococcaceae_NK4A214_group	0.99228	2.6708e-74
Anaerocolumna	Ruminococcaceae_UCG-009	0.96542	1.8e-48
Anaerocolumna	Ruminococcaceae_UCG-010	0.85475	1.702e-24
Anaerofilum	Desulfitibacter	1	0
Anaerofilum	Lachnoclostridium_5	1	0
Anaerofustis	Anaerofilum	1	0
Anaerofustis	Desulfitibacter	1	0
Anaerofustis	Ercella	1	0
Anaerofustis	Lachnoclostridium_5	1	0
Anaerofustis	Lachnospiraceae_NK3A20_group	1	0
Anaerofustis	Ruminococcaceae_UCG-009	0.96542	1.8e-48
Anaerolinea	Acetobacterium	0.47002	8.3805e-06
Anaerolinea	Acidibacter	0.83752	1.0588e-22
Anaerolinea	Actinomadura	0.94989	3.711e-42
Anaerolinea	ADurb.Bin063-1	0.66741	7.5191e-12
Anaerolinea	Agromyces	0.83752	1.0588e-22
Anaerolinea	Anaerobium	0.83752	1.0588e-22
Anaerolinea	Bdellovibrio	0.76919	3.1645e-17
Anaerolinea	Candidatus_Solibacter	0.47002	8.3805e-06
Anaerolinea	Clostridium_sensu_stricto_13	0.47002	8.3805e-06
Anaerolinea	Coxiella	0.83752	1.0588e-22
Anaerolinea	Desulfatiglans	0.47002	8.3805e-06
Anaerolinea	Dubosiella	0.53153	2.7753e-07
Anaerolinea	Apiotrichum	0.62211	4.4138e-10
Anaerolinea	Coniosporium	0.40187	0.00018233
Anaerolinea	Filobasidium	0.67695	2.9111e-12
Anaerolinea	Heydenia	0.83752	1.0588e-22
Anaerolinea	Schizosaccharomyces	0.70044	2.3996e-13
Anaerolinea	Trichoderma	0.83122	4.2575e-22
Anaerolinea	Zopfiella	0.87916	1.782e-27
Anaerolinea	Hirschia	0.90095	9.6989e-31
Anaerolinea	Lacunisphaera	0.6009	2.3935e-09
Anaerolinea	Methylobacillus	0.79881	2.4405e-19
Anaerolinea	Methylobacterium	0.62006	5.2278e-10
Anaerolinea	Methylocaldum	0.83752	1.0588e-22
Anaerolinea	Methylovulum	0.47002	8.3805e-06
Anaerolinea	Mycobacterium	0.46407	1.1264e-05
Anaerolinea	Nannocystis	0.47002	8.3805e-06
Anaerolinea	PAUC26f	0.83752	1.0588e-22
Anaerolinea	Porticoccus	0.83752	1.0588e-22
Anaerolinea	Propioniciclava	0.47002	8.3805e-06
Anaerolinea	Pseudolabrys	0.4515	2.0677e-05
Anaerolinea	Reyranella	0.83752	1.0588e-22
Anaerolinea	Rhodanobacter	0.76013	1.2162e-16
Anaerolinea	Sandaracinus	0.41905	8.9172e-05
Anaerolinea	Spirochaeta_2	0.84876	7.5925e-24
Anaerolinea	Syntrophorhabdus	0.94579	7.9302e-41
Anaerolinea	Thermomonas	0.83752	1.0588e-22
Anaerolinea	Trichococcus	0.83752	1.0588e-22
Anaeromyxobacter	Acetobacterium	0.91538	2.3785e-33
Anaeromyxobacter	Actinomadura	0.5234	4.5273e-07
Anaeromyxobacter	ADurb.Bin063-1	0.91092	1.6944e-32
Anaeromyxobacter	Aeromonas	0.86147	2.9369e-25
Anaeromyxobacter	Anaerolinea	0.6734	4.16e-12
Anaeromyxobacter	Bryobacter	0.94739	2.4645e-41
Anaeromyxobacter	BSV13	0.88895	7.3728e-29
Anaeromyxobacter	Candidatus_Solibacter	0.91538	2.3785e-33
Anaeromyxobacter	Chryseolinea	0.70966	8.4263e-14
Anaeromyxobacter	Clostridium_sensu_stricto_1	0.5915	4.8732e-09
Anaeromyxobacter	Clostridium_sensu_stricto_13	0.91538	2.3785e-33
Anaeromyxobacter	Cryptanaerobacter	0.85694	9.697e-25
Anaeromyxobacter	Desulfatiglans	0.91538	2.3785e-33
Anaeromyxobacter	Desulfoprunum	0.79147	8.757e-19
Anaeromyxobacter	Dongia	0.72572	1.2305e-14
Anaeromyxobacter	Flavobacterium	0.86864	4.0537e-26
Anaeromyxobacter	Coniosporium	0.78851	1.4472e-18
Anaeromyxobacter	Hanseniaspora	0.78369	3.2196e-18
Anaeromyxobacter	Mrakia	0.45174	2.0439e-05
Anaeromyxobacter	Gemmatimonas	0.84286	3.1057e-23
Anaeromyxobacter	Gemmatirosa	0.93035	1.3247e-36
Anaeromyxobacter	Geobacter	0.82802	8.4433e-22
Anaeromyxobacter	GWE2-31-10	0.94527	1.1495e-40
Anaeromyxobacter	Haliangium	0.64574	5.7435e-11
Anaeromyxobacter	Haloactinopolyspora	0.50265	1.4927e-06
Anaeromyxobacter	Hirschia	0.85767	8.0208e-25
Anaeromyxobacter	Intrasporangium	0.73359	4.5584e-15
Anaeromyxobacter	Lactococcus	0.40463	0.000163
Anaeromyxobacter	Limnobacter	0.94161	1.4294e-39
Anaeromyxobacter	Luteimonas	0.90749	7.1732e-32
Anaeromyxobacter	Lysobacter	0.92543	1.8417e-35
Anaeromyxobacter	M2PT2-76_termite_group	0.58723	6.6783e-09
Anaeromyxobacter	Macellibacteroides	0.87756	2.9185e-27
Anaeromyxobacter	Meniscus	0.86388	1.5307e-25
Anaeromyxobacter	Methylobacillus	0.92615	1.2674e-35
Anaeromyxobacter	Methylocystis	0.59632	3.3938e-09
Anaeromyxobacter	Methylomicrobium	0.86614	8.2048e-26
Anaeromyxobacter	Methylomonas	0.45318	1.9092e-05
Anaeromyxobacter	Methylotenera	0.68375	1.4469e-12
Anaeromyxobacter	Methylovulum	0.91538	2.3785e-33
Anaeromyxobacter	Mycobacterium	0.91137	1.3977e-32
Anaeromyxobacter	Nannocystis	0.91538	2.3785e-33
Anaeromyxobacter	Phaselicystis	0.92174	1.1854e-34
Anaeromyxobacter	Propioniciclava	0.91538	2.3785e-33
Anaeromyxobacter	Pseudolabrys	0.88227	6.6804e-28
Anaeromyxobacter	Pseudoxanthomonas	0.87077	2.2041e-26
Anaeromyxobacter	Ruminococcaceae_UCG-012	0.91654	1.3959e-33
Anaeromyxobacter	Saccharofermentans	0.76716	4.3053e-17
Anaeromyxobacter	Sandaracinus	0.88641	1.7335e-28
Anaeromyxobacter	Shimazuella	0.91852	5.5618e-34
Anaeromyxobacter	Sideroxydans	0.50213	1.5365e-06
Anaeromyxobacter	Smithella	0.85607	1.2145e-24
Anaeromyxobacter	Spirochaeta_2	0.90211	6.1956e-31
Anaeromyxobacter	Steroidobacter	0.72969	7.4872e-15
Anaeromyxobacter	Subgroup_10	0.71662	3.7215e-14
Anaeromyxobacter	Sulfurovum	0.83306	2.8549e-22
Anaeromyxobacter	SWB02	0.90871	4.3215e-32
Anaeromyxobacter	Syntrophorhabdus	0.78006	5.7964e-18
Anaeromyxobacter	Syntrophus	0.92023	2.4645e-34
Anaeromyxobacter	Terrimonas	0.83213	3.499e-22
Anaeromyxobacter	Thauera	0.86424	1.3863e-25
Anaeromyxobacter	Thiobacillus	0.9499	3.6726e-42
Anaeromyxobacter	Treponema_2	0.78376	3.1822e-18
Anaeromyxobacter	WCHB1-32	0.9422	9.6149e-40
Anaeromyxobacter	Youngiibacter	0.66813	7.013e-12
Anaerosalibacter	Anaerotruncus	0.77809	7.9415e-18
Anaerosalibacter	Arsenicitalea	0.49022	2.9417e-06
Anaerosalibacter	Ciceribacter	0.77809	7.9415e-18
Anaerosalibacter	Dehalobacter	0.77809	7.9415e-18
Anaerosalibacter	Eubacterium	0.48761	3.3801e-06
Anaerosalibacter	Armillaria	0.46688	9.8016e-06
Anaerosalibacter	Idriella	0.77809	7.9415e-18
Anaerosalibacter	Naumovozyma	0.63823	1.1189e-10
Anaerosalibacter	Tsuchiyaea	0.77809	7.9415e-18
Anaerosalibacter	GWE2-42-42	0.49022	2.9417e-06
Anaerosalibacter	H1	0.77809	7.9415e-18
Anaerosalibacter	Herbinix	0.77809	7.9415e-18
Anaerosalibacter	Methylophilus	0.49022	2.9417e-06
Anaerosalibacter	Novosphingobium	0.49022	2.9417e-06
Anaerosalibacter	Ruminococcaceae_UCG-003	0.49022	2.9417e-06
Anaerosalibacter	Ruminococcaceae_UCG-013	0.60638	1.565e-09
Anaerosalibacter	Subsaxibacter	0.49022	2.9417e-06
Anaerosalibacter	Tyzzerella	0.77809	7.9415e-18
Anaerosalibacter	W5053	0.91761	8.5292e-34
Anaerosporobacter	Achromobacter	0.80551	7.2394e-20
Anaerosporobacter	Advenella	0.63124	2.0493e-10
Anaerosporobacter	Alcaligenes	0.41097	0.00012542
Anaerosporobacter	Altererythrobacter	0.52224	4.849e-07
Anaerosporobacter	Anaerocolumna	0.42204	7.8407e-05
Anaerosporobacter	Anaerofilum	0.42204	7.8407e-05
Anaerosporobacter	Anaerofustis	0.42204	7.8407e-05
Anaerosporobacter	Bosea	0.52945	3.1496e-07
Anaerosporobacter	Brevibacillus	0.52945	3.1496e-07
Anaerosporobacter	Candidatus_Berkiella	0.52945	3.1496e-07
Anaerosporobacter	Candidatus_Soleaferrea	0.4028	0.0001756
Anaerosporobacter	Catalinimonas	0.52945	3.1496e-07
Anaerosporobacter	Cellvibrio	0.42063	8.33e-05
Anaerosporobacter	Clostridioides	0.7395	2.1153e-15
Anaerosporobacter	Clostridium_sensu_stricto_3	0.4329	4.8643e-05
Anaerosporobacter	Clostridium_sensu_stricto_7	0.52945	3.1496e-07
Anaerosporobacter	Conexibacter	0.40756	0.00014451
Anaerosporobacter	Deinococcus	0.52945	3.1496e-07
Anaerosporobacter	Desulfitibacter	0.42204	7.8407e-05
Anaerosporobacter	Desulfosporosinus	0.52945	3.1496e-07
Anaerosporobacter	Devosia	0.49884	1.8431e-06
Anaerosporobacter	Dialister	0.42204	7.8407e-05
Anaerosporobacter	Ellin6055	0.4776	5.7022e-06
Anaerosporobacter	Ellin6067	0.52945	3.1496e-07
Anaerosporobacter	Ensifer	0.52945	3.1496e-07
Anaerosporobacter	Ercella	0.42204	7.8407e-05
Anaerosporobacter	Falsochrobactrum	0.63167	1.9751e-10
Anaerosporobacter	Franconibacter	0.52945	3.1496e-07
Anaerosporobacter	Gaiella	0.4994	1.7869e-06
Anaerosporobacter	Garciella	0.83558	1.6349e-22
Anaerosporobacter	Glycomyces	0.52573	3.9388e-07
Anaerosporobacter	Gracilibacter	0.42204	7.8407e-05
Anaerosporobacter	Haloplasma	0.76335	7.5967e-17
Anaerosporobacter	Hyphomicrobium	0.52945	3.1496e-07
Anaerosporobacter	Iamia	0.49484	2.2933e-06
Anaerosporobacter	Kallotenue	0.52945	3.1496e-07
Anaerosporobacter	Klebsiella	0.43995	3.5374e-05
Anaerosporobacter	Kluyvera	0.52945	3.1496e-07
Anaerosporobacter	Kozakia	0.52945	3.1496e-07
Anaerosporobacter	Lachnoclostridium_5	0.42204	7.8407e-05
Anaerosporobacter	Lachnospiraceae_NK3A20_group	0.42204	7.8407e-05
Anaerosporobacter	Lechevalieria	0.4381	3.849e-05
Anaerosporobacter	Lutispora	0.54619	1.1104e-07
Anaerosporobacter	Melghirimyces	0.66726	7.6326e-12
Anaerosporobacter	Mesorhizobium	0.52945	3.1496e-07
Anaerosporobacter	Mumia	0.52945	3.1496e-07
Anaerosporobacter	Nordella	0.51893	5.894e-07
Anaerosporobacter	Paenalcaligenes	0.63167	1.9751e-10
Anaerosporobacter	Paenochrobactrum	0.63167	1.9751e-10
Anaerosporobacter	Parapusillimonas	0.63167	1.9751e-10
Anaerosporobacter	Pontibacter	0.52945	3.1496e-07
Anaerosporobacter	Proteus	0.60143	2.2991e-09
Anaerosporobacter	Rhizobacter	0.52945	3.1496e-07
Anaerosporobacter	Rhizorhapis	0.52945	3.1496e-07
Anaerosporobacter	Ruminococcaceae_NK4A214_group	0.41605	0.00010129
Anaerosporobacter	Ruminococcaceae_UCG-009	0.42732	6.2287e-05
Anaerosporobacter	Salinithrix	0.81717	7.7963e-21
Anaerosporobacter	Scytonema_VB-61278	0.52945	3.1496e-07
Anaerosporobacter	Sporichthya	0.50113	1.6242e-06
Anaerosporobacter	Sporosarcina	0.52945	3.1496e-07
Anaerosporobacter	Stenotrophobacter	0.52945	3.1496e-07
Anaerosporobacter	Tumebacillus	0.52945	3.1496e-07
Anaerosporobacter	Turicibacter	0.52945	3.1496e-07
Anaerostipes	Acetatifactor	0.44204	3.2152e-05
Anaerostipes	Alloprevotella	0.61892	5.74e-10
Anaerostipes	Bifidobacterium	0.55846	4.9865e-08
Anaerostipes	Bilophila	0.71839	3.012e-14
Anaerostipes	Coprobacter	0.68672	1.0602e-12
Anaerostipes	Coprococcus_3	0.71839	3.012e-14
Anaerostipes	Corynebacterium	0.51005	9.8439e-07
Anaerostipes	Dorea	0.71839	3.012e-14
Anaerostipes	Erysipelotrichaceae_UCG-003	0.68672	1.0602e-12
Anaerostipes	Escherichia/Shigella	0.71839	3.012e-14
Anaerostipes	Cercospora	0.68672	1.0602e-12
Anaerostipes	Dactylella	0.77069	2.519e-17
Anaerostipes	Hyphodontia	0.68672	1.0602e-12
Anaerostipes	Rhodotorula	0.66943	6.1683e-12
Anaerostipes	Talaromyces	0.68355	1.4784e-12
Anaerostipes	Trichomonascus	0.64223	7.8609e-11
Anaerostipes	Lachnospiraceae_UCG-001	0.71839	3.012e-14
Anaerostipes	Lacunisphaera	0.45953	1.4064e-05
Anaerostipes	Mangroviflexus	0.71839	3.012e-14
Anaerostipes	Odoribacter	0.71839	3.012e-14
Anaerostipes	Romboutsia	0.4841	4.0671e-06
Anaerostipes	Ruminococcaceae_UCG-013	0.40171	0.00018351
Anaerostipes	Ruminococcus_2	0.71839	3.012e-14
Anaerotruncus	Idriella	1	0
Anaerotruncus	Naumovozyma	0.84391	2.4286e-23
Anaerotruncus	Tsuchiyaea	1	0
Anaerovorax	Anaerofilum	0.84307	2.9604e-23
Anaerovorax	Anaerofustis	0.84307	2.9604e-23
Anaerovorax	Dehalobacterium	0.91556	2.1839e-33
Anaerovorax	Desulfitibacter	0.84307	2.9604e-23
Anaerovorax	Dialister	0.84307	2.9604e-23
Anaerovorax	Ercella	0.84307	2.9604e-23
Anaerovorax	Eubacterium	0.8916	2.9593e-29
Anaerovorax	Gracilibacter	0.84307	2.9604e-23
Anaerovorax	Lachnoclostridium_5	0.84307	2.9604e-23
Anaerovorax	Lachnospiraceae_NK3A20_group	0.84307	2.9604e-23
Anaerovorax	Oscillibacter	0.7161	3.956e-14
Anaerovorax	Ruminiclostridium_1	0.82754	9.3628e-22
Anaerovorax	Ruminiclostridium_9	0.8462	1.4085e-23
Anaerovorax	Ruminococcaceae_NK4A214_group	0.86538	1.0108e-25
Anaerovorax	Ruminococcaceae_UCG-009	0.89667	4.8358e-30
Apibacter	Acetatifactor	0.58534	7.6679e-09
Apibacter	Butyricicoccus	0.59829	2.9235e-09
Apibacter	Craurococcus	0.56964	2.3359e-08
Apibacter	Fusobacterium	0.77609	1.0898e-17
Apibacter	Leptospora	0.56951	2.3562e-08
Apibacter	Malassezia	0.64231	7.809e-11
Apibacter	Meyerozyma	0.5564	5.7156e-08
Apibacter	Morchella	0.73734	2.8049e-15
Apibacter	Mycena	0.56964	2.3359e-08
Apibacter	Zygosaccharomyces	0.73069	6.599e-15
Apibacter	Ralstonia	0.79052	1.0295e-18
Apibacter	Rhodobacter	0.63551	1.4184e-10
Arsenicitalea	Armillaria	0.96344	1.6014e-47
Arsenicitalea	Leiothecium	0.45796	1.5178e-05
Arsenicitalea	GWE2-42-42	1	0
Arsenicitalea	Novosphingobium	1	0
Arsenicitalea	Rhodobacter	0.57481	1.6291e-08
Arsenicitalea	Ruminococcaceae_UCG-003	1	0
Arsenicitalea	Subsaxibacter	1	0
Atopobium	Anaerovorax	0.49178	2.7054e-06
Atopobium	Dehalobacterium	0.49332	2.4904e-06
Atopobium	Eubacterium	0.46826	9.1486e-06
Atopobium	Acremonium	0.96715	2.3942e-49
Atopobium	Ascobolus	0.96715	2.3942e-49
Atopobium	Byssochlamys	0.6931	5.3709e-13
Atopobium	Cephalotrichum	0.43701	4.0439e-05
Atopobium	Circinella	0.93785	1.6134e-38
Atopobium	Clonostachys	0.84989	5.7597e-24
Atopobium	Monascus	0.74372	1.2047e-15
Atopobium	Pectenia	0.96715	2.3942e-49
Atopobium	Pseudogymnoascus	0.72034	2.3795e-14
Atopobium	Pyrenochaeta	0.92984	1.7515e-36
Atopobium	Volutella	0.85423	1.9458e-24
Atopobium	Wickerhamiella	0.86092	3.4016e-25
Atopobium	Intestinimonas	0.86397	1.4915e-25
Atopobium	Lachnospiraceae_NK4A136_group	0.45146	2.071e-05
Atopobium	Methanosaeta	0.96715	2.3942e-49
Atopobium	Olivibacter	0.8875	1.2043e-28
Atopobium	Pelotomaculum	0.43517	4.3951e-05
Atopobium	Ruminiclostridium_6	0.50897	1.0467e-06
Atopobium	Sulfuricurvum	0.49402	2.3974e-06
Atopobium	Syntrophaceticus	0.86209	2.4894e-25
Atopobium	Tyzzerella_3	0.52114	5.1743e-07
Azospirillum	Cyberlindnera	0.91727	1.0005e-33
Azospirillum	Leucothecium	0.92791	5.0101e-36
Azospirillum	Pleurotus	1	0
Azospirillum	Trichobolus	1	0
Bacillus	Enterobacter	0.57954	1.1648e-08
Bacillus	Erwinia	0.54404	1.2735e-07
Bacillus	Coprinus	0.58135	1.0228e-08
Bacillus	Scedosporium	0.48201	4.5367e-06
Bacillus	Simplicillium	0.52478	4.171e-07
Bacillus	Wickerhamomyces	0.47886	5.342e-06
Bacillus	Kosakonia	0.50274	1.4858e-06
Bacillus	Kroppenstedtia	0.87247	1.343e-26
Bacillus	Lelliottia	0.62963	2.3506e-10
Bacillus	Oceanobacillus	0.68625	1.1148e-12
Bacillus	Planifilum	0.78851	1.4475e-18
Bacillus	Saccharopolyspora	0.81855	5.928e-21
Bacillus	Serratia	0.5092	1.0334e-06
Bacillus	Siccibacter	0.54404	1.2735e-07
Bacillus	Thermoactinomyces	0.83324	2.7421e-22
Bacillus	Virgibacillus	0.68548	1.2086e-12
Bacteroides	Acetobacteroides	0.79814	2.7493e-19
Bacteroides	Acholeplasma	0.4736	6.9952e-06
Bacteroides	Agathobacter	0.78742	1.7374e-18
Bacteroides	Alistipes	0.67291	4.3699e-12
Bacteroides	Alkalibaculum	0.52059	5.3456e-07
Bacteroides	Anaerocella	0.75078	4.5925e-16
Bacteroides	Anaerosalibacter	0.46015	1.3645e-05
Bacteroides	Anaerostipes	0.61719	6.6095e-10
Bacteroides	Anaerotruncus	0.5108	9.4337e-07
Bacteroides	Bifidobacterium	0.61467	8.1073e-10
Bacteroides	Bilophila	0.79547	4.3968e-19
Bacteroides	Blautia	0.69142	6.4365e-13
Bacteroides	Blvii28_wastewater-sludge_group	0.82089	3.6987e-21
Bacteroides	Ciceribacter	0.5108	9.4337e-07
Bacteroides	Coprococcus_3	0.79547	4.3968e-19
Bacteroides	Dehalobacter	0.5108	9.4337e-07
Bacteroides	Dorea	0.79547	4.3968e-19
Bacteroides	Escherichia/Shigella	0.79547	4.3968e-19
Bacteroides	Faecalibacterium	0.76601	5.1177e-17
Bacteroides	Fonticella	0.79547	4.3968e-19
Bacteroides	Fusicatenibacter	0.79056	1.0234e-18
Bacteroides	Dactylella	0.50667	1.192e-06
Bacteroides	Idriella	0.5108	9.4337e-07
Bacteroides	Rhodotorula	0.77282	1.8159e-17
Bacteroides	Scopulariopsis	0.59795	2.9984e-09
Bacteroides	Talaromyces	0.75185	3.9553e-16
Bacteroides	Tsuchiyaea	0.5108	9.4337e-07
Bacteroides	H1	0.5108	9.4337e-07
Bacteroides	Herbinix	0.5108	9.4337e-07
Bacteroides	Lachnoclostridium	0.75382	3.0022e-16
Bacteroides	Lachnospira	0.71455	4.7559e-14
Bacteroides	Lachnospiraceae_UCG-001	0.79547	4.3968e-19
Bacteroides	Lachnospiraceae_UCG-010	0.83298	2.9068e-22
Bacteroides	Lentimicrobium	0.48069	4.8598e-06
Bacteroides	Longilinea	0.41166	0.00012185
Bacteroides	Mangroviflexus	0.79547	4.3968e-19
Bacteroides	Odoribacter	0.79547	4.3968e-19
Bacteroides	Parabacteroides	0.71165	6.6875e-14
Bacteroides	Parasutterella	0.75868	1.5002e-16
Bacteroides	Phascolarctobacterium	0.7976	3.0241e-19
Bacteroides	Romboutsia	0.58481	7.9651e-09
Bacteroides	Roseburia	0.42464	7.0029e-05
Bacteroides	Ruminiclostridium_1	0.6021	2.1821e-09
Bacteroides	Ruminiclostridium_5	0.58978	5.5354e-09
Bacteroides	Ruminococcaceae_UCG-002	0.78409	3.0114e-18
Bacteroides	Ruminococcaceae_UCG-013	0.79228	7.6255e-19
Bacteroides	Ruminococcus_1	0.80001	1.9692e-19
Bacteroides	Ruminococcus_2	0.79547	4.3968e-19
Bacteroides	Sporomusa	0.79547	4.3968e-19
Bacteroides	Tepidimicrobium	0.47296	7.2254e-06
Bacteroides	Treponema	0.78678	1.9316e-18
Bacteroides	Treponema_2	0.57363	1.7696e-08
Bacteroides	Tyzzerella	0.5108	9.4337e-07
Bacteroides	W5053	0.52606	3.8629e-07
Barnesiella	Intestinibacter	1	0
Barnesiella	Legionella	0.96781	1.0778e-49
Barnesiella	Methylobacterium	0.65397	2.7048e-11
Bdellovibrio	Acidibacter	0.92106	1.6475e-34
Bdellovibrio	Anaerobium	0.92106	1.6475e-34
Bdellovibrio	Apiotrichum	0.68063	1.9986e-12
Bdellovibrio	Filobasidium	0.74456	1.0765e-15
Bdellovibrio	Heydenia	0.92106	1.6475e-34
Bdellovibrio	Meyerozyma	0.42255	7.6681e-05
Bdellovibrio	Schizosaccharomyces	0.77051	2.5891e-17
Bdellovibrio	Trichoderma	0.91773	8.0454e-34
Bdellovibrio	Zopfiella	0.91347	5.582e-33
Bdellovibrio	Lacunisphaera	0.66094	1.4048e-11
Bdellovibrio	Methylobacterium	0.682	1.7354e-12
Bdellovibrio	Methylocaldum	0.92106	1.6475e-34
Bdellovibrio	PAUC26f	0.92106	1.6475e-34
Bdellovibrio	Porticoccus	0.92106	1.6475e-34
Bdellovibrio	Reyranella	0.92106	1.6475e-34
Bdellovibrio	Rhodanobacter	0.83601	1.4867e-22
Bdellovibrio	Spirochaeta_2	0.47451	6.6763e-06
Bdellovibrio	Thermomonas	0.92106	1.6475e-34
Beijerinckia	Aggregatibacter	0.65276	3.027e-11
Beijerinckia	Frigidibacter	0.65276	3.027e-11
Beijerinckia	Actinomucor	0.45977	1.3906e-05
Beijerinckia	Lichtheimia	0.42909	5.762e-05
Beijerinckia	Peptoniphilus	0.65276	3.027e-11
Beijerinckia	RB41	0.65276	3.027e-11
Bifidobacterium	Bilophila	0.78488	2.6477e-18
Bifidobacterium	Dorea	0.78488	2.6477e-18
Bifidobacterium	Aspergillus	0.56456	3.3075e-08
Bifidobacterium	Buckleyzyma	0.60992	1.185e-09
Bifidobacterium	Dactylella	0.45671	1.6124e-05
Bifidobacterium	Moniliella	0.57025	2.2382e-08
Bifidobacterium	Rhodotorula	0.73269	5.1198e-15
Bifidobacterium	Scopulariopsis	0.40723	0.0001465
Bifidobacterium	Talaromyces	0.74752	7.1948e-16
Bifidobacterium	Mangroviflexus	0.78488	2.6477e-18
Bifidobacterium	Methanobrevibacter	0.60992	1.185e-09
Bifidobacterium	Pectinatus	0.60992	1.185e-09
Bifidobacterium	Rikenellaceae_RC9_gut_group	0.60992	1.185e-09
Bifidobacterium	Ruminococcus_2	0.78488	2.6477e-18
Bilophila	Dactylella	0.59752	3.0985e-09
Bilophila	Rhodotorula	0.94079	2.4565e-39
Bilophila	Scopulariopsis	0.54556	1.1561e-07
Bilophila	Talaromyces	0.95641	1.5876e-44
Blautia	Agathobacter	0.87434	7.7183e-27
Blautia	Alistipes	0.69058	7.0414e-13
Blautia	Anaerocella	0.4694	8.6417e-06
Blautia	Anaerostipes	0.75088	4.5293e-16
Blautia	Bifidobacterium	0.6481	4.6387e-11
Blautia	Bilophila	0.83872	8.0779e-23
Blautia	Blvii28_wastewater-sludge_group	0.82997	5.5722e-22
Blautia	Coprococcus_3	0.83872	8.0779e-23
Blautia	Dorea	0.83872	8.0779e-23
Blautia	Escherichia/Shigella	0.83872	8.0779e-23
Blautia	Fonticella	0.83872	8.0779e-23
Blautia	Fusicatenibacter	0.86506	1.1048e-25
Blautia	Dactylella	0.59094	5.0771e-09
Blautia	Rhodotorula	0.88222	6.7864e-28
Blautia	Scopulariopsis	0.5121	8.7552e-07
Blautia	Talaromyces	0.79549	4.3754e-19
Blautia	Lachnoclostridium	0.79481	4.9259e-19
Blautia	Lachnospira	0.92027	2.419e-34
Blautia	Lachnospiraceae_UCG-001	0.83872	8.0779e-23
Blautia	Mangroviflexus	0.83872	8.0779e-23
Blautia	Odoribacter	0.83872	8.0779e-23
Blautia	Parabacteroides	0.83298	2.9031e-22
Blautia	Parasutterella	0.87398	8.6045e-27
Blautia	Phascolarctobacterium	0.8361	1.4578e-22
Blautia	Prevotella_9	0.40383	0.00016836
Blautia	Romboutsia	0.64349	7.0258e-11
Blautia	Roseburia	0.4235	7.3592e-05
Blautia	Ruminiclostridium_5	0.62627	3.1211e-10
Blautia	Ruminococcaceae_UCG-002	0.85928	5.2644e-25
Blautia	Ruminococcaceae_UCG-013	0.52522	4.0626e-07
Blautia	Ruminococcus_1	0.83389	2.3777e-22
Blautia	Ruminococcus_2	0.83872	8.0779e-23
Blautia	Sporomusa	0.83872	8.0779e-23
Blautia	Treponema	0.83053	4.945e-22
Blautia	Tyzzerella_3	0.65475	2.5171e-11
Blvii28_wastewater-sludge_group	Alistipes	0.83669	1.2779e-22
Blvii28_wastewater-sludge_group	Anaerocella	0.61219	9.8891e-10
Blvii28_wastewater-sludge_group	Anaerostipes	0.71177	6.5917e-14
Blvii28_wastewater-sludge_group	Bifidobacterium	0.77793	8.139e-18
Blvii28_wastewater-sludge_group	Bilophila	0.99276	2.1036e-75
Blvii28_wastewater-sludge_group	Coprococcus_3	0.99276	2.1036e-75
Blvii28_wastewater-sludge_group	Dorea	0.99276	2.1036e-75
Blvii28_wastewater-sludge_group	Escherichia/Shigella	0.99276	2.1036e-75
Blvii28_wastewater-sludge_group	Fonticella	0.99276	2.1036e-75
Blvii28_wastewater-sludge_group	Fusicatenibacter	0.96822	6.4741e-50
Blvii28_wastewater-sludge_group	Dactylella	0.58998	5.4539e-09
Blvii28_wastewater-sludge_group	Rhodotorula	0.93248	3.9907e-37
Blvii28_wastewater-sludge_group	Scopulariopsis	0.54649	1.0894e-07
Blvii28_wastewater-sludge_group	Talaromyces	0.94866	9.5012e-42
Blvii28_wastewater-sludge_group	Lachnoclostridium	0.94604	6.6254e-41
Blvii28_wastewater-sludge_group	Lachnospira	0.87179	1.6385e-26
Blvii28_wastewater-sludge_group	Lachnospiraceae_UCG-001	0.99276	2.1036e-75
Blvii28_wastewater-sludge_group	Lachnospiraceae_UCG-010	0.46851	9.0369e-06
Blvii28_wastewater-sludge_group	Lentimicrobium	0.49621	2.1286e-06
Blvii28_wastewater-sludge_group	Longilinea	0.42456	7.0283e-05
Blvii28_wastewater-sludge_group	Mangroviflexus	0.99276	2.1036e-75
Blvii28_wastewater-sludge_group	Odoribacter	0.99276	2.1036e-75
Blvii28_wastewater-sludge_group	Parabacteroides	0.86815	4.6623e-26
Blvii28_wastewater-sludge_group	Parasutterella	0.905	1.9736e-31
Blvii28_wastewater-sludge_group	Phascolarctobacterium	0.99074	3.8556e-71
Blvii28_wastewater-sludge_group	Romboutsia	0.67891	2.3855e-12
Blvii28_wastewater-sludge_group	Roseburia	0.51818	6.1587e-07
Blvii28_wastewater-sludge_group	Ruminiclostridium_1	0.47667	5.9809e-06
Blvii28_wastewater-sludge_group	Ruminiclostridium_5	0.75264	3.5452e-16
Blvii28_wastewater-sludge_group	Ruminococcaceae_UCG-002	0.97919	3.5163e-57
Blvii28_wastewater-sludge_group	Ruminococcaceae_UCG-013	0.5931	4.3239e-09
Blvii28_wastewater-sludge_group	Ruminococcus_1	0.98942	7.6033e-69
Blvii28_wastewater-sludge_group	Ruminococcus_2	0.99276	2.1036e-75
Blvii28_wastewater-sludge_group	Sporomusa	0.99276	2.1036e-75
Blvii28_wastewater-sludge_group	Streptococcus	0.49886	1.841e-06
Blvii28_wastewater-sludge_group	Treponema	0.98555	1.8458e-63
Blvii28_wastewater-sludge_group	Tyzzerella_3	0.40732	0.00014594
Bosea	Brevibacillus	1	0
Bosea	Candidatus_Berkiella	1	0
Bosea	Catalinimonas	1	0
Bosea	Clostridium_sensu_stricto_7	1	0
Bosea	Conexibacter	0.79354	6.1381e-19
Bosea	Desulfosporosinus	1	0
Bosea	Franconibacter	1	0
Bosea	Hyphomicrobium	1	0
Bosea	Kallotenue	1	0
Bosea	Kluyvera	1	0
Bosea	Mumia	1	0
Bosea	Pontibacter	1	0
Bosea	Rhizobacter	1	0
Bosea	Rhizorhapis	1	0
Bosea	Scytonema_VB-61278	1	0
Bosea	Solirubrobacter	0.67838	2.5181e-12
Bosea	Sporosarcina	1	0
Bosea	Stenotrophobacter	1	0
Bosea	Tumebacillus	1	0
Bosea	Turicibacter	1	0
Brevibacillus	Candidatus_Berkiella	1	0
Brevibacillus	Desulfosporosinus	1	0
Brevibacillus	Franconibacter	1	0
Brevibacillus	Kallotenue	1	0
Brevibacillus	Mumia	1	0
Brevibacillus	Pontibacter	1	0
Brevibacillus	Turicibacter	1	0
Brevibacterium	Rhizopus	0.46691	9.7859e-06
Brevibacterium	Moheibacter	0.61302	9.2525e-10
Brevundimonas	Coprinopsis	0.63919	1.0289e-10
Brevundimonas	Emericella	0.42117	8.1395e-05
Brevundimonas	Periconia	0.45312	1.9144e-05
Brevundimonas	Phaeoacremonium	0.59807	2.9724e-09
Brevundimonas	Syncephalastrum	0.79113	9.2794e-19
Brevundimonas	Thermoascus	0.44244	3.1559e-05
Brevundimonas	Thermomyces	0.4901	2.9612e-06
Brevundimonas	Ustilaginoidea	0.42412	7.1657e-05
Brevundimonas	Paenibacillus	0.87645	4.0861e-27
Bryobacter	Acetobacterium	0.90686	9.3083e-32
Bryobacter	Actinomadura	0.66156	1.3237e-11
Bryobacter	ADurb.Bin063-1	0.94675	3.9466e-41
Bryobacter	Anaerolinea	0.79364	6.0316e-19
Bryobacter	BSV13	0.87675	3.7322e-27
Bryobacter	Candidatus_Solibacter	0.90686	9.3083e-32
Bryobacter	Chryseolinea	0.8239	1.9996e-21
Bryobacter	Clostridium_sensu_stricto_13	0.90686	9.3083e-32
Bryobacter	Cryptanaerobacter	0.95124	1.2709e-42
Bryobacter	Desulfatiglans	0.90686	9.3083e-32
Bryobacter	Desulfoprunum	0.88669	1.5776e-28
Bryobacter	Dongia	0.81606	9.7118e-21
Bryobacter	Coniosporium	0.7851	2.5517e-18
Bryobacter	Hanseniaspora	0.78166	4.4762e-18
Bryobacter	Mrakia	0.46168	1.2664e-05
Bryobacter	Zopfiella	0.46555	1.0469e-05
Bryobacter	Gemmatimonas	0.9358	5.65e-38
Bryobacter	Gemmatirosa	0.98175	1.941e-59
Bryobacter	Geobacter	0.86982	2.898e-26
Bryobacter	GWE2-31-10	0.96714	2.4226e-49
Bryobacter	Haloactinopolyspora	0.64247	7.6988e-11
Bryobacter	Hirschia	0.9464	5.0966e-41
Bryobacter	M2PT2-76_termite_group	0.45832	1.4916e-05
Bryobacter	Meniscus	0.92095	1.7392e-34
Bryobacter	Methylobacillus	0.98541	2.6771e-63
Bryobacter	Methylocystis	0.68293	1.5755e-12
Bryobacter	Methylomicrobium	0.80792	4.6274e-20
Bryobacter	Methylomonas	0.45802	1.5132e-05
Bryobacter	Methylovulum	0.90686	9.3083e-32
Bryobacter	Mycobacterium	0.89976	1.527e-30
Bryobacter	Nannocystis	0.90686	9.3083e-32
Bryobacter	Nitrospira	0.44031	3.4809e-05
Bryobacter	Phaselicystis	0.97571	1.6166e-54
Bryobacter	Propioniciclava	0.90686	9.3083e-32
Bryobacter	Pseudolabrys	0.87605	4.6182e-27
Bryobacter	Ruminococcaceae_UCG-012	0.90312	4.1708e-31
Bryobacter	Saccharofermentans	0.68099	1.9269e-12
Bryobacter	Sandaracinus	0.81692	8.1956e-21
Bryobacter	Shimazuella	0.9049	2.06e-31
Bryobacter	Spirochaeta_2	0.97467	8.3607e-54
Bryobacter	Syntrophorhabdus	0.8873	1.2896e-28
Bryobacter	Syntrophus	0.97892	5.8679e-57
Bryobacter	WCHB1-32	0.92485	2.4793e-35
Bryobacter	Youngiibacter	0.72947	7.7045e-15
BSV13	Acetobacterium	0.87164	1.7101e-26
BSV13	Actinomadura	0.49437	2.352e-06
BSV13	ADurb.Bin063-1	0.86816	4.6431e-26
BSV13	Anaerolinea	0.59799	2.9907e-09
BSV13	Candidatus_Solibacter	0.87164	1.7101e-26
BSV13	Clostridium_sensu_stricto_13	0.87164	1.7101e-26
BSV13	Desulfatiglans	0.87164	1.7101e-26
BSV13	Fusobacterium	0.41019	0.00012956
BSV13	Coniosporium	0.75458	2.6974e-16
BSV13	Hanseniaspora	0.75126	4.2961e-16
BSV13	Meyerozyma	0.40456	0.00016344
BSV13	Mrakia	0.44363	2.9876e-05
BSV13	Zygosaccharomyces	0.46621	1.0135e-05
BSV13	Hirschia	0.81398	1.4581e-20
BSV13	M2PT2-76_termite_group	0.44046	3.4565e-05
BSV13	Methylobacillus	0.87999	1.3724e-27
BSV13	Methylomonas	0.44016	3.5049e-05
BSV13	Methylovulum	0.87164	1.7101e-26
BSV13	Mycobacterium	0.8648	1.1879e-25
BSV13	Nannocystis	0.87164	1.7101e-26
BSV13	Propioniciclava	0.87164	1.7101e-26
BSV13	Pseudolabrys	0.84201	3.7863e-23
BSV13	Ralstonia	0.42159	7.9921e-05
BSV13	Ruminococcaceae_UCG-012	0.86804	4.8055e-26
BSV13	Sandaracinus	0.78516	2.5254e-18
BSV13	Spirochaeta_2	0.85673	1.0242e-24
BSV13	Syntrophorhabdus	0.73957	2.094e-15
Butyricicoccus	Acetatifactor	0.56719	2.7647e-08
Butyricicoccus	Arsenicitalea	0.63481	1.5078e-10
Butyricicoccus	Fusobacterium	0.7514	4.2147e-16
Butyricicoccus	Armillaria	0.60866	1.3085e-09
Butyricicoccus	Malassezia	0.73815	2.5255e-15
Butyricicoccus	Meyerozyma	0.52603	3.8693e-07
Butyricicoccus	Morchella	0.71381	5.1907e-14
Butyricicoccus	Zygosaccharomyces	0.69456	4.5824e-13
Butyricicoccus	GWE2-42-42	0.63481	1.5078e-10
Butyricicoccus	Novosphingobium	0.63481	1.5078e-10
Butyricicoccus	Ralstonia	0.76477	6.1498e-17
Butyricicoccus	Rhodobacter	0.99716	1.2725e-91
Butyricicoccus	Ruminococcaceae_UCG-003	0.63481	1.5078e-10
Butyricicoccus	Subsaxibacter	0.63481	1.5078e-10
Caldicoprobacter	Aminobacterium	0.60589	1.6268e-09
Caldicoprobacter	Anaerocolumna	0.77614	1.0809e-17
Caldicoprobacter	Anaerofilum	0.77614	1.0809e-17
Caldicoprobacter	Anaerofustis	0.77614	1.0809e-17
Caldicoprobacter	Anaerovorax	0.88583	2.0983e-28
Caldicoprobacter	Atopobium	0.68359	1.4712e-12
Caldicoprobacter	Candidatus_Soleaferrea	0.52571	3.9444e-07
Caldicoprobacter	Clostridium_sensu_stricto_14	0.64503	6.1248e-11
Caldicoprobacter	Dehalobacterium	0.9323	4.4125e-37
Caldicoprobacter	Desulfitibacter	0.77614	1.0809e-17
Caldicoprobacter	Dialister	0.77614	1.0809e-17
Caldicoprobacter	Ercella	0.77614	1.0809e-17
Caldicoprobacter	Eubacterium	0.71196	6.4502e-14
Caldicoprobacter	Acremonium	0.55086	8.2181e-08
Caldicoprobacter	Ascobolus	0.55086	8.2181e-08
Caldicoprobacter	Circinella	0.53012	3.023e-07
Caldicoprobacter	Clonostachys	0.47161	7.736e-06
Caldicoprobacter	Monascus	0.4134	0.00011331
Caldicoprobacter	Pectenia	0.55086	8.2181e-08
Caldicoprobacter	Pyrenochaeta	0.52362	4.4695e-07
Caldicoprobacter	Volutella	0.47667	5.9789e-06
Caldicoprobacter	Wickerhamiella	0.47728	5.7972e-06
Caldicoprobacter	Gracilibacter	0.77614	1.0809e-17
Caldicoprobacter	Hydrogenispora	0.49151	2.7448e-06
Caldicoprobacter	Intestinimonas	0.57842	1.2615e-08
Caldicoprobacter	Lachnoclostridium_5	0.77614	1.0809e-17
Caldicoprobacter	Lachnospiraceae_NK3A20_group	0.77614	1.0809e-17
Caldicoprobacter	LNR_A2-18	0.60139	2.305e-09
Caldicoprobacter	Lutispora	0.7197	2.5696e-14
Caldicoprobacter	Methanosaeta	0.55086	8.2181e-08
Caldicoprobacter	Olivibacter	0.49832	1.8967e-06
Caldicoprobacter	Oscillibacter	0.68567	1.1845e-12
Caldicoprobacter	Oxobacter	0.658	1.8563e-11
Caldicoprobacter	Pelotomaculum	0.40868	0.00013794
Caldicoprobacter	Ruminiclostridium	0.41377	0.00011153
Caldicoprobacter	Ruminiclostridium_1	0.66268	1.1889e-11
Caldicoprobacter	Ruminiclostridium_9	0.56506	3.1965e-08
Caldicoprobacter	Ruminococcaceae_NK4A214_group	0.78712	1.8267e-18
Caldicoprobacter	Ruminococcaceae_UCG-009	0.74481	1.0402e-15
Caldicoprobacter	Ruminococcaceae_UCG-010	0.79004	1.1176e-18
Caldicoprobacter	Sporanaerobacter	0.59554	3.6011e-09
Caldicoprobacter	Syntrophaceticus	0.48849	3.2263e-06
Caldicoprobacter	Tepidimicrobium	0.52204	4.907e-07
Caloribacterium	Anaerosalibacter	0.4179	9.3653e-05
Caloribacterium	Arsenicitalea	0.44073	3.4134e-05
Caloribacterium	Armillaria	0.41739	9.57e-05
Caloribacterium	Lodderomyces	0.71479	4.6242e-14
Caloribacterium	Pluteus	0.7138	5.1953e-14
Caloribacterium	Torulaspora	0.57293	1.8578e-08
Caloribacterium	GWE2-42-42	0.44073	3.4134e-05
Caloribacterium	Komagataeibacter	0.71479	4.6242e-14
Caloribacterium	Methylophilus	0.44073	3.4134e-05
Caloribacterium	Novosphingobium	0.44073	3.4134e-05
Caloribacterium	Pleomorphomonas	0.46611	1.0182e-05
Caloribacterium	Ruminiclostridium_9	0.41088	0.00012588
Caloribacterium	Ruminococcaceae_UCG-003	0.44073	3.4134e-05
Caloribacterium	Solitalea	0.43752	3.9518e-05
Caloribacterium	Subsaxibacter	0.44073	3.4134e-05
Caloribacterium	W5053	0.43363	4.7081e-05
Campylobacter	Chrysosporium	0.50852	1.0736e-06
Campylobacter	Emericella	0.40428	0.00016533
Campylobacter	Hohenbuehelia	0.46303	1.1855e-05
Campylobacter	Thermoascus	0.40713	0.00014708
Campylobacter	Peptoniphilus	0.61509	7.8371e-10
Campylobacter	RB41	0.61509	7.8371e-10
Candidatus_Berkiella	Desulfosporosinus	1	0
Candidatus_Berkiella	Kallotenue	1	0
Candidatus_Berkiella	Mumia	1	0
Candidatus_Endomicrobium	Anaeromyces	1	0
Candidatus_Endomicrobium	Mortierella	0.73377	4.4578e-15
Candidatus_Endomicrobium	Naganishia	0.94887	8.1339e-42
Candidatus_Endomicrobium	Pilobolus	1	0
Candidatus_Endomicrobium	Trametes	1	0
Candidatus_Endomicrobium	Urnula	1	0
Candidatus_Riegeria	Aggregatibacter	0.40909	0.00013563
Candidatus_Riegeria	Arsenicitalea	0.54377	1.2957e-07
Candidatus_Riegeria	Azospirillum	0.59593	3.4968e-09
Candidatus_Riegeria	Beijerinckia	0.56071	4.2901e-08
Candidatus_Riegeria	Desulfovibrio	0.96354	1.4446e-47
Candidatus_Riegeria	Frigidibacter	0.40909	0.00013563
Candidatus_Riegeria	Armillaria	0.51839	6.0818e-07
Candidatus_Riegeria	Cyberlindnera	0.53932	1.7148e-07
Candidatus_Riegeria	Leucothecium	0.54647	1.0904e-07
Candidatus_Riegeria	Pleurotus	0.59593	3.4968e-09
Candidatus_Riegeria	Trichobolus	0.59593	3.4968e-09
Candidatus_Riegeria	Gluconacetobacter	0.59593	3.4968e-09
Candidatus_Riegeria	GWE2-42-42	0.54377	1.2957e-07
Candidatus_Riegeria	Magnetospirillum	0.99584	5.2152e-85
Candidatus_Riegeria	Methylophilus	0.54377	1.2957e-07
Candidatus_Riegeria	Novosphingobium	0.54377	1.2957e-07
Candidatus_Riegeria	Peptoniphilus	0.40909	0.00013563
Candidatus_Riegeria	Pleomorphomonas	0.92262	7.6464e-35
Candidatus_Riegeria	RB41	0.40909	0.00013563
Candidatus_Riegeria	Roseomonas	0.72611	1.1734e-14
Candidatus_Riegeria	Ruminococcaceae_UCG-003	0.54377	1.2957e-07
Candidatus_Riegeria	Subsaxibacter	0.54377	1.2957e-07
Candidatus_Riegeria	Sulfurospirillum	0.9754	2.6437e-54
Candidatus_Riegeria	Telmatospirillum	0.9018	6.9803e-31
Candidatus_Riegeria	Xanthobacter	0.96651	5.0907e-49
Candidatus_Riegeria	Xanthomonas	0.82618	1.244e-21
Candidatus_Soleaferrea	Anaerofilum	0.64876	4.3682e-11
Candidatus_Soleaferrea	Anaerofustis	0.64876	4.3682e-11
Candidatus_Soleaferrea	Anaerosalibacter	0.56748	2.7089e-08
Candidatus_Soleaferrea	Anaerotruncus	0.72218	1.9037e-14
Candidatus_Soleaferrea	Anaerovorax	0.77589	1.124e-17
Candidatus_Soleaferrea	Ciceribacter	0.72218	1.9037e-14
Candidatus_Soleaferrea	Dehalobacter	0.72218	1.9037e-14
Candidatus_Soleaferrea	Dehalobacterium	0.59318	4.2986e-09
Candidatus_Soleaferrea	Desulfitibacter	0.64876	4.3682e-11
Candidatus_Soleaferrea	Dialister	0.64876	4.3682e-11
Candidatus_Soleaferrea	Ercella	0.64876	4.3682e-11
Candidatus_Soleaferrea	Eubacterium	0.88798	1.0247e-28
Candidatus_Soleaferrea	Idriella	0.72218	1.9037e-14
Candidatus_Soleaferrea	Naumovozyma	0.59273	4.4466e-09
Candidatus_Soleaferrea	Tsuchiyaea	0.72218	1.9037e-14
Candidatus_Soleaferrea	Gracilibacter	0.64876	4.3682e-11
Candidatus_Soleaferrea	H1	0.72218	1.9037e-14
Candidatus_Soleaferrea	Herbinix	0.72218	1.9037e-14
Candidatus_Soleaferrea	Lachnoclostridium_5	0.64876	4.3682e-11
Candidatus_Soleaferrea	Lachnospiraceae_NK3A20_group	0.64876	4.3682e-11
Candidatus_Soleaferrea	Lutispora	0.68648	1.0878e-12
Candidatus_Soleaferrea	Oscillibacter	0.54753	1.019e-07
Candidatus_Soleaferrea	Ruminiclostridium_1	0.80024	1.8907e-19
Candidatus_Soleaferrea	Ruminiclostridium_9	0.82373	2.0705e-21
Candidatus_Soleaferrea	Ruminococcaceae_NK4A214_group	0.64204	7.9987e-11
Candidatus_Soleaferrea	Ruminococcaceae_UCG-009	0.8167	8.5514e-21
Candidatus_Soleaferrea	Tyzzerella	0.72218	1.9037e-14
Candidatus_Soleaferrea	W5053	0.64592	5.6533e-11
Candidatus_Solibacter	Acetobacterium	1	0
Candidatus_Solibacter	Clostridium_sensu_stricto_13	1	0
Candidatus_Solibacter	Desulfatiglans	1	0
Candidatus_Solibacter	Coniosporium	0.8704	2.4502e-26
Candidatus_Solibacter	Hanseniaspora	0.8682	4.5978e-26
Candidatus_Solibacter	Mrakia	0.52589	3.9024e-07
Candidatus_Solibacter	Hirschia	0.76832	3.6112e-17
Candidatus_Solibacter	M2PT2-76_termite_group	0.51352	8.0702e-07
Candidatus_Solibacter	Methylovulum	1	0
Candidatus_Solibacter	Mycobacterium	0.99427	1.9067e-79
Candidatus_Solibacter	Nannocystis	1	0
Candidatus_Solibacter	Propioniciclava	1	0
Candidatus_Solibacter	Pseudolabrys	0.96839	5.2419e-50
Candidatus_Solibacter	Spirochaeta_2	0.84433	2.1988e-23
Candidatus_Solibacter	Syntrophorhabdus	0.65252	3.0938e-11
Caproiciproducens	Aminobacterium	0.93282	3.2778e-37
Caproiciproducens	Anaerovorax	0.4383	3.8151e-05
Caproiciproducens	Atopobium	0.90221	5.9463e-31
Caproiciproducens	Caldicoprobacter	0.56776	2.6579e-08
Caproiciproducens	Clostridium_sensu_stricto_12	0.46187	1.2548e-05
Caproiciproducens	Clostridium_sensu_stricto_14	0.90858	4.5625e-32
Caproiciproducens	Eubacterium	0.52606	3.8624e-07
Caproiciproducens	Acremonium	0.91208	1.0268e-32
Caproiciproducens	Ascobolus	0.91208	1.0268e-32
Caproiciproducens	Byssochlamys	0.65891	1.7038e-11
Caproiciproducens	Circinella	0.88887	7.5766e-29
Caproiciproducens	Clonostachys	0.79217	7.7677e-19
Caproiciproducens	Monascus	0.85852	6.4339e-25
Caproiciproducens	Pectenia	0.91208	1.0268e-32
Caproiciproducens	Pseudogymnoascus	0.68341	1.4998e-12
Caproiciproducens	Pyrenochaeta	0.8723	1.4105e-26
Caproiciproducens	Volutella	0.79964	2.1038e-19
Caproiciproducens	Wickerhamiella	0.80989	3.1928e-20
Caproiciproducens	Hydrogenispora	0.78397	3.0721e-18
Caproiciproducens	Intestinimonas	0.87152	1.77e-26
Caproiciproducens	Lachnospiraceae_NK4A136_group	0.46773	9.3944e-06
Caproiciproducens	LNR_A2-18	0.62757	2.7997e-10
Caproiciproducens	Methanosaeta	0.91208	1.0268e-32
Caproiciproducens	Olivibacter	0.83146	4.0414e-22
Caproiciproducens	Oxobacter	0.93088	9.8532e-37
Caproiciproducens	Pelotomaculum	0.55067	8.32e-08
Caproiciproducens	Ruminiclostridium_6	0.57223	1.9514e-08
Caproiciproducens	Sulfuricurvum	0.58183	9.8873e-09
Caproiciproducens	Syntrophaceticus	0.84729	1.0847e-23
Caproiciproducens	Tepidimicrobium	0.49486	2.2904e-06
Caproiciproducens	Tyzzerella_3	0.48226	4.4786e-06
Catalinimonas	Brevibacillus	1	0
Catalinimonas	Candidatus_Berkiella	1	0
Catalinimonas	Desulfosporosinus	1	0
Catalinimonas	Franconibacter	1	0
Catalinimonas	Kallotenue	1	0
Catalinimonas	Mumia	1	0
Catalinimonas	Pontibacter	1	0
Catalinimonas	Sporosarcina	1	0
Catalinimonas	Tumebacillus	1	0
Catalinimonas	Turicibacter	1	0
Cellvibrio	Achromobacter	0.50892	1.0496e-06
Cellvibrio	Altererythrobacter	0.82968	5.9292e-22
Cellvibrio	Bosea	0.82857	7.5183e-22
Cellvibrio	Brevibacillus	0.82857	7.5183e-22
Cellvibrio	Candidatus_Berkiella	0.82857	7.5183e-22
Cellvibrio	Catalinimonas	0.82857	7.5183e-22
Cellvibrio	Chroococcidiopsis_PCC_7203	0.4086	0.00013844
Cellvibrio	Chthoniobacter	0.4086	0.00013844
Cellvibrio	Clostridium_sensu_stricto_7	0.82857	7.5183e-22
Cellvibrio	Conexibacter	0.70387	1.6335e-13
Cellvibrio	Deinococcus	0.82857	7.5183e-22
Cellvibrio	Desulfosporosinus	0.82857	7.5183e-22
Cellvibrio	Ellin6055	0.75595	2.2188e-16
Cellvibrio	Ellin6067	0.82857	7.5183e-22
Cellvibrio	Ensifer	0.82857	7.5183e-22
Cellvibrio	Franconibacter	0.82857	7.5183e-22
Cellvibrio	Gaiella	0.90156	7.666e-31
Cellvibrio	Glycomyces	0.83205	3.5569e-22
Cellvibrio	Hyphomicrobium	0.82857	7.5183e-22
Cellvibrio	Ilumatobacter	0.4086	0.00013844
Cellvibrio	Kallotenue	0.82857	7.5183e-22
Cellvibrio	Klebsiella	0.7041	1.5909e-13
Cellvibrio	Kluyvera	0.82857	7.5183e-22
Cellvibrio	Kozakia	0.82857	7.5183e-22
Cellvibrio	Mesorhizobium	0.82857	7.5183e-22
Cellvibrio	Microvirga	0.4086	0.00013844
Cellvibrio	Mumia	0.82857	7.5183e-22
Cellvibrio	Nitrospira	0.55627	5.7663e-08
Cellvibrio	Nodosilinea_PCC-7104	0.4086	0.00013844
Cellvibrio	Nordella	0.88594	2.0293e-28
Cellvibrio	Ochrobactrum	0.58381	8.5692e-09
Cellvibrio	Opitutus	0.4086	0.00013844
Cellvibrio	Phaeodactylibacter	0.4086	0.00013844
Cellvibrio	Polycyclovorans	0.83991	6.1581e-23
Cellvibrio	Pontibacter	0.82857	7.5183e-22
Cellvibrio	Rhizobacter	0.82857	7.5183e-22
Cellvibrio	Rhizorhapis	0.82857	7.5183e-22
Cellvibrio	Scytonema_VB-61278	0.82857	7.5183e-22
Cellvibrio	Solirubrobacter	0.55407	6.6659e-08
Cellvibrio	Sphingomonas	0.42575	6.6719e-05
Cellvibrio	Sporichthya	0.81548	1.0876e-20
Cellvibrio	Sporosarcina	0.82857	7.5183e-22
Cellvibrio	Stenotrophobacter	0.82857	7.5183e-22
Cellvibrio	Truepera	0.82257	2.6317e-21
Cellvibrio	Tumebacillus	0.82857	7.5183e-22
Cellvibrio	Tunicatimonas	0.4086	0.00013844
Cellvibrio	Turicibacter	0.82857	7.5183e-22
Chitinophaga	CENA359	1	0
Christensenellaceae_R-7_group	Anaerocolumna	0.98517	5.1598e-63
Christensenellaceae_R-7_group	Anaerofilum	0.98517	5.1598e-63
Christensenellaceae_R-7_group	Anaerofustis	0.98517	5.1598e-63
Christensenellaceae_R-7_group	Anaerosporobacter	0.4154	0.00010414
Christensenellaceae_R-7_group	Anaerovorax	0.86398	1.4895e-25
Christensenellaceae_R-7_group	Caldicoprobacter	0.7634	7.5408e-17
Christensenellaceae_R-7_group	Candidatus_Soleaferrea	0.70206	2.0018e-13
Christensenellaceae_R-7_group	Clostridium_sensu_stricto_12	0.7362	3.2558e-15
Christensenellaceae_R-7_group	Dehalobacterium	0.90616	1.2358e-31
Christensenellaceae_R-7_group	Desulfitibacter	0.98517	5.1598e-63
Christensenellaceae_R-7_group	Dialister	0.98517	5.1598e-63
Christensenellaceae_R-7_group	Ercella	0.98517	5.1598e-63
Christensenellaceae_R-7_group	Eubacterium	0.67985	2.1662e-12
Christensenellaceae_R-7_group	Gracilibacter	0.98517	5.1598e-63
Christensenellaceae_R-7_group	Haloplasma	0.50199	1.5488e-06
Christensenellaceae_R-7_group	Lachnoclostridium_5	0.98517	5.1598e-63
Christensenellaceae_R-7_group	Lachnospiraceae_NK3A20_group	0.98517	5.1598e-63
Christensenellaceae_R-7_group	Lutispora	0.9057	1.4898e-31
Christensenellaceae_R-7_group	Oscillibacter	0.84154	4.2295e-23
Christensenellaceae_R-7_group	Ruminiclostridium	0.58693	6.8258e-09
Christensenellaceae_R-7_group	Ruminiclostridium_1	0.77242	1.9303e-17
Christensenellaceae_R-7_group	Ruminiclostridium_9	0.70475	1.4786e-13
Christensenellaceae_R-7_group	Ruminococcaceae_NK4A214_group	0.98173	2.02e-59
Christensenellaceae_R-7_group	Ruminococcaceae_UCG-009	0.97346	5.3033e-53
Christensenellaceae_R-7_group	Ruminococcaceae_UCG-010	0.88446	3.2941e-28
Christensenellaceae_R-7_group	Sporanaerobacter	0.81189	2.181e-20
Chroococcidiopsis_PCC_7203	Dactylella	0.42481	6.9524e-05
Chroococcidiopsis_PCC_7203	Microvirga	1	0
Chroococcidiopsis_PCC_7203	Phaeodactylibacter	1	0
Chroococcidiopsis_PCC_7203	Tunicatimonas	1	0
Chryseobacterium	Aggregatibacter	0.5242	4.3164e-07
Chryseobacterium	Barnesiella	0.49866	1.8611e-06
Chryseobacterium	Dysgonomonas	0.53359	2.4469e-07
Chryseobacterium	Fluviicola	0.61616	7.1861e-10
Chryseobacterium	Frigidibacter	0.5242	4.3164e-07
Chryseobacterium	Alternaria	0.58046	1.0909e-08
Chryseobacterium	Epicoccum	0.61206	9.9908e-10
Chryseobacterium	Gibberella	0.61186	1.015e-09
Chryseobacterium	Lichtheimia	0.40638	0.0001517
Chryseobacterium	Ophiostoma	0.61616	7.1861e-10
Chryseobacterium	Schizophyllum	0.61616	7.1861e-10
Chryseobacterium	Sistotrema	0.61616	7.1861e-10
Chryseobacterium	Intestinibacter	0.49866	1.8611e-06
Chryseobacterium	Legionella	0.50446	1.3496e-06
Chryseobacterium	Pajaroellobacter	0.43866	3.7518e-05
Chryseobacterium	Peptoniphilus	0.5242	4.3164e-07
Chryseobacterium	Proteus	0.4726	7.358e-06
Chryseobacterium	Providencia	0.61616	7.1861e-10
Chryseobacterium	RB41	0.5242	4.3164e-07
Chryseolinea	Acetobacterium	0.55141	7.9305e-08
Chryseolinea	Acidibacter	0.82416	1.8964e-21
Chryseolinea	Actinomadura	0.96442	5.4955e-48
Chryseolinea	ADurb.Bin063-1	0.7402	1.9271e-15
Chryseolinea	Agromyces	0.82416	1.8964e-21
Chryseolinea	Anaerobium	0.82416	1.8964e-21
Chryseolinea	Anaerolinea	0.95975	7.0043e-46
Chryseolinea	Bdellovibrio	0.7521	3.8223e-16
Chryseolinea	BSV13	0.66755	7.423e-12
Chryseolinea	Candidatus_Solibacter	0.55141	7.9305e-08
Chryseolinea	Clostridium_sensu_stricto_13	0.55141	7.9305e-08
Chryseolinea	Coxiella	0.82416	1.8964e-21
Chryseolinea	Desulfatiglans	0.55141	7.9305e-08
Chryseolinea	Dubosiella	0.52526	4.0534e-07
Chryseolinea	Apiotrichum	0.61927	5.5793e-10
Chryseolinea	Coniosporium	0.47437	6.7237e-06
Chryseolinea	Filobasidium	0.66742	7.5178e-12
Chryseolinea	Hanseniaspora	0.47126	7.8712e-06
Chryseolinea	Heydenia	0.82416	1.8964e-21
Chryseolinea	Schizosaccharomyces	0.71026	7.8591e-14
Chryseolinea	Trichoderma	0.81834	6.1736e-21
Chryseolinea	Zopfiella	0.87409	8.3272e-27
Chryseolinea	Haloactinopolyspora	0.95645	1.5322e-44
Chryseolinea	Hirschia	0.95557	3.3623e-44
Chryseolinea	Lacunisphaera	0.59272	4.4493e-09
Chryseolinea	Meniscus	0.80263	1.2274e-19
Chryseolinea	Methylobacillus	0.86597	8.5919e-26
Chryseolinea	Methylobacterium	0.61152	1.0433e-09
Chryseolinea	Methylocaldum	0.82416	1.8964e-21
Chryseolinea	Methylovulum	0.55141	7.9305e-08
Chryseolinea	Mycobacterium	0.54574	1.1428e-07
Chryseolinea	Nannocystis	0.55141	7.9305e-08
Chryseolinea	PAUC26f	0.82416	1.8964e-21
Chryseolinea	Porticoccus	0.82416	1.8964e-21
Chryseolinea	Propioniciclava	0.55141	7.9305e-08
Chryseolinea	Pseudolabrys	0.53116	2.8389e-07
Chryseolinea	Reyranella	0.82416	1.8964e-21
Chryseolinea	Rhodanobacter	0.74884	6.0088e-16
Chryseolinea	Ruminococcaceae_UCG-012	0.54864	9.4899e-08
Chryseolinea	Sandaracinus	0.49413	2.3837e-06
Chryseolinea	Spirochaeta_2	0.91085	1.744e-32
Chryseolinea	Syntrophorhabdus	0.98953	4.9563e-69
Chryseolinea	Thermomonas	0.82416	1.8964e-21
Chryseolinea	Trichococcus	0.82416	1.8964e-21
Chthoniobacter	Chroococcidiopsis_PCC_7203	1	0
Chthoniobacter	Dactylella	0.42481	6.9524e-05
Chthoniobacter	Microvirga	1	0
Chthoniobacter	Nodosilinea_PCC-7104	1	0
Chthoniobacter	Phaeodactylibacter	1	0
Chthoniobacter	Tunicatimonas	1	0
Ciceribacter	Anaerotruncus	1	0
Ciceribacter	Dehalobacter	1	0
Ciceribacter	Idriella	1	0
Ciceribacter	Naumovozyma	0.84391	2.4286e-23
Ciceribacter	Tsuchiyaea	1	0
Ciceribacter	H1	1	0
Cloacibacterium	Byssochlamys	0.64881	4.349e-11
Cloacibacterium	Clavispora	0.9094	3.239e-32
Cloacibacterium	Diutina	0.48902	3.1361e-06
Cloacibacterium	Hyphopichia	0.58399	8.4557e-09
Cloacibacterium	Roseimicrobium	0.95561	3.2497e-44
Cloacibacterium	Thermus	0.76092	1.0842e-16
Clostridioides	Achromobacter	0.82082	3.7506e-21
Clostridioides	Advenella	0.88074	1.0866e-27
Clostridioides	Clostridium_sensu_stricto_3	0.61408	8.4968e-10
Clostridioides	Falsochrobactrum	0.88109	9.7288e-28
Clostridioides	Garciella	0.75564	2.3182e-16
Clostridioides	Haloplasma	0.74262	1.3975e-15
Clostridioides	Melghirimyces	0.68545	1.2124e-12
Clostridioides	Paenalcaligenes	0.88109	9.7288e-28
Clostridioides	Paenochrobactrum	0.88109	9.7288e-28
Clostridioides	Parapusillimonas	0.88109	9.7288e-28
Clostridioides	Proteus	0.51898	5.8781e-07
Clostridioides	Ruminiclostridium_5	0.55523	6.1733e-08
Clostridioides	Salinithrix	0.80752	4.9899e-20
Clostridium_sensu_stricto_1	Acetobacterium	0.46044	1.3455e-05
Clostridium_sensu_stricto_1	Actinomadura	0.43271	4.9059e-05
Clostridium_sensu_stricto_1	ADurb.Bin063-1	0.50189	1.5571e-06
Clostridium_sensu_stricto_1	Aeromonas	0.54096	1.5475e-07
Clostridium_sensu_stricto_1	Anaerolinea	0.48722	3.4507e-06
Clostridium_sensu_stricto_1	Bryobacter	0.5488	9.3887e-08
Clostridium_sensu_stricto_1	BSV13	0.6387	1.0741e-10
Clostridium_sensu_stricto_1	Butyricicoccus	0.49407	2.3908e-06
Clostridium_sensu_stricto_1	Candidatus_Solibacter	0.46044	1.3455e-05
Clostridium_sensu_stricto_1	Chryseolinea	0.5013	1.6091e-06
Clostridium_sensu_stricto_1	Clostridium_sensu_stricto_13	0.46044	1.3455e-05
Clostridium_sensu_stricto_1	Coprococcus_2	0.63165	1.9788e-10
Clostridium_sensu_stricto_1	Cryptanaerobacter	0.53186	2.7195e-07
Clostridium_sensu_stricto_1	Desulfatiglans	0.46044	1.3455e-05
Clostridium_sensu_stricto_1	Desulfoprunum	0.46179	1.2599e-05
Clostridium_sensu_stricto_1	Dongia	0.49172	2.7145e-06
Clostridium_sensu_stricto_1	Dekkera	0.40751	0.00014477
Clostridium_sensu_stricto_1	Filobasidium	0.41248	0.00011775
Clostridium_sensu_stricto_1	Galactomyces	0.43342	4.7535e-05
Clostridium_sensu_stricto_1	Gymnopilus	0.43342	4.7535e-05
Clostridium_sensu_stricto_1	Meyerozyma	0.51842	6.072e-07
Clostridium_sensu_stricto_1	Neurospora	0.43342	4.7535e-05
Clostridium_sensu_stricto_1	Pseudaleuria	0.42017	8.4961e-05
Clostridium_sensu_stricto_1	Zygosaccharomyces	0.47396	6.8676e-06
Clostridium_sensu_stricto_1	Gemmatimonas	0.54336	1.3297e-07
Clostridium_sensu_stricto_1	Gemmatirosa	0.58235	9.5187e-09
Clostridium_sensu_stricto_1	Geobacter	0.53642	2.0543e-07
Clostridium_sensu_stricto_1	GWE2-31-10	0.5118	8.906e-07
Clostridium_sensu_stricto_1	Haliangium	0.45473	1.7731e-05
Clostridium_sensu_stricto_1	Haloactinopolyspora	0.42208	7.825e-05
Clostridium_sensu_stricto_1	Hirschia	0.54598	1.1251e-07
Clostridium_sensu_stricto_1	Kurthia	0.52554	3.9839e-07
Clostridium_sensu_stricto_1	Meniscus	0.49953	1.7743e-06
Clostridium_sensu_stricto_1	Methylobacillus	0.54628	1.1043e-07
Clostridium_sensu_stricto_1	Methylomicrobium	0.56257	3.7835e-08
Clostridium_sensu_stricto_1	Methylovulum	0.46044	1.3455e-05
Clostridium_sensu_stricto_1	Mycobacterium	0.45044	2.1734e-05
Clostridium_sensu_stricto_1	Nannocystis	0.46044	1.3455e-05
Clostridium_sensu_stricto_1	Nitrospira	0.47944	5.1847e-06
Clostridium_sensu_stricto_1	Phaselicystis	0.53268	2.587e-07
Clostridium_sensu_stricto_1	Porphyromonas	0.43342	4.7535e-05
Clostridium_sensu_stricto_1	Propioniciclava	0.46044	1.3455e-05
Clostridium_sensu_stricto_1	Pseudolabrys	0.4376	3.9379e-05
Clostridium_sensu_stricto_1	Pseudoxanthomonas	0.49092	2.8339e-06
Clostridium_sensu_stricto_1	Rhodobacter	0.49296	2.5392e-06
Clostridium_sensu_stricto_1	Ruminococcaceae_UCG-012	0.45618	1.6534e-05
Clostridium_sensu_stricto_1	Ruminococcaceae_UCG-014	0.43342	4.7535e-05
Clostridium_sensu_stricto_1	Saccharofermentans	0.5713	2.0819e-08
Clostridium_sensu_stricto_1	Sandaracinus	0.40248	0.00017787
Clostridium_sensu_stricto_1	Shimazuella	0.48168	4.6163e-06
Clostridium_sensu_stricto_1	Smithella	0.60901	1.2734e-09
Clostridium_sensu_stricto_1	Spirochaeta_2	0.54968	8.8721e-08
Clostridium_sensu_stricto_1	Steroidobacter	0.51246	8.5784e-07
Clostridium_sensu_stricto_1	Syntrophorhabdus	0.52801	3.4345e-07
Clostridium_sensu_stricto_1	Syntrophus	0.55534	6.1309e-08
Clostridium_sensu_stricto_1	Terrisporobacter	0.43342	4.7535e-05
Clostridium_sensu_stricto_1	WCHB1-32	0.47371	6.9533e-06
Clostridium_sensu_stricto_1	Youngiibacter	0.53305	2.5287e-07
Clostridium_sensu_stricto_12	Acholeplasma	0.50483	1.322e-06
Clostridium_sensu_stricto_12	Aeromonas	0.40339	0.00017146
Clostridium_sensu_stricto_12	Alkalibaculum	0.41327	0.00011393
Clostridium_sensu_stricto_12	Aminobacterium	0.49624	2.1253e-06
Clostridium_sensu_stricto_12	Anaerocolumna	0.71413	4.9962e-14
Clostridium_sensu_stricto_12	Anaerofilum	0.71413	4.9962e-14
Clostridium_sensu_stricto_12	Anaerofustis	0.71413	4.9962e-14
Clostridium_sensu_stricto_12	Anaerovorax	0.89691	4.4256e-30
Clostridium_sensu_stricto_12	Atopobium	0.51263	8.496e-07
Clostridium_sensu_stricto_12	Caldicoprobacter	0.81007	3.0844e-20
Clostridium_sensu_stricto_12	Candidatus_Soleaferrea	0.69109	6.6627e-13
Clostridium_sensu_stricto_12	Clostridium_sensu_stricto_14	0.5937	4.1339e-09
Clostridium_sensu_stricto_12	Dehalobacterium	0.80765	4.866e-20
Clostridium_sensu_stricto_12	Desulfitibacter	0.71413	4.9962e-14
Clostridium_sensu_stricto_12	Dialister	0.71413	4.9962e-14
Clostridium_sensu_stricto_12	Ercella	0.71413	4.9962e-14
Clostridium_sensu_stricto_12	Eubacterium	0.8114	2.3946e-20
Clostridium_sensu_stricto_12	Wickerhamiella	0.45457	1.7864e-05
Clostridium_sensu_stricto_12	Gracilibacter	0.71413	4.9962e-14
Clostridium_sensu_stricto_12	Hydrogenispora	0.44348	3.0081e-05
Clostridium_sensu_stricto_12	Intestinimonas	0.60119	2.3406e-09
Clostridium_sensu_stricto_12	Intrasporangium	0.45054	2.1639e-05
Clostridium_sensu_stricto_12	Lachnoclostridium_5	0.71413	4.9962e-14
Clostridium_sensu_stricto_12	Lachnospiraceae_NK3A20_group	0.71413	4.9962e-14
Clostridium_sensu_stricto_12	Lachnospiraceae_UCG-010	0.51772	6.3274e-07
Clostridium_sensu_stricto_12	Limnobacter	0.46135	1.2875e-05
Clostridium_sensu_stricto_12	Lutispora	0.74875	6.0851e-16
Clostridium_sensu_stricto_12	Lysobacter	0.44844	2.3887e-05
Clostridium_sensu_stricto_12	Methylocystis	0.46723	9.6318e-06
Clostridium_sensu_stricto_12	Oscillibacter	0.64488	6.206e-11
Clostridium_sensu_stricto_12	Oxobacter	0.57903	1.2077e-08
Clostridium_sensu_stricto_12	Pelotomaculum	0.51941	5.7302e-07
Clostridium_sensu_stricto_12	Ruminiclostridium	0.43063	5.383e-05
Clostridium_sensu_stricto_12	Ruminiclostridium_1	0.72497	1.3503e-14
Clostridium_sensu_stricto_12	Ruminiclostridium_9	0.7543	2.8045e-16
Clostridium_sensu_stricto_12	Ruminococcaceae_NK4A214_group	0.7375	2.7468e-15
Clostridium_sensu_stricto_12	Ruminococcaceae_UCG-009	0.76824	3.6555e-17
Clostridium_sensu_stricto_12	Ruminococcaceae_UCG-010	0.84165	4.1187e-23
Clostridium_sensu_stricto_12	Sporanaerobacter	0.74639	8.3999e-16
Clostridium_sensu_stricto_12	Sulfurovum	0.40291	0.0001748
Clostridium_sensu_stricto_12	Syntrophaceticus	0.42148	8.0331e-05
Clostridium_sensu_stricto_12	Tepidimicrobium	0.7037	1.6646e-13
Clostridium_sensu_stricto_13	Acetobacterium	1	0
Clostridium_sensu_stricto_13	Desulfatiglans	1	0
Clostridium_sensu_stricto_13	Coniosporium	0.8704	2.4502e-26
Clostridium_sensu_stricto_13	Hanseniaspora	0.8682	4.5978e-26
Clostridium_sensu_stricto_13	Mrakia	0.52589	3.9024e-07
Clostridium_sensu_stricto_13	M2PT2-76_termite_group	0.51352	8.0702e-07
Clostridium_sensu_stricto_13	Nannocystis	1	0
Clostridium_sensu_stricto_13	Propioniciclava	1	0
Clostridium_sensu_stricto_13	Pseudolabrys	0.96839	5.2419e-50
Clostridium_sensu_stricto_13	Spirochaeta_2	0.84433	2.1988e-23
Clostridium_sensu_stricto_14	Anaerovorax	0.57273	1.8837e-08
Clostridium_sensu_stricto_14	Atopobium	0.90673	9.7996e-32
Clostridium_sensu_stricto_14	Dehalobacterium	0.44717	2.535e-05
Clostridium_sensu_stricto_14	Eubacterium	0.66092	1.407e-11
Clostridium_sensu_stricto_14	Acremonium	0.87244	1.3545e-26
Clostridium_sensu_stricto_14	Ascobolus	0.87244	1.3545e-26
Clostridium_sensu_stricto_14	Byssochlamys	0.6212	4.7614e-10
Clostridium_sensu_stricto_14	Circinella	0.85374	2.2024e-24
Clostridium_sensu_stricto_14	Clonostachys	0.75803	1.6487e-16
Clostridium_sensu_stricto_14	Monascus	0.68071	1.9823e-12
Clostridium_sensu_stricto_14	Pectenia	0.87244	1.3545e-26
Clostridium_sensu_stricto_14	Pseudogymnoascus	0.64252	7.666e-11
Clostridium_sensu_stricto_14	Pyrenochaeta	0.83464	2.0182e-22
Clostridium_sensu_stricto_14	Volutella	0.76374	7.1663e-17
Clostridium_sensu_stricto_14	Wickerhamiella	0.76756	4.0544e-17
Clostridium_sensu_stricto_14	Hydrogenispora	0.75308	3.3289e-16
Clostridium_sensu_stricto_14	Intestinimonas	0.95807	3.4896e-45
Clostridium_sensu_stricto_14	Lachnospiraceae_NK4A136_group	0.42044	8.3985e-05
Clostridium_sensu_stricto_14	Lachnospiraceae_UCG-010	0.48955	3.0481e-06
Clostridium_sensu_stricto_14	LNR_A2-18	0.64253	7.653e-11
[truncated: 7,104 more rows]

## Sheet: JX
Significant micriobial interactions and microbiota-chemical interactions
var1	var2	corr	pvalue
000057-55-6	Brevundimonas	0.51446	1.4081e-11
000057-55-6	Pichia	-0.491	1.5473e-10
000057-55-6	Janthinobacterium	0.46341	2.0743e-09
000057-55-6	Lactobacillus	-0.4673	1.4586e-09
000065-85-0	Anaerosalibacter	0.41516	1.1559e-07
000065-85-0	Bacillus	0.50793	2.7942e-11
000065-85-0	Aspergillus	0.40341	2.808e-07
000065-85-0	Pichia	-0.62427	1.0894e-17
000065-85-0	Zygosaccharomyces	0.59747	5.5809e-16
000065-85-0	Kroppenstedtia	0.49939	6.7027e-11
000065-85-0	Lactobacillus	-0.64114	7.4837e-19
000065-85-0	Oceanobacillus	0.46665	1.548e-09
000065-85-0	Scopulibacillus	0.42871	3.9792e-08
000065-85-0	Unidentified	0.42377	5.8988e-08
000066-25-1	7731	0.67351	2.6712e-21
000066-25-1	Amaricoccus	0.4649	1.8131e-09
000066-25-1	Ameyamaea	0.45195	5.7083e-09
000066-25-1	Aquamicrobium	0.45195	5.7083e-09
000066-25-1	Arcobacter	0.6816	5.8299e-22
000066-25-1	Chiayiivirga	0.47925	4.8047e-10
000066-25-1	Cohnella	0.45195	5.7083e-09
000066-25-1	Coprococcus_3	0.45195	5.7083e-09
000066-25-1	Dongia	0.55411	1.5764e-13
000066-25-1	Dubosiella	0.44395	1.1324e-08
000066-25-1	Elizabethkingia	0.45195	5.7083e-09
000066-25-1	Flavihumibacter	0.42177	6.9099e-08
000066-25-1	Clavispora	0.44421	1.1079e-08
000066-25-1	Trichosporonoides	0.44413	1.1152e-08
000066-25-1	Georgenia	0.49504	1.0371e-10
000066-25-1	Gibbsiella	0.67351	2.6712e-21
000066-25-1	Haliangium	0.43962	1.6282e-08
000066-25-1	Hirschia	0.70258	8.8916e-24
000066-25-1	Iamia	0.67165	3.7598e-21
000066-25-1	Ilumatobacter	0.47058	1.0796e-09
000066-25-1	Kosakonia	0.67225	3.3685e-21
000066-25-1	Kurthia	0.67351	2.6712e-21
000066-25-1	Lachnobacterium	0.67351	2.6712e-21
000066-25-1	Lachnospiraceae_UCG-001	0.45263	5.3822e-09
000066-25-1	Methylophilus	0.7732	2.833e-31
000066-25-1	Neochlamydia	0.45195	5.7083e-09
000066-25-1	Nitrosomonas	0.79609	2.585e-34
000066-25-1	Novosphingobium	0.62207	1.5272e-17
000066-25-1	OLB12	0.70258	8.8919e-24
000066-25-1	Opitutus	0.70712	3.4253e-24
000066-25-1	Phaselicystis	0.74322	8.5846e-28
000066-25-1	Ruminococcaceae_UCG-005	0.51353	1.5542e-11
000066-25-1	Runella	0.45195	5.7083e-09
000066-25-1	Shewanella	0.45195	5.7083e-09
000066-25-1	Stella	0.45195	5.7083e-09
000066-25-1	Subdoligranulum	0.45263	5.3822e-09
000066-25-1	Succinivibrionaceae_UCG-001	0.67351	2.6712e-21
000066-25-1	Thauera	0.54255	6.2051e-13
000078-83-1	Anaerobacillus	0.44971	6.9273e-09
000078-83-1	Annulohypoxylon	0.43385	2.6226e-08
000078-83-1	Entorrhiza	0.45552	4.1816e-09
000078-83-1	Hydropus	0.48408	3.0329e-10
000078-83-1	Lichtheimia	0.56872	2.5799e-14
000078-83-1	Rasamsonia	0.53106	2.3038e-12
000078-83-1	Rhizopus	0.52256	5.8963e-12
000078-83-1	Saccharomyces	0.51717	1.0549e-11
000078-83-1	Sebacina	0.42647	4.7608e-08
000078-83-1	Serendipita	0.50878	2.5578e-11
000078-83-1	Synchytrium	0.42697	4.5722e-08
000078-83-1	Tetrachaetum	0.49767	7.9683e-11
000078-83-1	Tremella	0.52154	6.5872e-12
000078-83-1	Muribaculum	0.42347	6.0427e-08
000079-31-2	Rhizopus	0.44726	8.5436e-09
000079-31-2	Komagataeibacter	0.43261	2.9012e-08
000079-31-2	Phaselicystis	0.41069	1.6261e-07
000093-89-0	Acetivibrio	0.83509	1.6543e-40
000093-89-0	Amaricoccus	0.48766	2.1454e-10
000093-89-0	Campylobacter	0.4951	1.031e-10
000093-89-0	Catonella	0.4231	6.2194e-08
000093-89-0	Chiayiivirga	0.53925	9.0933e-13
000093-89-0	F0058	0.46815	1.3495e-09
000093-89-0	Fusobacterium	0.44217	1.3157e-08
000093-89-0	Haliangium	0.56926	2.4088e-14
000093-89-0	Hyphomicrobium	0.50939	2.4015e-11
000093-89-0	Kingella	0.77109	5.185e-31
000093-89-0	Leptotrichia	0.43345	2.7097e-08
000093-89-0	Nitrospira	0.55955	8.1181e-14
000093-89-0	Olsenella	0.83509	1.6543e-40
000093-89-0	Pelospora	0.71068	1.5988e-24
000093-89-0	Peptostreptococcus	0.80411	1.7942e-35
000093-89-0	Phaeodactylibacter	0.83509	1.6543e-40
000093-89-0	Prevotella_2	0.47407	7.8214e-10
000093-89-0	Selenomonas_3	0.41207	1.4639e-07
000093-89-0	Selenomonas_4	0.69381	5.3327e-23
000093-89-0	Solobacterium	0.4558	4.0798e-09
000093-89-0	SWB02	0.67064	4.5263e-21
000097-64-3	Bacillus	0.45579	4.0834e-09
000097-64-3	Monascus	0.41636	1.0534e-07
000097-64-3	Pichia	-0.71765	3.4899e-25
000097-64-3	Zygosaccharomyces	0.488	2.0742e-10
000097-64-3	Lactobacillus	-0.55255	1.9013e-13
000097-64-3	Undibacterium	0.42848	4.0533e-08
000098-00-0	Acidibacillus	0.54757	3.4466e-13
000098-00-0	Acidithiobacillus	0.62452	1.0474e-17
000098-00-0	Diaphorobacter	0.61941	2.2864e-17
000098-00-0	Naumovozyma	0.56651	3.4098e-14
000098-00-0	Moheibacter	0.52092	7.0398e-12
000098-00-0	Pantoea	0.52605	4.0225e-12
000098-00-0	Prevotella_7	0.54738	3.5241e-13
000098-00-0	Ruminococcaceae_UCG-002	0.45062	6.405e-09
000098-00-0	Shimazuella	0.40041	3.5011e-07
000098-00-0	Soehngenia	0.43528	2.3319e-08
000098-00-0	Weissella	0.45931	2.9911e-09
000098-86-2	Bacillus	0.4022	3.0688e-07
000098-86-2	Pichia	-0.58313	3.9604e-15
000098-86-2	Zygosaccharomyces	0.55106	2.2744e-13
000098-86-2	Lactobacillus	-0.51427	1.4369e-11
000100-42-5	Ruminococcaceae_UCG-002	0.55407	1.5844e-13
000101-97-3	Aspergillus	0.50625	3.3245e-11
000101-97-3	Hyphopichia	0.41227	1.4426e-07
000101-97-3	Pichia	-0.46181	2.3952e-09
000101-97-3	Thermomyces	0.43498	2.3899e-08
000105-54-4	Anaerobacillus	0.46151	2.4589e-09
000105-54-4	Thauera	0.4205	7.6336e-08
000106-30-9	Discosia	0.53179	2.1229e-12
000106-30-9	Erythrobasidium	0.42969	3.6754e-08
000106-30-9	Pigmentiphaga	0.42969	3.6754e-08
000122-78-1	Anaerosalibacter	0.46131	2.5035e-09
000122-78-1	Bacillus	0.42322	6.1639e-08
000122-78-1	Lactobacillus	-0.52431	4.8681e-12
000122-78-1	Oceanobacillus	0.60019	3.8063e-16
000122-78-1	Pseudogracilibacillus	0.48759	2.1589e-10
000122-78-1	Scopulibacillus	0.55963	8.0391e-14
000122-78-1	Virgibacillus	0.44047	1.5169e-08
000123-51-3	Asteroleplasma	0.9933	1.5666e-141
000123-51-3	Caproiciproducens	0.86453	2.2722e-46
000123-51-3	Prevotella_7	0.46252	2.2472e-09
000123-66-0	Acidibacillus	0.43	3.5839e-08
000123-66-0	Acidithiobacillus	0.4937	1.1851e-10
000123-66-0	Diaphorobacter	0.47658	6.181e-10
000123-66-0	Pichia	0.42851	4.0417e-08
000123-66-0	Moheibacter	0.41038	1.6644e-07
000123-66-0	Prevotella_7	0.4355	2.2889e-08
000123-66-0	Ruminococcaceae_UCG-002	0.43081	3.3563e-08
000124-06-1	Hypsizygus	0.51794	9.712e-12
000124-06-1	Malbranchea	0.64093	7.7424e-19
000124-06-1	Meyerozyma	0.64093	7.7424e-19
000124-06-1	Nakaseomyces	0.51781	9.8463e-12
000124-06-1	Rasamsonia	0.428	4.2127e-08
000124-06-1	Saccharomyces	0.60364	2.329e-16
000124-06-1	Thermoascus	0.41378	1.2848e-07
000124-06-1	Tremella	0.4102	1.6872e-07
000124-06-1	Wickerhamiella	0.63598	1.7279e-18
000124-07-2	Zavarzinia	0.73246	1.169e-26
000124-19-6	7731	0.57983	6.1262e-15
000124-19-6	Amaricoccus	0.55047	2.4406e-13
000124-19-6	Anaerobacillus	0.45232	5.5282e-09
000124-19-6	Arcobacter	0.62169	1.6179e-17
000124-19-6	Campylobacter	0.47475	7.3397e-10
000124-19-6	Catonella	0.46611	1.6244e-09
000124-19-6	Chiayiivirga	0.56957	2.3157e-14
000124-19-6	Dongia	0.53199	2.0769e-12
000124-19-6	Agaricus	0.52961	2.7086e-12
000124-19-6	Clavispora	0.42527	5.2372e-08
000124-19-6	Rhizopus	0.51018	2.2109e-11
000124-19-6	Saccharomyces	0.42268	6.4314e-08
000124-19-6	Georgenia	0.41638	1.0522e-07
000124-19-6	Gibbsiella	0.57983	6.1262e-15
000124-19-6	Haliangium	0.54067	7.7215e-13
000124-19-6	Hirschia	0.59758	5.4913e-16
000124-19-6	Hyphomicrobium	0.42972	3.6674e-08
000124-19-6	Iamia	0.58493	3.1129e-15
000124-19-6	Komagataeibacter	0.41226	1.4435e-07
000124-19-6	Kosakonia	0.59008	1.5493e-15
000124-19-6	Kurthia	0.57983	6.1262e-15
000124-19-6	Lachnobacterium	0.57983	6.1262e-15
000124-19-6	Methylophilus	0.66609	1.0342e-20
000124-19-6	Nitrosomonas	0.67956	8.5953e-22
000124-19-6	Novosphingobium	0.55304	1.7942e-13
000124-19-6	OLB12	0.59758	5.4914e-16
000124-19-6	Opitutus	0.65517	7.0757e-20
000124-19-6	Phaselicystis	0.67376	2.549e-21
000124-19-6	Prevotella_2	0.49649	8.9748e-11
000124-19-6	Ruminococcaceae_UCG-005	0.43209	3.0252e-08
000124-19-6	Selenomonas	0.48439	2.9442e-10
000124-19-6	Succinivibrionaceae_UCG-001	0.57983	6.1262e-15
000124-19-6	Thauera	0.55299	1.8035e-13
000124-19-6	Treponema_2	0.44364	1.1619e-08
000142-62-1	Acidithiobacillus	0.48831	2.0127e-10
000142-62-1	Diaphorobacter	0.44631	9.2657e-09
000142-62-1	Naumovozyma	0.42436	5.6304e-08
000142-62-1	Pichia	0.43384	2.6234e-08
000142-62-1	Pantoea	0.41257	1.4092e-07
000142-62-1	Prevotella_7	0.44616	9.3861e-09
000142-92-7	Cetobacterium	0.40092	3.3733e-07
000142-92-7	Clostridium_sensu_stricto_1	0.54474	4.8074e-13
000142-92-7	Clostridium_sensu_stricto_8	0.40228	3.0526e-07
000142-92-7	Devriesia	0.40228	3.0526e-07
000142-92-7	Gymnoascus	0.44159	1.3811e-08
000142-92-7	Paurocotylis	0.49033	1.6524e-10
000142-92-7	Nitrosospira	0.40228	3.0526e-07
000142-92-7	Salinimicrobium	0.40228	3.0526e-07
000503-74-2	Oceanobacillus	0.4939	1.1616e-10
000503-74-2	Scopulibacillus	0.47239	9.1402e-10
000513-85-9	Bacillus	0.4432	1.2061e-08
000513-85-9	Pichia	-0.41385	1.2781e-07
000513-85-9	Janthinobacterium	0.40679	2.1814e-07
000513-85-9	Lactobacillus	-0.50149	5.4165e-11
000513-85-9	Oceanobacillus	0.40368	2.7508e-07
000513-85-9	Scopulibacillus	0.40019	3.5581e-07
000626-77-7	Anthococcus	0.58709	2.3251e-15
000626-77-7	Paraboeremia	0.57582	1.0361e-14
000626-77-7	Haematobacter	0.58709	2.3251e-15
001072-83-9	Bacillus	0.54358	5.5036e-13
001072-83-9	Aspergillus	0.44186	1.3503e-08
001072-83-9	Pichia	-0.67942	8.8259e-22
001072-83-9	Thermomyces	0.40323	2.8451e-07
001072-83-9	Zygosaccharomyces	0.61155	7.3933e-17
001072-83-9	Kroppenstedtia	0.55698	1.1125e-13
001072-83-9	Lactobacillus	-0.67304	2.9109e-21
001072-83-9	Oceanobacillus	0.48253	3.5163e-10
001072-83-9	Paracoccus	0.40286	2.924e-07
001072-83-9	Scopulibacillus	0.45765	3.4673e-09
001124-11-4	Bacillus	0.45228	5.5484e-09
001124-11-4	Pichia	-0.40521	2.4558e-07
001124-11-4	Zygosaccharomyces	0.53417	1.6231e-12
001124-11-4	Kroppenstedtia	0.51751	1.0166e-11
001124-11-4	Lactobacillus	-0.48299	3.365e-10
001124-11-4	Oceanobacillus	0.49084	1.5707e-10
001124-11-4	Scopulibacillus	0.48786	2.1036e-10
001192-62-7	Pichia	-0.67551	1.8397e-21
001192-62-7	Zygosaccharomyces	0.58319	3.9249e-15
001192-62-7	Lactobacillus	-0.41922	8.4376e-08
001193-79-9	Bacillus	0.42315	6.1954e-08
001193-79-9	Aspergillus	0.56464	4.3127e-14
001193-79-9	Hyphopichia	0.52862	3.024e-12
001193-79-9	Millerozyma	0.40172	3.1809e-07
001193-79-9	Pichia	-0.49201	1.4009e-10
001193-79-9	Thermomyces	0.45066	6.3808e-09
001193-79-9	Trichomonascus	0.45611	3.9687e-09
001193-79-9	Zygosaccharomyces	0.41336	1.327e-07
001193-79-9	Kroppenstedtia	0.4145	1.2158e-07
001193-79-9	Lactobacillus	-0.49248	1.3375e-10
001193-79-9	Oceanobacillus	0.52493	4.5478e-12
001193-79-9	Scopulibacillus	0.47794	5.4378e-10
002021-28-5	Acidithiobacillus	-0.41377	1.2857e-07
002021-28-5	Diaphorobacter	-0.4033	2.8307e-07
002021-28-5	Pichia	-0.46232	2.2874e-09
002216-51-5	Soehngenia	0.45271	5.3451e-09
013327-56-5	Anaerobacillus	0.46174	2.4091e-09
013327-56-5	Agaricus	0.40342	2.8043e-07
013327-56-5	Entorrhiza	0.41779	9.4273e-08
013327-56-5	Hydropus	0.41743	9.6976e-08
013327-56-5	Lichtheimia	0.43132	3.2214e-08
013327-56-5	Paurocotylis	0.4636	2.0396e-09
013327-56-5	Rasamsonia	0.51372	1.5227e-11
013327-56-5	Rhizopus	0.46053	2.6852e-09
013327-56-5	Saccharomyces	0.66871	6.435e-21
013327-56-5	Sebacina	0.41281	1.3837e-07
013327-56-5	Serendipita	0.41976	8.0907e-08
013327-56-5	Tetrachaetum	0.43035	3.4855e-08
013327-56-5	Tremella	0.46155	2.4515e-09
013327-56-5	Muribaculum	0.44875	7.5245e-09
013327-56-5	Pelospora	0.4402	1.5509e-08
013327-56-5	Peptostreptococcus	0.43022	3.5226e-08
013327-56-5	Selenomonas_4	0.43894	1.7234e-08
014667-55-1	Anaerosalibacter	0.43448	2.4888e-08
014667-55-1	Brachybacterium	0.41679	1.0188e-07
014667-55-1	Pichia	-0.40051	3.477e-07
014667-55-1	Kroppenstedtia	0.45498	4.3848e-09
014667-55-1	Lactobacillus	-0.45839	3.2463e-09
014667-55-1	Oceanobacillus	0.56849	2.6552e-14
014667-55-1	Scopulibacillus	0.49128	1.5046e-10
019329-89-6	Acholeplasma	0.76646	1.9062e-30
019329-89-6	Myrmecridium	0.76646	1.9062e-30
019329-89-6	Phlebia	0.72673	4.4665e-26
019329-89-6	Robillarda	0.70757	3.1077e-24
019329-89-6	Gardnerella	0.63717	1.4267e-18
019329-89-6	Macellibacteroides	0.47455	7.4727e-10
033442-47-6	Bacillus	0.46293	2.1663e-09
033442-47-6	Pichia	-0.60898	1.0774e-16
033442-47-6	Zygosaccharomyces	0.65981	3.1552e-20
033442-47-6	Kroppenstedtia	0.46108	2.5568e-09
033442-47-6	Lactobacillus	-0.55439	1.5238e-13
033442-47-6	Paracoccus	0.42004	7.9115e-08
033442-47-6	Unidentified	0.42804	4.1993e-08
033442-47-6	Veillonella	0.4217	6.9449e-08
041114-00-5	Anaerobacillus	0.42558	5.1123e-08
041114-00-5	Campylobacter	0.41331	1.3316e-07
041114-00-5	Annulohypoxylon	0.43052	3.4373e-08
041114-00-5	Clavispora	0.47335	8.357e-10
041114-00-5	Entorrhiza	0.43023	3.5203e-08
041114-00-5	Hydropus	0.41305	1.3585e-07
041114-00-5	Lichtheimia	0.53131	2.2417e-12
041114-00-5	Rasamsonia	0.51319	1.6112e-11
041114-00-5	Rhizopus	0.57609	1e-14
041114-00-5	Saccharomyces	0.54686	3.7475e-13
041114-00-5	Serendipita	0.47124	1.016e-09
041114-00-5	Synchytrium	0.46326	2.1022e-09
041114-00-5	Tetrachaetum	0.46717	1.4753e-09
041114-00-5	Tremella	0.51558	1.25e-11
041114-00-5	Komagataeibacter	0.42697	4.5731e-08
041114-00-5	Prevotella_2	0.41374	1.2888e-07
041114-00-5	Selenomonas	0.41313	1.3501e-07
7731	Agaricus	0.54372	5.4136e-13
7731	Gibbsiella	1	0
A2	Actinoplanes	0.64938	1.9004e-19
A2	AKYG587	0.54677	3.7887e-13
A2	CAG-352	0.81414	5.3377e-37
A2	Caryophanon	1	0
A2	Chelativorans	0.62818	5.9427e-18
A2	Geosmithia	0.97825	1.1055e-103
A2	Xeromyces	0.82574	6.9613e-39
A2	Halocella	1	0
A2	Herpetosiphon	1	0
A2	Hydrogenispora	0.93837	1.2455e-70
A2	Ignavigranum	0.4658	1.6722e-09
A2	Lutispora	1	0
A2	Parapusillimonas	1	0
A2	Parasutterella	0.90625	1.3842e-57
A2	Peptococcus	0.96911	1.7331e-92
A2	Petrimonas	0.5737	1.3641e-14
A2	Piscinibacter	0.87466	1.0271e-48
A2	Rhizobacter	0.99267	1.2441e-138
A2	Succiniclasticum	1	0
A2	Taibaiella	1	0
A2	Tellurimicrobium	1	0
A2	Thiopseudomonas	1	0
A2	Woeseia	1	0
A2	Yimella	1	0
Acetivibrio	Olsenella	1	0
Acetivibrio	Phaeodactylibacter	1	0
Acetoanaerobium	Bilophila	1	0
Acetoanaerobium	Family_XIII_AD3011_group	1	0
Acetoanaerobium	Antennariella	1	0
Acetoanaerobium	Lichtheimia	0.47106	1.0335e-09
Acetoanaerobium	Rasamsonia	0.6083	1.1891e-16
Acetoanaerobium	Proteiniclasticum	1	0
Acetobacter	Amaricoccus	0.5031	4.5969e-11
Acetobacter	Ameyamaea	0.74321	8.6248e-28
Acetobacter	Aquamicrobium	0.74321	8.6248e-28
Acetobacter	Campylobacter	0.46194	2.3671e-09
Acetobacter	Catonella	0.59251	1.1109e-15
Acetobacter	Chiayiivirga	0.51621	1.1692e-11
Acetobacter	Cohnella	0.74321	8.6248e-28
Acetobacter	Coprococcus_3	0.74321	8.6248e-28
Acetobacter	Dongia	0.74402	7.0398e-28
Acetobacter	Elizabethkingia	0.74321	8.6248e-28
Acetobacter	F0058	0.46855	1.3017e-09
Acetobacter	F0332	0.57427	1.2672e-14
Acetobacter	Fusobacterium	0.45659	3.8053e-09
Acetobacter	Trichosporonoides	0.72903	2.6218e-26
Acetobacter	Haliangium	0.47905	4.8991e-10
Acetobacter	Hirschia	0.68055	7.1253e-22
Acetobacter	Hyphomicrobium	0.57072	1.9988e-14
Acetobacter	Iamia	0.5735	1.3992e-14
Acetobacter	Ilumatobacter	0.47442	7.567e-10
Acetobacter	Johnsonella	0.45297	5.2234e-09
Acetobacter	Komagataeibacter	0.6467	2.9811e-19
Acetobacter	Methylophilus	0.45856	3.1978e-09
Acetobacter	Neisseria	0.53847	9.9523e-13
Acetobacter	Neochlamydia	0.74321	8.6248e-28
Acetobacter	Nitrosomonas	0.55128	2.2147e-13
Acetobacter	Novosphingobium	0.53866	9.7351e-13
Acetobacter	OLB12	0.68055	7.1252e-22
Acetobacter	Opitutus	0.64405	4.6367e-19
Acetobacter	Phascolarctobacterium	0.4979	7.7853e-11
Acetobacter	Phaselicystis	0.64337	5.1863e-19
Acetobacter	Prevotella_2	0.51606	1.1872e-11
Acetobacter	Rheinheimera	0.41295	1.3694e-07
Acetobacter	Ruminococcaceae_UCG-005	0.72088	1.6932e-25
Acetobacter	Runella	0.74321	8.6248e-28
Acetobacter	Selenomonas	0.41798	9.2918e-08
Acetobacter	Shewanella	0.74321	8.6248e-28
Acetobacter	Stella	0.74321	8.6248e-28
Acetobacter	SWB02	0.41963	8.168e-08
Acetobacter	Thauera	0.61264	6.2889e-17
Acetobacter	Treponema_2	0.59043	1.4771e-15
Acholeplasma	Mortierella	0.42288	6.3318e-08
Acholeplasma	Myrmecridium	1	0
Acholeplasma	Phlebia	0.95108	6.723e-78
Acholeplasma	Robillarda	0.9253	1.2699e-64
Achromobacter	Brevifollis	0.619	2.4326e-17
Achromobacter	Defluviitaleaceae_UCG-011	0.67528	1.9207e-21
Achromobacter	Domibacillus	0.67528	1.9207e-21
Achromobacter	Rheinheimera	0.55522	1.3773e-13
Achromobacter	Shinella	0.67528	1.9207e-21
Achromobacter	Tahibacter	0.69518	4.0489e-23
Acidibacillus	Ferruginibacter	0.5065	3.2397e-11
Acidibacillus	Acremonium	0.58929	1.7266e-15
Acidibacillus	Naumovozyma	0.60888	1.093e-16
Acidibacillus	Ophiocordyceps	0.64153	7.0188e-19
Acidibacillus	Pseudogymnoascus	0.60716	1.4026e-16
Acidibacillus	Purpureocillium	0.44712	8.6481e-09
Acidibacillus	Gluconobacter	0.50564	3.5431e-11
Acidibacillus	Immundisolibacter	0.5967	6.214e-16
Acidibacillus	Moheibacter	0.86185	8.8056e-46
Acidibacillus	Shimazuella	0.48729	2.2239e-10
Acidibacillus	Tepidiphilus	0.66411	1.4746e-20
Acidibacter	A2	0.86372	3.4413e-46
Acidibacter	Acidipropionibacterium	0.42714	4.5125e-08
Acidibacter	Actinoplanes	0.5549	1.4317e-13
Acidibacter	AKYG587	0.46735	1.4516e-09
Acidibacter	Blattabacterium	0.42714	4.5125e-08
Acidibacter	CAG-352	0.69871	1.9744e-23
Acidibacter	Candidatus_Entotheonella	0.42714	4.5125e-08
Acidibacter	Caryophanon	0.86372	3.4413e-46
Acidibacter	Chelativorans	0.53802	1.048e-12
Acidibacter	Clostridioides	0.42714	4.5125e-08
Acidibacter	Enterorhabdus	0.42714	4.5125e-08
Acidibacter	Erysipelatoclostridium	0.42714	4.5125e-08
Acidibacter	Geosmithia	0.84342	4.8374e-42
Acidibacter	Lodderomyces	0.42714	4.5125e-08
Acidibacter	Xeromyces	0.7666	1.8319e-30
Acidibacter	Halocella	0.86372	3.4413e-46
Acidibacter	Helicobacter	0.41348	1.3151e-07
Acidibacter	Herpetosiphon	0.86372	3.4413e-46
Acidibacter	Hydrogenispora	0.80846	4.0069e-36
Acidibacter	IMCC26134	0.42714	4.5125e-08
Acidibacter	Lachnospiraceae_UCG-006	0.82783	3.08e-39
Acidibacter	Legionella	0.43804	1.8572e-08
Acidibacter	Leucobacter	0.44771	8.2259e-09
Acidibacter	Lutispora	0.86372	3.4413e-46
Acidibacter	Malikia	0.42714	4.5125e-08
Acidibacter	Ornithinimicrobium	0.63533	1.9164e-18
Acidibacter	Parapusillimonas	0.86372	3.4413e-46
Acidibacter	Parasutterella	0.78027	3.5669e-32
Acidibacter	Peptococcus	0.83511	1.6389e-40
Acidibacter	Petrimonas	0.48741	2.1967e-10
Acidibacter	Piscinibacter	0.75262	7.8661e-29
Acidibacter	Rhizobacter	0.86746	4.992e-47
Acidibacter	Rufibacter	0.42714	4.5125e-08
Acidibacter	Ruminiclostridium_5	0.42714	4.5125e-08
Acidibacter	SM1A02	0.58319	3.9283e-15
Acidibacter	Solirubrobacter	0.4264	4.7857e-08
Acidibacter	Subgroup_10	0.93812	1.67e-70
Acidibacter	Succiniclasticum	0.86372	3.4413e-46
Acidibacter	Taibaiella	0.86372	3.4413e-46
Acidibacter	Tellurimicrobium	0.86372	3.4413e-46
Acidibacter	Thiopseudomonas	0.86372	3.4413e-46
Acidibacter	Woeseia	0.86372	3.4413e-46
Acidibacter	Xenophilus	0.42714	4.5125e-08
Acidibacter	Yimella	0.86372	3.4413e-46
Acidipropionibacterium	Lodderomyces	1	0
Acidipropionibacterium	IMCC26134	1	0
Acidisoma	Anaeromyxobacter	0.75609	3.17e-29
Acidisoma	Coriobacteriaceae_UCG-002	0.51729	1.041e-11
Acidisoma	Occallatibacter	1	0
Acidisoma	Pseudorhodoplanes	1	0
Acidisoma	Sphaerobacter	1	0
Acidithiobacillus	Acidibacillus	0.95924	1.1425e-83
Acidithiobacillus	Caproiciproducens	0.42297	6.2866e-08
Acidithiobacillus	Diaphorobacter	0.97742	1.7051e-102
Acidithiobacillus	Ferruginibacter	0.61726	3.1647e-17
Acidithiobacillus	Acremonium	0.5343	1.5998e-12
Acidithiobacillus	Naumovozyma	0.59266	1.0882e-15
Acidithiobacillus	Ophiocordyceps	0.64949	1.8672e-19
Acidithiobacillus	Pseudogymnoascus	0.54385	5.3367e-13
Acidithiobacillus	Purpureocillium	0.4177	9.4985e-08
Acidithiobacillus	Gluconobacter	0.58645	2.5376e-15
Acidithiobacillus	Immundisolibacter	0.5277	3.3518e-12
Acidithiobacillus	Moheibacter	0.9334	3.335e-68
Acidithiobacillus	Prevotella_7	0.87004	1.2753e-47
Acidithiobacillus	Shimazuella	0.53921	9.1345e-13
Acidithiobacillus	Soehngenia	0.44511	1.0262e-08
Acidithiobacillus	Sulfobacillus	0.50595	3.4297e-11
Acidithiobacillus	Tepidiphilus	0.63954	9.7136e-19
Acidothermus	Acidisoma	1	0
Acidothermus	Actinoplanes	0.67666	1.4835e-21
Acidothermus	Advenella	0.40879	1.8774e-07
Acidothermus	Anaeromyxobacter	0.75609	3.17e-29
Acidothermus	Butyrivibrio	0.53017	2.5455e-12
Acidothermus	Coriobacteriaceae_UCG-002	0.51729	1.041e-11
Acidothermus	Flavisolibacter	0.41476	1.1913e-07
Acidothermus	Ignavibacterium	1	0
Acidothermus	Nevskia	0.78967	2.0073e-33
Acidothermus	Occallatibacter	1	0
Acidothermus	Pajaroellobacter	1	0
Acidothermus	Pseudorhodoplanes	1	0
Acidothermus	Rheinheimera	0.42082	7.4455e-08
Acidothermus	Sphaerobacter	1	0
Acidovorax	Cupriavidus	0.88032	4.0979e-50
Acidovorax	Iodophanus	0.4292	3.8238e-08
Acidovorax	Itersonilia	0.4292	3.8238e-08
Acidovorax	Pannonibacter	0.4292	3.8238e-08
Acidovorax	Rhodoferax	0.4292	3.8238e-08
Acidovorax	Sphingopyxis	0.67867	1.0164e-21
Acidovorax	Sulfuritalea	0.63776	1.2964e-18
Acinetobacter	Aerococcus	0.4597	2.8902e-09
Acinetobacter	Alloscardovia	0.50693	3.099e-11
Acinetobacter	Alysiella	0.49197	1.406e-10
Acinetobacter	Bergeyella	0.4045	2.5889e-07
Acinetobacter	Blautia	0.45999	2.8164e-09
Acinetobacter	Citricoccus	0.49197	1.406e-10
Acinetobacter	Desemzia	0.42946	3.7435e-08
Acinetobacter	Eremococcus	0.43566	2.2599e-08
Acinetobacter	Exiguobacterium	0.72549	5.9495e-26
Acinetobacter	Schizosaccharomyces	0.62498	9.7633e-18
Acinetobacter	Jatrophihabitans	0.65028	1.6317e-19
Acinetobacter	Jeotgalicoccus	0.55953	8.1353e-14
Acinetobacter	Kineococcus	0.65028	1.6317e-19
Acinetobacter	Lelliottia	0.48952	1.7891e-10
Acinetobacter	Micrococcus	0.66192	2.1738e-20
Acinetobacter	Microvirga	0.65028	1.6317e-19
Acinetobacter	Neomicrococcus	0.49197	1.406e-10
Acinetobacter	Oscillibacter	0.49197	1.406e-10
Acinetobacter	Paraclostridium	0.52186	6.3571e-12
Acinetobacter	Planococcus	0.49709	8.4516e-11
Acinetobacter	Planomicrobium	0.50486	3.8395e-11
Acinetobacter	Pluralibacter	0.65026	1.6389e-19
Acinetobacter	Prevotella_6	0.76808	1.2127e-30
Acinetobacter	Quadrisphaera	0.50942	2.3921e-11
Acinetobacter	Salinithrix	0.49197	1.406e-10
Acinetobacter	Sanguibacter	0.40002	3.6038e-07
Acinetobacter	Shimwellia	0.47998	4.487e-10
Acinetobacter	Solibacillus	0.69984	1.5655e-23
Acinetobacter	Streptomyces	0.46754	1.4267e-09
Acinetobacter	Tatumella	0.50185	5.221e-11
Acinetobacter	Veillonella	0.51669	1.1109e-11
Actinobacillus	Aureimonas	0.70811	2.7709e-24
Actinomadura	Ceriporia	0.95872	2.8887e-83
Actinomadura	Garciella	0.95872	2.8887e-83
Actinomadura	Lachnospiraceae_AC2044_group	0.95872	2.8887e-83
Actinomadura	Nocardiopsis	0.86132	1.1468e-45
Actinomadura	Prevotella_1	0.59621	6.6486e-16
Actinomadura	Pseudolabrys	0.95872	2.8887e-83
Actinomadura	Sh765B-TzT-35	0.78753	3.9212e-33
Actinomyces	A2	0.74608	4.2041e-28
Actinomyces	Acidibacter	0.741	1.4902e-27
Actinomyces	Actinoplanes	0.47636	6.3125e-10
Actinomyces	AKYG587	0.40127	3.2885e-07
Actinomyces	Alysiella	0.55695	1.1158e-13
Actinomyces	Atopobium	0.42198	6.7938e-08
Actinomyces	Bergeyella	0.42271	6.4155e-08
Actinomyces	CAG-352	0.60132	3.2393e-16
Actinomyces	Caryophanon	0.74608	4.2041e-28
Actinomyces	Chelativorans	0.46248	2.2554e-09
Actinomyces	Citricoccus	0.55695	1.1158e-13
Actinomyces	Desemzia	0.4288	3.9505e-08
Actinomyces	Eremococcus	0.43231	2.9717e-08
Actinomyces	Geosmithia	0.72779	3.492e-26
Actinomyces	Xeromyces	0.60664	1.5116e-16
Actinomyces	Halocella	0.74608	4.2041e-28
Actinomyces	Herpetosiphon	0.74608	4.2041e-28
Actinomyces	Hydrogenispora	0.69735	2.61e-23
Actinomyces	Jeotgalicoccus	0.52713	3.57e-12
Actinomyces	Lachnospiraceae_UCG-006	0.87317	2.3368e-48
Actinomyces	Leucobacter	0.67008	5.0151e-21
Actinomyces	Lutispora	0.74608	4.2041e-28
Actinomyces	Neomicrococcus	0.55695	1.1158e-13
Actinomyces	Ornithinimicrobium	0.85136	1.3677e-43
Actinomyces	Oscillibacter	0.55695	1.1158e-13
Actinomyces	Paraclostridium	0.461	2.5753e-09
Actinomyces	Parapusillimonas	0.74608	4.2041e-28
Actinomyces	Parasutterella	0.67277	3.0614e-21
Actinomyces	Peptococcus	0.72042	1.8805e-25
Actinomyces	Petrimonas	0.41701	1.0021e-07
Actinomyces	Piscinibacter	0.64871	2.129e-19
Actinomyces	Planococcus	0.52183	6.3819e-12
Actinomyces	Prevotella_6	0.46262	2.2275e-09
Actinomyces	Quadrisphaera	0.44669	8.9689e-09
Actinomyces	Rhizobacter	0.73932	2.2455e-27
Actinomyces	Salinithrix	0.55695	1.1158e-13
Actinomyces	Sanguibacter	0.46179	2.3994e-09
Actinomyces	Shimwellia	0.54591	4.1914e-13
Actinomyces	SM1A02	0.50118	5.5918e-11
Actinomyces	Subgroup_10	0.73069	1.7753e-26
Actinomyces	Succiniclasticum	0.74608	4.2041e-28
Actinomyces	Taibaiella	0.74608	4.2041e-28
Actinomyces	Tellurimicrobium	0.74608	4.2041e-28
Actinomyces	Thiopseudomonas	0.74608	4.2041e-28
Actinomyces	Woeseia	0.74608	4.2041e-28
Actinomyces	Yimella	0.74608	4.2041e-28
Actinomycetospora	Allostreptomyces	1	0
Actinomycetospora	Jeotgalibaca	1	0
Actinoplanes	Acidisoma	0.67666	1.4835e-21
Actinoplanes	Anaeromyxobacter	0.50725	2.9981e-11
Actinoplanes	Caryophanon	0.64938	1.9004e-19
Actinoplanes	Chelativorans	0.40259	2.9822e-07
Actinoplanes	Geosmithia	0.63349	2.573e-18
Actinoplanes	Xeromyces	0.5281	3.2047e-12
Actinoplanes	Halocella	0.64938	1.9004e-19
Actinoplanes	Herpetosiphon	0.64938	1.9004e-19
Actinoplanes	Hydrogenispora	0.60699	1.4376e-16
Actinoplanes	Ignavibacterium	0.67666	1.4835e-21
Actinoplanes	Lutispora	0.64938	1.9004e-19
Actinoplanes	Nevskia	0.53025	2.5233e-12
Actinoplanes	Occallatibacter	0.67666	1.4835e-21
Actinoplanes	Parapusillimonas	0.64938	1.9004e-19
Actinoplanes	Parasutterella	0.58561	2.8416e-15
Actinoplanes	Peptococcus	0.62707	7.0629e-18
Actinoplanes	Piscinibacter	0.56467	4.3008e-14
Actinoplanes	Pseudorhodoplanes	0.67666	1.4835e-21
Actinoplanes	Rhizobacter	0.64352	5.061e-19
Actinoplanes	Sphaerobacter	0.67666	1.4835e-21
Actinoplanes	Succiniclasticum	0.64938	1.9004e-19
Actinoplanes	Taibaiella	0.64938	1.9004e-19
Actinoplanes	Tellurimicrobium	0.64938	1.9004e-19
Actinoplanes	Thiopseudomonas	0.64938	1.9004e-19
Actinoplanes	Woeseia	0.64938	1.9004e-19
Actinoplanes	Yimella	0.64938	1.9004e-19
Advenella	Acetoanaerobium	0.86693	6.582e-47
Advenella	Acidisoma	0.40879	1.8774e-07
Advenella	Bilophila	0.86693	6.582e-47
Advenella	Cloacibacillus	0.86693	6.582e-47
Advenella	Family_XIII_AD3011_group	0.86693	6.582e-47
Advenella	Antennariella	0.86693	6.582e-47
Advenella	Rasamsonia	0.51145	1.9349e-11
Advenella	Occallatibacter	0.40879	1.8774e-07
Advenella	Petrimonas	0.50491	3.8165e-11
Advenella	Proteiniclasticum	0.86693	6.582e-47
Advenella	Pseudorhodoplanes	0.40879	1.8774e-07
Advenella	Sphaerobacter	0.40879	1.8774e-07
Advenella	Stappia	0.86693	6.582e-47
Aerococcus	Actinomyces	0.44971	6.9266e-09
Aerococcus	Actinomycetospora	0.53184	2.1112e-12
Aerococcus	Allostreptomyces	0.53184	2.1112e-12
Aerococcus	Alysiella	0.82467	1.0536e-38
Aerococcus	Anaerococcus	0.53184	2.1112e-12
Aerococcus	Aneurinibacillus	0.46661	1.5524e-09
Aerococcus	Arachidicoccus	0.53184	2.1112e-12
Aerococcus	Arcticibacter	0.48221	3.6278e-10
Aerococcus	Arthrobacter	0.63373	2.476e-18
Aerococcus	Atopobium	0.48224	3.6182e-10
Aerococcus	Bergeyella	0.63076	3.9616e-18
Aerococcus	Blautia	0.69782	2.3669e-23
Aerococcus	Bosea	0.48365	3.161e-10
Aerococcus	Citricoccus	0.82467	1.0536e-38
Aerococcus	Clostridium_sensu_stricto_3	0.53184	2.1112e-12
Aerococcus	Cnuella	0.53184	2.1112e-12
Aerococcus	Desemzia	0.876	4.8559e-49
Aerococcus	Eremococcus	0.64423	4.4948e-19
Aerococcus	Schizosaccharomyces	0.4594	2.9687e-09
Aerococcus	Georgenia	0.40036	3.5137e-07
Aerococcus	Granulicatella	0.42575	5.0419e-08
Aerococcus	Jeotgalibaca	0.53184	2.1112e-12
Aerococcus	Jeotgalicoccus	0.94043	1.0688e-71
Aerococcus	Leucobacter	0.77464	1.8706e-31
Aerococcus	Micrococcus	0.40868	1.8937e-07
Aerococcus	Mobilicoccus	0.53184	2.1112e-12
Aerococcus	Neomicrococcus	0.82467	1.0536e-38
Aerococcus	Ornithinimicrobium	0.43492	2.4014e-08
Aerococcus	Oscillibacter	0.82467	1.0536e-38
Aerococcus	Paraclostridium	0.70683	3.6407e-24
Aerococcus	Peredibacter	0.47936	4.7553e-10
Aerococcus	Planococcus	0.95686	7.1254e-82
Aerococcus	Planomicrobium	0.85867	4.2468e-45
Aerococcus	Prevotella_6	0.6886	1.5e-22
Aerococcus	Quadrisphaera	0.9526	6.8258e-79
Aerococcus	Salinithrix	0.82467	1.0536e-38
Aerococcus	Sanguibacter	0.7346	7.0249e-27
Aerococcus	Shimwellia	0.81285	8.5029e-37
Aerococcus	Terrimonas	0.48733	2.2144e-10
Aerococcus	Tyzzerella	0.50862	2.6016e-11
Aeromicrobium	Angelakisella	0.43333	2.7349e-08
Aeromicrobium	Butyricicoccus	0.43333	2.7349e-08
Aeromicrobium	Cellulosimicrobium	0.46722	1.4687e-09
Aeromicrobium	Cephalotrichum	0.43333	2.7349e-08
Aeromicrobium	Gluconacetobacter	0.70889	2.3491e-24
Aeromicrobium	Lachnospiraceae_UCG-010	0.43333	2.7349e-08
Aeromicrobium	Leifsonia	0.43333	2.7349e-08
Aeromicrobium	Luteibacter	0.52885	2.9478e-12
Aeromicrobium	Negativibacillus	0.43333	2.7349e-08
Aeromicrobium	Promicromonospora	0.43333	2.7349e-08
Aeromicrobium	Pseudofulvimonas	0.43333	2.7349e-08
Aeromicrobium	Rikenella	0.43333	2.7349e-08
Aeromicrobium	Ruminococcaceae_UCG-013	0.43333	2.7349e-08
Aeromonas	Acetoanaerobium	0.62616	8.1382e-18
Aeromonas	Achromobacter	0.43217	3.0064e-08
Aeromonas	Advenella	0.66074	2.6815e-20
Aeromonas	Bilophila	0.62616	8.1382e-18
Aeromonas	Blvii28_wastewater-sludge_group	0.62616	8.1382e-18
Aeromonas	Brevifollis	0.49908	6.9178e-11
Aeromonas	Cloacibacillus	0.62616	8.1382e-18
Aeromonas	Defluviitaleaceae_UCG-011	0.54627	4.0182e-13
Aeromonas	Domibacillus	0.54627	4.0182e-13
Aeromonas	F0332	0.42936	3.7746e-08
Aeromonas	Family_XIII_AD3011_group	0.62616	8.1382e-18
Aeromonas	Antennariella	0.62616	8.1382e-18
Aeromonas	Lichtheimia	0.4671	1.4858e-09
Aeromonas	Rasamsonia	0.45794	3.3795e-09
Aeromonas	Lentimicrobium	0.62616	8.1382e-18
Aeromonas	Proteiniclasticum	0.62616	8.1382e-18
Aeromonas	Rheinheimera	0.65069	1.5233e-19
Aeromonas	Shinella	0.54627	4.0182e-13
Aeromonas	Stappia	0.62616	8.1382e-18
Aeromonas	Tahibacter	0.59131	1.3091e-15
Aeromonas	Tissierella	0.57798	7.817e-15
Afipia	Brevibacillus	0.98594	1.1151e-117
Afipia	Candidatus_Protochlamydia	0.95599	3.042e-81
Afipia	Pandoraea	0.98594	1.1151e-117
Agathobacter	Alcaligenes	0.79026	1.6695e-33
Agathobacter	Enteractinococcus	0.67508	1.9947e-21
Agathobacter	Flavonifractor	0.96754	6.6395e-91
Agathobacter	Leiothecium	0.91572	7.1007e-61
Agathobacter	Ruminiclostridium_6	0.89112	5.3853e-53
Agathobacter	Ruminococcaceae_NK4A214_group	0.56382	4.7834e-14
Agathobacter	Ruminococcus_2	0.87796	1.6041e-49
Aggregatibacter	Anaeroglobus	0.64846	2.2204e-19
Aggregatibacter	Catonella	0.46651	1.5674e-09
Aggregatibacter	Chryseomicrobium	0.63252	2.9989e-18
Aggregatibacter	CL500-29_marine_group	0.40436	2.6162e-07
Aggregatibacter	Desmospora	0.45312	5.1553e-09
Aggregatibacter	Dietzia	0.63252	2.9989e-18
Aggregatibacter	F0058	0.71041	1.6963e-24
Aggregatibacter	F0332	0.482	3.7018e-10
Aggregatibacter	Filifactor	0.43145	3.1886e-08
Aggregatibacter	Hydrogenispora	0.42955	3.7167e-08
Aggregatibacter	Hyphomicrobium	0.44171	1.3672e-08
Aggregatibacter	IS-44	0.62669	7.4944e-18
Aggregatibacter	Johnsonella	0.67368	2.5873e-21
Aggregatibacter	Kingella	0.41971	8.1201e-08
Aggregatibacter	Lachnoclostridium_5	0.63252	2.9989e-18
Aggregatibacter	OM27_clade	0.59637	6.5015e-16
Aggregatibacter	Parvimonas	0.70089	1.2608e-23
Aggregatibacter	Pusillimonas	0.4474	8.4406e-09
Aggregatibacter	Ruminiclostridium_1	0.63252	2.9989e-18
Aggregatibacter	Selenomonas	0.44002	1.5753e-08
Aggregatibacter	Solobacterium	0.5287	2.9987e-12
Aggregatibacter	SWB02	0.44481	1.0528e-08
Agromyces	Cladosporium	0.79949	8.4826e-35
Agromyces	Filobasidium	0.77168	4.3739e-31
Agromyces	Fitzroyomyces	1	0
Agromyces	Purpureocillium	0.60567	1.7392e-16
Agromyces	Mycetocola	1	0
Agromyces	Peptoniphilus	0.96227	4.0557e-86
Akkermansia	Angelakisella	0.72238	1.2071e-25
Akkermansia	Butyricicoccus	0.72238	1.2071e-25
Akkermansia	Ferrovibrio	0.61708	3.248e-17
Akkermansia	Cephalotrichum	0.72238	1.2071e-25
Akkermansia	Ceriporia	0.40353	2.7818e-07
Akkermansia	Hypsizygus	0.55046	2.4441e-13
Akkermansia	Nakaseomyces	0.53122	2.2638e-12
Akkermansia	Garciella	0.40353	2.7818e-07
Akkermansia	Lachnospiraceae_AC2044_group	0.40353	2.7818e-07
Akkermansia	Lachnospiraceae_UCG-010	0.72238	1.2071e-25
Akkermansia	Leifsonia	0.72238	1.2071e-25
Akkermansia	Macrococcus	0.56866	2.5996e-14
Akkermansia	Negativibacillus	0.72238	1.2071e-25
Akkermansia	Niveispirillum	0.46998	1.1418e-09
Akkermansia	Pelagibacterium	0.72238	1.2071e-25
Akkermansia	Phascolarctobacterium	0.5112	1.9852e-11
Akkermansia	Prauserella	0.6821	5.2947e-22
Akkermansia	Promicromonospora	0.72238	1.2071e-25
Akkermansia	Pseudofulvimonas	0.72238	1.2071e-25
Akkermansia	Pseudolabrys	0.40353	2.7818e-07
Akkermansia	Rikenella	0.72238	1.2071e-25
Akkermansia	Ruminiclostridium_9	0.45699	3.6724e-09
Akkermansia	Ruminococcaceae_UCG-013	0.72238	1.2071e-25
AKYG587	Ammoniphilus	0.83362	3.0243e-40
AKYG587	CAG-352	0.44085	1.4697e-08
AKYG587	Caryophanon	0.54677	3.7887e-13
AKYG587	Didymella	0.68402	3.6625e-22
AKYG587	Exophiala	0.58146	4.9409e-15
AKYG587	Geosmithia	0.53342	1.7669e-12
AKYG587	Xeromyces	0.44483	1.0506e-08
AKYG587	Halocella	0.54677	3.7887e-13
AKYG587	Herpetosiphon	0.54677	3.7887e-13
AKYG587	Hydrogenispora	0.51113	2.0015e-11
AKYG587	Lutispora	0.54677	3.7887e-13
AKYG587	Murdochiella	0.49137	1.4919e-10
AKYG587	Nannocystis	0.81405	5.5192e-37
AKYG587	Neo-b11	0.83362	3.0243e-40
AKYG587	Parapusillimonas	0.54677	3.7887e-13
AKYG587	Parasutterella	0.49313	1.2534e-10
AKYG587	Peptococcus	0.52803	3.2304e-12
AKYG587	Piscinibacter	0.47551	6.8337e-10
AKYG587	Rhizobacter	0.54185	6.7332e-13
AKYG587	Succiniclasticum	0.54677	3.7887e-13
AKYG587	Taibaiella	0.54677	3.7887e-13
AKYG587	Tellurimicrobium	0.54677	3.7887e-13
AKYG587	Thiopseudomonas	0.54677	3.7887e-13
AKYG587	Woeseia	0.54677	3.7887e-13
AKYG587	Yimella	0.54677	3.7887e-13
Alcaligenes	Leiothecium	0.79447	4.3709e-34
Alcaligenes	Neocucurbitaria	0.40216	3.0795e-07
Alishewanella	Talaromyces	0.98437	2.7456e-114
Alistipes	Acidibacter	0.40223	3.0638e-07
Alistipes	Acidipropionibacterium	0.95317	2.8318e-79
Alistipes	Blattabacterium	0.95317	2.8318e-79
Alistipes	Butyrivibrio	0.83573	1.2691e-40
Alistipes	Candidatus_Entotheonella	0.95317	2.8318e-79
Alistipes	Candidatus_Saccharimonas	0.49521	1.0201e-10
Alistipes	Chryseolinea	0.77928	4.7855e-32
Alistipes	Clostridioides	0.95317	2.8318e-79
Alistipes	Conexibacter	0.88709	6.9342e-52
Alistipes	Coriobacteriaceae_UCG-002	0.84262	6.8422e-42
Alistipes	Enterorhabdus	0.95317	2.8318e-79
Alistipes	Erysipelatoclostridium	0.95317	2.8318e-79
Alistipes	Lodderomyces	0.95317	2.8318e-79
Alistipes	Helicobacter	0.92634	4.673e-65
Alistipes	IMCC26134	0.95317	2.8318e-79
Alistipes	Isoptericola	0.89606	2.0573e-54
Alistipes	Malikia	0.95317	2.8318e-79
Alistipes	Microbispora	0.87342	2.0383e-48
Alistipes	Mycobacterium	0.59289	1.0546e-15
Alistipes	Phenylobacterium	0.79821	1.2912e-34
Alistipes	Pseudonocardia	0.74244	1.0428e-27
Alistipes	Rufibacter	0.95317	2.8318e-79
Alistipes	Ruminiclostridium_5	0.95317	2.8318e-79
Alistipes	Sh765B-TzT-35	0.53307	1.8376e-12
Alistipes	Subgroup_10	0.50954	2.3629e-11
Alistipes	Xenophilus	0.95317	2.8318e-79
Alkanindiges	Anaerosporobacter	0.61568	4.007e-17
Alkanindiges	Duganella	1	0
Alkanindiges	Fluviicola	0.93261	7.8488e-68
Alkanindiges	Arachnomyces	1	0
Alkanindiges	Chloridium	0.84049	1.7129e-41
Alkanindiges	Chrysosporium	0.70703	3.4884e-24
Alkanindiges	Clohesyomyces	0.87017	1.1913e-47
Alkanindiges	Clonostachys	0.90101	6.5099e-56
Alkanindiges	Gaeumannomyces	0.90433	5.8335e-57
Alkanindiges	Hongkongmyces	0.83674	8.3531e-41
Alkanindiges	Humicola	0.83445	2.1552e-40
Alkanindiges	Paraphaeosphaeria	0.9517	2.6703e-78
Alkanindiges	Penicillifer	0.71836	2.9775e-25
Alkanindiges	Psilocybe	0.48847	1.9811e-10
Alkanindiges	Ramularia	0.98312	8.2045e-112
Alkanindiges	Ustilaginoidea	1	0
Alkanindiges	Westerdykella	0.44825	7.8513e-09
Alloprevotella	Anaerotruncus	0.89664	1.381e-54
Alloprevotella	Denitratisoma	0.40519	2.4584e-07
Alloprevotella	Ensifer	0.6791	9.376e-22
Alloprevotella	Acaulospora	0.89664	1.381e-54
Alloprevotella	Cenococcum	0.61877	2.5178e-17
Alloprevotella	Clavaria	0.67851	1.0492e-21
Alloprevotella	Entorrhiza	0.63298	2.7874e-18
Alloprevotella	Glomus	0.67973	8.3239e-22
Alloprevotella	Hydropus	0.64344	5.1268e-19
Alloprevotella	Hygrocybe	0.89664	1.381e-54
Alloprevotella	Meliniomyces	0.57199	1.7002e-14
Alloprevotella	Mycosymbioces	0.63263	2.9488e-18
Alloprevotella	Oidiodendron	0.89664	1.381e-54
Alloprevotella	Phialocephala	0.89664	1.381e-54
Alloprevotella	Physisporinus	0.89664	1.381e-54
Alloprevotella	Sebacina	0.70144	1.1251e-23
Alloprevotella	Tetrachaetum	0.57079	1.9827e-14
Alloprevotella	Thelephora	0.89664	1.381e-54
Alloprevotella	Triscelophorus	0.70411	6.4499e-24
Alloprevotella	Intestinimonas	0.89664	1.381e-54
Alloprevotella	Kaistia	0.89664	1.381e-54
Alloprevotella	Murdochiella	0.71398	7.8276e-25
Alloprevotella	Muribaculum	0.76937	8.4279e-31
Alloprevotella	Phocaeicola	0.89664	1.381e-54
Alloprevotella	Prevotellaceae_UCG-001	0.87719	2.4802e-49
Alloprevotella	Pseudoduganella	0.89664	1.381e-54
Alloprevotella	Rugamonas	0.89664	1.381e-54
Alloprevotella	Ruminococcus_1	0.48183	3.7602e-10
Alloprevotella	SM1A02	0.63672	1.5328e-18
Allorhizobium-Neorhizobium-Pararhizobium-Rhizobium	Asticcacaulis	0.74213	1.1278e-27
Allorhizobium-Neorhizobium-Pararhizobium-Rhizobium	Azospirillum	0.7879	3.4987e-33
Allorhizobium-Neorhizobium-Pararhizobium-Rhizobium	Candidatus_Microthrix	0.7879	3.4987e-33
Allorhizobium-Neorhizobium-Pararhizobium-Rhizobium	Candidatus_Solibacter	0.5013	5.5249e-11
Allorhizobium-Neorhizobium-Pararhizobium-Rhizobium	Chitinophaga	0.60559	1.7607e-16
Allorhizobium-Neorhizobium-Pararhizobium-Rhizobium	Dyadobacter	0.54412	5.1664e-13
Allorhizobium-Neorhizobium-Pararhizobium-Rhizobium	Amaurodon	0.55301	1.7989e-13
Allorhizobium-Neorhizobium-Pararhizobium-Rhizobium	Arnium	0.4819	3.738e-10
Allorhizobium-Neorhizobium-Pararhizobium-Rhizobium	Arthrinium	0.55301	1.7989e-13
Allorhizobium-Neorhizobium-Pararhizobium-Rhizobium	Cercophora	0.55301	1.7989e-13
Allorhizobium-Neorhizobium-Pararhizobium-Rhizobium	Coniochaeta	0.43923	1.6825e-08
Allorhizobium-Neorhizobium-Pararhizobium-Rhizobium	Coprinellus	0.43671	2.0726e-08
Allorhizobium-Neorhizobium-Pararhizobium-Rhizobium	Emericellopsis	0.55301	1.7989e-13
Allorhizobium-Neorhizobium-Pararhizobium-Rhizobium	Fusicolla	0.44229	1.3019e-08
Allorhizobium-Neorhizobium-Pararhizobium-Rhizobium	Kodamaea	0.45616	3.9534e-09
Allorhizobium-Neorhizobium-Pararhizobium-Rhizobium	Leveillula	0.55301	1.7989e-13
Allorhizobium-Neorhizobium-Pararhizobium-Rhizobium	Neurospora	0.55301	1.7989e-13
Allorhizobium-Neorhizobium-Pararhizobium-Rhizobium	Panaeolus	0.54539	4.4564e-13
Allorhizobium-Neorhizobium-Pararhizobium-Rhizobium	Scopulariopsis	0.41884	8.6905e-08
Allorhizobium-Neorhizobium-Pararhizobium-Rhizobium	Scopuloides	0.52154	6.5865e-12
Allorhizobium-Neorhizobium-Pararhizobium-Rhizobium	Scutellinia	0.55301	1.7989e-13
Allorhizobium-Neorhizobium-Pararhizobium-Rhizobium	Scytalidium	0.55301	1.7989e-13
Allorhizobium-Neorhizobium-Pararhizobium-Rhizobium	Trichomonascus	0.41612	1.0732e-07
Allorhizobium-Neorhizobium-Pararhizobium-Rhizobium	Leptothrix	0.7879	3.4987e-33
Allorhizobium-Neorhizobium-Pararhizobium-Rhizobium	Methylobacillus	0.86905	2.1564e-47
Allorhizobium-Neorhizobium-Pararhizobium-Rhizobium	Mucilaginibacter	0.76255	5.6039e-30
Allorhizobium-Neorhizobium-Pararhizobium-Rhizobium	Nesterenkonia	0.49771	7.9411e-11
Allorhizobium-Neorhizobium-Pararhizobium-Rhizobium	Peredibacter	0.43792	1.8759e-08
Allorhizobium-Neorhizobium-Pararhizobium-Rhizobium	Thermomonas	0.47908	4.8871e-10
Allorhizobium-Neorhizobium-Pararhizobium-Rhizobium	Zoogloea	0.77882	5.4986e-32
Alloscardovia	Diplosphaera	0.60896	1.0805e-16
Alloscardovia	Kregervanrija	0.60896	1.0805e-16
Alloscardovia	Kineococcus	0.78913	2.3831e-33
Altererythrobacter	Ampullimonas	1	0
Altererythrobacter	Cellulosibacter	1	0
Altererythrobacter	Chryseolinea	0.56712	3.1573e-14
Altererythrobacter	Dekkera	0.98788	1.9076e-122
Altererythrobacter	Luteolibacter	1	0
Altererythrobacter	Sphingorhabdus	1	0
Altererythrobacter	Sulfurifustis	1	0
Alysiella	Schizosaccharomyces	0.41025	1.6809e-07
Amaricoccus	Acetivibrio	0.63582	1.7713e-18
Amaricoccus	Aggregatibacter	0.45367	4.9168e-09
Amaricoccus	Ameyamaea	0.655	7.2881e-20
Amaricoccus	Aquamicrobium	0.655	7.2881e-20
Amaricoccus	Campylobacter	0.78512	8.2383e-33
Amaricoccus	Capnocytophaga	0.59293	1.0489e-15
Amaricoccus	Catonella	0.92199	2.857e-63
Amaricoccus	Chiayiivirga	0.94783	7.2178e-76
Amaricoccus	Cohnella	0.655	7.2881e-20
Amaricoccus	Coprococcus_3	0.655	7.2881e-20
Amaricoccus	Dongia	0.6377	1.31e-18
Amaricoccus	Elizabethkingia	0.655	7.2881e-20
Amaricoccus	F0058	0.83213	5.5505e-40
Amaricoccus	F0332	0.53117	2.2752e-12
Amaricoccus	Trichosporonoides	0.6448	4.0937e-19
Amaricoccus	Haliangium	0.92768	1.2442e-65
Amaricoccus	Hirschia	0.69079	9.7347e-23
Amaricoccus	Hyphomicrobium	0.9145	1.9884e-60
Amaricoccus	Iamia	0.65484	7.4945e-20
Amaricoccus	Ilumatobacter	0.48722	2.2382e-10
Amaricoccus	Johnsonella	0.50588	3.4549e-11
Amaricoccus	Kingella	0.81965	7.0639e-38
Amaricoccus	Komagataeibacter	0.43636	2.1328e-08
Amaricoccus	Leptotrichia	0.57505	1.1457e-14
Amaricoccus	Methylophilus	0.57274	1.543e-14
Amaricoccus	Neochlamydia	0.655	7.2881e-20
Amaricoccus	Nitrosomonas	0.63113	3.7387e-18
Amaricoccus	Nitrospira	0.50427	4.0794e-11
Amaricoccus	Novosphingobium	0.67295	2.9593e-21
Amaricoccus	OLB12	0.69079	9.7346e-23
Amaricoccus	Olsenella	0.63582	1.7713e-18
Amaricoccus	Opitutus	0.81523	3.6062e-37
Amaricoccus	Pelospora	0.5837	3.6691e-15
Amaricoccus	Peptostreptococcus	0.6335	2.566e-18
Amaricoccus	Phaeodactylibacter	0.63582	1.7713e-18
Amaricoccus	Phascolarctobacterium	0.44842	7.7395e-09
Amaricoccus	Phaselicystis	0.71754	3.5743e-25
Amaricoccus	Prevotella_2	0.81483	4.1612e-37
Amaricoccus	Ruminococcaceae_UCG-005	0.6612	2.4729e-20
Amaricoccus	Runella	0.655	7.2881e-20
Amaricoccus	Selenomonas	0.68517	2.9318e-22
Amaricoccus	Selenomonas_3	0.67394	2.4632e-21
Amaricoccus	Selenomonas_4	0.57349	1.4018e-14
Amaricoccus	Shewanella	0.655	7.2881e-20
Amaricoccus	Stella	0.655	7.2881e-20
Amaricoccus	SWB02	0.89383	9.1271e-54
Amaricoccus	Thauera	0.49605	9.3743e-11
Amaricoccus	Treponema_2	0.60746	1.3436e-16
Ameyamaea	Aquamicrobium	1	0
Ameyamaea	Cohnella	1	0
Ameyamaea	Elizabethkingia	1	0
Ameyamaea	Trichosporonoides	0.98685	7.847e-120
Ameyamaea	Hirschia	0.89901	2.6776e-55
Ameyamaea	Hyphomicrobium	0.7528	7.5077e-29
Ameyamaea	Neochlamydia	1	0
Ameyamaea	Nitrosomonas	0.71514	6.0599e-25
Ameyamaea	OLB12	0.89901	2.6773e-55
Ameyamaea	Phascolarctobacterium	0.6954	3.8767e-23
Ameyamaea	Runella	1	0
Ameyamaea	Stella	1	0
Ameyamaea	SWB02	0.54538	4.4613e-13
Ammoniphilus	Didymella	0.82364	1.5649e-38
Ammoniphilus	Exophiala	0.7018	1.0442e-23
Ampullimonas	Cellulosibacter	1	0
Ampullimonas	Dekkera	0.98788	1.9076e-122
Ampullimonas	Luteolibacter	1	0
Ampullimonas	Sulfurifustis	1	0
Anaerobacillus	Alloprevotella	0.52764	3.3733e-12
Anaerobacillus	Anaerotruncus	0.58395	3.5469e-15
Anaerobacillus	Chthoniobacter	0.44025	1.5443e-08
Anaerobacillus	Denitratisoma	0.78447	1.0054e-32
Anaerobacillus	Dubosiella	0.62204	1.5342e-17
Anaerobacillus	Ensifer	0.82128	3.8411e-38
Anaerobacillus	Flavihumibacter	0.53915	9.1989e-13
Anaerobacillus	Acaulospora	0.58395	3.5469e-15
Anaerobacillus	Annulohypoxylon	0.66469	1.3298e-20
Anaerobacillus	Clavaria	0.43775	1.9023e-08
Anaerobacillus	Coniella	0.58017	5.8638e-15
Anaerobacillus	Entorrhiza	0.51737	1.0323e-11
Anaerobacillus	Glomus	0.43855	1.7792e-08
Anaerobacillus	Hydropus	0.60174	3.0519e-16
Anaerobacillus	Hygrocybe	0.58395	3.5469e-15
Anaerobacillus	Mycosymbioces	0.40751	2.0667e-07
Anaerobacillus	Oidiodendron	0.58395	3.5469e-15
Anaerobacillus	Phialocephala	0.58395	3.5469e-15
Anaerobacillus	Physisporinus	0.58395	3.5469e-15
Anaerobacillus	Sebacina	0.49753	8.0805e-11
Anaerobacillus	Serendipita	0.70953	2.0488e-24
Anaerobacillus	Tetrachaetum	0.56096	6.8183e-14
Anaerobacillus	Thelephora	0.58395	3.5469e-15
Anaerobacillus	Tremella	0.72545	6.004e-26
Anaerobacillus	Triscelophorus	0.45465	4.5132e-09
Anaerobacillus	Intestinimonas	0.58395	3.5469e-15
Anaerobacillus	Kaistia	0.58395	3.5469e-15
Anaerobacillus	Lachnospiraceae_UCG-001	0.5773	8.5409e-15
Anaerobacillus	Murdochiella	0.46116	2.5376e-09
Anaerobacillus	Muribaculum	0.66103	2.5481e-20
Anaerobacillus	Phocaeicola	0.58395	3.5469e-15
Anaerobacillus	Prevotellaceae_UCG-001	0.56954	2.3255e-14
Anaerobacillus	Pseudoduganella	0.58395	3.5469e-15
Anaerobacillus	Pseudorhodobacter	0.41266	1.3998e-07
Anaerobacillus	Rugamonas	0.58395	3.5469e-15
Anaerobacillus	SM1A02	0.45406	4.7492e-09
Anaerobacillus	Subdoligranulum	0.5773	8.5409e-15
Anaerococcus	Actinomycetospora	1	0
Anaerococcus	Allostreptomyces	1	0
Anaerococcus	Aneurinibacillus	0.81148	1.3838e-36
Anaerococcus	Arachidicoccus	1	0
Anaerococcus	Arcticibacter	0.91351	4.4946e-60
Anaerococcus	Clostridium_sensu_stricto_3	1	0
Anaerococcus	Cnuella	1	0
Anaerococcus	Ignavigranum	0.74546	4.911e-28
Anaerococcus	Jeotgalibaca	1	0
Anaerococcus	Mobilicoccus	1	0
Anaerococcus	Tyzzerella	0.96098	4.6835e-85
Anaeroglobus	Chryseomicrobium	0.97482	5.2865e-99
Anaeroglobus	Dietzia	0.97482	5.2865e-99
Anaeroglobus	IS-44	0.72926	2.4848e-26
Anaeroglobus	Lachnoclostridium_5	0.97482	5.2865e-99
Anaeroglobus	Ruminiclostridium_1	0.97482	5.2865e-99
Anaeroglobus	Ruminiclostridium_9	0.58753	2.1931e-15
Anaerolinea	Malassezia	0.64731	2.6927e-19
Anaerolinea	Zeaxanthinibacter	0.75616	3.1116e-29
Anaeromyxobacter	Candidatus_Ovatusbacter	0.64941	1.8912e-19
Anaeromyxobacter	Occallatibacter	0.75609	3.17e-29
Anaeromyxobacter	Pseudorhodoplanes	0.75609	3.17e-29
Anaeromyxobacter	Ruminococcaceae_UCG-010	0.64941	1.8912e-19
Anaeromyxobacter	Sphaerobacter	0.75609	3.17e-29
Anaerosalibacter	Anaeroglobus	0.62898	5.2434e-18
Anaerosalibacter	Chryseomicrobium	0.65304	1.0208e-19
Anaerosalibacter	Dietzia	0.65304	1.0208e-19
Anaerosalibacter	IS-44	0.46936	1.2086e-09
Anaerosalibacter	Lachnoclostridium_5	0.65304	1.0208e-19
Anaerosalibacter	OM27_clade	0.45328	5.0863e-09
Anaerosalibacter	Parvimonas	0.58402	3.5132e-15
Anaerosalibacter	Pseudogracilibacillus	0.55101	2.2892e-13
Anaerosalibacter	Pusillimonas	0.4072	2.116e-07
Anaerosalibacter	Ruminiclostridium_1	0.65304	1.0208e-19
Anaerosalibacter	Saccharopolyspora	0.41326	1.337e-07
Anaerosporobacter	Actinomycetospora	0.73466	6.9268e-27
Anaerosporobacter	Allostreptomyces	0.73466	6.9268e-27
Anaerosporobacter	Anaerococcus	0.73466	6.9268e-27
Anaerosporobacter	Aneurinibacillus	0.59128	1.3155e-15
Anaerosporobacter	Arachidicoccus	0.73466	6.9268e-27
Anaerosporobacter	Arcticibacter	0.66868	6.4777e-21
Anaerosporobacter	Clostridium_sensu_stricto_3	0.73466	6.9268e-27
Anaerosporobacter	Cnuella	0.73466	6.9268e-27
Anaerosporobacter	Duganella	0.61568	4.007e-17
Anaerosporobacter	Arachnomyces	0.61568	4.007e-17
Anaerosporobacter	Chloridium	0.51236	1.7576e-11
Anaerosporobacter	Chrysosporium	0.42695	4.5802e-08
Anaerosporobacter	Clohesyomyces	0.531	2.3207e-12
Anaerosporobacter	Clonostachys	0.55055	2.4189e-13
Anaerosporobacter	Gaeumannomyces	0.55387	1.6224e-13
Anaerosporobacter	Hongkongmyces	0.50871	2.5754e-11
Anaerosporobacter	Humicola	0.50733	2.9739e-11
Anaerosporobacter	Paraphaeosphaeria	0.58385	3.5953e-15
Anaerosporobacter	Penicillifer	0.43754	1.9349e-08
Anaerosporobacter	Ramularia	0.60277	2.6366e-16
Anaerosporobacter	Ustilaginoidea	0.61568	4.007e-17
Anaerosporobacter	Ignavigranum	0.54197	6.6408e-13
Anaerosporobacter	Jeotgalibaca	0.73466	6.9268e-27
Anaerosporobacter	Leucobacter	0.49462	1.0818e-10
Anaerosporobacter	Mobilicoccus	0.73466	6.9268e-27
Anaerosporobacter	Prevotella_1	0.46656	1.5606e-09
Anaerosporobacter	Terrimonas	0.67562	1.8051e-21
Anaerosporobacter	Tyzzerella	0.70433	6.1593e-24
Anaerotruncus	Acaulospora	1	0
Anaerotruncus	Cenococcum	0.69603	3.4093e-23
Anaerotruncus	Clavaria	0.76207	6.3865e-30
Anaerotruncus	Entorrhiza	0.71437	7.1787e-25
Anaerotruncus	Glomus	0.76342	4.4163e-30
Anaerotruncus	Hydropus	0.72564	5.7421e-26
Anaerotruncus	Hygrocybe	1	0
Anaerotruncus	Meliniomyces	0.64424	4.4926e-19
Anaerotruncus	Mycosymbioces	0.71136	1.382e-24
Anaerotruncus	Oidiodendron	1	0
Anaerotruncus	Phialocephala	1	0
Anaerotruncus	Physisporinus	1	0
Anaerotruncus	Sebacina	0.78926	2.2845e-33
Anaerotruncus	Synchytrium	0.41712	9.929e-08
Anaerotruncus	Tetrachaetum	0.64704	2.8168e-19
Anaerotruncus	Thelephora	1	0
Anaerotruncus	Triscelophorus	0.79034	1.6295e-33
Anaerotruncus	Intestinimonas	1	0
Anaerotruncus	Kaistia	1	0
Anaerotruncus	Murdochiella	0.80122	4.7656e-35
Anaerotruncus	Muribaculum	0.86224	7.2346e-46
Anaerotruncus	Phocaeicola	1	0
Anaerotruncus	Rugamonas	1	0
Ancylobacter	Amaurodon	0.5671	3.1655e-14
Ancylobacter	Arnium	0.4783	5.2579e-10
Ancylobacter	Arthrinium	0.5671	3.1655e-14
Ancylobacter	Cercophora	0.5671	3.1655e-14
Ancylobacter	Coprinellus	0.45147	5.9507e-09
Ancylobacter	Didymella	0.4348	2.4262e-08
Ancylobacter	Emericellopsis	0.5671	3.1655e-14
Ancylobacter	Erythrobasidium	0.81081	1.7565e-36
Ancylobacter	Leveillula	0.5671	3.1655e-14
Ancylobacter	Mortierella	0.65725	4.9339e-20
Ancylobacter	Neurospora	0.5671	3.1655e-14
Ancylobacter	Panaeolus	0.56017	7.5232e-14
Ancylobacter	Penicillifer	0.55679	1.1385e-13
Ancylobacter	Pithoascus	0.66694	8.8644e-21
Ancylobacter	Pseudeurotium	0.43882	1.74e-08
Ancylobacter	Scopuloides	0.53673	1.214e-12
Ancylobacter	Scutellinia	0.5671	3.1655e-14
Ancylobacter	Scytalidium	0.5671	3.1655e-14
Ancylobacter	HSB_OF53-F07	0.75202	9.1934e-29
Ancylobacter	Pigmentiphaga	0.81081	1.7565e-36
Aneurinibacillus	Actinomycetospora	0.81148	1.3838e-36
Aneurinibacillus	Allostreptomyces	0.81148	1.3838e-36
Aneurinibacillus	Arachidicoccus	0.81148	1.3838e-36
Aneurinibacillus	Arcticibacter	0.73908	2.3824e-27
Aneurinibacillus	Candidatus_Ovatusbacter	0.48102	4.0648e-10
Aneurinibacillus	Cardiobacterium	0.41838	9.0038e-08
Aneurinibacillus	Clostridium_sensu_stricto_3	0.81148	1.3838e-36
Aneurinibacillus	Cnuella	0.81148	1.3838e-36
Aneurinibacillus	Geothrix	0.48102	4.0648e-10
Aneurinibacillus	Ignavigranum	0.75361	6.0774e-29
Aneurinibacillus	Jeotgalibaca	0.81148	1.3838e-36
Aneurinibacillus	Lachnospiraceae_XPB1014_group	0.48102	4.0648e-10
Aneurinibacillus	Mobilicoccus	0.81148	1.3838e-36
Aneurinibacillus	Ruminococcaceae_UCG-010	0.48102	4.0648e-10
Aneurinibacillus	Tyzzerella	0.77831	6.3835e-32
Angelakisella	Cephalotrichum	1	0
Angelakisella	Lachnospiraceae_UCG-010	1	0
Angelakisella	Pseudofulvimonas	1	0
Apibacter	endosymbionts8	0.83607	1.1057e-40
Apibacter	Spiroplasma	0.83607	1.1057e-40
Aquabacterium	Acidovorax	0.93828	1.3784e-70
Aquabacterium	Cupriavidus	0.84229	7.9006e-42
Aquabacterium	Iodophanus	0.45539	4.23e-09
Aquabacterium	Itersonilia	0.45539	4.23e-09
Aquabacterium	Pannonibacter	0.45539	4.23e-09
Aquabacterium	Rhodoferax	0.45539	4.23e-09
Aquabacterium	Sphingopyxis	0.68924	1.3237e-22
Aquabacterium	Sulfuritalea	0.59735	5.6714e-16
Aquamicrobium	Elizabethkingia	1	0
Aquamicrobium	Trichosporonoides	0.98685	7.847e-120
Aquamicrobium	Runella	1	0
Arachidicoccus	Actinomycetospora	1	0
Arachidicoccus	Allostreptomyces	1	0
Arachidicoccus	Jeotgalibaca	1	0
Arcobacter	7731	0.96839	9.5628e-92
Arcobacter	Agaricus	0.52464	4.6958e-12
Arcobacter	Georgenia	0.72333	9.7366e-26
Arcobacter	Gibbsiella	0.96839	9.5628e-92
Arcobacter	Hirschia	0.41622	1.0647e-07
Arcobacter	Iamia	0.46242	2.267e-09
Arcobacter	Kurthia	0.96839	9.5628e-92
Arcobacter	Lachnobacterium	0.96839	9.5628e-92
Arcobacter	Methylophilus	0.72232	1.2229e-25
Arcobacter	Nitrosomonas	0.67062	4.5447e-21
Arcobacter	OLB12	0.41622	1.0648e-07
Arcobacter	Opitutus	0.4615	2.4619e-09
Arcobacter	Phaselicystis	0.44908	7.3132e-09
Arcobacter	Succinivibrionaceae_UCG-001	0.96839	9.5628e-92
Arcticibacter	Actinomycetospora	0.91351	4.4946e-60
Arcticibacter	Allostreptomyces	0.91351	4.4946e-60
Arcticibacter	Arachidicoccus	0.91351	4.4946e-60
Arcticibacter	Clostridium_sensu_stricto_3	0.91351	4.4946e-60
Arcticibacter	Cnuella	0.91351	4.4946e-60
Arcticibacter	Ignavigranum	0.6784	1.0697e-21
Arcticibacter	Jeotgalibaca	0.91351	4.4946e-60
Arcticibacter	Mobilicoccus	0.91351	4.4946e-60
Arcticibacter	Tyzzerella	0.87711	2.5928e-49
Arsenicicoccus	FFCH7168	0.7431	8.8481e-28
Arsenicicoccus	Alternaria	0.44964	6.9668e-09
Arsenicicoccus	Galactomyces	0.52963	2.7047e-12
Arsenicicoccus	Pseudonocardia	0.45327	5.0888e-09
Arthrobacter	Actinomycetospora	0.41016	1.6927e-07
Arthrobacter	Allostreptomyces	0.41016	1.6927e-07
Arthrobacter	Alysiella	0.49296	1.2749e-10
Arthrobacter	Anaerococcus	0.41016	1.6927e-07
Arthrobacter	Arachidicoccus	0.41016	1.6927e-07
Arthrobacter	Blautia	0.41445	1.2205e-07
Arthrobacter	Bryobacter	0.81797	1.3196e-37
Arthrobacter	Citricoccus	0.49296	1.2749e-10
Arthrobacter	Clostridium_sensu_stricto_12	0.4163	1.0583e-07
Arthrobacter	Clostridium_sensu_stricto_3	0.41016	1.6927e-07
Arthrobacter	Cnuella	0.41016	1.6927e-07
Arthrobacter	Desemzia	0.5628	5.4262e-14
Arthrobacter	Conioscypha	0.41122	1.5625e-07
Arthrobacter	Fusicolla	0.51298	1.6464e-11
Arthrobacter	Hypholoma	0.74178	1.2284e-27
Arthrobacter	Lophotrichus	0.43648	2.1116e-08
Arthrobacter	Papiliotrema	0.74178	1.2284e-27
Arthrobacter	Pseudeurotium	0.58923	1.7398e-15
Arthrobacter	Psilocybe	0.50718	3.0218e-11
Arthrobacter	Schizosaccharomyces	0.40019	3.5601e-07
Arthrobacter	Westerdykella	0.62025	2.0139e-17
Arthrobacter	Xylomyces	0.74178	1.2284e-27
Arthrobacter	Inquilinus	0.74178	1.2284e-27
Arthrobacter	Jeotgalibaca	0.41016	1.6927e-07
Arthrobacter	Jeotgalicoccus	0.58834	1.9631e-15
Arthrobacter	Leucobacter	0.52385	5.1205e-12
Arthrobacter	Mobilicoccus	0.41016	1.6927e-07
Arthrobacter	Neomicrococcus	0.49296	1.2749e-10
Arthrobacter	Oscillibacter	0.49296	1.2749e-10
Arthrobacter	Paraclostridium	0.48407	3.0349e-10
Arthrobacter	Planococcus	0.60282	2.6185e-16
Arthrobacter	Planomicrobium	0.54238	6.3334e-13
Arthrobacter	Prevotella_6	0.40885	1.8692e-07
Arthrobacter	Quadrisphaera	0.65332	9.7263e-20
Arthrobacter	Salinithrix	0.49296	1.2749e-10
Arthrobacter	Sanguibacter	0.44285	1.2418e-08
Arthrobacter	Shimwellia	0.48298	3.3702e-10
Arthrobacter	Sulfuritalea	0.54735	3.5373e-13
Arthrobacter	Tepidimicrobium	0.45248	5.4495e-09
Arthrobacter	Waddlia	0.74178	1.2284e-27
Asticcacaulis	Azospirillum	0.94792	6.3633e-76
Asticcacaulis	Candidatus_Microthrix	0.94792	6.3633e-76
Asticcacaulis	Chitinophaga	0.65184	1.2529e-19
Asticcacaulis	Kodamaea	0.56003	7.6528e-14
Asticcacaulis	Rhizopus	0.42729	4.4575e-08
Asticcacaulis	Scopulariopsis	0.51142	1.941e-11
Asticcacaulis	Trichomonascus	0.47205	9.4291e-10
Asticcacaulis	Leptothrix	0.94792	6.3633e-76
Asticcacaulis	Methylobacillus	0.93449	1.0223e-68
Asticcacaulis	Mucilaginibacter	0.90982	8.8021e-59
Asticcacaulis	Zoogloea	0.92101	6.9217e-63
Atlantibacter	Candidatus_Dichloromethanomonas	0.99704	6.3602e-168
Atlantibacter	Arnium	0.45934	2.9855e-09
Atlantibacter	Conioscypha	0.5776	8.2197e-15
Atlantibacter	Coprinellus	0.58884	1.8348e-15
Atlantibacter	Knufia	0.99704	6.3602e-168
Atlantibacter	Lophotrichus	0.79581	2.8326e-34
Atlantibacter	Minutisphaera	0.83025	1.1816e-39
Atlantibacter	Poaceascoma	0.99704	6.3602e-168
Atlantibacter	Sarocladium	0.42102	7.3269e-08
Atlantibacter	Trichoderma	0.76838	1.1161e-30
Atlantibacter	Wallemia	0.98399	1.6616e-113
Atlantibacter	Zopfiella	0.9385	1.0679e-70
Atlantibacter	Rhodoplanes	0.92161	4.0225e-63
Atopobium	Alysiella	0.5917	1.2417e-15
Atopobium	Bergeyella	0.44741	8.439e-09
Atopobium	Citricoccus	0.5917	1.2417e-15
Atopobium	Dermacoccus	0.57214	1.6666e-14
Atopobium	Desemzia	0.46454	1.8731e-09
Atopobium	Eremococcus	0.45787	3.4002e-09
Atopobium	Schizosaccharomyces	0.45388	4.8268e-09
Atopobium	Ilumatobacter	0.55591	1.2672e-13
Atopobium	JG30a-KF-32	0.57214	1.6666e-14
Atopobium	Neomicrococcus	0.5917	1.2417e-15
Atopobium	Ornithinimicrobium	0.40151	3.23e-07
Atopobium	Oscillibacter	0.5917	1.2417e-15
Atopobium	Paraclostridium	0.61603	3.8005e-17
Atopobium	Planococcus	0.55362	1.6732e-13
Atopobium	Prevotella_6	0.49023	1.6684e-10
Atopobium	Salinithrix	0.5917	1.2417e-15
Atopobium	Sanguibacter	0.48934	1.8196e-10
Atopobium	Shimwellia	0.57955	6.3642e-15
Atopostipes	Microascus	0.97809	1.8829e-103
Aureimonas	Schizosaccharomyces	0.5564	1.1938e-13
Aureimonas	Yarrowia	0.67927	9.0804e-22
Aureimonas	Geobacillus	0.70136	1.144e-23
Aureimonas	Luteimonas	0.61708	3.247e-17
Aureimonas	Siccibacter	0.70136	1.144e-23
Aureimonas	Tomitella	0.70136	1.144e-23
Aureimonas	UTBCD1	0.70136	1.144e-23
Azospirillum	Candidatus_Microthrix	1	0
Azospirillum	Kodamaea	0.59452	8.4109e-16
Azospirillum	Rhizopus	0.46324	2.1056e-09
Azospirillum	Scopulariopsis	0.54774	3.375e-13
Azospirillum	Trichomonascus	0.50942	2.3922e-11
Azotobacter	Caldinitratiruptor	0.94816	4.5625e-76
Azotobacter	Fontimonas	0.94816	4.5625e-76
Azotobacter	Melanocarpus	0.92781	1.096e-65
Azotobacter	Peniophora	0.94816	4.5625e-76
Azotobacter	Xerochrysium	0.80331	2.3563e-35
Azotobacter	MM2	0.96806	2.0334e-91
Azotobacter	oc32	0.94816	4.5625e-76
BacC-u-018	Phialosimplex	0.56561	3.8212e-14
BacC-u-018	Pithoascus	0.52187	6.3563e-12
BacC-u-018	Rhizomucor	0.50388	4.2445e-11
BacC-u-018	Trichomonascus	0.42196	6.8051e-08
Bacillus	Buttiauxella	0.48247	3.539e-10
Bacillus	Pichia	-0.42484	5.4201e-08
Bacillus	Schizosaccharomyces	0.42014	7.849e-08
Bacillus	Yarrowia	0.50338	4.4673e-11
Bacillus	Geobacillus	0.48515	2.7356e-10
Bacillus	Lysinibacillus	0.51953	8.1895e-12
Bacillus	Oceanobacillus	0.57392	1.3256e-14
Bacillus	Rummeliibacillus	0.42042	7.6835e-08
Bacillus	Saccharopolyspora	0.42796	4.226e-08
Bacillus	Scopulibacillus	0.6257	8.7294e-18
Bacillus	Siccibacter	0.48515	2.7356e-10
Bacillus	Tomitella	0.48515	2.7356e-10
Bacillus	UTBCD1	0.48515	2.7356e-10
Bacteroides	Acidibacter	0.55783	1.0031e-13
Bacteroides	Acidipropionibacterium	0.8348	1.8663e-40
Bacteroides	Alistipes	0.84918	3.7045e-43
Bacteroides	Blattabacterium	0.8348	1.8663e-40
Bacteroides	Butyrivibrio	0.77671	1.0228e-31
Bacteroides	Candidatus_Entotheonella	0.8348	1.8663e-40
Bacteroides	Candidatus_Saccharimonas	0.41994	7.9756e-08
Bacteroides	Chryseolinea	0.67594	1.6991e-21
Bacteroides	Clostridioides	0.8348	1.8663e-40
Bacteroides	Conexibacter	0.77277	3.2034e-31
Bacteroides	Coriobacteriaceae_UCG-002	0.78167	2.3459e-32
Bacteroides	Enterorhabdus	0.8348	1.8663e-40
Bacteroides	Erysipelatoclostridium	0.8348	1.8663e-40
Bacteroides	Lodderomyces	0.8348	1.8663e-40
Bacteroides	Helicobacter	0.80864	3.7627e-36
Bacteroides	IMCC26134	0.8348	1.8663e-40
Bacteroides	Isoptericola	0.78091	2.9466e-32
Bacteroides	Lachnoclostridium	0.6866	2.2223e-22
Bacteroides	Lachnospiraceae_NK4A136_group	0.70168	1.0699e-23
Bacteroides	Malikia	0.8348	1.8663e-40
Bacteroides	Microbispora	0.79578	2.8574e-34
Bacteroides	Mycobacterium	0.5103	2.182e-11
Bacteroides	Parabacteroides	0.75709	2.4327e-29
Bacteroides	Phenylobacterium	0.69286	6.4585e-23
Bacteroides	Pseudonocardia	0.64308	5.4367e-19
Bacteroides	Rufibacter	0.8348	1.8663e-40
Bacteroides	Ruminiclostridium_5	0.8348	1.8663e-40
Bacteroides	Ruminococcaceae_UCG-014	0.75349	6.2855e-29
Bacteroides	Sh765B-TzT-35	0.5311	2.2944e-12
Bacteroides	Solirubrobacter	0.42631	4.8231e-08
Bacteroides	Subgroup_10	0.63823	1.2022e-18
Bacteroides	Xenophilus	0.8348	1.8663e-40
Bdellovibrio	Atlantibacter	0.91395	3.1427e-60
Bdellovibrio	Candidatus_Dichloromethanomonas	0.91689	2.6248e-61
Bdellovibrio	Arnium	0.41964	8.1649e-08
Bdellovibrio	Conioscypha	0.52824	3.156e-12
Bdellovibrio	Coprinellus	0.53946	8.8725e-13
Bdellovibrio	Knufia	0.91689	2.6248e-61
Bdellovibrio	Lophotrichus	0.73031	1.9406e-26
Bdellovibrio	Minutisphaera	0.76211	6.3167e-30
Bdellovibrio	Poaceascoma	0.91689	2.6248e-61
Bdellovibrio	Trichoderma	0.70267	8.7171e-24
Bdellovibrio	Wallemia	0.9038	8.6613e-57
Bdellovibrio	Zopfiella	0.8622	7.3791e-46
Bdellovibrio	Gaiella	0.54974	2.662e-13
Bdellovibrio	Lawsonella	0.81554	3.2124e-37
Bdellovibrio	Reyranella	0.88854	2.7953e-52
Bdellovibrio	Rhodoplanes	0.84624	1.3957e-42
Belnapia	Alloscardovia	0.60896	1.0805e-16
Belnapia	Candidatus_Saccharimonas	0.66343	1.6634e-20
Belnapia	Diplosphaera	1	0
Belnapia	Friedmanniella	0.90467	4.5203e-57
Belnapia	Kregervanrija	1	0
Belnapia	Microlunatus	0.98344	1.9853e-112
Belnapia	PMMR1	1	0
Belnapia	Propioniciclava	1	0
Belnapia	Stakelama	1	0
Belnapia	Tatumella	0.61872	2.5372e-17
Bergeyella	Alysiella	0.77105	5.2407e-31
Bergeyella	Citricoccus	0.77105	5.2407e-31
Bergeyella	Gibberella	0.43372	2.6499e-08
Bergeyella	Ideonella	0.62363	1.2018e-17
Bergeyella	Neomicrococcus	0.77105	5.2407e-31
Bergeyella	Oscillibacter	0.77105	5.2407e-31
Bergeyella	Prevotella_6	0.64472	4.147e-19
Bergeyella	Salinithrix	0.77105	5.2407e-31
Bergeyella	Sanguibacter	0.64359	5.0005e-19
Bergeyella	Shimwellia	0.75719	2.3671e-29
Bifidobacterium	Anaeroglobus	0.43893	1.7243e-08
Bifidobacterium	Anaeromyxobacter	0.47816	5.3302e-10
Bifidobacterium	Aneurinibacillus	0.48496	2.7846e-10
Bifidobacterium	Candidatus_Ovatusbacter	0.74746	2.9627e-28
Bifidobacterium	Cardiobacterium	0.6517	1.2826e-19
Bifidobacterium	Desmospora	0.58248	4.3183e-15
Bifidobacterium	F0332	0.41782	9.4068e-08
Bifidobacterium	Fibrisoma	0.74746	2.9627e-28
Bifidobacterium	Geothrix	0.74746	2.9627e-28
Bifidobacterium	Haemophilus	0.54494	4.6974e-13
Bifidobacterium	Janibacter	0.42937	3.7725e-08
Bifidobacterium	Jatrophihabitans	0.40635	2.2555e-07
Bifidobacterium	Kineococcus	0.40635	2.2555e-07
Bifidobacterium	Lachnospiraceae_XPB1014_group	0.74746	2.9627e-28
Bifidobacterium	Lautropia	0.65462	7.775e-20
Bifidobacterium	Microvirga	0.40635	2.2555e-07
Bifidobacterium	Parvimonas	0.45074	6.3383e-09
Bifidobacterium	Phenylobacterium	0.57561	1.0653e-14
Bifidobacterium	Ruminococcaceae_UCG-010	0.74746	2.9627e-28
Bifidobacterium	Williamsia	0.54287	5.9825e-13
Bilophila	Family_XIII_AD3011_group	1	0
Bilophila	Antennariella	1	0
Bilophila	Lichtheimia	0.47106	1.0335e-09
Bilophila	Rasamsonia	0.6083	1.1891e-16
Bilophila	Proteiniclasticum	1	0
Blastocatella	Alloscardovia	0.61575	3.9669e-17
Blastocatella	Belnapia	0.99964	1.1864e-235
Blastocatella	Candidatus_Saccharimonas	0.66581	1.0876e-20
Blastocatella	Chthoniobacter	0.50391	4.2317e-11
Blastocatella	Cloacibacterium	0.81189	1.1976e-36
Blastocatella	Cutibacterium	0.75413	5.309e-29
Blastocatella	Diplosphaera	0.99964	1.1864e-235
Blastocatella	Ellin6055	0.98983	4.3644e-128
Blastocatella	Flavisolibacter	0.76517	2.7297e-30
Blastocatella	Friedmanniella	0.90419	6.4932e-57
Blastocatella	Kregervanrija	0.99964	1.1864e-235
Blastocatella	Haemophilus	0.59515	7.7141e-16
Blastocatella	Microlunatus	0.98303	1.2239e-111
Blastocatella	MN_122.2a	0.99964	1.1864e-235
Blastocatella	Modestobacter	0.99964	1.1864e-235
Blastocatella	Nocardioides	0.42671	4.6682e-08
Blastocatella	Nordella	0.57518	1.1255e-14
Blastocatella	Pedobacter	0.65336	9.6607e-20
Blastocatella	PMMR1	0.99964	1.1864e-235
Blastocatella	Propioniciclava	0.99964	1.1864e-235
Blastocatella	Psychroglaciecola	0.98365	7.8912e-113
Blastocatella	Spirosoma	0.95842	4.8242e-83
Blastocatella	Stakelama	0.99964	1.1864e-235
Blastocatella	Tannerella	0.58082	5.3794e-15
Blastocatella	Tatumella	0.62544	9.0895e-18
Blastocatella	Terrisporobacter	0.61685	3.362e-17
Blastocatella	Truepera	0.99441	2.0358e-147
Blastococcus	Debaryomyces	0.61037	8.7932e-17
Blastococcus	Mucor	0.76203	6.4562e-30
Blastococcus	Naganishia	0.88628	1.1419e-51
Blastococcus	Nigrospora	0.94468	5.0537e-74
Blastococcus	Parasitella	0.96558	4.8564e-89
Blastococcus	Spissiomyces	0.96558	4.8564e-89
Blastococcus	Strelitziana	0.96532	8.4381e-89
Blastococcus	Ilumatobacter	0.5899	1.5885e-15
Blastococcus	Romboutsia	0.93711	5.358e-70
Blastococcus	Solirubrobacter	0.77955	4.4176e-32
Blastococcus	Tagaea	0.96558	4.8564e-89
Blastococcus	Turicibacter	0.49196	1.4067e-10
Blattabacterium	Acidipropionibacterium	1	0
Blattabacterium	Lodderomyces	1	0
Blattabacterium	IMCC26134	1	0
Blautia	Actinomyces	0.46892	1.2577e-09
Blautia	Alysiella	0.85064	1.9036e-43
Blautia	Ancylobacter	0.41769	9.5034e-08
Blautia	Atopobium	0.49697	8.5521e-11
Blautia	Bergeyella	0.65331	9.7421e-20
Blautia	Citricoccus	0.85064	1.9036e-43
Blautia	Desemzia	0.66617	1.0193e-20
Blautia	Eremococcus	0.99371	1.3313e-143
Blautia	Erythrobasidium	0.52006	7.7258e-12
Blautia	Pithoascus	0.42559	5.1073e-08
Blautia	Georgenia	0.41735	9.7607e-08
Blautia	HSB_OF53-F07	0.48099	4.0744e-10
Blautia	Jeotgalicoccus	0.80913	3.1684e-36
Blautia	Leucobacter	0.41686	1.0132e-07
Blautia	Neomicrococcus	0.85064	1.9036e-43
Blautia	Ornithinimicrobium	0.44508	1.0292e-08
Blautia	Oscillibacter	0.85064	1.9036e-43
Blautia	Paraclostridium	0.71157	1.3213e-24
Blautia	Peredibacter	0.49743	8.1625e-11
Blautia	Pigmentiphaga	0.52006	7.7258e-12
Blautia	Planococcus	0.80052	6.0167e-35
Blautia	Planomicrobium	0.79576	2.8802e-34
Blautia	Prevotella_6	0.71229	1.1299e-24
Blautia	Quadrisphaera	0.6905	1.0323e-22
Blautia	Salinithrix	0.85064	1.9036e-43
Blautia	Sanguibacter	0.71105	1.4783e-24
Blautia	Shimwellia	0.8357	1.289e-40
Blvii28_wastewater-sludge_group	Acetoanaerobium	1	0
Blvii28_wastewater-sludge_group	Advenella	0.86693	6.582e-47
Blvii28_wastewater-sludge_group	Bilophila	1	0
Blvii28_wastewater-sludge_group	Cloacibacillus	1	0
Blvii28_wastewater-sludge_group	Family_XIII_AD3011_group	1	0
Blvii28_wastewater-sludge_group	Antennariella	1	0
Blvii28_wastewater-sludge_group	Lichtheimia	0.47106	1.0335e-09
Blvii28_wastewater-sludge_group	Rasamsonia	0.6083	1.1891e-16
Blvii28_wastewater-sludge_group	Petrimonas	0.58976	1.6192e-15
Blvii28_wastewater-sludge_group	Proteiniclasticum	1	0
Blvii28_wastewater-sludge_group	Stappia	1	0
Bordetella	Clostridium_sensu_stricto_12	0.59799	5.1832e-16
Bordetella	Cyanobium_PCC-6307	1	0
Bordetella	Mucor	0.51706	1.0673e-11
Bordetella	IS-44	0.65727	4.922e-20
Bordetella	Myroides	0.95791	1.1771e-82
Bordetella	Nocardiopsis	0.4227	6.4211e-08
Bordetella	Proteus	0.74346	8.0928e-28
Bordetella	Sporolactobacillus	1	0
Bordetella	Steroidobacter	1	0
Bordetella	Turicibacter	0.42963	3.6952e-08
Bordetella	Williamsia	0.67322	2.8159e-21
Bordetella	Xylophilus	1	0
Bosea	Actinomycetospora	0.91948	2.7455e-62
Bosea	Allostreptomyces	0.91948	2.7455e-62
Bosea	Anaerococcus	0.91948	2.7455e-62
Bosea	Anaerosporobacter	0.67189	3.5998e-21
Bosea	Aneurinibacillus	0.74286	9.392e-28
Bosea	Arachidicoccus	0.91948	2.7455e-62
Bosea	Arcticibacter	0.83831	4.3196e-41
Bosea	Clostridium_sensu_stricto_3	0.91948	2.7455e-62
Bosea	Cnuella	0.91948	2.7455e-62
Bosea	Desmospora	0.44145	1.3967e-08
Bosea	Friedmanniella	0.43305	2.7992e-08
Bosea	Ignavigranum	0.68162	5.8101e-22
Bosea	Jeotgalibaca	0.91948	2.7455e-62
Bosea	Lachnoclostridium	0.40163	3.2012e-07
Bosea	Leucobacter	0.62267	1.3921e-17
Bosea	Limnohabitans	0.61525	4.2751e-17
Bosea	Mobilicoccus	0.91948	2.7455e-62
Bosea	Prevotella_1	0.58917	1.7534e-15
Bosea	Quadrisphaera	0.46366	2.0289e-09
Bosea	Ruania	0.4436	1.1656e-08
Bosea	Terrimonas	0.84692	1.0276e-42
Bosea	Tyzzerella	0.88249	1.1416e-50
Brachybacterium	Actinomadura	0.81499	3.922e-37
Brachybacterium	Ceriporia	0.83498	1.7317e-40
Brachybacterium	Garciella	0.83498	1.7317e-40
Brachybacterium	Lachnospiraceae_AC2044_group	0.83498	1.7317e-40
Brachybacterium	Nocardiopsis	0.72044	1.8703e-25
Brachybacterium	Prevotella_1	0.45774	3.4392e-09
Brachybacterium	Pseudolabrys	0.83498	1.7317e-40
Brachybacterium	Sediminivirga	0.83498	1.7317e-40
Brachybacterium	Sh765B-TzT-35	0.67936	8.9348e-22
Bradyrhizobium	Ancylobacter	0.40913	1.8297e-07
Bradyrhizobium	Atlantibacter	0.61358	5.476e-17
Bradyrhizobium	Bdellovibrio	0.55791	9.9271e-14
Bradyrhizobium	Brevundimonas	0.62935	4.9474e-18
Bradyrhizobium	Candidatus_Dichloromethanomonas	0.61671	3.4324e-17
Bradyrhizobium	Delftia	0.54996	2.5945e-13
Bradyrhizobium	Arnium	0.59072	1.4193e-15
Bradyrhizobium	Chloridium	0.43156	3.1587e-08
Bradyrhizobium	Chrysosporium	0.57336	1.4244e-14
Bradyrhizobium	Clonostachys	0.48567	2.6005e-10
Bradyrhizobium	Coniochaeta	0.59313	1.0192e-15
Bradyrhizobium	Conioscypha	0.62735	6.7606e-18
Bradyrhizobium	Coprinellus	0.61935	2.3073e-17
Bradyrhizobium	Hongkongmyces	0.49958	6.5732e-11
Bradyrhizobium	Humicola	0.52724	3.5241e-12
Bradyrhizobium	Knufia	0.61671	3.4324e-17
Bradyrhizobium	Lophotrichus	0.58249	4.3128e-15
Bradyrhizobium	Minutisphaera	0.68853	1.5217e-22
Bradyrhizobium	Mortierella	0.48664	2.3671e-10
Bradyrhizobium	Poaceascoma	0.61671	3.4324e-17
Bradyrhizobium	Pseudeurotium	0.47753	5.6544e-10
Bradyrhizobium	Scopuloides	0.48962	1.7719e-10
Bradyrhizobium	Trichoderma	0.60253	2.7305e-16
Bradyrhizobium	Wallemia	0.61003	9.2312e-17
Bradyrhizobium	Zopfiella	0.63104	3.7929e-18
Bradyrhizobium	Jeotgalibacillus	0.44354	1.1715e-08
Bradyrhizobium	Lawsonella	0.58763	2.1636e-15
Bradyrhizobium	Micrococcus	0.41032	1.673e-07
Bradyrhizobium	Ochrobactrum	0.45186	5.7525e-09
Bradyrhizobium	Pseudoxanthomonas	0.8982	4.7304e-55
Bradyrhizobium	Ralstonia	0.74408	6.9384e-28
Bradyrhizobium	Reyranella	0.65215	1.1882e-19
Bradyrhizobium	Rhodoplanes	0.56155	6.3404e-14
Bradyrhizobium	Rhodopseudomonas	0.89342	1.2031e-53
Bradyrhizobium	Tardiphaga	0.58698	2.3599e-15
Bradyrhizobium	Variovorax	0.60335	2.4267e-16
Brevibacterium	Actinomadura	0.82643	5.3356e-39
Brevibacterium	Brachybacterium	0.87245	3.4753e-48
Brevibacterium	Ceriporia	0.85229	8.873e-44
Brevibacterium	Garciella	0.85229	8.873e-44
Brevibacterium	Lachnospiraceae_AC2044_group	0.85229	8.873e-44
Brevibacterium	Nocardiopsis	0.73802	3.0857e-27
Brevibacterium	Prevotella_1	0.51032	2.1779e-11
Brevibacterium	Pseudolabrys	0.85229	8.873e-44
Brevibacterium	Rothia	0.4433	1.1963e-08
Brevibacterium	Sediminivirga	0.85229	8.873e-44
Brevibacterium	Sh765B-TzT-35	0.71167	1.2909e-24
Brevifollis	Defluviitaleaceae_UCG-011	0.92149	4.5032e-63
Brevundimonas	A2	0.5954	7.4464e-16
Brevundimonas	Acidibacter	0.52735	3.4829e-12
Brevundimonas	Actinomyces	0.46301	2.1492e-09
Brevundimonas	AKYG587	0.44227	1.3041e-08
Brevundimonas	Brucella	0.44052	1.51e-08
Brevundimonas	CAG-352	0.47892	4.9595e-10
Brevundimonas	Candidatus_Udaeobacter	0.63507	1.9988e-18
Brevundimonas	Caryophanon	0.5954	7.4464e-16
Brevundimonas	Geosmithia	0.58269	4.1956e-15
Brevundimonas	Gibberella	0.50975	2.3112e-11
Brevundimonas	Xeromyces	0.55176	2.0912e-13
Brevundimonas	Halocella	0.5954	7.4464e-16
Brevundimonas	Herpetosiphon	0.5954	7.4464e-16
Brevundimonas	Hydrogenispora	0.56735	3.069e-14
Brevundimonas	Jeotgalibacillus	0.545	4.661e-13
Brevundimonas	Lachnospiraceae_UCG-006	0.58289	4.0847e-15
Brevundimonas	Lutispora	0.5954	7.4464e-16
Brevundimonas	MND1	0.43188	3.0791e-08
Brevundimonas	Nocardioides	0.42405	5.7726e-08
Brevundimonas	Ochrobactrum	0.43181	3.0948e-08
Brevundimonas	Ornithinimicrobium	0.457	3.6692e-09
Brevundimonas	Parapusillimonas	0.5954	7.4464e-16
Brevundimonas	Parasutterella	0.52947	2.7517e-12
Brevundimonas	Peptococcus	0.57862	7.1909e-15
Brevundimonas	Piscinibacter	0.54835	3.1417e-13
Brevundimonas	Pseudochrobactrum	0.43083	3.3516e-08
Brevundimonas	Pseudoxanthomonas	0.47434	7.6271e-10
Brevundimonas	Rhizobacter	0.58718	2.2967e-15
Brevundimonas	Rhodopseudomonas	0.47362	8.1524e-10
Brevundimonas	Rothia	0.45745	3.5267e-09
Brevundimonas	Ruminofilibacter	0.46534	1.7426e-09
Brevundimonas	Subgroup_10	0.46508	1.7834e-09
Brevundimonas	Succiniclasticum	0.5954	7.4464e-16
Brevundimonas	Taibaiella	0.5954	7.4464e-16
Brevundimonas	Tardiphaga	0.41195	1.4771e-07
Brevundimonas	Tellurimicrobium	0.5954	7.4464e-16
Brevundimonas	Thiopseudomonas	0.5954	7.4464e-16
Brevundimonas	Variovorax	0.41167	1.5094e-07
Brevundimonas	Woeseia	0.5954	7.4464e-16
Brevundimonas	Yimella	0.5954	7.4464e-16
Brucella	AKYG587	0.50832	2.6843e-11
Brucella	Ammoniphilus	0.61798	2.8393e-17
Brucella	Burkholderia-Caballeronia-Paraburkholderia	0.48983	1.7358e-10
Brucella	Carnobacterium	0.59111	1.3469e-15
Brucella	Cellulomonas	0.48852	1.9723e-10
Brucella	Christensenellaceae_R-7_group	0.41513	1.1583e-07
Brucella	Devosia	0.63555	1.8498e-18
Brucella	Ellin6067	0.57073	1.9964e-14
Brucella	Didymella	0.50036	6.0766e-11
Brucella	Exophiala	0.42175	6.9217e-08
Brucella	Malassezia	0.52068	7.232e-12
Brucella	Saitozyma	0.40189	3.1401e-07
Brucella	Gaiella	0.47299	8.6418e-10
Brucella	Gordonia	0.6113	7.6677e-17
Brucella	Herbaspirillum	0.61956	2.2363e-17
Brucella	Intestinibacter	0.61557	4.0747e-17
Brucella	Jeotgalibacillus	0.46089	2.5996e-09
Brucella	Knoellia	0.61669	3.4461e-17
Brucella	MND1	0.43201	3.0467e-08
Brucella	Mycobacterium	0.47197	9.5027e-10
Brucella	Nannocystis	0.60143	3.1897e-16
Brucella	Neo-b11	0.61798	2.8393e-17
Brucella	Olivibacter	0.4	3.6088e-07
Brucella	Psychrobacter	0.57418	1.2821e-14
Brucella	Qipengyuania	0.68191	5.4949e-22
Brucella	Rubrobacter	0.51034	2.1726e-11
Brucella	Salmonella	0.61798	2.8393e-17
Brucella	Singulisphaera	0.53254	1.9507e-12
Brucella	Siphonobacter	0.57969	6.2431e-15
Brucella	Terrisporobacter	0.46664	1.5494e-09
Brucella	Thiobacillus	0.52352	5.3063e-12
Brucella	Vibrio	0.52352	5.3063e-12
Brucella	W5053	0.58377	3.6362e-15
Bryobacter	Actinomycetospora	0.43256	2.9119e-08
Bryobacter	Allostreptomyces	0.43256	2.9119e-08
Bryobacter	Anaerococcus	0.43256	2.9119e-08
Bryobacter	Arachidicoccus	0.43256	2.9119e-08
Bryobacter	Clostridium_sensu_stricto_12	0.4871	2.2642e-10
Bryobacter	Clostridium_sensu_stricto_3	0.43256	2.9119e-08
Bryobacter	Cnuella	0.43256	2.9119e-08
Bryobacter	Edaphobacter	0.40058	3.4598e-07
Bryobacter	Conioscypha	0.48037	4.3224e-10
Bryobacter	Fusicolla	0.59704	5.9221e-16
Bryobacter	Hypholoma	0.86026	1.9409e-45
Bryobacter	Lophotrichus	0.50858	2.6107e-11
Bryobacter	Papiliotrema	0.86026	1.9409e-45
Bryobacter	Pseudeurotium	0.68757	1.8382e-22
Bryobacter	Psilocybe	0.59122	1.3267e-15
Bryobacter	Westerdykella	0.72166	1.4221e-25
Bryobacter	Xylomyces	0.86026	1.9409e-45
Bryobacter	Inquilinus	0.86026	1.9409e-45
Bryobacter	Jeotgalibaca	0.43256	2.9119e-08
Bryobacter	Mobilicoccus	0.43256	2.9119e-08
Bryobacter	Sulfuritalea	0.63757	1.3367e-18
Bryobacter	Tyzzerella	0.41327	1.336e-07
Bryobacter	Waddlia	0.86026	1.9409e-45
Burkholderia-Caballeronia-Paraburkholderia	A2	0.4467	8.9647e-09
Burkholderia-Caballeronia-Paraburkholderia	Actinomyces	0.41681	1.017e-07
Burkholderia-Caballeronia-Paraburkholderia	Actinoplanes	0.42883	3.9401e-08
Burkholderia-Caballeronia-Paraburkholderia	AKYG587	0.72415	8.071e-26
Burkholderia-Caballeronia-Paraburkholderia	Ammoniphilus	0.57019	2.1407e-14
Burkholderia-Caballeronia-Paraburkholderia	Candidatus_Udaeobacter	0.56482	4.218e-14
Burkholderia-Caballeronia-Paraburkholderia	Carnobacterium	0.54185	6.732e-13
Burkholderia-Caballeronia-Paraburkholderia	Caryophanon	0.4467	8.9647e-09
Burkholderia-Caballeronia-Paraburkholderia	Cellulomonas	0.53505	1.4705e-12
Burkholderia-Caballeronia-Paraburkholderia	Ellin6067	0.59062	1.4391e-15
Burkholderia-Caballeronia-Paraburkholderia	Didymella	0.45668	3.7759e-09
Burkholderia-Caballeronia-Paraburkholderia	Geosmithia	0.43198	3.0542e-08
Burkholderia-Caballeronia-Paraburkholderia	Gordonia	0.55721	1.0816e-13
Burkholderia-Caballeronia-Paraburkholderia	Halocella	0.4467	8.9647e-09
Burkholderia-Caballeronia-Paraburkholderia	Herbaspirillum	0.55388	1.6202e-13
Burkholderia-Caballeronia-Paraburkholderia	Herpetosiphon	0.4467	8.9647e-09
Burkholderia-Caballeronia-Paraburkholderia	Hydrogenispora	0.41246	1.4212e-07
Burkholderia-Caballeronia-Paraburkholderia	Intestinibacter	0.56732	3.08e-14
Burkholderia-Caballeronia-Paraburkholderia	Knoellia	0.5718	1.7419e-14
Burkholderia-Caballeronia-Paraburkholderia	Lachnospiraceae_UCG-006	0.47605	6.495e-10
Burkholderia-Caballeronia-Paraburkholderia	Legionella	0.45192	5.7245e-09
Burkholderia-Caballeronia-Paraburkholderia	Lutispora	0.4467	8.9647e-09
Burkholderia-Caballeronia-Paraburkholderia	Mycobacterium	0.43096	3.3177e-08
Burkholderia-Caballeronia-Paraburkholderia	Nannocystis	0.55341	1.715e-13
Burkholderia-Caballeronia-Paraburkholderia	Neo-b11	0.57019	2.1407e-14
Burkholderia-Caballeronia-Paraburkholderia	Ornithinimicrobium	0.41398	1.2657e-07
Burkholderia-Caballeronia-Paraburkholderia	Parapusillimonas	0.4467	8.9647e-09
Burkholderia-Caballeronia-Paraburkholderia	Peptococcus	0.42652	4.7416e-08
Burkholderia-Caballeronia-Paraburkholderia	Psychrobacter	0.53889	9.4745e-13
Burkholderia-Caballeronia-Paraburkholderia	Rhizobacter	0.4403	1.5384e-08
Burkholderia-Caballeronia-Paraburkholderia	Salmonella	0.57019	2.1407e-14
Burkholderia-Caballeronia-Paraburkholderia	Singulisphaera	0.80116	4.8526e-35
Burkholderia-Caballeronia-Paraburkholderia	Siphonobacter	0.53227	2.013e-12
Burkholderia-Caballeronia-Paraburkholderia	Succiniclasticum	0.4467	8.9647e-09
Burkholderia-Caballeronia-Paraburkholderia	Taibaiella	0.4467	8.9647e-09
Burkholderia-Caballeronia-Paraburkholderia	Tellurimicrobium	0.4467	8.9647e-09
Burkholderia-Caballeronia-Paraburkholderia	Terrisporobacter	0.42474	5.4614e-08
Burkholderia-Caballeronia-Paraburkholderia	Thiopseudomonas	0.4467	8.9647e-09
Burkholderia-Caballeronia-Paraburkholderia	W5053	0.57641	9.5928e-15
Burkholderia-Caballeronia-Paraburkholderia	Woeseia	0.4467	8.9647e-09
Burkholderia-Caballeronia-Paraburkholderia	Yimella	0.4467	8.9647e-09
Buttiauxella	Aureimonas	0.66339	1.6771e-20
Buttiauxella	CAG-352	0.49731	8.2633e-11
Buttiauxella	Candidatus_Saccharimonas	0.49121	1.5154e-10
Buttiauxella	Cladosporium	0.42903	3.8781e-08
Buttiauxella	Schizosaccharomyces	0.84039	1.7859e-41
Buttiauxella	Yarrowia	0.92004	1.6598e-62
Buttiauxella	Geobacillus	0.94891	1.5787e-76
Buttiauxella	Luteimonas	0.83721	6.851e-41
Buttiauxella	Paraclostridium	0.46931	1.2133e-09
Buttiauxella	Siccibacter	0.94891	1.5787e-76
Buttiauxella	Tomitella	0.94891	1.5787e-76
Buttiauxella	UTBCD1	0.94891	1.5787e-76
Butyricicoccus	Angelakisella	1	0
Butyricicoccus	Cephalotrichum	1	0
Butyricicoccus	Lachnospiraceae_UCG-010	1	0
Butyricicoccus	Leifsonia	1	0
Butyricicoccus	Phascolarctobacterium	0.71398	7.8265e-25
Butyricicoccus	Promicromonospora	1	0
Butyricicoccus	Pseudofulvimonas	1	0
Butyricicoccus	Rikenella	1	0
Butyricicoccus	Ruminococcaceae_UCG-013	1	0
Butyrivibrio	Acidipropionibacterium	0.84434	3.2345e-42
Butyrivibrio	Acidisoma	0.53017	2.5455e-12
Butyrivibrio	Blattabacterium	0.84434	3.2345e-42
Butyrivibrio	Candidatus_Entotheonella	0.84434	3.2345e-42
Butyrivibrio	Candidatus_Saccharimonas	0.43835	1.8101e-08
Butyrivibrio	Chryseolinea	0.69016	1.1047e-22
Butyrivibrio	Clostridioides	0.84434	3.2345e-42
Butyrivibrio	Conexibacter	0.78571	6.8747e-33
Butyrivibrio	Coriobacteriaceae_UCG-002	0.99989	3.5935e-273
Butyrivibrio	Enterorhabdus	0.84434	3.2345e-42
Butyrivibrio	Erysipelatoclostridium	0.84434	3.2345e-42
Butyrivibrio	Lodderomyces	0.84434	3.2345e-42
Butyrivibrio	Helicobacter	0.82051	5.1217e-38
Butyrivibrio	Ignavibacterium	0.53017	2.5455e-12
Butyrivibrio	IMCC26134	0.84434	3.2345e-42
Butyrivibrio	Isoptericola	0.79366	5.6725e-34
Butyrivibrio	Malikia	0.84434	3.2345e-42
Butyrivibrio	Microbispora	0.77359	2.5295e-31
Butyrivibrio	Mycobacterium	0.52498	4.5206e-12
Butyrivibrio	Nevskia	0.41517	1.1546e-07
Butyrivibrio	Occallatibacter	0.53017	2.5455e-12
Butyrivibrio	Pajaroellobacter	0.53017	2.5455e-12
Butyrivibrio	Phenylobacterium	0.70693	3.5616e-24
Butyrivibrio	Pseudonocardia	0.65751	4.7211e-20
Butyrivibrio	Pseudorhodoplanes	0.53017	2.5455e-12
Butyrivibrio	Rheinheimera	0.55843	9.3167e-14
Butyrivibrio	Rufibacter	0.84434	3.2345e-42
Butyrivibrio	Ruminiclostridium_5	0.84434	3.2345e-42
Butyrivibrio	Sh765B-TzT-35	0.47199	9.4821e-10
Butyrivibrio	Sphaerobacter	0.53017	2.5455e-12
Butyrivibrio	Subgroup_10	0.45107	6.159e-09
Butyrivibrio	Xenophilus	0.84434	3.2345e-42
Butyrivibrio_2	Cenococcum	0.71336	8.9583e-25
Butyrivibrio_2	Clavaria	0.6424	6.078e-19
Butyrivibrio_2	Clavispora	0.80505	1.3033e-35
Butyrivibrio_2	Entorrhiza	0.61616	3.7299e-17
Butyrivibrio_2	Glomus	0.6408	7.9049e-19
Butyrivibrio_2	Hydropus	0.43647	2.1145e-08
Butyrivibrio_2	Meliniomyces	0.76051	9.7244e-30
Butyrivibrio_2	Mycosymbioces	0.69807	2.2503e-23
Butyrivibrio_2	Sebacina	0.58721	2.2894e-15
Butyrivibrio_2	Tetrachaetum	0.46696	1.5044e-09
Butyrivibrio_2	Triscelophorus	0.60739	1.3569e-16
CAG-352	Actinoplanes	0.52344	5.3523e-12
CAG-352	Caryophanon	0.81414	5.3377e-37
CAG-352	Chelativorans	0.50743	2.943e-11
CAG-352	Geosmithia	0.79511	3.5556e-34
CAG-352	Schizosaccharomyces	0.44581	9.6719e-09
CAG-352	Xeromyces	0.66619	1.0153e-20
CAG-352	Yarrowia	0.5602	7.4909e-14
CAG-352	Geobacillus	0.52741	3.459e-12
CAG-352	Halocella	0.81414	5.3377e-37
CAG-352	Herpetosiphon	0.81414	5.3377e-37
CAG-352	Hydrogenispora	0.76219	6.1702e-30
CAG-352	Lutispora	0.81414	5.3377e-37
CAG-352	Parapusillimonas	0.81414	5.3377e-37
CAG-352	Parasutterella	0.73565	5.4706e-27
CAG-352	Peptococcus	0.8393	2.8438e-41
CAG-352	Petrimonas	0.45996	2.8235e-09
CAG-352	Piscinibacter	0.70961	2.0121e-24
CAG-352	Rhizobacter	0.80735	5.9113e-36
CAG-352	Siccibacter	0.52741	3.459e-12
CAG-352	Succiniclasticum	0.81414	5.3377e-37
CAG-352	Taibaiella	0.81414	5.3377e-37
CAG-352	Tellurimicrobium	0.81414	5.3377e-37
CAG-352	Thiopseudomonas	0.81414	5.3377e-37
CAG-352	Tomitella	0.52741	3.459e-12
CAG-352	UTBCD1	0.52741	3.459e-12
CAG-352	Woeseia	0.81414	5.3377e-37
CAG-352	Yimella	0.81414	5.3377e-37
Caldicoprobacter	Fermentimonas	0.99061	1.161e-130
Caldicoprobacter	Dioszegia	0.99061	1.161e-130
Caldicoprobacter	Hyaloscypha	0.5255	4.2727e-12
Caldicoprobacter	Solicoccozyma	0.54622	4.0414e-13
Caldicoprobacter	Synchytrium	0.69468	4.4769e-23
Caldicoprobacter	Tomentella	0.46121	2.5258e-09
Caldicoprobacter	Herbinix	0.99061	1.161e-130
Caldicoprobacter	LNR_A2-18	0.99061	1.161e-130
Caldicoprobacter	Ruminiclostridium	0.94365	1.9074e-73
Caldicoprobacter	Ruminococcaceae_UCG-012	0.99061	1.161e-130
Caldicoprobacter	Sedimentibacter	0.97818	1.3742e-103
Caldicoprobacter	Sulfurospirillum	0.99061	1.161e-130
Caldicoprobacter	Syner-01	0.99061	1.161e-130
Caldinitratiruptor	Fontimonas	1	0
Caldinitratiruptor	Melanocarpus	0.83215	5.4961e-40
Caldinitratiruptor	Peniophora	1	0
Caldinitratiruptor	Xerochrysium	0.84924	3.6073e-43
Caldinitratiruptor	oc32	1	0
Campylobacter	Acetivibrio	0.6515	1.3277e-19
Campylobacter	Aeromonas	0.40715	2.124e-07
Campylobacter	Aggregatibacter	0.656	6.1289e-20
Campylobacter	Ameyamaea	0.46904	1.2439e-09
Campylobacter	Aquamicrobium	0.46904	1.2439e-09
Campylobacter	Brevifollis	0.40908	1.8371e-07
Campylobacter	Capnocytophaga	0.78526	7.8849e-33
Campylobacter	Catonella	0.80589	9.7815e-36
Campylobacter	Chiayiivirga	0.77423	2.1055e-31
Campylobacter	Cohnella	0.46904	1.2439e-09
Campylobacter	Coprococcus_3	0.46904	1.2439e-09
Campylobacter	Defluviitaleaceae_UCG-011	0.45017	6.6551e-09
Campylobacter	Domibacillus	0.45017	6.6551e-09
Campylobacter	Dongia	0.67928	9.0591e-22
Campylobacter	Elizabethkingia	0.46904	1.2439e-09
Campylobacter	F0058	0.79872	1.0921e-34
Campylobacter	F0332	0.75201	9.2302e-29
Campylobacter	Trichosporonoides	0.4605	2.6915e-09
Campylobacter	Haliangium	0.78235	1.9089e-32
Campylobacter	Hirschia	0.41525	1.1479e-07
Campylobacter	Hyphomicrobium	0.78401	1.156e-32
Campylobacter	Iamia	0.41183	1.4917e-07
Campylobacter	Johnsonella	0.68047	7.235e-22
Campylobacter	Kingella	0.77228	3.6857e-31
Campylobacter	Neochlamydia	0.46904	1.2439e-09
Campylobacter	Nitrospira	0.53574	1.3596e-12
Campylobacter	Novosphingobium	0.47608	6.4793e-10
Campylobacter	OLB12	0.41525	1.1479e-07
Campylobacter	Olsenella	0.6515	1.3277e-19
Campylobacter	Opitutus	0.54157	6.9584e-13
Campylobacter	Pelospora	0.68851	1.5271e-22
Campylobacter	Peptostreptococcus	0.69427	4.8624e-23
Campylobacter	Phaeodactylibacter	0.6515	1.3277e-19
Campylobacter	Phaselicystis	0.48402	3.0488e-10
Campylobacter	Rheinheimera	0.48245	3.5462e-10
Campylobacter	Ruminococcaceae_UCG-005	0.45142	5.9766e-09
Campylobacter	Runella	0.46904	1.2439e-09
Campylobacter	Selenomonas	0.85614	1.4437e-44
Campylobacter	Selenomonas_3	0.89186	3.3299e-53
Campylobacter	Selenomonas_4	0.68364	3.941e-22
Campylobacter	Shewanella	0.46904	1.2439e-09
Campylobacter	Shinella	0.45017	6.6551e-09
Campylobacter	Solobacterium	0.55206	2.0166e-13
Campylobacter	Stella	0.46904	1.2439e-09
Campylobacter	SWB02	0.80452	1.5631e-35
Campylobacter	Tahibacter	0.50939	2.4007e-11
Campylobacter	Thauera	0.64316	5.3712e-19
Campylobacter	Treponema_2	0.74841	2.3252e-28
Candidatus_Dichloromethanomonas	Arnium	0.46127	2.5139e-09
Candidatus_Dichloromethanomonas	Conioscypha	0.57991	6.0665e-15
Candidatus_Dichloromethanomonas	Coprinellus	0.59101	1.3654e-15
Candidatus_Dichloromethanomonas	Knufia	1	0
Candidatus_Dichloromethanomonas	Lophotrichus	0.79848	1.1814e-34
Candidatus_Dichloromethanomonas	Minutisphaera	0.833	3.8996e-40
Candidatus_Dichloromethanomonas	Poaceascoma	1	0
Candidatus_Dichloromethanomonas	Sarocladium	0.42308	6.2329e-08
Candidatus_Dichloromethanomonas	Trichoderma	0.77146	4.6599e-31
Candidatus_Dichloromethanomonas	Wallemia	0.98713	1.5749e-120
Candidatus_Dichloromethanomonas	Zopfiella	0.94146	3.0221e-72
Candidatus_Entotheonella	Acidipropionibacterium	1	0
Candidatus_Entotheonella	Blattabacterium	1	0
Candidatus_Entotheonella	Chryseolinea	0.81983	6.602e-38
Candidatus_Entotheonella	Coriobacteriaceae_UCG-002	0.85234	8.6707e-44
Candidatus_Entotheonella	Enterorhabdus	1	0
Candidatus_Entotheonella	Lodderomyces	1	0
Candidatus_Entotheonella	IMCC26134	1	0
Candidatus_Entotheonella	Malikia	1	0
Candidatus_Microthrix	Kodamaea	0.59452	8.4109e-16
Candidatus_Microthrix	Rhizopus	0.46324	2.1056e-09
Candidatus_Microthrix	Scopulariopsis	0.54774	3.375e-13
Candidatus_Microthrix	Trichomonascus	0.50942	2.3922e-11
Candidatus_Ovatusbacter	Ruminococcaceae_UCG-010	1	0
Candidatus_Protochlamydia	Brevibacillus	0.9699	2.5851e-93
Candidatus_Saccharimonas	Acidipropionibacterium	0.52427	4.8892e-12
Candidatus_Saccharimonas	Blattabacterium	0.52427	4.8892e-12
Candidatus_Saccharimonas	Candidatus_Entotheonella	0.52427	4.8892e-12
Candidatus_Saccharimonas	Chryseolinea	0.4252	5.2662e-08
Candidatus_Saccharimonas	Clostridioides	0.52427	4.8892e-12
Candidatus_Saccharimonas	Coriobacteriaceae_UCG-002	0.44264	1.2638e-08
Candidatus_Saccharimonas	Diplosphaera	0.66343	1.6634e-20
Candidatus_Saccharimonas	Enterorhabdus	0.52427	4.8892e-12
Candidatus_Saccharimonas	Kregervanrija	0.66343	1.6634e-20
Candidatus_Saccharimonas	Lodderomyces	0.52427	4.8892e-12
Candidatus_Saccharimonas	Schizosaccharomyces	0.41008	1.7038e-07
Candidatus_Saccharimonas	Yarrowia	0.50371	4.3188e-11
Candidatus_Saccharimonas	Geobacillus	0.52147	6.6382e-12
Candidatus_Saccharimonas	IMCC26134	0.52427	4.8892e-12
Candidatus_Saccharimonas	Isoptericola	0.49084	1.5716e-10
Candidatus_Saccharimonas	Malikia	0.52427	4.8892e-12
Candidatus_Saccharimonas	Microlunatus	0.65116	1.4074e-19
Candidatus_Saccharimonas	Phenylobacterium	0.43579	2.2359e-08
Candidatus_Saccharimonas	PMMR1	0.66343	1.6634e-20
Candidatus_Saccharimonas	Propioniciclava	0.66343	1.6634e-20
Candidatus_Saccharimonas	Pseudonocardia	0.40463	2.5641e-07
Candidatus_Saccharimonas	Rufibacter	0.52427	4.8892e-12
Candidatus_Saccharimonas	Ruminiclostridium_5	0.52427	4.8892e-12
Candidatus_Saccharimonas	Siccibacter	0.52147	6.6382e-12
Candidatus_Saccharimonas	Tatumella	0.40488	2.5162e-07
Candidatus_Saccharimonas	UTBCD1	0.52147	6.6382e-12
Candidatus_Solibacter	Ancylobacter	0.49907	6.9258e-11
Candidatus_Solibacter	Amaurodon	0.88986	1.2157e-52
Candidatus_Solibacter	Arnium	0.75329	6.6174e-29
Candidatus_Solibacter	Arthrinium	0.88986	1.2157e-52
Candidatus_Solibacter	Cercophora	0.88986	1.2157e-52
Candidatus_Solibacter	Coniochaeta	0.62188	1.5718e-17
Candidatus_Solibacter	Conioscypha	0.50394	4.2168e-11
Candidatus_Solibacter	Coprinellus	0.71075	1.5763e-24
Candidatus_Solibacter	Emericellopsis	0.88986	1.2157e-52
Candidatus_Solibacter	Fusicolla	0.62809	6.0282e-18
Candidatus_Solibacter	Leveillula	0.88986	1.2157e-52
Candidatus_Solibacter	Minutisphaera	0.48241	3.56e-10
Candidatus_Solibacter	Neurospora	0.88986	1.2157e-52
Candidatus_Solibacter	Panaeolus	0.87954	6.4441e-50
Candidatus_Solibacter	Psilocybe	0.45234	5.5178e-09
Candidatus_Solibacter	Scopuloides	0.84342	4.8366e-42
Candidatus_Solibacter	Scutellinia	0.88986	1.2157e-52
Candidatus_Solibacter	Scytalidium	0.88986	1.2157e-52
Candidatus_Solibacter	Peredibacter	0.83463	1.9977e-40
Candidatus_Udaeobacter	A2	0.93103	4.1186e-67
Candidatus_Udaeobacter	Acidibacter	0.82898	1.9577e-39
Candidatus_Udaeobacter	Actinomyces	0.70357	7.233e-24
Candidatus_Udaeobacter	Actinoplanes	0.66171	2.2589e-20
Candidatus_Udaeobacter	AKYG587	0.72021	1.9673e-25
Candidatus_Udaeobacter	CAG-352	0.76968	7.7236e-31
Candidatus_Udaeobacter	Caryophanon	0.93103	4.1186e-67
Candidatus_Udaeobacter	Chelativorans	0.57995	6.034e-15
Candidatus_Udaeobacter	Cloacibacterium	0.4181	9.2069e-08
Candidatus_Udaeobacter	Geosmithia	0.90915	1.4842e-58
Candidatus_Udaeobacter	Xeromyces	0.76133	7.8042e-30
Candidatus_Udaeobacter	Halocella	0.93103	4.1186e-67
Candidatus_Udaeobacter	Herpetosiphon	0.93103	4.1186e-67
Candidatus_Udaeobacter	Hydrogenispora	0.92778	1.129e-65
Candidatus_Udaeobacter	Ignavigranum	0.49574	9.6702e-11
Candidatus_Udaeobacter	Lachnospiraceae_UCG-006	0.89235	2.4252e-53
Candidatus_Udaeobacter	Legionella	0.47218	9.3185e-10
Candidatus_Udaeobacter	Leucobacter	0.52451	4.7612e-12
Candidatus_Udaeobacter	Lutispora	0.93103	4.1186e-67
Candidatus_Udaeobacter	MND1	0.42062	7.5596e-08
Candidatus_Udaeobacter	Ornithinimicrobium	0.69742	2.5712e-23
Candidatus_Udaeobacter	Parapusillimonas	0.93103	4.1186e-67
Candidatus_Udaeobacter	Parasutterella	0.84109	1.3276e-41
Candidatus_Udaeobacter	Peptococcus	0.9066	1.0659e-57
Candidatus_Udaeobacter	Petrimonas	0.5254	4.3173e-12
Candidatus_Udaeobacter	Piscinibacter	0.81128	1.4844e-36
Candidatus_Udaeobacter	Rhizobacter	0.92319	9.3674e-64
Candidatus_Udaeobacter	Singulisphaera	0.5244	4.8209e-12
Candidatus_Udaeobacter	SM1A02	0.62864	5.5277e-18
Candidatus_Udaeobacter	Subgroup_10	0.79091	1.3617e-33
Candidatus_Udaeobacter	Succiniclasticum	0.93103	4.1186e-67
Candidatus_Udaeobacter	Taibaiella	0.93103	4.1186e-67
Candidatus_Udaeobacter	Tellurimicrobium	0.93103	4.1186e-67
Candidatus_Udaeobacter	Thiopseudomonas	0.93103	4.1186e-67
Candidatus_Udaeobacter	Woeseia	0.93103	4.1186e-67
Candidatus_Udaeobacter	Yimella	0.93103	4.1186e-67
Candidatus_Xiphinematobacter	Debaryomyces	0.76246	5.7351e-30
Candidatus_Xiphinematobacter	Kodamaea	0.63369	2.4916e-18
Candidatus_Xiphinematobacter	Phialosimplex	0.82088	4.4508e-38
Candidatus_Xiphinematobacter	Hamadaea	1	0
Candidatus_Xiphinematobacter	Kineosporia	1	0
Capnocytophaga	Acetivibrio	0.50373	4.312e-11
Capnocytophaga	Aggregatibacter	0.7293	2.4605e-26
Capnocytophaga	Anaeroglobus	0.4777	5.5633e-10
Capnocytophaga	Catonella	0.60799	1.243e-16
Capnocytophaga	Chiayiivirga	0.5997	4.0747e-16
Capnocytophaga	Chryseomicrobium	0.45466	4.5074e-09
Capnocytophaga	Dietzia	0.45466	4.5074e-09
Capnocytophaga	F0058	0.74641	3.8669e-28
Capnocytophaga	F0332	0.6039	2.2444e-16
Capnocytophaga	Hyphomicrobium	0.61395	5.1843e-17
Capnocytophaga	Johnsonella	0.72413	8.1099e-26
Capnocytophaga	Kingella	0.60054	3.6179e-16
Capnocytophaga	Lachnoclostridium_5	0.45466	4.5074e-09
Capnocytophaga	Olsenella	0.50373	4.312e-11
Capnocytophaga	OM27_clade	0.52852	3.0602e-12
Capnocytophaga	Opitutus	0.42372	5.9253e-08
Capnocytophaga	Parvimonas	0.43846	1.7926e-08
Capnocytophaga	Pelospora	0.47662	6.1586e-10
Capnocytophaga	Peptostreptococcus	0.50897	2.5067e-11
Capnocytophaga	Phaeodactylibacter	0.50373	4.312e-11
Capnocytophaga	Prevotella	0.45952	2.9366e-09
Capnocytophaga	Ruminiclostridium_1	0.45466	4.5074e-09
Capnocytophaga	Selenomonas	0.61286	6.0876e-17
Capnocytophaga	Selenomonas_4	0.46941	1.2027e-09
Capnocytophaga	Solobacterium	0.56267	5.5205e-14
Capnocytophaga	SWB02	0.62769	6.4134e-18
Capnocytophaga	Tannerella	0.40637	2.2514e-07
Capnocytophaga	Treponema_2	0.70066	1.3224e-23
Caproiciproducens	Asteroleplasma	0.85786	6.3076e-45
Cardiobacterium	Anaeromyxobacter	0.56832	2.7134e-14
Cardiobacterium	Candidatus_Ovatusbacter	0.88035	4.0302e-50
Cardiobacterium	Lachnospiraceae_XPB1014_group	0.88035	4.0302e-50
Cardiobacterium	Ruminococcaceae_UCG-010	0.88035	4.0302e-50
Carnobacterium	AKYG587	0.80381	1.9905e-35
Carnobacterium	Ammoniphilus	0.96643	7.7127e-90
Carnobacterium	Cellulomonas	0.77726	8.7029e-32
Carnobacterium	Didymella	0.79368	5.6318e-34
Carnobacterium	Exophiala	0.67504	2.0087e-21
Carnobacterium	Herbaspirillum	0.94465	5.2134e-74
Carnobacterium	Murdochiella	0.57044	2.0725e-14
Carnobacterium	Mycobacterium	0.74821	2.4478e-28
Carnobacterium	Nannocystis	0.94395	1.3022e-73
Carnobacterium	Neo-b11	0.96643	7.7127e-90
Carnobacterium	Pusillimonas	0.64182	6.6897e-19
Carnobacterium	Salmonella	0.96643	7.7127e-90
Carnobacterium	Siphonobacter	0.91238	1.132e-59
Carnobacterium	Terrisporobacter	0.74278	9.5998e-28
Carnobacterium	W5053	0.91959	2.4823e-62
Caryophanon	Chelativorans	0.62818	5.9427e-18
Caryophanon	Geosmithia	0.97825	1.1055e-103
Caryophanon	Xeromyces	0.82574	6.9613e-39
Caryophanon	Halocella	1	0
Caryophanon	Herpetosiphon	1	0
Caryophanon	Hydrogenispora	0.93837	1.2455e-70
Caryophanon	Ignavigranum	0.4658	1.6722e-09
[truncated: 7,431 more rows]

## Sheet: QX (filtered)
Significant microbial interactions, chemical interactions and microbiota-chemical interactions
var1	var2	corr	pvalue
000101-97-3	000060-12-8	0.42508	1.0418e-05
Lactobacillus	000060-12-8	-0.41546	1.7206e-05
000105-54-4	000066-25-1	0.60802	1.9597e-11
Phaeosphaeria	000066-25-1	0.45559	1.9082e-06
Variovorax	000066-25-1	0.94652	6.0701e-50
000100-42-5	000075-07-0	0.54855	3.4571e-09
000108-64-5	000075-07-0	0.40871	2.4258e-05
000539-82-2	000075-07-0	0.4131	1.9415e-05
Emericella	000078-83-1	0.43893	4.9196e-06
Geosmithia	000078-83-1	0.42595	9.9465e-06
000124-07-2	000091-20-3	0.42262	1.1864e-05
005779-95-3	000091-20-3	0.51484	4.2512e-08
Pantoea	000091-20-3	0.45193	2.3595e-06
Serratia	000091-20-3	0.41764	1.5378e-05
Streptococcus	000091-20-3	0.44837	2.8951e-06
000098-00-0	000093-89-0	0.40209	3.3723e-05
000106-30-9	000093-89-0	0.51363	4.6284e-08
014667-55-1	000093-89-0	0.40648	2.7128e-05
Davidiella	000093-89-0	0.43491	6.1391e-06
Emericella	000093-89-0	0.46537	1.0688e-06
Hyphopichia	000093-89-0	0.48743	2.7015e-07
Monascus	000097-64-3	0.50649	7.5962e-08
001192-62-7	000098-00-0	0.47237	6.9787e-07
Davidiella	000098-00-0	0.46139	1.3563e-06
Dioszegia	000098-00-0	0.4632	1.2177e-06
Malassezia	000098-00-0	0.49823	1.329e-07
Monascus	000098-00-0	0.53521	9.6476e-09
Pyrenophora	000098-00-0	0.52653	1.8369e-08
Trichothecium	000098-00-0	0.42072	1.3103e-05
000078-83-1	000100-42-5	0.51952	3.0492e-08
000111-62-6	000100-42-5	-0.47856	4.7503e-07
000123-51-3	000100-42-5	0.43249	7.0011e-06
000124-06-1	000100-42-5	-0.50093	1.1087e-07
000539-82-2	000100-42-5	0.44312	3.8957e-06
000628-97-7	000100-42-5	-0.48776	2.6442e-07
041114-00-5	000100-42-5	-0.41388	1.8659e-05
Emericella	000100-42-5	0.49617	1.5247e-07
Hyphopichia	000100-42-5	0.43033	7.8697e-06
Millerozyma	000100-42-5	0.40584	2.8e-05
Pichia	000100-42-5	0.40677	2.6729e-05
000093-89-0	000100-51-6	0.54525	4.4725e-09
000106-30-9	000100-51-6	0.48963	2.3428e-07
000093-89-0	000101-97-3	0.68501	3.8462e-15
000098-00-0	000101-97-3	0.65195	2.0296e-13
000106-30-9	000101-97-3	0.51879	3.214e-08
000123-25-1	000101-97-3	0.40012	3.7142e-05
001192-62-7	000101-97-3	0.42114	1.2817e-05
014667-55-1	000101-97-3	0.42505	1.0434e-05
Davidiella	000101-97-3	0.5616	1.2121e-09
Emericella	000101-97-3	0.62007	6.0083e-12
Geosmithia	000101-97-3	0.43021	7.9199e-06
Hyphopichia	000101-97-3	0.60182	3.5362e-11
Millerozyma	000101-97-3	0.40477	2.9533e-05
Monascus	000101-97-3	0.51399	4.5132e-08
Pichia	000101-97-3	0.47798	4.9264e-07
Pyrenophora	000101-97-3	0.42067	1.3141e-05
Lactobacillus	000101-97-3	-0.459	1.5619e-06
Variovorax	000105-54-4	0.53668	8.6329e-09
Clavispora	000106-32-1	0.54994	3.0977e-09
Geotrichum	000106-32-1	0.8026	1.022e-23
Rhizopus	000106-32-1	0.59711	5.4859e-11
Saccharomyces	000106-32-1	0.59484	6.7599e-11
Saccharomycopsis	000106-32-1	0.54394	4.9538e-09
Pediococcus	000106-32-1	0.67257	1.8164e-14
000100-42-5	000106-33-2	-0.40821	2.4876e-05
000101-97-3	000106-33-2	-0.56047	1.3288e-09
000106-32-1	000106-33-2	0.68846	2.4651e-15
000111-62-6	000106-33-2	0.52502	2.0511e-08
000124-06-1	000106-33-2	0.50219	1.0181e-07
000142-92-7	000106-33-2	-0.44351	3.8117e-06
000628-97-7	000106-33-2	0.49112	2.1265e-07
041114-00-5	000106-33-2	0.63612	1.146e-12
Davidiella	000106-33-2	-0.44103	4.3774e-06
Emericella	000106-33-2	-0.49747	1.3982e-07
Geosmithia	000106-33-2	-0.4349	6.1416e-06
Geotrichum	000106-33-2	0.51742	3.5413e-08
Hyphopichia	000106-33-2	-0.52398	2.212e-08
Monascus	000106-33-2	-0.41338	1.9141e-05
Pichia	000106-33-2	-0.43881	4.9536e-06
Rhizopus	000106-33-2	0.50541	8.1819e-08
Lactobacillus	000106-33-2	0.46502	1.0917e-06
Pediococcus	000106-33-2	0.44385	3.7391e-06
000123-25-1	000106-44-5	0.4271	9.3567e-06
Davidiella	000106-44-5	0.42756	9.1298e-06
Dioszegia	000106-44-5	0.59092	9.6671e-11
Pyrenophora	000106-44-5	0.64103	6.7772e-13
Trichothecium	000106-44-5	0.54125	6.0938e-09
000078-83-1	000108-64-5	0.70361	3.2503e-16
000100-42-5	000108-64-5	0.76119	3.891e-20
000105-54-4	000108-64-5	0.44097	4.3929e-06
000111-62-6	000108-64-5	-0.45099	2.4918e-06
000123-51-3	000108-64-5	0.49488	1.6603e-07
000124-06-1	000108-64-5	-0.47992	4.3617e-07
000539-82-2	000108-64-5	0.49735	1.4099e-07
000628-97-7	000108-64-5	-0.45666	1.7924e-06
Emericella	000108-64-5	0.53036	1.3857e-08
Hyphopichia	000108-64-5	0.51769	3.475e-08
000101-97-3	000111-61-5	-0.42525	1.0323e-05
000111-62-6	000111-61-5	0.82394	6.5114e-26
000123-07-9	000111-61-5	0.40213	3.3651e-05
000123-29-5	000111-61-5	0.57122	5.4344e-10
000124-06-1	000111-61-5	0.73899	1.6741e-18
000142-92-7	000111-61-5	-0.44121	4.3339e-06
000544-35-4	000111-61-5	0.90012	3.8496e-37
000628-97-7	000111-61-5	0.9397	1.8449e-47
001797-74-6	000111-61-5	0.57179	5.1762e-10
005779-95-3	000111-61-5	0.51196	5.2048e-08
007786-61-0	000111-61-5	0.68121	6.2284e-15
041114-00-5	000111-61-5	0.58125	2.2892e-10
Acinetobacter	000111-61-5	0.50296	9.6673e-08
Citrobacter	000111-61-5	0.42509	1.0415e-05
Delftia	000111-61-5	0.42885	8.5204e-06
Escherichia/Shigella	000111-61-5	0.49078	2.1743e-07
Acremonium	000111-61-5	0.54734	3.8016e-09
Ascobolus	000111-61-5	0.55661	1.8189e-09
Botrytis	000111-61-5	0.47534	5.808e-07
Calcarisporiella	000111-61-5	0.41312	1.9398e-05
Chrysosporium	000111-61-5	0.60655	2.2578e-11
Cirrenalia	000111-61-5	0.47515	5.878e-07
Cladosporium	000111-61-5	0.70195	4.0842e-16
Cortinarius	000111-61-5	0.60223	3.4007e-11
Emericella	000111-61-5	-0.4949	1.6587e-07
Geosmithia	000111-61-5	-0.43447	6.2866e-06
Gymnascella	000111-61-5	0.6187	6.8926e-12
Hyphopichia	000111-61-5	-0.52072	2.7985e-08
Kernia	000111-61-5	0.57736	3.2098e-10
Lobulomyces	000111-61-5	0.46955	8.2971e-07
Monascus	000111-61-5	-0.41084	2.1779e-05
Mycothermus	000111-61-5	0.48669	2.8336e-07
Olpidium	000111-61-5	0.46641	1.004e-06
Phlyctochytrium	000111-61-5	0.49699	1.4438e-07
Phoma	000111-61-5	0.42976	8.1166e-06
Pichia	000111-61-5	-0.56261	1.1149e-09
Powellomyces	000111-61-5	0.61969	6.2413e-12
Pseudallescheria	000111-61-5	0.49582	1.56e-07
Pseudeurotium	000111-61-5	0.59477	6.8029e-11
Remersonia	000111-61-5	0.64712	3.4817e-13
Rhizophagus	000111-61-5	0.53521	9.6475e-09
Rhizophlyctis	000111-61-5	0.52808	1.6395e-08
Sagenomella	000111-61-5	0.46367	1.1836e-06
Scedosporium	000111-61-5	0.6083	1.9086e-11
Spizellomyces	000111-61-5	0.57278	4.7593e-10
Verticillium	000111-61-5	0.41739	1.5583e-05
Pseudomonas	000111-61-5	0.50438	8.7792e-08
000093-89-0	000111-62-6	-0.46993	8.1076e-07
000098-00-0	000111-62-6	-0.443	3.9227e-06
000101-97-3	000111-62-6	-0.61112	1.4527e-11
000124-06-1	000111-62-6	0.77945	1.2789e-21
000628-97-7	000111-62-6	0.90345	7.9353e-38
014667-55-1	000111-62-6	-0.4416	4.2409e-06
041114-00-5	000111-62-6	0.65908	9.0048e-14
Chrysosporium	000111-62-6	0.50632	7.6882e-08
Cladosporium	000111-62-6	0.55839	1.5743e-09
Davidiella	000111-62-6	-0.46234	1.2817e-06
Emericella	000111-62-6	-0.63205	1.7613e-12
Geosmithia	000111-62-6	-0.57013	5.9587e-10
Gymnascella	000111-62-6	0.4846	3.2413e-07
Hyphopichia	000111-62-6	-0.66143	6.8464e-14
Kernia	000111-62-6	0.4504	2.5769e-06
Millerozyma	000111-62-6	-0.50515	8.3284e-08
Monascus	000111-62-6	-0.52726	1.7405e-08
Pichia	000111-62-6	-0.6936	1.2564e-15
Powellomyces	000111-62-6	0.4457	3.3684e-06
Pseudeurotium	000111-62-6	0.40443	3.0031e-05
Remersonia	000111-62-6	0.41586	1.6857e-05
Rhizophagus	000111-62-6	0.4022	3.354e-05
Scedosporium	000111-62-6	0.44551	3.4054e-06
Torulaspora	000111-62-6	-0.43437	6.3211e-06
Lactobacillus	000111-62-6	0.53898	7.2488e-09
Rhodococcus	000111-62-6	-0.46232	1.283e-06
000142-62-1	000122-78-1	0.45068	2.5367e-06
Enterobacter	000122-78-1	0.60179	3.5438e-11
Lichtheimia	000122-78-1	0.46734	9.488e-07
Lobulomyces	000122-78-1	0.43016	7.9413e-06
Madurella	000122-78-1	0.41342	1.9101e-05
Mycothermus	000122-78-1	0.42415	1.0941e-05
Pantoea	000122-78-1	0.55506	2.0608e-09
000101-97-3	000123-07-9	-0.46026	1.4504e-06
000111-62-6	000123-07-9	0.50853	6.6019e-08
000123-29-5	000123-07-9	0.54543	4.4124e-09
000142-92-7	000123-07-9	-0.41746	1.5522e-05
000544-35-4	000123-07-9	0.53792	7.8596e-09
000628-97-7	000123-07-9	0.44871	2.8391e-06
041114-00-5	000123-07-9	0.48264	3.6719e-07
Chrysosporium	000123-07-9	0.4014	3.4885e-05
Emericella	000123-07-9	-0.46826	8.9776e-07
Geosmithia	000123-07-9	-0.43002	8.0033e-06
Hyphopichia	000123-07-9	-0.49546	1.5979e-07
Madurella	000123-07-9	0.42279	1.1754e-05
Pichia	000123-07-9	-0.52213	2.5286e-08
Lactobacillus	000123-07-9	0.54916	3.2938e-09
Weissella	000123-07-9	0.46686	9.7682e-07
000101-97-3	000123-29-5	-0.40913	2.3748e-05
000111-62-6	000123-29-5	0.74357	7.9497e-19
000124-06-1	000123-29-5	0.49775	1.3723e-07
000124-19-6	000123-29-5	0.44886	2.8141e-06
000544-35-4	000123-29-5	0.79771	2.9861e-23
000628-97-7	000123-29-5	0.55898	1.501e-09
041114-00-5	000123-29-5	0.51033	5.8305e-08
Cladosporium	000123-29-5	0.4102	2.25e-05
Emericella	000123-29-5	-0.44223	4.0947e-06
Geosmithia	000123-29-5	-0.41676	1.6098e-05
Gymnascella	000123-29-5	0.40108	3.5429e-05
Hyphopichia	000123-29-5	-0.46063	1.419e-06
Pichia	000123-29-5	-0.54591	4.2497e-09
Wallemia	000123-29-5	0.41175	2.0798e-05
Kroppenstedtia	000123-29-5	0.44344	3.8254e-06
Lactobacillus	000123-29-5	0.45727	1.7295e-06
000078-83-1	000123-51-3	0.84969	5.4215e-29
000539-82-2	000123-66-0	0.51392	4.5349e-08
Pantoea	000123-66-0	0.45974	1.4958e-06
Chrysosporium	000124-06-1	0.43137	7.4387e-06
Cladosporium	000124-06-1	0.53391	1.0635e-08
Cortinarius	000124-06-1	0.46474	1.11e-06
Emericella	000124-06-1	-0.50188	1.0398e-07
Geosmithia	000124-06-1	-0.50291	9.7027e-08
Gymnascella	000124-06-1	0.43654	5.6136e-06
Hyphopichia	000124-06-1	-0.53437	1.0271e-08
Kernia	000124-06-1	0.41168	2.0874e-05
Millerozyma	000124-06-1	-0.42093	1.2959e-05
Pichia	000124-06-1	-0.55681	1.7902e-09
Powellomyces	000124-06-1	0.43686	5.5146e-06
Pseudeurotium	000124-06-1	0.47485	5.9891e-07
Remersonia	000124-06-1	0.42461	1.0682e-05
Scedosporium	000124-06-1	0.47825	4.8456e-07
Spizellomyces	000124-06-1	0.402	3.3866e-05
Torulaspora	000124-06-1	-0.41	2.2729e-05
Lactobacillus	000124-06-1	0.4141	1.8449e-05
Rhodococcus	000124-06-1	-0.41674	1.6111e-05
000142-62-1	000124-07-2	0.43491	6.1378e-06
Bacillus	000124-07-2	0.40206	3.3772e-05
Brucella	000124-07-2	0.41847	1.4733e-05
Aspergillus	000124-07-2	0.46181	1.3225e-06
Phaeoacremonium	000124-07-2	0.50533	8.2261e-08
Phoma	000124-07-2	0.44379	3.7516e-06
000123-66-0	000124-19-6	0.42082	1.3034e-05
Aeromonas	000124-19-6	0.43385	6.5025e-06
Aspergillusnomius	000124-19-6	0.43377	6.5302e-06
Bromustectorum	000124-19-6	0.42927	8.3325e-06
Cellulosimicrobium	000124-19-6	0.43377	6.5329e-06
Clostridiumsensustricto1	000124-19-6	0.43334	6.6854e-06
Comamonas	000124-19-6	0.41113	2.1469e-05
Corynebacterium1	000124-19-6	0.4328	6.886e-06
Curvibacter	000124-19-6	0.43137	7.4405e-06
Duganella	000124-19-6	0.43382	6.5144e-06
Epilithonimonas	000124-19-6	0.43381	6.5161e-06
Flavobacterium	000124-19-6	0.44276	3.9757e-06
Debaryomyces	000124-19-6	0.53193	1.2326e-08
Glutamicibacter	000124-19-6	0.43381	6.5171e-06
Macrococcus	000124-19-6	0.43383	6.51e-06
Microbacterium	000124-19-6	0.43377	6.533e-06
Pantoea	000124-19-6	0.42695	9.4331e-06
Propionibacterium	000124-19-6	0.43383	6.5105e-06
Rhizobium	000124-19-6	0.43362	6.5861e-06
Sanguibacter	000124-19-6	0.4334	6.6652e-06
Trabulsiella	000124-19-6	0.43349	6.6317e-06
Yersinia	000124-19-6	0.43364	6.5775e-06
000111-62-6	000128-37-0	0.45974	1.4958e-06
000123-29-5	000128-37-0	0.57598	3.6157e-10
000142-60-9	000128-37-0	0.49895	1.2663e-07
000544-35-4	000128-37-0	0.49228	1.9703e-07
001191-41-9	000128-37-0	0.49348	1.8212e-07
005779-95-3	000128-37-0	0.46495	1.0963e-06
024683-00-9	000128-37-0	0.52885	1.5492e-08
055554-09-1	000128-37-0	0.49621	1.5209e-07
Debaryomyces	000128-37-0	0.45491	1.9853e-06
000091-20-3	000142-60-9	0.51672	3.7227e-08
000101-97-3	000142-60-9	-0.44379	3.7513e-06
000111-61-5	000142-60-9	0.51527	4.1249e-08
000111-62-6	000142-60-9	0.60118	3.7529e-11
000123-07-9	000142-60-9	0.62809	2.6566e-12
000123-29-5	000142-60-9	0.69192	1.5694e-15
000124-06-1	000142-60-9	0.43112	7.5431e-06
000544-35-4	000142-60-9	0.67218	1.9043e-14
000628-97-7	000142-60-9	0.51284	4.8931e-08
001191-41-9	000142-60-9	0.65351	1.7018e-13
005779-95-3	000142-60-9	0.62914	2.383e-12
024683-00-9	000142-60-9	0.69427	1.1502e-15
041114-00-5	000142-60-9	0.4701	8.0247e-07
Aureimonas	000142-60-9	0.51252	5.0024e-08
Carnimonas	000142-60-9	0.51239	5.05e-08
Botrytis	000142-60-9	0.41097	2.1642e-05
Chrysosporium	000142-60-9	0.47213	7.085e-07
Cladosporium	000142-60-9	0.43578	5.8529e-06
Cystofilobasidium	000142-60-9	0.47671	5.3355e-07
Emericella	000142-60-9	-0.446	3.3121e-06
Filobasidium	000142-60-9	0.49983	1.1941e-07
Geosmithia	000142-60-9	-0.40881	2.4135e-05
Gymnascella	000142-60-9	0.48578	3.0035e-07
Hyphopichia	000142-60-9	-0.4718	7.2293e-07
Pichia	000142-60-9	-0.54864	3.4329e-09
Sterigmatomyces	000142-60-9	0.42093	1.2958e-05
Lactobacillus	000142-60-9	0.44785	2.9811e-06
Novosphingobium	000142-60-9	0.41905	1.4299e-05
Pantoea	000142-60-9	0.43431	6.3411e-06
Serratia	000142-60-9	0.53557	9.3872e-09
Sphingobacterium	000142-60-9	0.50892	6.4282e-08
Streptococcus	000142-60-9	0.54449	4.7464e-09
Weissella	000142-60-9	0.43862	5.0046e-06
000123-66-0	000142-62-1	0.63057	2.0562e-12
000124-19-6	000142-62-1	0.63242	1.6941e-12
Pantoea	000142-62-1	0.59519	6.5467e-11
000066-25-1	000142-92-7	0.46936	8.3965e-07
000093-89-0	000142-92-7	0.526	1.9091e-08
000098-00-0	000142-92-7	0.69179	1.5958e-15
000101-97-3	000142-92-7	0.70678	2.0945e-16
000111-62-6	000142-92-7	-0.56349	1.0374e-09
000544-35-4	000142-92-7	-0.45299	2.2202e-06
000628-97-7	000142-92-7	-0.50632	7.6846e-08
041114-00-5	000142-92-7	-0.50024	1.1618e-07
Davidiella	000142-92-7	0.46926	8.4432e-07
Emericella	000142-92-7	0.50069	1.1273e-07
Geosmithia	000142-92-7	0.40211	3.3681e-05
Hyphopichia	000142-92-7	0.44963	2.6942e-06
Millerozyma	000142-92-7	0.56168	1.204e-09
Monascus	000142-92-7	0.62966	2.2586e-12
Pichia	000142-92-7	0.44151	4.2622e-06
Variovorax	000142-92-7	0.48732	2.7207e-07
000093-89-0	000143-08-8	0.41239	2.0139e-05
000098-00-0	000143-08-8	0.43372	6.5504e-06
000100-42-5	000143-08-8	0.4562	1.8416e-06
000101-97-3	000143-08-8	0.6912	1.7258e-15
000106-33-2	000143-08-8	-0.48015	4.2992e-07
000106-44-5	000143-08-8	0.4341	6.4163e-06
000111-61-5	000143-08-8	-0.47767	5.0253e-07
000111-62-6	000143-08-8	-0.61004	1.6133e-11
000123-07-9	000143-08-8	-0.45195	2.357e-06
000123-29-5	000143-08-8	-0.42683	9.4913e-06
000124-06-1	000143-08-8	-0.46186	1.3185e-06
000142-60-9	000143-08-8	-0.43047	7.8103e-06
000142-92-7	000143-08-8	0.48445	3.2711e-07
000544-35-4	000143-08-8	-0.5073	7.1852e-08
000628-97-7	000143-08-8	-0.54232	5.614e-09
001191-41-9	000143-08-8	-0.50673	7.4744e-08
005779-95-3	000143-08-8	-0.41112	2.1476e-05
014010-23-2	000143-08-8	-0.40974	2.3033e-05
014667-55-1	000143-08-8	0.50182	1.0439e-07
041114-00-5	000143-08-8	-0.54157	5.9476e-09
055554-09-1	000143-08-8	-0.43693	5.4951e-06
Davidiella	000143-08-8	0.61581	9.1822e-12
Emericella	000143-08-8	0.57921	2.735e-10
Geosmithia	000143-08-8	0.52297	2.3788e-08
Hyphopichia	000143-08-8	0.67549	1.2701e-14
Millerozyma	000143-08-8	0.40744	2.5852e-05
Penicillium	000143-08-8	0.40923	2.3633e-05
Phaeosphaeria	000143-08-8	0.48024	4.2758e-07
Pichia	000143-08-8	0.54166	5.9067e-09
Thermomyces	000143-08-8	0.47758	5.0511e-07
Lactobacillus	000143-08-8	-0.42631	9.7588e-06
000091-20-3	000496-16-2	0.42726	9.277e-06
000111-61-5	000496-16-2	0.50791	6.8897e-08
000111-62-6	000496-16-2	0.40066	3.617e-05
000123-29-5	000496-16-2	0.41042	2.2256e-05
000124-07-2	000496-16-2	0.57008	5.9795e-10
000124-19-6	000496-16-2	0.42972	8.1313e-06
000142-62-1	000496-16-2	0.43298	6.8192e-06
000544-35-4	000496-16-2	0.42057	1.3207e-05
000628-97-7	000496-16-2	0.42919	8.3656e-06
001191-41-9	000496-16-2	0.44004	4.6257e-06
001797-74-6	000496-16-2	0.45772	1.6846e-06
005779-95-3	000496-16-2	0.62873	2.4864e-12
007786-61-0	000496-16-2	0.85067	4.0329e-29
014010-23-2	000496-16-2	0.44864	2.851e-06
055554-09-1	000496-16-2	0.45794	1.6631e-06
Acetobacter	000496-16-2	0.4172	1.5735e-05
Acinetobacter	000496-16-2	0.4886	2.5054e-07
Brucella	000496-16-2	0.56744	7.469e-10
Citrobacter	000496-16-2	0.4533	2.1797e-06
Delftia	000496-16-2	0.46128	1.3649e-06
Debaryomyces	000496-16-2	0.50545	8.1604e-08
Phoma	000496-16-2	0.40742	2.588e-05
Unidentified	000496-16-2	0.47005	8.0479e-07
000093-89-0	000505-10-2	0.42125	1.2746e-05
000100-51-6	000505-10-2	0.62706	2.9536e-12
000101-97-3	000505-10-2	0.51562	4.0227e-08
000106-30-9	000505-10-2	0.63032	2.1096e-12
001192-62-7	000505-10-2	0.57655	3.444e-10
Emericella	000505-10-2	0.54008	6.6659e-09
000078-83-1	000539-82-2	0.4065	2.7099e-05
000105-54-4	000539-82-2	0.44115	4.3494e-06
000101-97-3	000544-35-4	-0.41727	1.5677e-05
000111-62-6	000544-35-4	0.89546	3.1925e-36
000124-06-1	000544-35-4	0.73459	3.3744e-18
000628-97-7	000544-35-4	0.85774	4.479e-30
041114-00-5	000544-35-4	0.6258	3.3623e-12
Chrysosporium	000544-35-4	0.53941	7.0152e-09
Cladosporium	000544-35-4	0.6065	2.2688e-11
Cortinarius	000544-35-4	0.40978	2.2978e-05
Emericella	000544-35-4	-0.51176	5.277e-08
Geosmithia	000544-35-4	-0.48337	3.5062e-07
Gymnascella	000544-35-4	0.51623	3.8553e-08
Hyphopichia	000544-35-4	-0.54756	3.737e-09
Kernia	000544-35-4	0.46686	9.7722e-07
Millerozyma	000544-35-4	-0.40558	2.8374e-05
Monascus	000544-35-4	-0.41533	1.7327e-05
Phoma	000544-35-4	0.4403	4.5589e-06
Pichia	000544-35-4	-0.62527	3.5502e-12
Powellomyces	000544-35-4	0.46188	1.3174e-06
Pseudeurotium	000544-35-4	0.43247	7.01e-06
Remersonia	000544-35-4	0.43497	6.1189e-06
Rhizophagus	000544-35-4	0.41762	1.5398e-05
Rhizophlyctis	000544-35-4	0.4002	3.7002e-05
Scedosporium	000544-35-4	0.47716	5.1878e-07
Spizellomyces	000544-35-4	0.41131	2.1265e-05
Kroppenstedtia	000544-35-4	0.40014	3.7104e-05
Lactobacillus	000544-35-4	0.41849	1.472e-05
000078-83-1	000589-98-0	0.47964	4.4398e-07
000093-89-0	000589-98-0	0.61765	7.6457e-12
000100-42-5	000589-98-0	0.509	6.3935e-08
000101-97-3	000589-98-0	0.73504	3.1438e-18
000106-33-2	000589-98-0	-0.52198	2.5555e-08
000108-64-5	000589-98-0	0.5302	1.4017e-08
000111-61-5	000589-98-0	-0.51928	3.1021e-08
000111-62-6	000589-98-0	-0.66319	5.5742e-14
000123-07-9	000589-98-0	-0.49133	2.0974e-07
000123-29-5	000589-98-0	-0.46402	1.1592e-06
000124-06-1	000589-98-0	-0.45462	2.0196e-06
000142-60-9	000589-98-0	-0.46797	9.1322e-07
000142-92-7	000589-98-0	0.63734	1.0066e-12
000143-08-8	000589-98-0	0.68225	5.4593e-15
000544-35-4	000589-98-0	-0.53578	9.2399e-09
000628-97-7	000589-98-0	-0.59895	4.6239e-11
001191-41-9	000589-98-0	-0.55088	2.8766e-09
005779-95-3	000589-98-0	-0.44694	3.1404e-06
014010-23-2	000589-98-0	-0.44543	3.4197e-06
014667-55-1	000589-98-0	0.50135	1.0781e-07
041114-00-5	000589-98-0	-0.58875	1.1759e-10
055554-09-1	000589-98-0	-0.47499	5.9358e-07
Davidiella	000589-98-0	0.59412	7.2221e-11
Emericella	000589-98-0	0.76663	1.4522e-20
Geosmithia	000589-98-0	0.70847	1.6525e-16
Hyphopichia	000589-98-0	0.83772	1.7102e-27
Millerozyma	000589-98-0	0.49212	1.9909e-07
Penicillium	000589-98-0	0.44068	4.4647e-06
Pichia	000589-98-0	0.52752	1.7082e-08
Thermomyces	000589-98-0	0.41426	1.8305e-05
Lactobacillus	000589-98-0	-0.46345	1.1992e-06
Rhodococcus	000589-98-0	0.40913	2.3751e-05
000093-89-0	000628-97-7	-0.43906	4.8854e-06
000101-97-3	000628-97-7	-0.50443	8.7481e-08
000124-06-1	000628-97-7	0.83961	1.0107e-27
014667-55-1	000628-97-7	-0.40307	3.2124e-05
041114-00-5	000628-97-7	0.63332	1.5417e-12
Acinetobacter	000628-97-7	0.45764	1.6922e-06
Escherichia/Shigella	000628-97-7	0.44823	2.9171e-06
Acremonium	000628-97-7	0.52976	1.4477e-08
Ascobolus	000628-97-7	0.54156	5.9491e-09
Botrytis	000628-97-7	0.4619	1.3154e-06
Chrysosporium	000628-97-7	0.58223	2.1001e-10
Cirrenalia	000628-97-7	0.44954	2.7071e-06
Cladosporium	000628-97-7	0.67097	2.2048e-14
Cortinarius	000628-97-7	0.59064	9.9181e-11
Emericella	000628-97-7	-0.56089	1.2841e-09
Geosmithia	000628-97-7	-0.51807	3.3825e-08
Gymnascella	000628-97-7	0.59213	8.6592e-11
Hyphopichia	000628-97-7	-0.60418	2.8287e-11
Kernia	000628-97-7	0.55923	1.4704e-09
Lobulomyces	000628-97-7	0.4503	2.5924e-06
Millerozyma	000628-97-7	-0.47741	5.1061e-07
Monascus	000628-97-7	-0.49693	1.4495e-07
Mycothermus	000628-97-7	0.46882	8.6722e-07
Olpidium	000628-97-7	0.434	6.4516e-06
Phlyctochytrium	000628-97-7	0.48447	3.2674e-07
Phoma	000628-97-7	0.40739	2.592e-05
Pichia	000628-97-7	-0.64771	3.2606e-13
Powellomyces	000628-97-7	0.58968	1.0818e-10
Pseudallescheria	000628-97-7	0.47243	6.9541e-07
Pseudeurotium	000628-97-7	0.59066	9.895e-11
Remersonia	000628-97-7	0.61682	8.3098e-12
Rhizophagus	000628-97-7	0.52397	2.2132e-08
Rhizophlyctis	000628-97-7	0.51879	3.2133e-08
Sagenomella	000628-97-7	0.45469	2.0113e-06
Scedosporium	000628-97-7	0.60056	3.9774e-11
Spizellomyces	000628-97-7	0.56297	1.0822e-09
Torulaspora	000628-97-7	-0.43676	5.5451e-06
Lactobacillus	000628-97-7	0.4308	7.6718e-06
Lactococcus	000628-97-7	0.40238	3.3239e-05
Pseudomonas	000628-97-7	0.46156	1.3424e-06
Rhodococcus	000628-97-7	-0.4458	3.3496e-06
014667-55-1	001124-11-4	0.75735	7.6721e-20
Emericella	001124-11-4	0.41642	1.6377e-05
000101-97-3	001191-41-9	-0.45684	1.7742e-06
000111-61-5	001191-41-9	0.92039	9.4222e-42
000111-62-6	001191-41-9	0.90618	2.078e-38
000123-07-9	001191-41-9	0.51791	3.4206e-08
000123-29-5	001191-41-9	0.77404	3.633e-21
000124-06-1	001191-41-9	0.72528	1.4201e-17
000142-92-7	001191-41-9	-0.46806	9.0856e-07
000544-35-4	001191-41-9	0.99039	5.1648e-86
000628-97-7	001191-41-9	0.88088	1.3363e-33
001797-74-6	001191-41-9	0.47495	5.951e-07
005779-95-3	001191-41-9	0.56974	6.1584e-10
007786-61-0	001191-41-9	0.51621	3.8587e-08
041114-00-5	001191-41-9	0.64219	5.9739e-13
Acremonium	001191-41-9	0.41903	1.4312e-05
Ascobolus	001191-41-9	0.41933	1.4088e-05
Chrysosporium	001191-41-9	0.53769	7.9991e-09
Cladosporium	001191-41-9	0.61803	7.3676e-12
Cortinarius	001191-41-9	0.43645	5.6416e-06
Emericella	001191-41-9	-0.52501	2.0522e-08
Geosmithia	001191-41-9	-0.46915	8.4996e-07
Gymnascella	001191-41-9	0.52325	2.3318e-08
Hyphopichia	001191-41-9	-0.54806	3.5921e-09
Kernia	001191-41-9	0.48095	4.0861e-07
Millerozyma	001191-41-9	-0.41855	1.4673e-05
Monascus	001191-41-9	-0.43699	5.4772e-06
Phlyctochytrium	001191-41-9	0.40379	3.1008e-05
Phoma	001191-41-9	0.45607	1.8552e-06
Pichia	001191-41-9	-0.61703	8.132e-12
Powellomyces	001191-41-9	0.49017	2.2619e-07
Pseudallescheria	001191-41-9	0.40037	3.6684e-05
Pseudeurotium	001191-41-9	0.45899	1.5638e-06
Remersonia	001191-41-9	0.46511	1.0859e-06
Rhizophagus	001191-41-9	0.43296	6.8274e-06
Rhizophlyctis	001191-41-9	0.41571	1.699e-05
Sagenomella	001191-41-9	0.40843	2.4602e-05
Scedosporium	001191-41-9	0.50966	6.1057e-08
Spizellomyces	001191-41-9	0.43773	5.2578e-06
Lactobacillus	001191-41-9	0.4041	3.0535e-05
000106-30-9	001192-62-7	0.46301	1.2313e-06
Malassezia	001192-62-7	0.49238	1.9574e-07
000111-62-6	001797-74-6	0.42853	8.6662e-06
000544-35-4	001797-74-6	0.47382	6.385e-07
000628-97-7	001797-74-6	0.50028	1.1584e-07
005779-95-3	001797-74-6	0.42742	9.197e-06
007786-61-0	001797-74-6	0.49395	1.7654e-07
Acinetobacter	001797-74-6	0.52507	2.0427e-08
Brucella	001797-74-6	0.58256	2.0388e-10
Citrobacter	001797-74-6	0.60645	2.2794e-11
Delftia	001797-74-6	0.63126	1.9117e-12
Empedobacter	001797-74-6	0.40043	3.6581e-05
Enhydrobacter	001797-74-6	0.51222	5.1115e-08
Escherichia/Shigella	001797-74-6	0.50302	9.6263e-08
Byssochlamys	001797-74-6	0.53507	9.7479e-09
Cladosporium	001797-74-6	0.41683	1.6037e-05
Rhizomucor	001797-74-6	0.51425	4.4312e-08
Kroppenstedtia	001797-74-6	0.45419	2.0702e-06
Luteibacter	001797-74-6	0.54131	6.065e-09
Oceanobacillus	001797-74-6	0.44986	2.6576e-06
Rothia	001797-74-6	0.40044	3.6561e-05
Unidentified	001797-74-6	0.55856	1.5528e-09
000106-32-1	002021-28-5	0.51478	4.27e-08
Geotrichum	002021-28-5	0.46805	9.0894e-07
Lactobacillus	002021-28-5	0.46937	8.3897e-07
000066-25-1	002548-87-0	0.50256	9.9341e-08
000143-08-8	002548-87-0	0.48308	3.5698e-07
Alternaria	002548-87-0	0.66997	2.4885e-14
Chalastospora	002548-87-0	0.83935	1.0877e-27
Davidiella	002548-87-0	0.67464	1.4102e-14
Geosmithia	002548-87-0	0.45874	1.5861e-06
Hyphopichia	002548-87-0	0.41422	1.834e-05
Penicillium	002548-87-0	0.57501	3.933e-10
Phaeosphaeria	002548-87-0	0.84417	2.7649e-28
Thermomyces	002548-87-0	0.6723	1.8772e-14
Variovorax	002548-87-0	0.53161	1.263e-08
000111-62-6	005779-95-3	0.53149	1.274e-08
000122-78-1	005779-95-3	0.60402	2.8722e-11
000123-07-9	005779-95-3	0.48386	3.3978e-07
000123-29-5	005779-95-3	0.51961	3.0308e-08
000124-07-2	005779-95-3	0.47207	7.111e-07
000544-35-4	005779-95-3	0.56897	6.5692e-10
000628-97-7	005779-95-3	0.45931	1.5338e-06
041114-00-5	005779-95-3	0.48362	3.449e-07
Enterobacter	005779-95-3	0.49873	1.2854e-07
Chrysosporium	005779-95-3	0.42412	1.0961e-05
Debaryomyces	005779-95-3	0.42182	1.2369e-05
Emericella	005779-95-3	-0.42595	9.9472e-06
Gymnascella	005779-95-3	0.40525	2.8841e-05
Hyphopichia	005779-95-3	-0.45696	1.7618e-06
Madurella	005779-95-3	0.44304	3.9136e-06
Mycothermus	005779-95-3	0.48483	3.1928e-07
Pichia	005779-95-3	-0.51269	4.9437e-08
Rhizophagus	005779-95-3	0.42303	1.161e-05
Pantoea	005779-95-3	0.45737	1.7194e-06
Serratia	005779-95-3	0.40075	3.6017e-05
Unidentified	005779-95-3	0.53568	9.3088e-09
000111-62-6	007786-61-0	0.44426	3.6528e-06
000124-07-2	007786-61-0	0.503	9.6406e-08
000544-35-4	007786-61-0	0.48164	3.913e-07
000628-97-7	007786-61-0	0.59274	8.1922e-11
005779-95-3	007786-61-0	0.51605	3.9038e-08
Acetobacter	007786-61-0	0.56093	1.2802e-09
Acinetobacter	007786-61-0	0.6651	4.4491e-14
Brevundimonas	007786-61-0	0.44977	2.6726e-06
Brucella	007786-61-0	0.59476	6.8092e-11
Citrobacter	007786-61-0	0.56216	1.157e-09
Delftia	007786-61-0	0.55822	1.5972e-09
Escherichia/Shigella	007786-61-0	0.5371	8.3631e-09
Acremonium	007786-61-0	0.40575	2.8128e-05
Chrysosporium	007786-61-0	0.44763	3.0194e-06
Cirrenalia	007786-61-0	0.47983	4.3867e-07
Cladosporium	007786-61-0	0.51215	5.1346e-08
Cortinarius	007786-61-0	0.41842	1.4774e-05
Gymnascella	007786-61-0	0.50337	9.4012e-08
Olpidium	007786-61-0	0.40322	3.1885e-05
Ophiocordyceps	007786-61-0	0.41598	1.6755e-05
Phoma	007786-61-0	0.40974	2.3024e-05
Pichia	007786-61-0	-0.40121	3.5218e-05
Powellomyces	007786-61-0	0.45289	2.2329e-06
Pseudallescheria	007786-61-0	0.40134	3.4995e-05
Remersonia	007786-61-0	0.54736	3.7956e-09
Rhizophlyctis	007786-61-0	0.42165	1.248e-05
Trechispora	007786-61-0	0.40925	2.3605e-05
Pseudomonas	007786-61-0	0.50272	9.8271e-08
Sphingomonas	007786-61-0	0.44882	2.8211e-06
Unidentified	007786-61-0	0.40443	3.003e-05
000111-61-5	014010-23-2	0.93528	5.3156e-46
000111-62-6	014010-23-2	0.7259	1.294e-17
000123-29-5	014010-23-2	0.4601	1.4643e-06
000124-06-1	014010-23-2	0.70318	3.45e-16
000142-60-9	014010-23-2	0.40927	2.3577e-05
000544-35-4	014010-23-2	0.80247	1.0528e-23
000628-97-7	014010-23-2	0.87774	4.4142e-33
001191-41-9	014010-23-2	0.83183	8.4477e-27
001797-74-6	014010-23-2	0.52755	1.7043e-08
007786-61-0	014010-23-2	0.65464	1.4976e-13
023726-93-4	014010-23-2	0.52005	2.9366e-08
041114-00-5	014010-23-2	0.55853	1.5574e-09
055554-09-1	014010-23-2	0.58511	1.6274e-10
Acetobacter	014010-23-2	0.41747	1.5514e-05
Acinetobacter	014010-23-2	0.52314	2.3506e-08
Citrobacter	014010-23-2	0.44696	3.1365e-06
Delftia	014010-23-2	0.44734	3.0689e-06
Escherichia/Shigella	014010-23-2	0.50274	9.8137e-08
Acremonium	014010-23-2	0.52293	2.3856e-08
Ascobolus	014010-23-2	0.55985	1.3981e-09
Botrytis	014010-23-2	0.41283	1.9688e-05
Chrysosporium	014010-23-2	0.50412	8.9341e-08
Cirrenalia	014010-23-2	0.44261	4.0081e-06
Cladosporium	014010-23-2	0.65166	2.0974e-13
Cortinarius	014010-23-2	0.5861	1.4902e-10
Emericella	014010-23-2	-0.42452	1.0733e-05
Gymnascella	014010-23-2	0.56842	6.8798e-10
Hyphopichia	014010-23-2	-0.44397	3.7144e-06
Kernia	014010-23-2	0.5232	2.3408e-08
Lobulomyces	014010-23-2	0.45576	1.8892e-06
Phlyctochytrium	014010-23-2	0.48522	3.114e-07
Phoma	014010-23-2	0.40647	2.713e-05
Pichia	014010-23-2	-0.47397	6.3243e-07
Powellomyces	014010-23-2	0.61195	1.34e-11
Pseudallescheria	014010-23-2	0.46337	1.2052e-06
Pseudeurotium	014010-23-2	0.56117	1.2554e-09
Remersonia	014010-23-2	0.62004	6.0241e-12
Rhizophagus	014010-23-2	0.51346	4.6862e-08
Rhizophlyctis	014010-23-2	0.51588	3.9518e-08
Sagenomella	014010-23-2	0.45467	2.0137e-06
Scedosporium	014010-23-2	0.55593	1.9216e-09
Spizellomyces	014010-23-2	0.56545	8.8136e-10
Pseudomonas	014010-23-2	0.49398	1.7621e-07
Davidiella	014667-55-1	0.40444	3.0028e-05
Emericella	014667-55-1	0.70064	4.884e-16
Geosmithia	014667-55-1	0.57673	3.3909e-10
Hyphopichia	014667-55-1	0.68912	2.2631e-15
Millerozyma	014667-55-1	0.4632	1.2172e-06
Penicillium	014667-55-1	0.5245	2.1294e-08
000111-61-5	023726-93-4	0.58058	2.4271e-10
000111-62-6	023726-93-4	0.47973	4.4134e-07
000122-78-1	023726-93-4	0.41317	1.9354e-05
000123-07-9	023726-93-4	0.51162	5.3275e-08
000142-60-9	023726-93-4	0.47538	5.7966e-07
000544-35-4	023726-93-4	0.57381	4.3565e-10
000628-97-7	023726-93-4	0.53276	1.159e-08
001191-41-9	023726-93-4	0.56691	7.8096e-10
001797-74-6	023726-93-4	0.45105	2.4827e-06
005779-95-3	023726-93-4	0.60675	2.2154e-11
007786-61-0	023726-93-4	0.40139	3.4896e-05
Botrytis	023726-93-4	0.40732	2.6005e-05
Chrysosporium	023726-93-4	0.53247	1.1841e-08
Cladosporium	023726-93-4	0.46545	1.0637e-06
Emericella	023726-93-4	-0.4289	8.4986e-06
Gymnascella	023726-93-4	0.50968	6.0976e-08
Kernia	023726-93-4	0.4366	5.5949e-06
Lobulomyces	023726-93-4	0.44426	3.6537e-06
Madurella	023726-93-4	0.51574	3.9904e-08
Monographella	023726-93-4	0.40306	3.2149e-05
Mycothermus	023726-93-4	0.51319	4.7737e-08
Pichia	023726-93-4	-0.48736	2.7132e-07
Rhizophagus	023726-93-4	0.43859	5.0147e-06
Sagenomella	023726-93-4	0.40682	2.6665e-05
000091-20-3	024683-00-9	0.43532	6.0005e-06
000111-62-6	024683-00-9	0.43165	7.3294e-06
000123-29-5	024683-00-9	0.58533	1.5958e-10
000123-66-0	024683-00-9	0.52925	1.5035e-08
000124-19-6	024683-00-9	0.51627	3.8424e-08
000142-62-1	024683-00-9	0.47263	6.8705e-07
000544-35-4	024683-00-9	0.44824	2.9155e-06
001191-41-9	024683-00-9	0.41245	2.007e-05
005779-95-3	024683-00-9	0.4996	1.2129e-07
Aureimonas	024683-00-9	0.49796	1.3533e-07
Carnimonas	024683-00-9	0.49787	1.3618e-07
Cystofilobasidium	024683-00-9	0.48457	3.2468e-07
Debaryomyces	024683-00-9	0.42763	9.0957e-06
Filobasidium	024683-00-9	0.5188	3.2107e-08
Pantoea	024683-00-9	0.76374	2.4596e-20
Serratia	024683-00-9	0.47773	5.0041e-07
Sphingobacterium	024683-00-9	0.49636	1.505e-07
Streptococcus	024683-00-9	0.51863	3.2493e-08
000093-89-0	041114-00-5	-0.41718	1.5749e-05
000101-97-3	041114-00-5	-0.55289	2.4507e-09
000124-06-1	041114-00-5	0.55162	2.713e-09
Brevundimonas	041114-00-5	0.41675	1.6101e-05
Davidiella	041114-00-5	-0.4467	3.183e-06
Emericella	041114-00-5	-0.5611	1.2621e-09
Geosmithia	041114-00-5	-0.48828	2.5577e-07
Guehomyces	041114-00-5	0.42715	9.3296e-06
Hyphopichia	041114-00-5	-0.59139	9.2661e-11
Millerozyma	041114-00-5	-0.44697	3.135e-06
Monascus	041114-00-5	-0.46582	1.0404e-06
Phoma	041114-00-5	0.51302	4.8303e-08
Pichia	041114-00-5	-0.55019	3.0365e-09
Lactobacillus	041114-00-5	0.40914	2.3732e-05
Pseudomonas	041114-00-5	0.45701	1.7564e-06
Rhodococcus	041114-00-5	-0.41043	2.2241e-05
Stenotrophomonas	041114-00-5	0.42625	9.7877e-06
000091-20-3	055554-09-1	0.47336	6.5663e-07
000101-97-3	055554-09-1	-0.40975	2.3018e-05
000106-33-2	055554-09-1	0.41872	1.4544e-05
000111-61-5	055554-09-1	0.62281	4.5576e-12
000111-62-6	055554-09-1	0.63622	1.1342e-12
000123-07-9	055554-09-1	0.46758	9.3531e-07
000123-29-5	055554-09-1	0.62959	2.275e-12
000124-06-1	055554-09-1	0.52087	2.768e-08
000142-60-9	055554-09-1	0.59915	4.5394e-11
000142-92-7	055554-09-1	-0.40358	3.1322e-05
000544-35-4	055554-09-1	0.71297	8.7177e-17
000628-97-7	055554-09-1	0.6077	2.0221e-11
001191-41-9	055554-09-1	0.72109	2.6631e-17
005779-95-3	055554-09-1	0.58775	1.2868e-10
007786-61-0	055554-09-1	0.44142	4.2849e-06
041114-00-5	055554-09-1	0.87677	6.3515e-33
Emericella	055554-09-1	-0.45269	2.2587e-06
Guehomyces	055554-09-1	0.4747	6.0449e-07
Hyphopichia	055554-09-1	-0.47905	4.6078e-07
Phoma	055554-09-1	0.57886	2.819e-10
Pichia	055554-09-1	-0.53789	7.874e-09
Gymnascella	Acetobacter	0.4279	8.9659e-06
Remersonia	Acetobacter	0.4227	1.1815e-05
Byssochlamys	Acinetobacter	0.58331	1.909e-10
Cladosporium	Acinetobacter	0.51238	5.0529e-08
Fusarium	Acinetobacter	0.46614	1.0207e-06
Guehomyces	Acinetobacter	0.46007	1.4666e-06
Hannaella	Acinetobacter	0.43135	7.4496e-06
Humicola	Acinetobacter	0.50778	6.9518e-08
Hypocrea	Acinetobacter	0.44371	3.7682e-06
Microascus	Acinetobacter	0.58645	1.4448e-10
Monographella	Acinetobacter	0.47037	7.8914e-07
Mortierella	Acinetobacter	0.4993	1.2374e-07
Ophiocordyceps	Acinetobacter	0.62191	4.993e-12
Paecilomyces	Acinetobacter	0.42951	8.2266e-06
Pseudeurotium	Acinetobacter	0.41467	1.7924e-05
Ramaria	Acinetobacter	0.49338	1.8338e-07
Remersonia	Acinetobacter	0.40213	3.3656e-05
Rhizomucor	Acinetobacter	0.46681	9.8012e-07
Trechispora	Acinetobacter	0.5853	1.6008e-10
Trichoderma	Acinetobacter	0.47889	4.6541e-07
Pseudomonas	Acinetobacter	0.44994	2.6468e-06
Brevundimonas	Aeromonas	0.71462	6.8751e-17
Comamonas	Aeromonas	0.97485	1.046e-65
Flavobacterium	Aeromonas	0.99442	1.5858e-97
Cyberlindnera	Aeromonas	0.46217	1.2946e-06
Rhizopus	Aeromonas	0.47876	4.6933e-07
Pseudomonas	Aeromonas	0.47646	5.4188e-07
Stenotrophomonas	Aeromonas	0.82054	1.5245e-25
Aeromonas	Aspergillusnomius	1	9.3557e-305
Brevundimonas	Aspergillusnomius	0.7146	6.8897e-17
Comamonas	Aspergillusnomius	0.97485	1.0488e-65
Epilithonimonas	Aspergillusnomius	1	3.1438e-310
Flavobacterium	Aspergillusnomius	0.99441	1.6104e-97
Cyberlindnera	Aspergillusnomius	0.46214	1.2972e-06
Rhizopus	Aspergillusnomius	0.47871	4.7067e-07
Pseudomonas	Aspergillusnomius	0.47644	5.4266e-07
Stenotrophomonas	Aspergillusnomius	0.82053	1.5299e-25
Cystofilobasidium	Aureimonas	0.97636	5.2216e-67
Debaryomyces	Aureimonas	0.63775	9.643e-13
Filobasidium	Aureimonas	0.98104	1.1998e-71
Guehomyces	Aureimonas	0.44775	2.9983e-06
Gordonia	Aureimonas	0.65757	1.0709e-13
Methylobacterium	Aureimonas	0.40565	2.827e-05
Novosphingobium	Aureimonas	0.5855	1.5723e-10
Pantoea	Aureimonas	0.48342	3.4945e-07
Serratia	Aureimonas	0.87002	7.3262e-32
Sphingobacterium	Aureimonas	0.99906	1.765e-135
Streptococcus	Aureimonas	0.93635	2.4106e-46
Kroppenstedtia	Bacillus	0.74377	7.6939e-19
Brevibacterium	Brachybacterium	0.98979	9.7896e-85
Chryseobacterium	Brachybacterium	0.8434	3.4496e-28
Enterococcus	Brachybacterium	0.57726	3.2401e-10
Cyberlindnera	Brachybacterium	0.49025	2.2497e-07
Kodamaea	Brachybacterium	0.41242	2.0105e-05
Lichtheimia	Brachybacterium	0.43652	5.6208e-06
Saccharomycopsis	Brachybacterium	0.50523	8.284e-08
Gluconobacter	Brachybacterium	0.95816	4.8338e-55
Leuconostoc	Brachybacterium	0.54359	5.0875e-09
Saccharopolyspora	Brachybacterium	0.86995	7.5149e-32
Staphylococcus	Brachybacterium	0.91532	1.7182e-40
Streptomyces	Brachybacterium	0.97776	2.7132e-68
Cyberlindnera	Brevibacterium	0.51182	5.2534e-08
Kodamaea	Brevibacterium	0.42455	1.0713e-05
Lichtheimia	Brevibacterium	0.4629	1.2395e-06
Saccharomycopsis	Brevibacterium	0.52154	2.6383e-08
Leuconostoc	Brevibacterium	0.5407	6.3559e-09
Staphylococcus	Brevibacterium	0.92791	8.7398e-44
Streptomyces	Brevibacterium	0.97844	6.0996e-69
Acinetobacter	Brevundimonas	0.61256	1.2634e-11
Brucella	Brevundimonas	0.52409	2.1943e-08
Citrobacter	Brevundimonas	0.53475	9.9826e-09
Delftia	Brevundimonas	0.57449	4.1125e-10
Escherichia/Shigella	Brevundimonas	0.56531	8.919e-10
Flavobacterium	Brevundimonas	0.73398	3.7151e-18
Remersonia	Brevundimonas	0.40471	2.9625e-05
Pseudomonas	Brevundimonas	0.68431	4.2012e-15
Stenotrophomonas	Brevundimonas	0.90991	3.112e-39
Aeromonas	Bromustectorum	0.99983	2.8596e-171
Aspergillusnomius	Bromustectorum	0.99983	2.9576e-171
Brevundimonas	Bromustectorum	0.71225	9.6619e-17
Cellulosimicrobium	Bromustectorum	0.99983	2.5195e-171
Clostridiumsensustricto1	Bromustectorum	0.99983	5.0108e-172
Comamonas	Bromustectorum	0.97448	2.1336e-65
Corynebacterium1	Bromustectorum	0.99988	8.3202e-179
Curvibacter	Bromustectorum	0.99954	1.3123e-150
Duganella	Bromustectorum	0.99983	2.8389e-171
Epilithonimonas	Bromustectorum	0.99983	3.1962e-171
Flavobacterium	Bromustectorum	0.99398	6.065e-96
Cyberlindnera	Bromustectorum	0.46303	1.2296e-06
Rhizopus	Bromustectorum	0.47555	5.733e-07
Glutamicibacter	Bromustectorum	0.99983	1.4717e-171
Macrococcus	Bromustectorum	0.99982	4.0174e-171
Microbacterium	Bromustectorum	0.99983	6.873e-172
Pseudomonas	Bromustectorum	0.47281	6.7926e-07
Rhizobium	Bromustectorum	0.99984	5.9625e-173
Sanguibacter	Bromustectorum	0.99986	1.3882e-175
Stenotrophomonas	Bromustectorum	0.81821	2.6997e-25
Trabulsiella	Bromustectorum	0.99983	6.082e-172
Acinetobacter	Brucella	0.90584	2.4644e-38
Citrobacter	Brucella	0.9609	1.8473e-56
Delftia	Brucella	0.96428	2.3951e-58
Escherichia/Shigella	Brucella	0.63594	1.1688e-12
Byssochlamys	Brucella	0.73625	2.5942e-18
Cladosporium	Brucella	0.41579	1.6922e-05
Microascus	Brucella	0.42833	8.7606e-06
Ophiocordyceps	Brucella	0.45062	2.5455e-06
Rhizomucor	Brucella	0.53519	9.6576e-09
Trechispora	Brucella	0.40122	3.5187e-05
Stenotrophomonas	Brucella	0.51391	4.5396e-08
Aureimonas	Carnimonas	1	0
Cystofilobasidium	Carnimonas	0.97637	5.152e-67
Debaryomyces	Carnimonas	0.63773	9.6589e-13
Filobasidium	Carnimonas	0.98103	1.2159e-71
Guehomyces	Carnimonas	0.44771	3.0064e-06
Gordonia	Carnimonas	0.65755	1.0739e-13
Methylobacterium	Carnimonas	0.4056	2.834e-05
Novosphingobium	Carnimonas	0.58546	1.5779e-10
Pantoea	Carnimonas	0.48339	3.5017e-07
Serratia	Carnimonas	0.87	7.3733e-32
Sphingobacterium	Carnimonas	0.99906	1.9614e-135
Streptococcus	Carnimonas	0.93633	2.4412e-46
Aeromonas	Cellulosimicrobium	1	1.227e-307
Aspergillusnomius	Cellulosimicrobium	1	1.416e-301
Brevundimonas	Cellulosimicrobium	0.7146	6.8943e-17
Clostridiumsensustricto1	Cellulosimicrobium	0.99999	7.7441e-232
Comamonas	Cellulosimicrobium	0.97485	1.0496e-65
Corynebacterium1	Cellulosimicrobium	0.99999	2.4816e-233
Curvibacter	Cellulosimicrobium	0.9996	2.4336e-153
Duganella	Cellulosimicrobium	1	2.6381e-315
Epilithonimonas	Cellulosimicrobium	1	1.0078e-311
Flavobacterium	Cellulosimicrobium	0.99441	1.6175e-97
Cyberlindnera	Cellulosimicrobium	0.46237	1.279e-06
Rhizopus	Cellulosimicrobium	0.47872	4.7032e-07
Glutamicibacter	Cellulosimicrobium	1	7.3154e-314
Macrococcus	Cellulosimicrobium	1	9.8718e-312
Microbacterium	Cellulosimicrobium	1	5.0394e-310
Pseudomonas	Cellulosimicrobium	0.47643	5.4291e-07
Rhizobium	Cellulosimicrobium	1	7.9726e-296
Sanguibacter	Cellulosimicrobium	1	5.9156e-253
Stenotrophomonas	Cellulosimicrobium	0.82052	1.5316e-25
Trabulsiella	Cellulosimicrobium	1	4.2636e-260
Acinetobacter	Chryseobacterium	0.47607	5.5514e-07
Brevibacterium	Chryseobacterium	0.87036	6.4919e-32
Brucella	Chryseobacterium	0.42588	9.9841e-06
Citrobacter	Chryseobacterium	0.44329	3.8585e-06
Delftia	Chryseobacterium	0.44731	3.0749e-06
Kodamaea	Chryseobacterium	0.50263	9.8829e-08
Gluconobacter	Chryseobacterium	0.86278	8.6838e-31
Leuconostoc	Chryseobacterium	0.4585	1.6089e-06
Saccharopolyspora	Chryseobacterium	0.72291	2.0317e-17
Staphylococcus	Chryseobacterium	0.82784	2.4062e-26
Streptomyces	Chryseobacterium	0.86506	4.0459e-31
Acinetobacter	Citrobacter	0.92275	2.2844e-42
Delftia	Citrobacter	0.99488	2.2421e-99
Escherichia/Shigella	Citrobacter	0.65395	1.6195e-13
Byssochlamys	Citrobacter	0.72303	1.9946e-17
Cladosporium	Citrobacter	0.48491	3.1771e-07
Microascus	Citrobacter	0.47488	5.9764e-07
Ophiocordyceps	Citrobacter	0.48894	2.45e-07
Rhizomucor	Citrobacter	0.60887	1.8068e-11
Trechispora	Citrobacter	0.42291	1.1682e-05
Stenotrophomonas	Citrobacter	0.52445	2.1381e-08
Cortinarius	Clostridium_sensu_stricto_3	0.47928	4.5403e-07
Cryptococcus	Clostridium_sensu_stricto_3	0.84809	8.7674e-29
Fusarium	Clostridium_sensu_stricto_3	0.88843	6.5128e-35
Geomyces	Clostridium_sensu_stricto_3	0.88592	1.8188e-34
Guehomyces	Clostridium_sensu_stricto_3	0.81513	5.6788e-25
Hannaella	Clostridium_sensu_stricto_3	0.86268	9.0005e-31
Humicola	Clostridium_sensu_stricto_3	0.8356	3.0597e-27
Hypocrea	Clostridium_sensu_stricto_3	0.95495	1.6604e-53
Monographella	Clostridium_sensu_stricto_3	0.52792	1.6583e-08
Mortierella	Clostridium_sensu_stricto_3	0.4469	3.1467e-06
Paecilomyces	Clostridium_sensu_stricto_3	0.87983	1.9997e-33
Penicillium	Clostridium_sensu_stricto_3	0.43033	7.8704e-06
Phoma	Clostridium_sensu_stricto_3	0.4527	2.2577e-06
Podospora	Clostridium_sensu_stricto_3	0.84796	9.1061e-29
Pseudeurotium	Clostridium_sensu_stricto_3	0.62329	4.3443e-12
Ramaria	Clostridium_sensu_stricto_3	0.45461	2.0205e-06
Scedosporium	Clostridium_sensu_stricto_3	0.54455	4.7238e-09
Sporobolomyces	Clostridium_sensu_stricto_3	0.56746	7.4561e-10
Trechispora	Clostridium_sensu_stricto_3	0.41881	1.4476e-05
Trichoderma	Clostridium_sensu_stricto_3	0.95524	1.2197e-53
Methylobacterium	Clostridium_sensu_stricto_3	0.45054	2.5565e-06
Paenibacillus	Clostridium_sensu_stricto_3	0.46267	1.2567e-06
Pseudomonas	Clostridium_sensu_stricto_3	0.44639	3.2402e-06
Aeromonas	Clostridiumsensustricto1	0.99999	3.7478e-231
Aspergillusnomius	Clostridiumsensustricto1	0.99999	2.3841e-234
Brevundimonas	Clostridiumsensustricto1	0.71441	7.0784e-17
Comamonas	Clostridiumsensustricto1	0.97483	1.0996e-65
Duganella	Clostridiumsensustricto1	0.99999	2.5884e-231
Epilithonimonas	Clostridiumsensustricto1	0.99999	8.1973e-231
Flavobacterium	Clostridiumsensustricto1	0.99438	2.1087e-97
Cyberlindnera	Clostridiumsensustricto1	0.46213	1.2976e-06
Rhizopus	Clostridiumsensustricto1	0.47847	4.7781e-07
Glutamicibacter	Clostridiumsensustricto1	0.99999	1.1831e-231
Pseudomonas	Clostridiumsensustricto1	0.47615	5.5258e-07
Stenotrophomonas	Clostridiumsensustricto1	0.82034	1.6009e-25
Brevundimonas	Comamonas	0.69104	1.762e-15
Flavobacterium	Comamonas	0.96877	3.6865e-61
Cyberlindnera	Comamonas	0.44278	3.9708e-06
Rhizopus	Comamonas	0.49677	1.4649e-07
Saccharomycopsis	Comamonas	0.42883	8.5307e-06
Pseudomonas	Comamonas	0.45556	1.9118e-06
Stenotrophomonas	Comamonas	0.79445	6.0067e-23
Aeromonas	Corynebacterium1	0.99999	1.4086e-232
Aspergillusnomius	Corynebacterium1	0.99999	6.2245e-233
Brevundimonas	Corynebacterium1	0.71409	7.4161e-17
Clostridiumsensustricto1	Corynebacterium1	0.99998	2.7076e-222
Comamonas	Corynebacterium1	0.9748	1.1648e-65
Curvibacter	Corynebacterium1	0.9996	1.4256e-153
Duganella	Corynebacterium1	0.99999	7.011e-233
Epilithonimonas	Corynebacterium1	0.99999	2.8041e-232
Flavobacterium	Corynebacterium1	0.99435	2.8966e-97
Cyberlindnera	Corynebacterium1	0.46238	1.2787e-06
Rhizopus	Corynebacterium1	0.47803	4.9132e-07
Glutamicibacter	Corynebacterium1	0.99999	1.0452e-233
Macrococcus	Corynebacterium1	0.99999	6.1738e-232
Pseudomonas	Corynebacterium1	0.47563	5.7053e-07
Rhizobium	Corynebacterium1	0.99999	1.5399e-240
Sanguibacter	Corynebacterium1	0.99999	5.8539e-243
Stenotrophomonas	Corynebacterium1	0.82003	1.7301e-25
Trabulsiella	Corynebacterium1	0.99999	6.7984e-233
Aeromonas	Curvibacter	0.9996	2.5524e-153
Aspergillusnomius	Curvibacter	0.9996	2.5994e-153
Brevundimonas	Curvibacter	0.71336	8.2341e-17
Clostridiumsensustricto1	Curvibacter	0.99959	8.0376e-153
Comamonas	Curvibacter	0.97439	2.5476e-65
Duganella	Curvibacter	0.9996	2.4566e-153
Epilithonimonas	Curvibacter	0.99959	2.6755e-153
Flavobacterium	Curvibacter	0.9939	1.1572e-95
Cyberlindnera	Curvibacter	0.46154	1.3441e-06
Rhizopus	Curvibacter	0.47829	4.8312e-07
Glutamicibacter	Curvibacter	0.9996	1.9906e-153
Macrococcus	Curvibacter	0.9996	2.5974e-153
Pseudomonas	Curvibacter	0.47474	6.0314e-07
Rhizobium	Curvibacter	0.9996	2.2678e-153
Stenotrophomonas	Curvibacter	0.81927	2.0842e-25
Acinetobacter	Delftia	0.92678	1.8262e-43
Byssochlamys	Delftia	0.72677	1.134e-17
Cladosporium	Delftia	0.49201	2.0061e-07
Microascus	Delftia	0.45805	1.6522e-06
Ophiocordyceps	Delftia	0.46912	8.5193e-07
Rhizomucor	Delftia	0.59261	8.2943e-11
Trechispora	Delftia	0.4098	2.2963e-05
Aeromonas	Duganella	1	6.1264e-322
Aspergillusnomius	Duganella	1	1.3921e-318
Brevundimonas	Duganella	0.71462	6.874e-17
Comamonas	Duganella	0.97486	1.0456e-65
Epilithonimonas	Duganella	1	0
Flavobacterium	Duganella	0.99442	1.5828e-97
Cyberlindnera	Duganella	0.46217	1.2948e-06
Rhizopus	Duganella	0.47875	4.6945e-07
Glutamicibacter	Duganella	1	0
Pseudomonas	Duganella	0.47646	5.4182e-07
Stenotrophomonas	Duganella	0.82054	1.5241e-25
Acinetobacter	Empedobacter	0.52081	2.7809e-08
Brucella	Empedobacter	0.59518	6.5521e-11
Citrobacter	Empedobacter	0.6812	6.2362e-15
Delftia	Empedobacter	0.65536	1.3802e-13
Escherichia/Shigella	Empedobacter	0.5088	6.4816e-08
Byssochlamys	Empedobacter	0.54182	5.8325e-09
Rhizomucor	Empedobacter	0.77232	5.0385e-21
Gordonia	Empedobacter	0.45134	2.442e-06
Luteibacter	Empedobacter	0.58338	1.8975e-10
Novosphingobium	Empedobacter	0.47938	4.5134e-07
Sphingomonas	Empedobacter	0.44939	2.7312e-06
Acinetobacter	Enhydrobacter	0.66871	2.8965e-14
Brevundimonas	Enhydrobacter	0.40084	3.5847e-05
Brucella	Enhydrobacter	0.77802	1.6883e-21
Citrobacter	Enhydrobacter	0.83956	1.0247e-27
Delftia	Enhydrobacter	0.82688	3.0841e-26
Empedobacter	Enhydrobacter	0.92251	2.6508e-42
Escherichia/Shigella	Enhydrobacter	0.53991	6.7504e-09
Byssochlamys	Enhydrobacter	0.71638	5.3272e-17
Rhizomucor	Enhydrobacter	0.70755	1.8796e-16
Gordonia	Enhydrobacter	0.41039	2.2287e-05
Luteibacter	Enhydrobacter	0.81323	8.9342e-25
Methylobacterium	Enhydrobacter	0.41493	1.7688e-05
Novosphingobium	Enhydrobacter	0.58818	1.2371e-10
Sphingomonas	Enhydrobacter	0.40524	2.8854e-05
Stenotrophomonas	Enhydrobacter	0.4213	1.2712e-05
Lichtheimia	Enterobacter	0.65576	1.318e-13
Mycothermus	Enterobacter	0.53971	6.8579e-09
Rhizophagus	Enterobacter	0.4264	9.712e-06
Pantoea	Enterobacter	0.52926	1.503e-08
Unidentified	Enterobacter	0.43289	6.8503e-06
Brevibacterium	Enterococcus	0.58851	1.2014e-10
Chryseobacterium	Enterococcus	0.6127	1.2463e-11
Pseudopestalotiopsis	Enterococcus	0.50141	1.0738e-07
Gluconobacter	Enterococcus	0.57378	4.3688e-10
Saccharopolyspora	Enterococcus	0.4853	3.0986e-07
Staphylococcus	Enterococcus	0.5622	1.1534e-09
Streptomyces	Enterococcus	0.5964	5.8584e-11
Aeromonas	Epilithonimonas	1	2.6877e-321
Brevundimonas	Epilithonimonas	0.71462	6.8719e-17
Comamonas	Epilithonimonas	0.97486	1.0454e-65
Flavobacterium	Epilithonimonas	0.99442	1.5801e-97
Cyberlindnera	Epilithonimonas	0.46216	1.2952e-06
Rhizopus	Epilithonimonas	0.47876	4.693e-07
Pseudomonas	Epilithonimonas	0.47646	5.417e-07
Stenotrophomonas	Epilithonimonas	0.82054	1.5233e-25
Acinetobacter	Escherichia/Shigella	0.69457	1.1048e-15
Delftia	Escherichia/Shigella	0.66065	7.5033e-14
Acremonium	Escherichia/Shigella	0.70981	1.3668e-16
Ascobolus	Escherichia/Shigella	0.49123	2.1113e-07
Byssochlamys	Escherichia/Shigella	0.46385	1.1711e-06
Chrysosporium	Escherichia/Shigella	0.45167	2.396e-06
Cirrenalia	Escherichia/Shigella	0.69578	9.4113e-16
Cladosporium	Escherichia/Shigella	0.57638	3.4957e-10
Cortinarius	Escherichia/Shigella	0.46708	9.6391e-07
Kernia	Escherichia/Shigella	0.58537	1.5913e-10
Phlyctochytrium	Escherichia/Shigella	0.51667	3.7372e-08
Powellomyces	Escherichia/Shigella	0.58924	1.1251e-10
Pseudallescheria	Escherichia/Shigella	0.629	2.4199e-12
Remersonia	Escherichia/Shigella	0.64022	7.3974e-13
Rhizomucor	Escherichia/Shigella	0.46066	1.4165e-06
Rhizophagus	Escherichia/Shigella	0.46417	1.1485e-06
Spizellomyces	Escherichia/Shigella	0.60836	1.8975e-11
Verticillium	Escherichia/Shigella	0.51468	4.3004e-08
Cyberlindnera	Flavobacterium	0.459	1.5623e-06
Rhizopus	Flavobacterium	0.48904	2.4339e-07
Pseudomonas	Flavobacterium	0.49924	1.2422e-07
Stenotrophomonas	Flavobacterium	0.83557	3.083e-27
Alternaria	Acremonium	0.41472	1.788e-05
Olpidium	Acremonium	0.59754	5.2704e-11
Thermomyces	Alternaria	0.64807	3.1344e-13
Cladosporium	Amphinema	0.4079	2.5263e-05
Lobulomyces	Amphinema	0.44361	3.789e-06
Microascus	Amphinema	0.62353	4.2379e-12
Rhizophagus	Amphinema	0.41524	1.7401e-05
Scedosporium	Amphinema	0.50673	7.4758e-08
Acremonium	Ascobolus	0.71511	6.406e-17
Chrysosporium	Ascobolus	0.58738	1.3297e-10
Kernia	Ascobolus	0.63427	1.3942e-12
Olpidium	Ascobolus	0.50283	9.7534e-08
Thermoascus	Aureobasidium	0.65768	1.0576e-13
Acremonium	Botrytis	0.66269	5.9121e-14
Ascobolus	Botrytis	0.40967	2.3108e-05
Chrysosporium	Botrytis	0.72771	9.8227e-18
Kernia	Botrytis	0.79145	1.1291e-22
Olpidium	Botrytis	0.44172	4.2128e-06
Remersonia	Botrytis	0.58014	2.5228e-10
Rhizophlyctis	Botrytis	0.51742	3.5421e-08
Kodamaea	Byssochlamys	0.42603	9.905e-06
Rhizomucor	Byssochlamys	0.48944	2.372e-07
Chrysosporium	Calcarisporiella	0.41634	1.6451e-05
Cladosporium	Calcarisporiella	0.49893	1.2682e-07
Gymnascella	Calcarisporiella	0.68498	3.8584e-15
Alternaria	Chalastospora	0.79046	1.388e-22
Davidiella	Chalastospora	0.73388	3.7744e-18
Penicillium	Chalastospora	0.73101	5.9105e-18
Thermomyces	Chalastospora	0.77693	2.0862e-21
Acremonium	Chrysosporium	0.77577	2.6113e-21
Kernia	Chrysosporium	0.84459	2.4426e-28
Olpidium	Chrysosporium	0.68967	2.1077e-15
Acremonium	Cirrenalia	0.88541	2.2344e-34
Ascobolus	Cirrenalia	0.71621	5.4576e-17
Botrytis	Cirrenalia	0.57883	2.8268e-10
Chrysosporium	Cirrenalia	0.77348	4.0441e-21
Cladosporium	Cirrenalia	0.58215	2.114e-10
Cortinarius	Cirrenalia	0.63083	2.0005e-12
Gymnascella	Cirrenalia	0.57853	2.9007e-10
Kernia	Cirrenalia	0.81593	4.6884e-25
Lobulomyces	Cirrenalia	0.68197	5.6609e-15
Olpidium	Cirrenalia	0.75727	7.7782e-20
Phlyctochytrium	Cirrenalia	0.7349	3.2148e-18
Powellomyces	Cirrenalia	0.81171	1.2782e-24
Pseudeurotium	Cirrenalia	0.47815	4.8754e-07
Remersonia	Cirrenalia	0.90452	4.7066e-38
Rhizophagus	Cirrenalia	0.60233	3.3687e-11
Rhizophlyctis	Cirrenalia	0.62219	4.8516e-12
Scedosporium	Cirrenalia	0.50788	6.9033e-08
Spizellomyces	Cirrenalia	0.7644	2.1817e-20
Verticillium	Cirrenalia	0.73482	3.2515e-18
Acremonium	Cladosporium	0.65254	1.9008e-13
Ascobolus	Cladosporium	0.55011	3.0564e-09
Botrytis	Cladosporium	0.62031	5.8673e-12
Chrysosporium	Cladosporium	0.74409	7.2948e-19
Gymnascella	Cladosporium	0.6698	2.5396e-14
Kernia	Cladosporium	0.68841	2.4801e-15
Madurella	Cladosporium	0.42984	8.0783e-06
Olpidium	Cladosporium	0.58821	1.2342e-10
Phlyctochytrium	Cladosporium	0.5188	3.2098e-08
Remersonia	Cladosporium	0.72736	1.0353e-17
Rhizophlyctis	Cladosporium	0.53168	1.2564e-08
Geotrichum	Clavispora	0.43284	6.8689e-06
Saccharomyces	Clavispora	0.59844	4.8508e-11
Saccharomycopsis	Clavispora	0.55649	1.8362e-09
Trichosporon	Clavispora	0.67088	2.2288e-14
Acremonium	Cortinarius	0.66437	4.8532e-14
Ascobolus	Cortinarius	0.73165	5.3464e-18
Botrytis	Cortinarius	0.42254	1.1909e-05
Chrysosporium	Cortinarius	0.62875	2.4816e-12
Cladosporium	Cortinarius	0.64076	6.9717e-13
Cryptococcus	Cortinarius	0.62367	4.1787e-12
Fusarium	Cortinarius	0.60982	1.6489e-11
Geomyces	Cortinarius	0.67369	1.5842e-14
Guehomyces	Cortinarius	0.50431	8.8197e-08
Gymnascella	Cortinarius	0.52592	1.9207e-08
Hannaella	Cortinarius	0.64735	3.3933e-13
Humicola	Cortinarius	0.50633	7.6793e-08
Hypocrea	Cortinarius	0.60368	2.966e-11
Kernia	Cortinarius	0.63281	1.6262e-12
Lobulomyces	Cortinarius	0.61357	1.1438e-11
Madurella	Cortinarius	0.47054	7.8084e-07
Monographella	Cortinarius	0.44648	3.2229e-06
Olpidium	Cortinarius	0.52665	1.8208e-08
Paecilomyces	Cortinarius	0.70074	4.8177e-16
Phlyctochytrium	Cortinarius	0.58581	1.5302e-10
Pseudeurotium	Cortinarius	0.86149	1.3321e-30
Remersonia	Cortinarius	0.77931	1.3134e-21
Retroconis	Cortinarius	0.41054	2.2118e-05
Rhizophlyctis	Cortinarius	0.55489	2.0883e-09
Scedosporium	Cortinarius	0.86178	1.2107e-30
Trichoderma	Cortinarius	0.49941	1.2286e-07
Verticillium	Cortinarius	0.60855	1.8632e-11
Ascobolus	Cryptococcus	0.40389	3.0846e-05
Fusarium	Cryptococcus	0.88501	2.6321e-34
Saccharomycopsis	Cyberlindnera	0.47262	6.8744e-07
Trichosporon	Cyberlindnera	0.62257	4.6711e-12
Debaryomyces	Cystofilobasidium	0.61563	9.3469e-12
Filobasidium	Cystofilobasidium	0.95613	4.6591e-54
Guehomyces	Cystofilobasidium	0.41902	1.4321e-05
Alternaria	Davidiella	0.63956	7.9371e-13
Emericella	Davidiella	0.4015	3.472e-05
Hyphopichia	Davidiella	0.63629	1.1255e-12
Penicillium	Davidiella	0.61684	8.2922e-12
Thermomyces	Davidiella	0.60441	2.7672e-11
Cyberlindnera	Dioszegia	0.42893	8.4844e-06
Davidiella	Dioszegia	0.44447	3.6108e-06
Monographella	Dioszegia	0.61365	1.135e-11
Pyrenophora	Dioszegia	0.88215	8.1697e-34
Hyphopichia	Emericella	0.82605	3.8148e-26
Millerozyma	Emericella	0.68911	2.2644e-15
Pichia	Emericella	0.42785	8.9901e-06
Debaryomyces	Filobasidium	0.77218	5.1715e-21
Penicillium	Fusarium	0.43304	6.7954e-06
Cryptococcus	Geomyces	0.89325	8.441e-36
Fusarium	Geomyces	0.90652	1.7569e-38
Hannaella	Geomyces	0.98211	7.0892e-73
Hypocrea	Geomyces	0.96179	6.1373e-57
Paecilomyces	Geomyces	0.98306	4.9704e-74
Alternaria	Geosmithia	0.43386	6.4991e-06
Chalastospora	Geosmithia	0.57993	2.5687e-10
Davidiella	Geosmithia	0.65678	1.1733e-13
Emericella	Geosmithia	0.72047	2.9194e-17
Hyphopichia	Geosmithia	0.78126	8.9443e-22
Millerozyma	Geosmithia	0.54633	4.1116e-09
Penicillium	Geosmithia	0.64186	6.1909e-13
Pyrenophora	Geosmithia	0.43207	7.1634e-06
Thermomyces	Geosmithia	0.57244	4.8976e-10
Saccharomyces	Geotrichum	0.40557	2.8387e-05
Cryptococcus	Guehomyces	0.83269	6.7184e-27
Filobasidium	Guehomyces	0.45076	2.5248e-06
Fusarium	Guehomyces	0.80414	7.2416e-24
Geomyces	Guehomyces	0.79873	2.3928e-23
Hannaella	Guehomyces	0.80485	6.1767e-24
Hypocrea	Guehomyces	0.86823	1.3686e-31
Microascus	Guehomyces	0.423	1.1627e-05
Mortierella	Guehomyces	0.44084	4.4247e-06
Paecilomyces	Guehomyces	0.81002	1.8966e-24
Acremonium	Gymnascella	0.53202	1.2249e-08
Ascobolus	Gymnascella	0.50095	1.1073e-07
Botrytis	Gymnascella	0.67765	9.7159e-15
Chrysosporium	Gymnascella	0.74419	7.1812e-19
Kernia	Gymnascella	0.65394	1.6219e-13
Madurella	Gymnascella	0.54567	4.3304e-09
Olpidium	Gymnascella	0.51316	4.7833e-08
Remersonia	Gymnascella	0.69576	9.4301e-16
Rhizophlyctis	Gymnascella	0.71357	7.9902e-17
Cryptococcus	Hannaella	0.8901	3.2487e-35
Fusarium	Hannaella	0.90723	1.2311e-38
Hypocrea	Hannaella	0.95587	6.1944e-54
Paecilomyces	Hannaella	0.96857	5.0699e-61
Cryptococcus	Humicola	0.83501	3.5922e-27
Fusarium	Humicola	0.83487	3.7336e-27
Geomyces	Humicola	0.76627	1.5502e-20
Guehomyces	Humicola	0.83408	4.6249e-27
Hannaella	Humicola	0.78923	1.7879e-22
Hypocrea	Humicola	0.88386	4.1649e-34
Microascus	Humicola	0.56442	9.6047e-10
Monographella	Humicola	0.66686	3.6128e-14
Mortierella	Humicola	0.66872	2.8931e-14
Ophiocordyceps	Humicola	0.59869	4.7382e-11
Paecilomyces	Humicola	0.79139	1.1434e-22
Pichia	Hyphopichia	0.45358	2.1457e-06
Cryptococcus	Hypocrea	0.9233	1.6337e-42
Fusarium	Hypocrea	0.93458	8.8391e-46
Paecilomyces	Hypocrea	0.9614	1.0026e-56
Acremonium	Kernia	0.91102	1.7484e-39
Alternaria	Kernia	0.40014	3.7098e-05
Olpidium	Kernia	0.6272	2.9137e-12
Clavispora	Kodamaea	0.40823	2.4852e-05
Acremonium	Lobulomyces	0.6279	2.7094e-12
Ascobolus	Lobulomyces	0.49074	2.1791e-07
Botrytis	Lobulomyces	0.51929	3.0994e-08
Chrysosporium	Lobulomyces	0.66507	4.4646e-14
Cladosporium	Lobulomyces	0.53116	1.3053e-08
Gymnascella	Lobulomyces	0.53558	9.3759e-09
Kernia	Lobulomyces	0.76378	2.4408e-20
Madurella	Lobulomyces	0.58636	1.4568e-10
Olpidium	Lobulomyces	0.6561	1.2681e-13
Phlyctochytrium	Lobulomyces	0.44771	3.0052e-06
Remersonia	Lobulomyces	0.66358	5.3219e-14
Retroconis	Lobulomyces	0.4069	2.6563e-05
Chrysosporium	Madurella	0.60572	2.4444e-11
Kernia	Madurella	0.52427	2.1658e-08
Retroconis	Madurella	0.85354	1.6764e-29
Mortierella	Microascus	0.86271	8.8917e-31
Hyphopichia	Millerozyma	0.49355	1.8131e-07
Monascus	Millerozyma	0.51884	3.2018e-08
Pichia	Monascus	0.48598	2.9654e-07
Cryptococcus	Monographella	0.56256	1.1199e-09
Fusarium	Monographella	0.60969	1.6697e-11
Geomyces	Monographella	0.44437	3.6303e-06
Guehomyces	Monographella	0.53174	1.2507e-08
Hannaella	Monographella	0.44655	3.2095e-06
Hypocrea	Monographella	0.54901	3.3336e-09
Microascus	Monographella	0.49744	1.401e-07
Mortierella	Monographella	0.5789	2.8094e-10
Ophiocordyceps	Monographella	0.50519	8.3035e-08
Paecilomyces	Monographella	0.55129	2.7842e-09
Pyrenophora	Monographella	0.53853	7.5023e-09
Geotrichum	Mucor	0.42035	1.3357e-05
Rhizopus	Mucor	0.46282	1.2455e-06
Acremonium	Mycothermus	0.46863	8.7764e-07
Ascobolus	Mycothermus	0.43783	5.2282e-06
Botrytis	Mycothermus	0.62981	2.2233e-12
Calcarisporiella	Mycothermus	0.42315	1.1536e-05
Chrysosporium	Mycothermus	0.62433	3.9086e-12
Cirrenalia	Mycothermus	0.4544	2.046e-06
Cladosporium	Mycothermus	0.56637	8.1682e-10
Cortinarius	Mycothermus	0.50915	6.3271e-08
Gymnascella	Mycothermus	0.69698	8.0112e-16
Kernia	Mycothermus	0.71614	5.5147e-17
Lobulomyces	Mycothermus	0.66941	2.6607e-14
Madurella	Mycothermus	0.63949	7.9968e-13
Olpidium	Mycothermus	0.46588	1.0367e-06
Phlyctochytrium	Mycothermus	0.41457	1.8012e-05
Powellomyces	Mycothermus	0.52192	2.5676e-08
Remersonia	Mycothermus	0.58694	1.3826e-10
Rhizophagus	Mycothermus	0.81362	8.15e-25
Rhizophlyctis	Mycothermus	0.43755	5.3107e-06
Scedosporium	Mycothermus	0.50995	5.985e-08
Spizellomyces	Mycothermus	0.51345	4.6898e-08
Verticillium	Mycothermus	0.42764	9.0898e-06
Microascus	Ophiocordyceps	0.89047	2.7777e-35
Mortierella	Ophiocordyceps	0.93654	2.092e-46
Cryptococcus	Paecilomyces	0.90032	3.5045e-37
Fusarium	Paecilomyces	0.92198	3.6416e-42
Alternaria	Penicillium	0.58197	2.1485e-10
Hyphopichia	Penicillium	0.53211	1.216e-08
Thermomyces	Penicillium	0.65373	1.6605e-13
Aspergillus	Phaeoacremonium	0.46738	9.4673e-07
Pseudopestalotiopsis	Phaeoacremonium	0.56306	1.0745e-09
Wallemia	Phaeoacremonium	0.57496	3.9487e-10
Alternaria	Phaeosphaeria	0.73142	5.5382e-18
Chalastospora	Phaeosphaeria	0.93051	1.5382e-44
Davidiella	Phaeosphaeria	0.74318	8.4822e-19
Geosmithia	Phaeosphaeria	0.59711	5.4856e-11
Hyphopichia	Phaeosphaeria	0.481	4.0754e-07
Penicillium	Phaeosphaeria	0.70184	4.1437e-16
Thermomyces	Phaeosphaeria	0.74911	3.1603e-19
Acremonium	Phlyctochytrium	0.66539	4.3028e-14
Ascobolus	Phlyctochytrium	0.7144	7.0953e-17
Chrysosporium	Phlyctochytrium	0.67074	2.2665e-14
Gymnascella	Phlyctochytrium	0.59629	5.9163e-11
Kernia	Phlyctochytrium	0.58285	1.9876e-10
Olpidium	Phlyctochytrium	0.5066	7.5394e-08
Remersonia	Phlyctochytrium	0.74375	7.7216e-19
Rhizophlyctis	Phlyctochytrium	0.86236	9.9923e-31
Cryptococcus	Phoma	0.4494	2.7294e-06
Guehomyces	Phoma	0.48573	3.0144e-07
Humicola	Phoma	0.48351	3.4737e-07
Hypocrea	Phoma	0.41577	1.6941e-05
Microascus	Phoma	0.4534	2.1672e-06
Mortierella	Phoma	0.48467	3.227e-07
Ophiocordyceps	Phoma	0.43713	5.435e-06
Phaeoacremonium	Phoma	0.63145	1.8758e-12
Pseudopestalotiopsis	Phoma	0.41074	2.189e-05
Trichoderma	Phoma	0.50262	9.8919e-08
Cortinarius	Podospora	0.66113	7.0968e-14
Cryptococcus	Podospora	0.86961	8.4448e-32
Fusarium	Podospora	0.86914	9.9827e-32
Geomyces	Podospora	0.98103	1.2103e-71
Guehomyces	Podospora	0.75478	1.2001e-19
Hannaella	Podospora	0.95929	1.2942e-55
Humicola	Podospora	0.69596	9.1871e-16
Hypocrea	Podospora	0.92492	5.9746e-43
Paecilomyces	Podospora	0.96743	2.7896e-60
Pseudeurotium	Podospora	0.7662	1.5724e-20
Scedosporium	Podospora	0.70847	1.6521e-16
Sporobolomyces	Podospora	0.63626	1.1297e-12
Trichoderma	Podospora	0.78739	2.6082e-22
Acremonium	Powellomyces	0.86362	6.5733e-31
Ascobolus	Powellomyces	0.84369	3.1745e-28
Botrytis	Powellomyces	0.56394	9.9907e-10
Calcarisporiella	Powellomyces	0.47528	5.8311e-07
Chrysosporium	Powellomyces	0.71223	9.6815e-17
Cladosporium	Powellomyces	0.65683	1.1668e-13
Cortinarius	Powellomyces	0.63081	2.0035e-12
Gymnascella	Powellomyces	0.64871	2.9164e-13
Kernia	Powellomyces	0.81971	1.8701e-25
Lobulomyces	Powellomyces	0.62172	5.0917e-12
Olpidium	Powellomyces	0.5818	2.1805e-10
Phlyctochytrium	Powellomyces	0.65602	1.2798e-13
Pseudeurotium	Powellomyces	0.54169	5.8903e-09
Remersonia	Powellomyces	0.86367	6.4575e-31
Rhizophagus	Powellomyces	0.66335	5.4698e-14
Rhizophlyctis	Powellomyces	0.56205	1.1679e-09
Scedosporium	Powellomyces	0.52439	2.1469e-08
Verticillium	Powellomyces	0.68278	5.1043e-15
Acremonium	Pseudallescheria	0.86515	3.9328e-31
Ascobolus	Pseudallescheria	0.63249	1.6811e-12
Botrytis	Pseudallescheria	0.58379	1.8305e-10
Chrysosporium	Pseudallescheria	0.80017	1.7472e-23
Cirrenalia	Pseudallescheria	0.90689	1.4539e-38
Cladosporium	Pseudallescheria	0.51116	5.5016e-08
Cortinarius	Pseudallescheria	0.48826	2.5599e-07
Gymnascella	Pseudallescheria	0.54	6.7086e-09
Kernia	Pseudallescheria	0.79047	1.3845e-22
Lobulomyces	Pseudallescheria	0.58932	1.1169e-10
Olpidium	Pseudallescheria	0.66181	6.5515e-14
Phlyctochytrium	Pseudallescheria	0.67986	7.3785e-15
Powellomyces	Pseudallescheria	0.79697	3.5031e-23
Pseudeurotium	Pseudallescheria	0.42988	8.0631e-06
Remersonia	Pseudallescheria	0.77768	1.8035e-21
Rhizophagus	Pseudallescheria	0.50191	1.0376e-07
Rhizophlyctis	Pseudallescheria	0.57257	4.8446e-10
Scedosporium	Pseudallescheria	0.42747	9.1764e-06
Spizellomyces	Pseudallescheria	0.62959	2.2761e-12
Verticillium	Pseudallescheria	0.71804	4.1745e-17
Acremonium	Pseudeurotium	0.51187	5.2368e-08
Ascobolus	Pseudeurotium	0.62167	5.1166e-12
Chrysosporium	Pseudeurotium	0.48461	3.2385e-07
Cladosporium	Pseudeurotium	0.44945	2.7206e-06
Cryptococcus	Pseudeurotium	0.69855	6.4825e-16
Fusarium	Pseudeurotium	0.69116	1.7331e-15
Geomyces	Pseudeurotium	0.79068	1.3252e-22
Guehomyces	Pseudeurotium	0.58612	1.4881e-10
Gymnascella	Pseudeurotium	0.4469	3.1476e-06
Hannaella	Pseudeurotium	0.75449	1.2622e-19
Humicola	Pseudeurotium	0.53971	6.8579e-09
Hypocrea	Pseudeurotium	0.72157	2.4788e-17
Kernia	Pseudeurotium	0.48078	4.1311e-07
Lobulomyces	Pseudeurotium	0.46099	1.3886e-06
Monographella	Pseudeurotium	0.41323	1.9294e-05
Olpidium	Pseudeurotium	0.46086	1.3992e-06
Paecilomyces	Pseudeurotium	0.80998	1.9129e-24
Remersonia	Pseudeurotium	0.62746	2.835e-12
Scedosporium	Pseudeurotium	0.81809	2.7803e-25
Trichoderma	Pseudeurotium	0.59799	5.0565e-11
Verticillium	Pseudeurotium	0.40751	2.5766e-05
Cyberlindnera	Pyrenophora	0.5406	6.4045e-09
Davidiella	Pyrenophora	0.67903	8.1861e-15
Hyphopichia	Pyrenophora	0.43144	7.4136e-06
Guehomyces	Ramaria	0.46747	9.4139e-07
Humicola	Ramaria	0.65989	8.1958e-14
Microascus	Ramaria	0.93849	4.7358e-47
Monographella	Ramaria	0.5691	6.4966e-10
Mortierella	Ramaria	0.9726	6.6416e-64
Ophiocordyceps	Ramaria	0.92548	4.1768e-43
Phoma	Ramaria	0.50406	8.9716e-08
Trichoderma	Ramaria	0.60516	2.5773e-11
Acremonium	Remersonia	0.84267	4.2564e-28
Ascobolus	Remersonia	0.84369	3.1755e-28
Chrysosporium	Remersonia	0.7767	2.1802e-21
Kernia	Remersonia	0.80029	1.7011e-23
Madurella	Remersonia	0.469	8.5804e-07
Olpidium	Remersonia	0.70368	3.221e-16
Retroconis	Remersonia	0.41623	1.6539e-05
Rhizophlyctis	Remersonia	0.70816	1.7245e-16
Chrysosporium	Retroconis	0.5483	3.5249e-09
Aspergillus	Rhizomucor	0.41253	1.999e-05
Acremonium	Rhizophagus	0.64644	3.7502e-13
Ascobolus	Rhizophagus	0.55075	2.9051e-09
Botrytis	Rhizophagus	0.64221	5.9644e-13
Chrysosporium	Rhizophagus	0.59819	4.9613e-11
Cladosporium	Rhizophagus	0.56527	8.9523e-10
Cortinarius	Rhizophagus	0.59427	7.1233e-11
Gymnascella	Rhizophagus	0.67227	1.8831e-14
Kernia	Rhizophagus	0.83147	9.281e-27
Lobulomyces	Rhizophagus	0.69094	1.7851e-15
Madurella	Rhizophagus	0.50078	1.1199e-07
Olpidium	Rhizophagus	0.43151	7.3859e-06
Phlyctochytrium	Rhizophagus	0.43995	4.6491e-06
Pseudeurotium	Rhizophagus	0.51978	2.9925e-08
Remersonia	Rhizophagus	0.69047	1.8982e-15
Scedosporium	Rhizophagus	0.58674	1.4083e-10
Verticillium	Rhizophagus	0.45233	2.3066e-06
Acremonium	Rhizophlyctis	0.50703	7.3221e-08
Ascobolus	Rhizophlyctis	0.67879	8.4291e-15
Chrysosporium	Rhizophlyctis	0.63997	7.593e-13
Kernia	Rhizophlyctis	0.47597	5.5864e-07
Olpidium	Rhizophlyctis	0.45713	1.7438e-06
Geotrichum	Rhizopus	0.72342	1.8798e-17
Saccharomycopsis	Rhizopus	0.55623	1.8752e-09
Geotrichum	Saccharomycopsis	0.4905	2.2139e-07
Saccharomyces	Saccharomycopsis	0.42161	1.2508e-05
Acremonium	Sagenomella	0.61444	1.0502e-11
Ascobolus	Sagenomella	0.53162	1.2618e-08
Botrytis	Sagenomella	0.44335	3.845e-06
Chrysosporium	Sagenomella	0.72243	2.182e-17
Cirrenalia	Sagenomella	0.61524	9.7133e-12
Cladosporium	Sagenomella	0.61537	9.5874e-12
Cortinarius	Sagenomella	0.55893	1.5071e-09
Gymnascella	Sagenomella	0.50343	9.3623e-08
Kernia	Sagenomella	0.58788	1.2712e-10
Lobulomyces	Sagenomella	0.51249	5.0128e-08
Madurella	Sagenomella	0.43399	6.4525e-06
Mycothermus	Sagenomella	0.42535	1.0267e-05
Olpidium	Sagenomella	0.63119	1.927e-12
Phlyctochytrium	Sagenomella	0.67312	1.6984e-14
Powellomyces	Sagenomella	0.53458	1.0109e-08
Pseudallescheria	Sagenomella	0.57662	3.4242e-10
Remersonia	Sagenomella	0.63867	8.7358e-13
Retroconis	Sagenomella	0.42768	9.071e-06
Rhizophlyctis	Sagenomella	0.63173	1.8202e-12
Scedosporium	Sagenomella	0.47215	7.0766e-07
Spizellomyces	Sagenomella	0.56533	8.9022e-10
Verticillium	Sagenomella	0.5694	6.337e-10
Amphinema	Sarocladium	0.50151	1.0666e-07
Chrysosporium	Sarocladium	0.57161	5.2571e-10
Cirrenalia	Sarocladium	0.42597	9.9383e-06
Gymnascella	Sarocladium	0.40035	3.6735e-05
Kernia	Sarocladium	0.48859	2.5068e-07
Lobulomyces	Sarocladium	0.63219	1.7351e-12
Madurella	Sarocladium	0.42479	1.0577e-05
Mycothermus	Sarocladium	0.44493	3.5174e-06
Olpidium	Sarocladium	0.57728	3.2342e-10
Pseudallescheria	Sarocladium	0.44004	4.6253e-06
Pseudeurotium	Sarocladium	0.41357	1.896e-05
Rhizophagus	Sarocladium	0.43704	5.4615e-06
Scedosporium	Sarocladium	0.47962	4.4465e-07
Acremonium	Scedosporium	0.52481	2.0817e-08
Ascobolus	Scedosporium	0.61633	8.7168e-12
Botrytis	Scedosporium	0.52693	1.7839e-08
Chrysosporium	Scedosporium	0.61142	1.4115e-11
Cladosporium	Scedosporium	0.60613	2.3495e-11
Cryptococcus	Scedosporium	0.66453	4.7637e-14
Fusarium	Scedosporium	0.63751	9.8869e-13
Geomyces	Scedosporium	0.72868	8.4683e-18
Guehomyces	Scedosporium	0.58084	2.3713e-10
Gymnascella	Scedosporium	0.50599	7.8614e-08
Hannaella	Scedosporium	0.69271	1.4133e-15
Humicola	Scedosporium	0.51571	3.998e-08
Hypocrea	Scedosporium	0.65861	9.5063e-14
Kernia	Scedosporium	0.59586	6.1583e-11
Lobulomyces	Scedosporium	0.50099	1.1042e-07
Madurella	Scedosporium	0.42057	1.3208e-05
Monographella	Scedosporium	0.41138	2.1191e-05
Olpidium	Scedosporium	0.52668	1.817e-08
Paecilomyces	Scedosporium	0.73444	3.4569e-18
Phlyctochytrium	Scedosporium	0.46665	9.8964e-07
Remersonia	Scedosporium	0.65268	1.8691e-13
Rhizophlyctis	Scedosporium	0.54395	4.9502e-09
Trichoderma	Scedosporium	0.54385	4.9859e-09
Verticillium	Scedosporium	0.41737	1.5593e-05
Acremonium	Spizellomyces	0.77578	2.6027e-21
Ascobolus	Spizellomyces	0.82669	3.2344e-26
Botrytis	Spizellomyces	0.49357	1.8103e-07
Chrysosporium	Spizellomyces	0.61389	1.1085e-11
Cladosporium	Spizellomyces	0.69018	1.9707e-15
Cortinarius	Spizellomyces	0.73437	3.4909e-18
Gymnascella	Spizellomyces	0.4639	1.1675e-06
Kernia	Spizellomyces	0.70511	2.6435e-16
Lobulomyces	Spizellomyces	0.57729	3.2318e-10
Olpidium	Spizellomyces	0.57402	4.2797e-10
Phlyctochytrium	Spizellomyces	0.61165	1.3799e-11
Powellomyces	Spizellomyces	0.76814	1.099e-20
Pseudeurotium	Spizellomyces	0.57894	2.801e-10
Remersonia	Spizellomyces	0.90246	1.2718e-37
Rhizophagus	Spizellomyces	0.62558	3.4391e-12
Rhizophlyctis	Spizellomyces	0.56506	9.1049e-10
Scedosporium	Spizellomyces	0.61382	1.1169e-11
Verticillium	Spizellomyces	0.65197	2.0254e-13
Cortinarius	Sporobolomyces	0.45389	2.1066e-06
Cryptococcus	Sporobolomyces	0.59513	6.5867e-11
Fusarium	Sporobolomyces	0.58775	1.2864e-10
Geomyces	Sporobolomyces	0.64125	6.6162e-13
Guehomyces	Sporobolomyces	0.54438	4.7872e-09
Hannaella	Sporobolomyces	0.61839	7.1055e-12
Humicola	Sporobolomyces	0.43527	6.0166e-06
Hypocrea	Sporobolomyces	0.613	1.2099e-11
Paecilomyces	Sporobolomyces	0.62155	5.1789e-12
Phaeoacremonium	Sporobolomyces	0.53879	7.3557e-09
Pseudeurotium	Sporobolomyces	0.51937	3.0833e-08
Scedosporium	Sporobolomyces	0.50347	9.3383e-08
Trichoderma	Sporobolomyces	0.53575	9.2598e-09
Botrytis	Sterigmatomyces	0.45639	1.821e-06
Rhodotorula	Sterigmatomyces	0.44789	2.9742e-06
Humicola	Talaromyces	0.50646	7.6153e-08
Microascus	Talaromyces	0.62535	3.5204e-12
Monographella	Talaromyces	0.53015	1.4068e-08
Mortierella	Talaromyces	0.77662	2.2144e-21
Ophiocordyceps	Talaromyces	0.71369	7.8537e-17
Penicillium	Talaromyces	0.63142	1.8803e-12
Ramaria	Talaromyces	0.73788	2.0002e-18
Trechispora	Talaromyces	0.73035	6.5443e-18
Trichoderma	Talaromyces	0.42833	8.7631e-06
Thermomyces	Thermoascus	0.45306	2.2107e-06
Hyphopichia	Thermomyces	0.48864	2.4975e-07
Monascus	Torulaspora	0.43123	7.4961e-06
Pichia	Torulaspora	0.55094	2.8631e-09
Guehomyces	Trechispora	0.42399	1.1033e-05
Humicola	Trechispora	0.63558	1.2137e-12
Microascus	Trechispora	0.92995	2.2585e-44
Monographella	Trechispora	0.54142	6.0161e-09
Mortierella	Trechispora	0.97481	1.142e-65
Ophiocordyceps	Trechispora	0.96184	5.8042e-57
Phoma	Trechispora	0.49033	2.2378e-07
Ramaria	Trechispora	0.97718	9.4782e-68
Trichoderma	Trechispora	0.5753	3.8335e-10
Cryptococcus	Trichoderma	0.87336	2.225e-32
Fusarium	Trichoderma	0.89342	7.823e-36
Geomyces	Trichoderma	0.84877	7.1397e-29
Guehomyces	Trichoderma	0.85789	4.2726e-30
Hannaella	Trichoderma	0.85	4.9389e-29
Humicola	Trichoderma	0.95132	6.8251e-52
Hypocrea	Trichoderma	0.95566	7.7444e-54
Microascus	Trichoderma	0.51564	4.0175e-08
Monographella	Trichoderma	0.62413	3.9867e-12
Mortierella	Trichoderma	0.60584	2.4166e-11
Ophiocordyceps	Trichoderma	0.54302	5.3189e-09
Paecilomyces	Trichoderma	0.86033	1.9452e-30
Penicillium	Trichoderma	0.43303	6.7992e-06
Saccharomycopsis	Trichosporon	0.43307	6.7857e-06
Davidiella	Trichothecium	0.4284	8.7307e-06
Dioszegia	Trichothecium	0.85278	2.1194e-29
Monographella	Trichothecium	0.6907	1.8424e-15
Pyrenophora	Trichothecium	0.83757	1.7804e-27
Acremonium	Verticillium	0.77506	2.9883e-21
Ascobolus	Verticillium	0.60698	2.1673e-11
Botrytis	Verticillium	0.45359	2.1442e-06
Chrysosporium	Verticillium	0.75079	2.3792e-19
Cladosporium	Verticillium	0.54997	3.0898e-09
Gymnascella	Verticillium	0.42889	8.5048e-06
Kernia	Verticillium	0.72322	1.9382e-17
Lobulomyces	Verticillium	0.58732	1.3363e-10
Madurella	Verticillium	0.70789	1.792e-16
Olpidium	Verticillium	0.52318	2.3435e-08
Phlyctochytrium	Verticillium	0.55562	1.9695e-09
Remersonia	Verticillium	0.72076	2.7963e-17
Retroconis	Verticillium	0.80071	1.5535e-23
Rhizophlyctis	Verticillium	0.4126	1.9918e-05
Brevibacterium	Gluconobacter	0.96437	2.1291e-58
Cyberlindnera	Gluconobacter	0.46294	1.2365e-06
Kodamaea	Gluconobacter	0.41001	2.2716e-05
Lichtheimia	Gluconobacter	0.45989	1.482e-06
Saccharomycopsis	Gluconobacter	0.48158	3.9275e-07
Leuconostoc	Gluconobacter	0.54087	6.2746e-09
Saccharopolyspora	Gluconobacter	0.83129	9.7292e-27
Staphylococcus	Gluconobacter	0.92938	3.3075e-44
Streptomyces	Gluconobacter	0.97235	1.0329e-63
Aeromonas	Glutamicibacter	1	9.4187e-319
Aspergillusnomius	Glutamicibacter	1	4.2854e-314
Brevundimonas	Glutamicibacter	0.7146	6.8908e-17
Comamonas	Glutamicibacter	0.97485	1.0488e-65
Epilithonimonas	Glutamicibacter	1	1.0869e-321
Flavobacterium	Glutamicibacter	0.99441	1.6105e-97
Cyberlindnera	Glutamicibacter	0.46223	1.2897e-06
Rhizopus	Glutamicibacter	0.47872	4.7043e-07
Pseudomonas	Glutamicibacter	0.47643	5.4272e-07
Stenotrophomonas	Glutamicibacter	0.82053	1.5303e-25
Brachybacterium	Gordonia	0.50119	1.0893e-07
Brevibacterium	Gordonia	0.46573	1.0462e-06
Chryseobacterium	Gordonia	0.52445	2.1372e-08
Cystofilobasidium	Gordonia	0.63133	1.8981e-12
Debaryomyces	Gordonia	0.70394	3.1075e-16
Filobasidium	Gordonia	0.7268	1.1274e-17
Gluconobacter	Gordonia	0.42799	8.9246e-06
Novosphingobium	Gordonia	0.59315	7.8922e-11
Saccharopolyspora	Gordonia	0.70192	4.1001e-16
Serratia	Gordonia	0.55899	1.4993e-09
Sphingobacterium	Gordonia	0.66332	5.4873e-14
Staphylococcus	Gordonia	0.43862	5.0052e-06
Streptococcus	Gordonia	0.68567	3.5317e-15
Streptomyces	Gordonia	0.4735	6.509e-07
Unidentified	Gordonia	0.40231	3.3351e-05
Aspergillus	Kroppenstedtia	0.40653	2.7061e-05
Calcarisporiella	Lachnoclostridium_5	0.43674	5.5529e-06
Emericella	Lactobacillus	-0.44169	4.2201e-06
Geosmithia	Lactobacillus	-0.40749	2.5786e-05
Hyphopichia	Lactobacillus	-0.4623	1.2851e-06
Pichia	Lactobacillus	-0.47616	5.5223e-07
Escherichia/Shigella	Lactococcus	0.47661	5.3696e-07
Acremonium	Lactococcus	0.50354	9.2963e-08
Botrytis	Lactococcus	0.54673	3.9871e-09
Chrysosporium	Lactococcus	0.4639	1.1677e-06
Cirrenalia	Lactococcus	0.41696	1.5928e-05
Cladosporium	Lactococcus	0.4521	2.3363e-06
Kernia	Lactococcus	0.54883	3.3807e-09
Mycothermus	Lactococcus	0.42451	1.0736e-05
Powellomyces	Lactococcus	0.43	8.0121e-06
Pseudallescheria	Lactococcus	0.42042	1.3308e-05
Remersonia	Lactococcus	0.41717	1.5761e-05
Rhizophagus	Lactococcus	0.44553	3.4012e-06
Rhodotorula	Lactococcus	0.53634	8.86e-09
Scedosporium	Lactococcus	0.40037	3.6698e-05
Spizellomyces	Lactococcus	0.4069	2.6566e-05
Sterigmatomyces	Lactococcus	0.67818	9.1046e-15
Leuconostoc	Lactococcus	0.41711	1.5805e-05
Weissella	Lactococcus	0.6952	1.0164e-15
Acinetobacter	Luteibacter	0.83373	5.0749e-27
Brevundimonas	Luteibacter	0.46959	8.2764e-07
Brucella	Luteibacter	0.91408	3.3902e-40
Chryseobacterium	Luteibacter	0.43124	7.4919e-06
Citrobacter	Luteibacter	0.92748	1.1568e-43
Delftia	Luteibacter	0.93399	1.351e-45
Escherichia/Shigella	Luteibacter	0.5193	3.0992e-08
Byssochlamys	Luteibacter	0.78514	4.1235e-22
Microascus	Luteibacter	0.40107	3.545e-05
Ophiocordyceps	Luteibacter	0.41722	1.5716e-05
Rhizomucor	Luteibacter	0.52151	2.6439e-08
Stenotrophomonas	Luteibacter	0.51874	3.2235e-08
Aeromonas	Macrococcus	1	0
Aspergillusnomius	Macrococcus	1	2.2668e-311
Brevundimonas	Macrococcus	0.71463	6.865e-17
Clostridiumsensustricto1	Macrococcus	0.99999	8.1254e-231
Comamonas	Macrococcus	0.97486	1.044e-65
Duganella	Macrococcus	1	0
Epilithonimonas	Macrococcus	1	0
Flavobacterium	Macrococcus	0.99442	1.5686e-97
Cyberlindnera	Macrococcus	0.46216	1.2953e-06
Rhizopus	Macrococcus	0.47877	4.6889e-07
Glutamicibacter	Macrococcus	1	0
Pseudomonas	Macrococcus	0.47648	5.4133e-07
Stenotrophomonas	Macrococcus	0.82055	1.5208e-25
Acinetobacter	Methylobacterium	0.62372	4.1567e-12
Brucella	Methylobacterium	0.60311	3.1289e-11
Citrobacter	Methylobacterium	0.60687	2.1903e-11
Delftia	Methylobacterium	0.60185	3.5262e-11
Amphinema	Methylobacterium	0.65726	1.1099e-13
Byssochlamys	Methylobacterium	0.4405	4.5085e-06
Cryptococcus	Methylobacterium	0.41123	2.1356e-05
Fusarium	Methylobacterium	0.43577	5.8556e-06
Guehomyces	Methylobacterium	0.64233	5.8863e-13
Hannaella	Methylobacterium	0.41293	1.9587e-05
Humicola	Methylobacterium	0.4701	8.0212e-07
Hypocrea	Methylobacterium	0.4659	1.0353e-06
Microascus	Methylobacterium	0.69892	6.1705e-16
Mortierella	Methylobacterium	0.44704	3.122e-06
Ophiocordyceps	Methylobacterium	0.5115	5.3741e-08
Paecilomyces	Methylobacterium	0.40776	2.5444e-05
Ramaria	Methylobacterium	0.54601	4.2166e-09
Trechispora	Methylobacterium	0.5577	1.6659e-09
Trichoderma	Methylobacterium	0.48826	2.5603e-07
Luteibacter	Methylobacterium	0.5946	6.91e-11
Novosphingobium	Methylobacterium	0.6114	1.4147e-11
Sphingobacterium	Methylobacterium	0.41301	1.951e-05
Sphingomonas	Methylobacterium	0.46211	1.2995e-06
Aeromonas	Microbacterium	1	1.9082e-312
Aspergillusnomius	Microbacterium	1	9.0654e-308
Brevundimonas	Microbacterium	0.71458	6.9154e-17
Clostridiumsensustricto1	Microbacterium	0.99999	6.1278e-232
Comamonas	Microbacterium	0.97485	1.0534e-65
Corynebacterium1	Microbacterium	0.99999	4.4461e-236
Curvibacter	Microbacterium	0.9996	2.0799e-153
Duganella	Microbacterium	1	0
Epilithonimonas	Microbacterium	1	6.7803e-313
Flavobacterium	Microbacterium	0.99441	1.652e-97
Cyberlindnera	Microbacterium	0.4622	1.2924e-06
Rhizopus	Microbacterium	0.47868	4.7145e-07
Glutamicibacter	Microbacterium	1	2.4703e-321
Macrococcus	Microbacterium	1	9.567e-314
Pseudomonas	Microbacterium	0.4764	5.4405e-07
Rhizobium	Microbacterium	1	8.8133e-317
Sanguibacter	Microbacterium	1	2.7909e-255
Stenotrophomonas	Microbacterium	0.8205	1.5394e-25
Trabulsiella	Microbacterium	1	1.1345e-260
Acinetobacter	Novosphingobium	0.59252	8.3591e-11
Brucella	Novosphingobium	0.71159	1.0618e-16
Citrobacter	Novosphingobium	0.69259	1.436e-15
Delftia	Novosphingobium	0.69142	1.6753e-15
Byssochlamys	Novosphingobium	0.44154	4.2559e-06
Cystofilobasidium	Novosphingobium	0.5765	3.4581e-10
Filobasidium	Novosphingobium	0.58222	2.1025e-10
Luteibacter	Novosphingobium	0.64069	7.0308e-13
Sphingobacterium	Novosphingobium	0.58757	1.3078e-10
Sphingomonas	Novosphingobium	0.46792	9.1647e-07
Streptococcus	Novosphingobium	0.52855	1.5833e-08
Unidentified	Novosphingobium	0.40706	2.6352e-05
Bacillus	Oceanobacillus	0.45818	1.6396e-06
Kroppenstedtia	Oceanobacillus	0.73824	1.8879e-18
Escherichia/Shigella	Paenibacillus	0.67837	8.889e-15
Acremonium	Paenibacillus	0.79774	2.966e-23
Ascobolus	Paenibacillus	0.54661	4.0241e-09
Chrysosporium	Paenibacillus	0.44416	3.6749e-06
Cirrenalia	Paenibacillus	0.6883	2.516e-15
Cortinarius	Paenibacillus	0.67483	1.3772e-14
Cryptococcus	Paenibacillus	0.49513	1.6337e-07
Fusarium	Paenibacillus	0.50894	6.419e-08
Geomyces	Paenibacillus	0.54396	4.9442e-09
Hannaella	Paenibacillus	0.51659	3.7578e-08
Hypocrea	Paenibacillus	0.49841	1.3129e-07
Kernia	Paenibacillus	0.63951	7.9817e-13
Lobulomyces	Paenibacillus	0.43369	6.5605e-06
Paecilomyces	Paenibacillus	0.55491	2.0855e-09
Phlyctochytrium	Paenibacillus	0.46452	1.1252e-06
Podospora	Paenibacillus	0.51048	5.7679e-08
Powellomyces	Paenibacillus	0.63272	1.6415e-12
Pseudallescheria	Paenibacillus	0.6545	1.5218e-13
Pseudeurotium	Paenibacillus	0.63243	1.6926e-12
Remersonia	Paenibacillus	0.61173	1.3695e-11
Rhizophagus	Paenibacillus	0.49196	2.0117e-07
Scedosporium	Paenibacillus	0.56921	6.4366e-10
Spizellomyces	Paenibacillus	0.6237	4.1648e-12
Trichoderma	Paenibacillus	0.41908	1.4269e-05
Verticillium	Paenibacillus	0.58953	1.0962e-10
Lactococcus	Paenibacillus	0.42171	1.2442e-05
Pseudomonas	Paenibacillus	0.43531	6.0056e-06
Cystofilobasidium	Pantoea	0.48303	3.5816e-07
Filobasidium	Pantoea	0.47653	5.3946e-07
Lichtheimia	Pantoea	0.53612	9.0038e-09
Geotrichum	Pediococcus	0.78329	5.9803e-22
Rhizopus	Pediococcus	0.58698	1.3778e-10
Escherichia/Shigella	Pedobacter	0.74879	3.3393e-19
Acremonium	Pedobacter	0.89347	7.6552e-36
Ascobolus	Pedobacter	0.5432	5.2444e-09
Botrytis	Pedobacter	0.4751	5.897e-07
Chrysosporium	Pedobacter	0.52702	1.7719e-08
Cirrenalia	Pedobacter	0.81966	1.8923e-25
Cladosporium	Pedobacter	0.43242	7.0284e-06
Cortinarius	Pedobacter	0.45562	1.9046e-06
Kernia	Pedobacter	0.7527	1.7174e-19
Lobulomyces	Pedobacter	0.51925	3.1086e-08
Olpidium	Pedobacter	0.46702	9.6765e-07
Phlyctochytrium	Pedobacter	0.54775	3.6795e-09
Powellomyces	Pedobacter	0.7258	1.3128e-17
Pseudallescheria	Pedobacter	0.7818	8.0351e-22
Remersonia	Pedobacter	0.68544	3.6389e-15
Rhizophagus	Pedobacter	0.52935	1.4926e-08
Spizellomyces	Pedobacter	0.67386	1.5511e-14
Verticillium	Pedobacter	0.6799	7.3378e-15
Paenibacillus	Pedobacter	0.85337	1.7708e-29
Aeromonas	Propionibacterium	1	6.0869e-321
Aspergillusnomius	Propionibacterium	1	1.3615e-310
Brevundimonas	Propionibacterium	0.71463	6.8605e-17
Bromustectorum	Propionibacterium	0.99982	3.9908e-171
Cellulosimicrobium	Propionibacterium	1	1.3218e-312
Clostridiumsensustricto1	Propionibacterium	0.99999	1.1989e-230
Comamonas	Propionibacterium	0.97486	1.0431e-65
Corynebacterium1	Propionibacterium	0.99999	1.316e-232
Curvibacter	Propionibacterium	0.9996	2.3294e-153
Duganella	Propionibacterium	1	0
Epilithonimonas	Propionibacterium	1	0
Flavobacterium	Propionibacterium	0.99442	1.5611e-97
Cyberlindnera	Propionibacterium	0.46215	1.2964e-06
Rhizopus	Propionibacterium	0.47878	4.6866e-07
Glutamicibacter	Propionibacterium	1	0
Macrococcus	Propionibacterium	1	0
Microbacterium	Propionibacterium	1	1.0085e-318
Pseudomonas	Propionibacterium	0.47648	5.4109e-07
Rhizobium	Propionibacterium	1	1.9295e-296
Sanguibacter	Propionibacterium	1	4.9017e-249
Stenotrophomonas	Propionibacterium	0.82056	1.5191e-25
Trabulsiella	Propionibacterium	1	1.309e-258
unidentified	Propionibacterium	0.99264	1.1067e-91
Cortinarius	Pseudomonas	0.49897	1.2647e-07
Cryptococcus	Pseudomonas	0.42353	1.1307e-05
Fusarium	Pseudomonas	0.42631	9.7572e-06
Guehomyces	Pseudomonas	0.44735	3.0684e-06
Humicola	Pseudomonas	0.56865	6.7485e-10
Hypocrea	Pseudomonas	0.45713	1.7443e-06
Microascus	Pseudomonas	0.42396	1.1052e-05
Monographella	Pseudomonas	0.48344	3.4904e-07
Mortierella	Pseudomonas	0.47934	4.523e-07
Ophiocordyceps	Pseudomonas	0.40264	3.2824e-05
Paecilomyces	Pseudomonas	0.41759	1.5419e-05
Phlyctochytrium	Pseudomonas	0.42449	1.0747e-05
Pseudeurotium	Pseudomonas	0.41425	1.831e-05
Ramaria	Pseudomonas	0.47113	7.5314e-07
Scedosporium	Pseudomonas	0.42471	1.0625e-05
Trechispora	Pseudomonas	0.45256	2.2755e-06
Trichoderma	Pseudomonas	0.51318	4.779e-08
Aeromonas	Rhizobium	1	6.8251e-294
Aspergillusnomius	Rhizobium	1	2.5546e-293
Brevundimonas	Rhizobium	0.71451	6.9774e-17
Clostridiumsensustricto1	Rhizobium	0.99999	1.2241e-231
Comamonas	Rhizobium	0.97485	1.0656e-65
Duganella	Rhizobium	1	6.2271e-301
Epilithonimonas	Rhizobium	1	3.7204e-293
Flavobacterium	Rhizobium	0.9944	1.7627e-97
Cyberlindnera	Rhizobium	0.46223	1.2901e-06
Rhizopus	Rhizobium	0.47859	4.743e-07
Glutamicibacter	Rhizobium	1	6.6018e-301
Macrococcus	Rhizobium	1	1.9747e-293
Pseudomonas	Rhizobium	0.4763	5.4738e-07
Stenotrophomonas	Rhizobium	0.82044	1.5625e-25
Hyphopichia	Rhodococcus	0.41027	2.242e-05
Pichia	Rhodococcus	0.6645	4.7771e-14
Torulaspora	Rhodococcus	0.46894	8.6091e-07
Acinetobacter	Rothia	0.52081	2.7796e-08
Brucella	Rothia	0.59519	6.548e-11
Citrobacter	Rothia	0.6812	6.2312e-15
Delftia	Rothia	0.65536	1.3792e-13
Empedobacter	Rothia	1	0
Enhydrobacter	Rothia	0.92251	2.6495e-42
Escherichia/Shigella	Rothia	0.5088	6.4794e-08
Byssochlamys	Rothia	0.54183	5.8292e-09
Rhizomucor	Rothia	0.77232	5.0379e-21
Gordonia	Rothia	0.45134	2.4415e-06
Luteibacter	Rothia	0.58338	1.8969e-10
Novosphingobium	Rothia	0.47938	4.5121e-07
Sphingomonas	Rothia	0.44939	2.7305e-06
Bacillus	Saccharopolyspora	0.45627	1.8344e-06
Brevibacterium	Saccharopolyspora	0.86128	1.4257e-30
Lichtheimia	Saccharopolyspora	0.46174	1.3282e-06
Leuconostoc	Saccharopolyspora	0.46104	1.385e-06
Staphylococcus	Saccharopolyspora	0.87097	5.2376e-32
Streptococcus	Saccharopolyspora	0.46165	1.3353e-06
Streptomyces	Saccharopolyspora	0.86988	7.6871e-32
Aeromonas	Sanguibacter	1	7.4811e-252
Aspergillusnomius	Sanguibacter	1	1.3301e-249
Brevundimonas	Sanguibacter	0.71426	7.2355e-17
Clostridiumsensustricto1	Sanguibacter	0.99999	1.7601e-227
Comamonas	Sanguibacter	0.97482	1.1209e-65
Curvibacter	Sanguibacter	0.9996	1.3261e-153
Duganella	Sanguibacter	1	1.0135e-250
Epilithonimonas	Sanguibacter	1	6.1804e-250
Flavobacterium	Sanguibacter	0.99437	2.339e-97
Cyberlindnera	Sanguibacter	0.46255	1.2659e-06
Rhizopus	Sanguibacter	0.4782	4.8606e-07
Glutamicibacter	Sanguibacter	1	1.4925e-252
Macrococcus	Sanguibacter	1	3.7096e-249
Pseudomonas	Sanguibacter	0.4759	5.6109e-07
Rhizobium	Sanguibacter	1	2.1832e-259
Stenotrophomonas	Sanguibacter	0.8202	1.6602e-25
Trabulsiella	Sanguibacter	0.99999	4.192e-245
Cystofilobasidium	Serratia	0.86372	6.3601e-31
Debaryomyces	Serratia	0.5435	5.1227e-09
Filobasidium	Serratia	0.85093	3.7286e-29
Guehomyces	Serratia	0.54159	5.9356e-09
Methylobacterium	Serratia	0.48123	4.0161e-07
Novosphingobium	Serratia	0.67799	9.3194e-15
Pantoea	Serratia	0.48115	4.0356e-07
Sphingobacterium	Serratia	0.87045	6.2954e-32
Streptococcus	Serratia	0.80557	5.2477e-24
Cystofilobasidium	Sphingobacterium	0.97493	8.9789e-66
Debaryomyces	Sphingobacterium	0.63772	9.6691e-13
Filobasidium	Sphingobacterium	0.9799	2.0018e-70
Guehomyces	Sphingobacterium	0.45385	2.1123e-06
Pantoea	Sphingobacterium	0.48115	4.0359e-07
Streptococcus	Sphingobacterium	0.93556	4.3371e-46
Acinetobacter	Sphingomonas	0.49457	1.6953e-07
Citrobacter	Sphingomonas	0.45724	1.7327e-06
Delftia	Sphingomonas	0.43905	4.8865e-06
Escherichia/Shigella	Sphingomonas	0.4315	7.3881e-06
Ophiocordyceps	Sphingomonas	0.425	1.0461e-05
Rhizomucor	Sphingomonas	0.42697	9.4227e-06
Pseudomonas	Sphingomonas	0.48755	2.6806e-07
Bacillus	Staphylococcus	0.44672	3.1796e-06
Cyberlindnera	Staphylococcus	0.40377	3.1037e-05
Lichtheimia	Staphylococcus	0.6025	3.3152e-11
Saccharomycopsis	Staphylococcus	0.42284	1.1726e-05
Leuconostoc	Staphylococcus	0.51921	3.1171e-08
Acinetobacter	Stenotrophomonas	0.49267	1.9203e-07
Delftia	Stenotrophomonas	0.56741	7.4899e-10
Rhizopus	Stenotrophomonas	0.43024	7.9065e-06
Pseudomonas	Stenotrophomonas	0.54432	4.8101e-09
Cystofilobasidium	Streptococcus	0.90846	6.5962e-39
Debaryomyces	Streptococcus	0.68235	5.3943e-15
Filobasidium	Streptococcus	0.94035	1.1052e-47
Guehomyces	Streptococcus	0.41773	1.5305e-05
Pantoea	Streptococcus	0.4648	1.1063e-06
Cyberlindnera	Streptomyces	0.46679	9.8119e-07
Kodamaea	Streptomyces	0.42083	1.3028e-05
Lichtheimia	Streptomyces	0.43655	5.6112e-06
Saccharomycopsis	Streptomyces	0.48885	2.464e-07
Leuconostoc	Streptomyces	0.5619	1.1822e-09
Staphylococcus	Streptomyces	0.93255	3.7622e-45
Bacillus	Thermoactinomyces	0.60757	2.0474e-11
Kroppenstedtia	Thermoactinomyces	0.7324	4.757e-18
Oceanobacillus	Thermoactinomyces	0.74291	8.8586e-19
Unidentified	Thermoactinomyces	0.5408	6.306e-09
Virgibacillus	Thermoactinomyces	0.78833	2.1535e-22
Aeromonas	Trabulsiella	1	1.6225e-259
Aspergillusnomius	Trabulsiella	1	1.2326e-258
Brevundimonas	Trabulsiella	0.71444	7.0519e-17
Clostridiumsensustricto1	Trabulsiella	0.99999	1.1405e-234
Comamonas	Trabulsiella	0.97484	1.0787e-65
Curvibacter	Trabulsiella	0.9996	1.9472e-153
Duganella	Trabulsiella	1	1.3637e-259
Epilithonimonas	Trabulsiella	1	5.5681e-259
Flavobacterium	Trabulsiella	0.99439	1.9323e-97
Cyberlindnera	Trabulsiella	0.46227	1.2872e-06
Rhizopus	Trabulsiella	0.47861	4.7369e-07
Glutamicibacter	Trabulsiella	1	2.1378e-259
Macrococcus	Trabulsiella	1	1.1689e-258
Pseudomonas	Trabulsiella	0.47618	5.5133e-07
Rhizobium	Trabulsiella	1	5.5814e-259
Stenotrophomonas	Trabulsiella	0.82037	1.5905e-25
Aeromonas	unidentified	0.99266	1.0244e-91
Aspergillusnomius	unidentified	0.99267	9.5799e-92
Bacillus	Unidentified	0.64684	3.5899e-13
Brevundimonas	unidentified	0.69087	1.8017e-15
Bromustectorum	unidentified	0.99417	1.3548e-96
Brucella	Unidentified	0.48083	4.1191e-07
Cellulosimicrobium	unidentified	0.99267	9.4899e-92
Citrobacter	Unidentified	0.4097	2.3077e-05
Clostridiumsensustricto1	unidentified	0.99287	2.381e-92
Comamonas	unidentified	0.96608	1.9984e-59
Corynebacterium1	unidentified	0.99304	7.4711e-93
Curvibacter	unidentified	0.9927	7.5555e-92
Delftia	Unidentified	0.42945	8.25e-06
Duganella	unidentified	0.99266	1.0245e-91
Epilithonimonas	unidentified	0.99265	1.0549e-91
Flavobacterium	unidentified	0.98498	1.4627e-76
Cyberlindnera	unidentified	0.47391	6.3461e-07
Rhizomucor	Unidentified	0.42986	8.0704e-06
Rhizopus	unidentified	0.45206	2.3423e-06
Glutamicibacter	unidentified	0.99267	9.6274e-92
Kroppenstedtia	Unidentified	0.65204	2.0091e-13
Macrococcus	unidentified	0.99264	1.1047e-91
Microbacterium	unidentified	0.99269	8.3121e-92
Oceanobacillus	Unidentified	0.50607	7.8191e-08
Pseudomonas	unidentified	0.44357	3.7981e-06
Rhizobium	unidentified	0.99273	6.2472e-92
Sanguibacter	unidentified	0.99287	2.3697e-92
Stenotrophomonas	unidentified	0.79649	3.8782e-23
Trabulsiella	unidentified	0.99286	2.6771e-92
Phaeosphaeria	Variovorax	0.41896	1.4363e-05
Bacillus	Virgibacillus	0.66997	2.4864e-14
Kroppenstedtia	Virgibacillus	0.77193	5.4206e-21
Oceanobacillus	Virgibacillus	0.83591	2.8099e-27
Unidentified	Virgibacillus	0.49512	1.6343e-07
Sterigmatomyces	Weissella	0.73074	6.1556e-18
Aeromonas	Yersinia	1	7.5416e-293
Aspergillusnomius	Yersinia	1	1.1537e-301
Brevundimonas	Yersinia	0.71454	6.953e-17
Bromustectorum	Yersinia	0.99983	3.4337e-172
Cellulosimicrobium	Yersinia	1	1.0363e-292
Clostridiumsensustricto1	Yersinia	0.99999	2.8616e-233
Comamonas	Yersinia	0.97485	1.0606e-65
Corynebacterium1	Yersinia	0.99999	7.231e-235
Curvibacter	Yersinia	0.9996	8.5393e-154
Duganella	Yersinia	1	9.2123e-304
Epilithonimonas	Yersinia	1	6.2253e-296
Flavobacterium	Yersinia	0.99441	1.7198e-97
Cyberlindnera	Yersinia	0.46222	1.2906e-06
Rhizopus	Yersinia	0.47864	4.7276e-07
Glutamicibacter	Yersinia	1	2.1717e-299
Macrococcus	Yersinia	1	9.8627e-296
Microbacterium	Yersinia	1	2.0521e-304
Propionibacterium	Yersinia	1	6.3572e-296
Pseudomonas	Yersinia	0.47634	5.4607e-07
Rhizobium	Yersinia	1	6.6908e-301
Sanguibacter	Yersinia	1	5.7152e-253
Stenotrophomonas	Yersinia	0.82047	1.5534e-25
Trabulsiella	Yersinia	1	8.7714e-260
unidentified	Yersinia	0.99271	7.2421e-92

## Sheet: NX (filtered)
Significant microbial interactions, chemical interactions and microbiota-chemical interactions
var1	var2	corr	pvalue
000105-54-4	000539-82-2	0.95568	3.0588e-44
000105-54-4	000123-66-0	0.83768	1.0208e-22
000105-54-4	000098-00-0	0.71847	2.9832e-14
000105-54-4	000123-25-1	0.44707	2.5461e-05
000105-54-4	000142-62-1	-0.63953	9.9844e-11
000105-54-4	000124-07-2	-0.46058	1.3363e-05
000105-54-4	000628-97-7	0.69226	5.8791e-13
000105-54-4	000544-35-4	0.70299	1.8034e-13
000105-54-4	000065-85-0	0.60416	1.8615e-09
000105-54-4	000111-14-8	-0.49538	2.227e-06
000105-54-4	Acinetobacter	0.46255	1.2139e-05
000105-54-4	Pseudomonas	0.76482	6.1041e-17
000105-54-4	Sphingobium	0.40036	0.00019385
000105-54-4	Saccharomycopsis	-0.61613	7.2035e-10
000105-54-4	Pichia	0.51268	8.4709e-07
000105-54-4	Thermomyces	0.73234	5.3491e-15
000105-54-4	Thermoascus	0.71075	7.4253e-14
000105-54-4	Monographella	0.44319	3.0496e-05
000105-54-4	Emericella	0.64511	6.0806e-11
000539-82-2	000123-66-0	0.88505	2.7186e-28
000539-82-2	000098-00-0	0.69513	4.3072e-13
000539-82-2	000142-62-1	-0.71349	5.3919e-14
000539-82-2	000124-07-2	-0.55388	6.7484e-08
000539-82-2	000628-97-7	0.69908	2.7902e-13
000539-82-2	000544-35-4	0.70651	1.2104e-13
000539-82-2	000142-92-7	0.49556	2.2057e-06
000539-82-2	000065-85-0	0.5252	4.0668e-07
000539-82-2	000111-14-8	-0.57886	1.2227e-08
000539-82-2	Thermoactinomyces	-0.40112	0.00018794
000539-82-2	Acinetobacter	0.47275	7.3004e-06
000539-82-2	Pseudomonas	0.79432	5.3693e-19
000539-82-2	Rhodococcus	0.42855	5.9007e-05
000539-82-2	Saccharomycopsis	-0.67347	4.1317e-12
000539-82-2	Candida	0.4502	2.1987e-05
000539-82-2	Pichia	0.56429	3.3675e-08
000539-82-2	Thermomyces	0.69792	3.1712e-13
000539-82-2	Thermoascus	0.7039	1.6273e-13
000539-82-2	Hyphopichia	-0.41699	9.7323e-05
000539-82-2	Monographella	0.45326	1.9019e-05
000539-82-2	Emericella	0.65358	2.8048e-11
000123-51-3	Saccharomyces	0.43171	5.1315e-05
000123-66-0	000106-30-9	0.54493	1.2035e-07
000123-66-0	000098-00-0	0.64682	5.2105e-11
000123-66-0	000123-25-1	0.401	0.00018886
000123-66-0	000142-62-1	-0.85099	4.3834e-24
000123-66-0	000124-06-1	0.43193	5.0797e-05
000123-66-0	000124-07-2	-0.63869	1.0747e-10
000123-66-0	000628-97-7	0.73219	5.4547e-15
000123-66-0	000544-35-4	0.71434	4.8736e-14
000123-66-0	000142-92-7	0.6137	8.7619e-10
000123-66-0	000065-85-0	0.43606	4.2213e-05
000123-66-0	000111-14-8	-0.65121	3.4925e-11
000123-66-0	Unidentified	-0.40825	0.00014045
000123-66-0	Thermoactinomyces	-0.48752	3.3959e-06
000123-66-0	Acinetobacter	0.41056	0.0001276
000123-66-0	Pseudomonas	0.75732	1.8259e-16
000123-66-0	Saccharomycopsis	-0.6869	1.0404e-12
000123-66-0	Candida	0.42878	5.8431e-05
000123-66-0	Pichia	0.63801	1.1414e-10
000123-66-0	Thermomyces	0.63721	1.2237e-10
000123-66-0	Thermoascus	0.66962	6.0533e-12
000123-66-0	Hyphopichia	-0.41934	8.8039e-05
000123-66-0	Unidentified	0.52613	3.8456e-07
000123-66-0	Monographella	0.55391	6.7341e-08
000123-66-0	Emericella	0.65781	1.8888e-11
000626-77-7	000106-30-9	0.78878	1.3817e-18
000626-77-7	000124-19-6	0.717	3.5564e-14
000626-77-7	000106-32-1	0.74281	1.361e-15
000626-77-7	000093-89-0	0.647	5.1242e-11
000626-77-7	000142-62-1	-0.41416	0.00010972
000626-77-7	000124-06-1	0.63184	1.9475e-10
000626-77-7	000142-92-7	0.57482	1.6278e-08
000626-77-7	000123-29-5	0.84957	6.2213e-24
000626-77-7	000626-82-4	0.827	1.0493e-21
000626-77-7	002198-61-0	0.75653	2.0432e-16
000626-77-7	006378-65-0	0.78168	4.4617e-18
000626-77-7	000105-79-3	0.64031	9.3253e-11
000626-77-7	000540-07-8	0.79505	4.723e-19
000626-77-7	000109-25-1	0.7939	5.7695e-19
000626-77-7	006314-97-2	0.78018	5.689e-18
000626-77-7	002035-99-6	0.73956	2.0968e-15
000626-77-7	000106-33-2	0.78385	3.1315e-18
000626-77-7	1000336-60-8	0.66627	8.4071e-12
000626-77-7	001117-55-1	0.68187	1.7597e-12
000626-77-7	Pichia	0.47572	6.2774e-06
000106-30-9	000124-19-6	0.70933	8.7484e-14
000106-30-9	000106-32-1	0.73165	5.8436e-15
000106-30-9	000093-89-0	0.67173	4.9171e-12
000106-30-9	000142-62-1	-0.59623	3.4165e-09
000106-30-9	000124-06-1	0.70647	1.2159e-13
000106-30-9	000628-97-7	0.48713	3.4674e-06
000106-30-9	000142-92-7	0.7041	1.5913e-13
000106-30-9	000123-29-5	0.81194	2.1594e-20
000106-30-9	000111-14-8	-0.41438	0.00010869
000106-30-9	000626-82-4	0.68699	1.0304e-12
000106-30-9	002198-61-0	0.74984	5.2328e-16
000106-30-9	006378-65-0	0.71418	4.968e-14
000106-30-9	000105-79-3	0.56981	2.3079e-08
000106-30-9	000540-07-8	0.71894	2.8185e-14
000106-30-9	000109-25-1	0.87278	1.2239e-26
000106-30-9	006314-97-2	0.67718	2.8433e-12
000106-30-9	002035-99-6	0.76556	5.4664e-17
000106-30-9	000106-33-2	0.7865	2.0228e-18
000106-30-9	1000336-60-8	0.71663	3.7159e-14
000106-30-9	001117-55-1	0.67803	2.6083e-12
000106-30-9	Pseudomonas	0.61785	6.2646e-10
000106-30-9	Sphingobacterium	0.47877	5.3683e-06
000106-30-9	Saccharomycopsis	-0.5144	7.671e-07
000106-30-9	Candida	0.41752	9.516e-05
000106-30-9	Pichia	0.60676	1.5193e-09
000106-30-9	Unidentified	0.42871	5.8596e-05
000106-30-9	Emericella	0.45067	2.1499e-05
000097-64-3	000060-12-8	0.47664	5.9894e-06
000097-64-3	Staphylococcus	0.48842	3.2385e-06
000097-64-3	Monascus	0.40581	0.00015526
000124-19-6	000106-32-1	0.91902	4.3964e-34
000124-19-6	000093-89-0	0.96235	5.101e-47
000124-19-6	000124-06-1	0.76105	1.0637e-16
000124-19-6	000142-92-7	0.63362	1.6714e-10
000124-19-6	000123-29-5	0.94166	1.385e-39
000124-19-6	000626-82-4	0.69476	4.4843e-13
000124-19-6	002198-61-0	0.82391	1.9977e-21
000124-19-6	006378-65-0	0.81046	2.8679e-20
000124-19-6	000105-79-3	0.68698	1.032e-12
000124-19-6	000540-07-8	0.78701	1.8597e-18
000124-19-6	000109-25-1	0.80111	1.6155e-19
000124-19-6	006314-97-2	0.83767	1.0249e-22
000124-19-6	002035-99-6	0.91259	8.2212e-33
000124-19-6	000106-33-2	0.92082	1.8572e-34
000124-19-6	1000336-60-8	0.94061	2.7523e-39
000124-19-6	001117-55-1	0.74704	7.6834e-16
000124-19-6	Pichia	0.45023	2.1951e-05
000106-32-1	000093-89-0	0.93972	4.9142e-39
000106-32-1	000142-62-1	-0.45069	2.148e-05
000106-32-1	000124-06-1	0.76035	1.1779e-16
000106-32-1	000142-92-7	0.68398	1.4136e-12
000106-32-1	000123-29-5	0.90674	9.7691e-32
000106-32-1	000626-82-4	0.80323	1.1007e-19
000106-32-1	002198-61-0	0.89747	3.5945e-30
000106-32-1	006378-65-0	0.89892	2.0973e-30
000106-32-1	000105-79-3	0.77088	2.4462e-17
000106-32-1	000540-07-8	0.87811	2.4667e-27
000106-32-1	000109-25-1	0.81757	7.2049e-21
000106-32-1	006314-97-2	0.88604	1.9575e-28
000106-32-1	002035-99-6	0.87942	1.6426e-27
000106-32-1	000106-33-2	0.89031	4.6376e-29
000106-32-1	1000336-60-8	0.84967	6.068e-24
000106-32-1	001117-55-1	0.80686	5.6419e-20
000106-32-1	Pichia	0.50984	9.9653e-07
000106-32-1	Unidentified	0.528	3.4375e-07
000107-92-6	000101-97-3	0.51311	8.2612e-07
000107-92-6	Caproiciproducens	0.51141	9.1077e-07
000107-92-6	Geotrichum	0.40597	0.00015425
000098-00-0	000123-25-1	0.53224	2.6569e-07
000098-00-0	000142-62-1	-0.47029	8.2674e-06
000098-00-0	002021-28-5	0.74283	1.3589e-15
000098-00-0	000628-97-7	0.52555	3.9835e-07
000098-00-0	000544-35-4	0.75339	3.1893e-16
000098-00-0	006114-18-7	0.7345	4.0589e-15
000098-00-0	Pseudomonas	0.52171	5.0038e-07
000098-00-0	Saccharomycopsis	-0.44877	2.3512e-05
000098-00-0	Pichia	0.48028	4.9656e-06
000098-00-0	Thermomyces	0.46025	1.3584e-05
000098-00-0	Thermoascus	0.44006	3.5204e-05
000098-00-0	Emericella	0.42093	8.2246e-05
000123-25-1	002021-28-5	0.46178	1.2607e-05
000123-25-1	000628-97-7	0.41044	0.00012822
000123-25-1	000111-62-6	0.45014	2.2047e-05
000123-25-1	000544-35-4	0.52787	3.4643e-07
000123-25-1	006114-18-7	0.45158	2.0599e-05
000123-25-1	Candida	0.41624	0.00010051
000093-89-0	000124-06-1	0.75531	2.4327e-16
000093-89-0	000142-92-7	0.62108	4.8061e-10
000093-89-0	000123-29-5	0.91105	1.6026e-32
000093-89-0	000626-82-4	0.7365	3.1328e-15
000093-89-0	002198-61-0	0.87385	8.9257e-27
000093-89-0	006378-65-0	0.86644	7.5452e-26
000093-89-0	000105-79-3	0.73587	3.3971e-15
000093-89-0	000540-07-8	0.84172	4.053e-23
000093-89-0	000109-25-1	0.80977	3.2687e-20
000093-89-0	006314-97-2	0.89284	1.9166e-29
000093-89-0	002035-99-6	0.90951	3.0905e-32
000093-89-0	000106-33-2	0.90148	7.886e-31
000093-89-0	1000336-60-8	0.90608	1.2793e-31
000093-89-0	001117-55-1	0.79399	5.6861e-19
000093-89-0	Pichia	0.45537	1.719e-05
000093-89-0	Unidentified	0.46371	1.1466e-05
000101-97-3	000628-97-7	0.48676	3.536e-06
000101-97-3	000544-35-4	0.45513	1.7391e-05
000101-97-3	000106-44-5	0.40633	0.00015202
000142-62-1	000124-06-1	-0.52123	5.1485e-07
000142-62-1	000124-07-2	0.65708	2.0238e-11
000142-62-1	000628-97-7	-0.62836	2.6175e-10
000142-62-1	000544-35-4	-0.55883	4.8625e-08
000142-62-1	000142-92-7	-0.64663	5.302e-11
000142-62-1	000123-29-5	-0.43106	5.281e-05
000142-62-1	000111-14-8	0.73269	5.1158e-15
000142-62-1	000626-82-4	-0.42826	5.9768e-05
000142-62-1	002198-61-0	-0.48947	3.0625e-06
000142-62-1	006378-65-0	-0.42137	8.0697e-05
000142-62-1	000540-07-8	-0.42244	7.705e-05
000142-62-1	Thermoactinomyces	0.40261	0.00017698
000142-62-1	Pseudomonas	-0.66899	6.4448e-12
000142-62-1	Rhodococcus	-0.40138	0.000186
000142-62-1	Saccharomycopsis	0.6174	6.4993e-10
000142-62-1	Candida	-0.49639	2.1083e-06
000142-62-1	Pichia	-0.61373	8.743e-10
000142-62-1	Thermomyces	-0.47474	6.6013e-06
000142-62-1	Thermoascus	-0.52501	4.1128e-07
000142-62-1	Hyphopichia	0.40405	0.00016686
000142-62-1	Unidentified	-0.50427	1.3644e-06
000142-62-1	Monographella	-0.4589	1.4504e-05
000142-62-1	Emericella	-0.53371	2.4279e-07
002021-28-5	000544-35-4	0.59077	5.1445e-09
002021-28-5	006114-18-7	0.83565	1.6103e-22
000060-12-8	Saccharopolyspora	0.41799	9.3301e-05
000060-12-8	Oceanobacillus	0.66948	6.1412e-12
000124-06-1	000628-97-7	0.60239	2.1345e-09
000124-06-1	000544-35-4	0.44358	2.9941e-05
000124-06-1	000142-92-7	0.60018	2.5292e-09
000124-06-1	000123-29-5	0.77148	2.2307e-17
000124-06-1	000626-82-4	0.57235	1.9353e-08
000124-06-1	002198-61-0	0.67211	4.7329e-12
000124-06-1	006378-65-0	0.66019	1.5078e-11
000124-06-1	000105-79-3	0.48333	4.2365e-06
000124-06-1	000540-07-8	0.6352	1.4574e-10
000124-06-1	000109-25-1	0.647	5.1247e-11
000124-06-1	006314-97-2	0.7072	1.1177e-13
000124-06-1	002035-99-6	0.76918	3.1696e-17
000124-06-1	000106-33-2	0.77474	1.3458e-17
000124-06-1	1000336-60-8	0.75885	1.4648e-16
000124-06-1	001117-55-1	0.67075	5.4166e-12
000124-06-1	Saccharomycopsis	-0.45177	2.041e-05
000124-06-1	Pichia	0.74941	5.5523e-16
000124-06-1	Unidentified	0.52899	3.2375e-07
000124-07-2	000142-92-7	-0.41365	0.0001121
000124-07-2	000111-14-8	0.83065	4.8187e-22
000124-07-2	000106-44-5	0.71886	2.8436e-14
000124-07-2	Petrimonas	0.4101	0.00013004
000124-07-2	Sedimentibacter	0.44961	2.2605e-05
000124-07-2	Syntrophomonas	0.4146	0.00010771
000124-07-2	Fastidiosipila	0.42252	7.679e-05
000124-07-2	Pseudomonas	-0.43613	4.2082e-05
000124-07-2	Saccharomycopsis	0.4636	1.1526e-05
000124-07-2	Pichia	-0.41467	0.00010741
000628-97-7	000111-62-6	0.54592	1.1295e-07
000628-97-7	000544-35-4	0.88996	5.2323e-29
000628-97-7	000142-92-7	0.57679	1.4167e-08
000628-97-7	000111-14-8	-0.4617	1.2654e-05
000628-97-7	Pseudomonas	0.56056	4.3321e-08
000628-97-7	Saccharomycopsis	-0.56235	3.841e-08
000628-97-7	Pichia	0.71215	6.3076e-14
000628-97-7	Unidentified	0.4923	2.631e-06
000628-97-7	Monographella	0.49283	2.5571e-06
000111-62-6	000544-35-4	0.49322	2.5034e-06
000111-62-6	005973-71-7	0.47746	5.7438e-06
000111-62-6	Pichia	0.47255	7.3752e-06
000544-35-4	000142-92-7	0.47699	5.8834e-06
000544-35-4	000111-14-8	-0.41374	0.0001117
000544-35-4	006114-18-7	0.5808	1.064e-08
000544-35-4	Pseudomonas	0.45014	2.2045e-05
000544-35-4	Saccharomycopsis	-0.52363	4.4672e-07
000544-35-4	Pichia	0.66519	9.3354e-12
000544-35-4	Monographella	0.45622	1.6506e-05
000142-92-7	000123-29-5	0.63471	1.5205e-10
000142-92-7	000111-14-8	-0.47739	5.7638e-06
000142-92-7	000626-82-4	0.668	7.1029e-12
000142-92-7	002198-61-0	0.72977	7.4177e-15
000142-92-7	006378-65-0	0.64121	8.6086e-11
000142-92-7	000105-79-3	0.65817	1.8255e-11
000142-92-7	000540-07-8	0.65535	2.3785e-11
000142-92-7	000109-25-1	0.5836	8.7017e-09
000142-92-7	006314-97-2	0.55838	5.0104e-08
000142-92-7	002035-99-6	0.51459	7.5853e-07
000142-92-7	000106-33-2	0.55201	7.6239e-08
000142-92-7	1000336-60-8	0.49106	2.8114e-06
000142-92-7	001117-55-1	0.43041	5.4359e-05
000142-92-7	Pseudomonas	0.5922	4.6259e-09
000142-92-7	Rhodococcus	0.47969	5.119e-06
000142-92-7	Saccharomycopsis	-0.57405	1.7178e-08
000142-92-7	Candida	0.4604	1.3485e-05
000142-92-7	Pichia	0.60336	1.9805e-09
000142-92-7	Unidentified	0.57834	1.2689e-08
000513-85-9	Wallemia	0.73905	2.2427e-15
000513-85-9	Rasamsonia	0.73998	1.9839e-15
000123-29-5	000626-82-4	0.77537	1.2208e-17
000123-29-5	002198-61-0	0.8393	7.0666e-23
000123-29-5	006378-65-0	0.83472	1.9805e-22
000123-29-5	000105-79-3	0.68514	1.2524e-12
000123-29-5	000540-07-8	0.83096	4.5062e-22
000123-29-5	000109-25-1	0.86663	7.1399e-26
000123-29-5	006314-97-2	0.88114	9.5534e-28
000123-29-5	002035-99-6	0.94272	6.7499e-40
000123-29-5	000106-33-2	0.9562	1.9145e-44
000123-29-5	1000336-60-8	0.90631	1.1639e-31
000123-29-5	001117-55-1	0.77138	2.2655e-17
000123-29-5	Pichia	0.46328	1.1709e-05
000123-29-5	Unidentified	0.4759	6.2192e-06
000065-85-0	Pseudomonas	0.56142	4.0892e-08
000065-85-0	Rhodococcus	0.43737	3.9797e-05
000065-85-0	Sphingobium	0.54142	1.5033e-07
000065-85-0	Thermomyces	0.81577	1.027e-20
000065-85-0	Thermoascus	0.7091	8.9863e-14
000065-85-0	Emericella	0.59028	5.3321e-09
019329-89-6	Gluconobacter	0.40291	0.00017484
000111-14-8	000106-44-5	0.56158	4.0447e-08
000111-14-8	Pseudomonas	-0.51238	8.6153e-07
000111-14-8	Saccharomycopsis	0.48981	3.007e-06
000111-14-8	Candida	-0.40822	0.00014062
000111-14-8	Pichia	-0.42732	6.23e-05
000111-14-8	Thermoascus	-0.4042	0.00016584
000111-14-8	Emericella	-0.40852	0.00013886
000626-82-4	002198-61-0	0.94979	3.9897e-42
000626-82-4	006378-65-0	0.92894	2.8706e-36
000626-82-4	000105-79-3	0.93243	4.1021e-37
000626-82-4	000540-07-8	0.97095	1.8768e-51
000626-82-4	000109-25-1	0.82656	1.1504e-21
000626-82-4	006314-97-2	0.83702	1.1865e-22
000626-82-4	002035-99-6	0.63135	2.0298e-10
000626-82-4	000106-33-2	0.67005	5.8037e-12
000626-82-4	1000336-60-8	0.52717	3.6141e-07
000626-82-4	001117-55-1	0.65023	3.8215e-11
000626-82-4	Rhodococcus	0.54504	1.1948e-07
000626-82-4	Unidentified	0.41009	0.0001301
000626-82-4	Mucor	0.40287	0.0001751
002198-61-0	006378-65-0	0.96434	6.0383e-48
002198-61-0	000105-79-3	0.94294	5.8222e-40
002198-61-0	000540-07-8	0.9802	4.9366e-58
002198-61-0	000109-25-1	0.87799	2.5575e-27
002198-61-0	006314-97-2	0.891	3.6488e-29
002198-61-0	002035-99-6	0.74865	6.1615e-16
002198-61-0	000106-33-2	0.76541	5.5959e-17
002198-61-0	1000336-60-8	0.68148	1.8311e-12
002198-61-0	001117-55-1	0.72475	1.3875e-14
002198-61-0	Pseudomonas	0.43468	4.4923e-05
002198-61-0	Rhodococcus	0.56221	3.8767e-08
002198-61-0	Saccharomycopsis	-0.41252	0.00011757
002198-61-0	Candida	0.41945	8.7652e-05
002198-61-0	Pichia	0.44754	2.4908e-05
002198-61-0	Unidentified	0.4472	2.5306e-05
002198-61-0	Mucor	0.41299	0.00011524
006378-65-0	000105-79-3	0.90284	4.6491e-31
006378-65-0	000540-07-8	0.98689	3.8731e-65
006378-65-0	000109-25-1	0.8777	2.7969e-27
006378-65-0	006314-97-2	0.90763	6.7663e-32
006378-65-0	002035-99-6	0.80326	1.0946e-19
006378-65-0	000106-33-2	0.82038	4.0999e-21
006378-65-0	1000336-60-8	0.72092	2.2173e-14
006378-65-0	001117-55-1	0.85286	2.7519e-24
006378-65-0	Rhodococcus	0.4474	2.5072e-05
006378-65-0	Pichia	0.42214	7.8052e-05
006378-65-0	Unidentified	0.49088	2.8398e-06
000106-44-5	Thermoactinomyces	0.43689	4.0664e-05
005779-95-3	Penicillium	0.89981	1.4942e-30
005973-71-7	Brevundimonas	0.53479	2.2714e-07
000105-79-3	000540-07-8	0.93698	2.7661e-38
000105-79-3	000109-25-1	0.76696	4.435e-17
000105-79-3	006314-97-2	0.77346	1.6445e-17
000105-79-3	002035-99-6	0.55386	6.7542e-08
000105-79-3	000106-33-2	0.57908	1.2032e-08
000105-79-3	1000336-60-8	0.47865	5.4017e-06
000105-79-3	001117-55-1	0.56216	3.8905e-08
000105-79-3	Rhodococcus	0.632	1.9204e-10
000105-79-3	Candida	0.4168	9.8148e-05
000105-79-3	Mucor	0.5648	3.2538e-08
000540-07-8	000109-25-1	0.88825	9.3679e-29
000540-07-8	006314-97-2	0.89284	1.9151e-29
000540-07-8	002035-99-6	0.75289	3.4187e-16
000540-07-8	000106-33-2	0.77711	9.2792e-18
000540-07-8	1000336-60-8	0.66328	1.1228e-11
000540-07-8	001117-55-1	0.78118	4.8395e-18
000540-07-8	Rhodococcus	0.51948	5.7071e-07
000540-07-8	Pichia	0.4016	0.00018434
000540-07-8	Unidentified	0.44917	2.3076e-05
000109-25-1	006314-97-2	0.81864	5.8231e-21
000109-25-1	002035-99-6	0.8314	4.0939e-22
000109-25-1	000106-33-2	0.8399	6.1719e-23
000109-25-1	1000336-60-8	0.7747	1.3548e-17
000109-25-1	001117-55-1	0.78528	2.478e-18
000109-25-1	Sphingobacterium	0.42527	6.8143e-05
000109-25-1	Rhodococcus	0.42218	7.794e-05
000109-25-1	Pichia	0.40209	0.0001807
006314-97-2	002035-99-6	0.86073	3.5791e-25
006314-97-2	000106-33-2	0.83291	2.9525e-22
006314-97-2	1000336-60-8	0.78988	1.148e-18
006314-97-2	001117-55-1	0.77217	2.0067e-17
006314-97-2	Pichia	0.45888	1.4519e-05
006314-97-2	Unidentified	0.43052	5.4087e-05
002035-99-6	000106-33-2	0.98871	1.0194e-67
002035-99-6	1000336-60-8	0.97246	2.2893e-52
002035-99-6	001117-55-1	0.88539	2.4323e-28
002035-99-6	Pichia	0.46847	9.053e-06
002035-99-6	Unidentified	0.49864	1.8633e-06
000106-33-2	1000336-60-8	0.95995	5.7601e-46
000106-33-2	001117-55-1	0.89681	4.5862e-30
000106-33-2	Pichia	0.48122	4.7276e-06
000106-33-2	Unidentified	0.53082	2.8969e-07
1000336-60-8	001117-55-1	0.82452	1.7582e-21
1000336-60-8	Pichia	0.46824	9.1612e-06
001117-55-1	Pichia	0.47231	7.4653e-06
001117-55-1	Unidentified	0.55141	7.9289e-08
Lactobacillus	Bacillus	-0.49043	2.9085e-06
Lactobacillus	Kroppenstedtia	-0.43437	4.5554e-05
Lactobacillus	Unidentified	-0.40434	0.0001649
Lactobacillus	Virgibacillus	-0.40227	0.00017946
Lactobacillus	Saccharopolyspora	-0.44653	2.6118e-05
Lactobacillus	Acinetobacter	-0.53264	2.5931e-07
Lactobacillus	Pseudomonas	-0.50047	1.6849e-06
Lactobacillus	Thermomyces	-0.41803	9.3121e-05
Bacillus	Kroppenstedtia	0.87247	1.343e-26
Bacillus	Thermoactinomyces	0.83324	2.7421e-22
Bacillus	Virgibacillus	0.68548	1.2086e-12
Bacillus	Saccharopolyspora	0.81855	5.928e-21
Bacillus	Oceanobacillus	0.68625	1.1148e-12
Bacillus	Wickerhamomyces	0.47886	5.342e-06
Kroppenstedtia	Thermoactinomyces	0.87433	7.7311e-27
Kroppenstedtia	Virgibacillus	0.695	4.3693e-13
Kroppenstedtia	Saccharopolyspora	0.8059	6.7401e-20
Kroppenstedtia	Oceanobacillus	0.64768	4.8216e-11
Kroppenstedtia	Staphylococcus	0.5208	5.2794e-07
Kroppenstedtia	Wickerhamomyces	0.52109	5.1919e-07
Unidentified	Syntrophomonas	0.4081	0.00014131
Unidentified	Proteiniphilum	0.47618	6.1319e-06
Unidentified	Bacteroides	0.44051	3.4491e-05
Unidentified	Methylobacter	0.78767	1.6656e-18
Unidentified	Clostridium_sensu_stricto_12	0.66514	9.377e-12
Unidentified	Anaeromyxobacter	0.84118	4.5956e-23
Unidentified	Terrimonas	0.81281	1.8286e-20
Unidentified	Lysobacter	0.81883	5.6084e-21
Unidentified	Flavobacterium	0.76387	7.029e-17
Thermoactinomyces	Virgibacillus	0.54038	1.6052e-07
Thermoactinomyces	Saccharopolyspora	0.56559	3.0836e-08
Thermoactinomyces	Oceanobacillus	0.47533	6.4055e-06
Pediococcus	Weissella	0.98362	2.6496e-61
Pediococcus	Staphylococcus	0.73155	5.9183e-15
Pediococcus	Torulaspora	0.78601	2.1955e-18
Lysinibacillus	Petrimonas	0.71495	4.5383e-14
Lysinibacillus	Sedimentibacter	0.91271	7.8185e-33
Lysinibacillus	Syntrophomonas	0.90152	7.7643e-31
Lysinibacillus	Fastidiosipila	0.61382	8.6786e-10
Lysinibacillus	Tissierella	0.91546	2.2917e-33
Lysinibacillus	Rummeliibacillus	0.955	5.5532e-44
Lysinibacillus	Clostridium_sensu_stricto_12	0.71627	3.8767e-14
Virgibacillus	Saccharopolyspora	0.8226	2.6127e-21
Virgibacillus	Oceanobacillus	0.61807	6.1541e-10
Acetobacter	Lactococcus	0.43192	5.0818e-05
Acetobacter	Kodamaea	0.46414	1.1224e-05
Caproiciproducens	Clostridium_sensu_stricto_12	0.46187	1.2548e-05
Caproiciproducens	Monascus	0.85852	6.4339e-25
Saccharopolyspora	Oceanobacillus	0.65774	1.9016e-11
Saccharopolyspora	Staphylococcus	0.45131	2.0857e-05
Saccharopolyspora	Wickerhamomyces	0.46769	9.4162e-06
Petrimonas	Sedimentibacter	0.92344	5.0814e-35
Petrimonas	Syntrophomonas	0.93518	8.1964e-38
Petrimonas	Fastidiosipila	0.95414	1.1574e-43
Petrimonas	Fermentimonas	0.76933	3.1004e-17
Petrimonas	Proteiniphilum	0.8412	4.5707e-23
Petrimonas	Tissierella	0.91072	1.8515e-32
Petrimonas	Rummeliibacillus	0.65219	3.1907e-11
Petrimonas	Clostridium_sensu_stricto_12	0.8097	3.3089e-20
Petrimonas	Naumovozyma	0.47278	7.2898e-06
Weissella	Staphylococcus	0.78962	1.2002e-18
Weissella	Torulaspora	0.8339	2.3722e-22
Sedimentibacter	Syntrophomonas	0.98547	2.2628e-63
Sedimentibacter	Fastidiosipila	0.85505	1.578e-24
Sedimentibacter	Fermentimonas	0.50283	1.4783e-06
Sedimentibacter	Proteiniphilum	0.61432	8.3329e-10
Sedimentibacter	Tissierella	0.9698	8.671e-51
Sedimentibacter	Rummeliibacillus	0.84703	1.1528e-23
Sedimentibacter	Clostridium_sensu_stricto_12	0.81627	9.3072e-21
Syntrophomonas	Fastidiosipila	0.84922	6.7746e-24
Syntrophomonas	Fermentimonas	0.56206	3.917e-08
Syntrophomonas	Proteiniphilum	0.68268	1.6173e-12
Syntrophomonas	Tissierella	0.98346	3.8968e-61
Syntrophomonas	Rummeliibacillus	0.84264	3.2739e-23
Syntrophomonas	Clostridium_sensu_stricto_12	0.87929	1.7095e-27
Fastidiosipila	Fermentimonas	0.77268	1.8548e-17
Fastidiosipila	Proteiniphilum	0.80665	5.8614e-20
Fastidiosipila	Tissierella	0.83654	1.3219e-22
Fastidiosipila	Bacteroides	0.43089	5.3208e-05
Fastidiosipila	Rummeliibacillus	0.55376	6.801e-08
Fastidiosipila	Clostridium_sensu_stricto_12	0.69019	7.342e-13
Fastidiosipila	Naumovozyma	0.57115	2.1032e-08
Fermentimonas	Proteiniphilum	0.9657	1.3031e-48
Fermentimonas	Tissierella	0.56723	2.756e-08
Fermentimonas	Bacteroides	0.55063	8.3437e-08
Fermentimonas	Clostridium_sensu_stricto_12	0.53022	3.0047e-07
Fermentimonas	Naumovozyma	0.73365	4.5273e-15
Proteiniphilum	Tissierella	0.66627	8.403e-12
Proteiniphilum	Bacteroides	0.52588	3.904e-07
Proteiniphilum	Clostridium_sensu_stricto_12	0.70571	1.3256e-13
Proteiniphilum	Naumovozyma	0.66575	8.8385e-12
Tissierella	Rummeliibacillus	0.85982	4.5604e-25
Tissierella	Clostridium_sensu_stricto_12	0.8289	7.0045e-22
Staphylococcus	Torulaspora	0.72499	1.3478e-14
Acinetobacter	Brevundimonas	0.60003	2.5602e-09
Acinetobacter	Pseudomonas	0.53804	1.8575e-07
Acinetobacter	Thermomyces	0.72611	1.1734e-14
Acinetobacter	Thermoascus	0.75214	3.8023e-16
Acinetobacter	Emericella	0.72616	1.1656e-14
Gluconobacter	Lactococcus	0.45891	1.4492e-05
Rummeliibacillus	Clostridium_sensu_stricto_12	0.67681	2.952e-12
Methylobacter	Anaeromyxobacter	0.77653	1.0167e-17
Methylobacter	Terrimonas	0.85803	7.3053e-25
Methylobacter	Lysobacter	0.70831	9.8467e-14
Methylobacter	Flavobacterium	0.74837	6.409e-16
Brevundimonas	Thermomyces	0.4901	2.9612e-06
Brevundimonas	Thermoascus	0.44244	3.1559e-05
Brevundimonas	Emericella	0.42117	8.1395e-05
Clostridium_sensu_stricto_12	Lysobacter	0.44844	2.3887e-05
Pseudomonas	Rhodococcus	0.517	6.5989e-07
Pseudomonas	Sphingobium	0.51658	6.7595e-07
Pseudomonas	Saccharomycopsis	-0.62028	5.1357e-10
Pseudomonas	Candida	0.5061	1.2308e-06
Pseudomonas	Pichia	0.45947	1.4106e-05
Pseudomonas	Thermomyces	0.75046	4.8011e-16
Pseudomonas	Thermoascus	0.74883	6.0145e-16
Pseudomonas	Unidentified	0.44887	2.3401e-05
Pseudomonas	Emericella	0.73713	2.8862e-15
Anaeromyxobacter	Terrimonas	0.83213	3.499e-22
Anaeromyxobacter	Lactococcus	0.40463	0.000163
Anaeromyxobacter	Lysobacter	0.92543	1.8417e-35
Anaeromyxobacter	Flavobacterium	0.86864	4.0537e-26
Terrimonas	Lysobacter	0.85298	2.6698e-24
Terrimonas	Flavobacterium	0.92808	4.575e-36
Lactococcus	Zygosaccharomyces	0.44208	3.2087e-05
Lactococcus	Meyerozyma	0.44172	3.2622e-05
Lysobacter	Flavobacterium	0.91151	1.3174e-32
Sphingobacterium	Rhodococcus	0.52033	5.4302e-07
Sphingobacterium	Unidentified	0.44573	2.7106e-05
Sphingobacterium	Emericella	0.44062	3.4319e-05
Rhodococcus	Thermomyces	0.51852	6.0374e-07
Rhodococcus	Thermoascus	0.5876	6.4979e-09
Rhodococcus	Mucor	0.50048	1.6843e-06
Rhodococcus	Emericella	0.61598	7.2898e-10
Brevibacterium	Rhizopus	0.46691	9.7859e-06
Sphingobium	Thermomyces	0.56613	2.9723e-08
Sphingobium	Thermoascus	0.41043	0.00012826
Streptococcus	Aspergillus	0.51717	6.5325e-07
Saccharomycopsis	Candida	-0.59028	5.334e-09
Saccharomycopsis	Pichia	-0.57993	1.133e-08
Saccharomycopsis	Rhizopus	0.41838	9.1726e-05
Saccharomycopsis	Geotrichum	-0.42196	7.8674e-05
Saccharomycopsis	Thermomyces	-0.45541	1.7155e-05
Saccharomycopsis	Thermoascus	-0.4923	2.6309e-06
Saccharomycopsis	Unidentified	-0.45108	2.1086e-05
Saccharomycopsis	Monographella	-0.42285	7.5704e-05
Saccharomycopsis	Emericella	-0.49103	2.8164e-06
Pichia	Unidentified	0.46577	1.0356e-05
Rhizopus	Rhizomucor	0.51361	8.0292e-07
Rhizopus	Lichtheimia	0.47604	6.1753e-06
Geotrichum	Diutina	0.53354	2.4532e-07
Trichosporon	Cutaneotrichosporon	0.72642	1.129e-14
Thermomyces	Thermoascus	0.95352	1.9569e-43
Thermomyces	Monographella	0.47754	5.7183e-06
Thermomyces	Emericella	0.87723	3.2313e-27
Thermoascus	Monographella	0.56156	4.0509e-08
Thermoascus	Emericella	0.96322	2.0256e-47
Hyphopichia	Clavispora	0.54215	1.4356e-07
Unidentified	Monographella	0.67968	2.2029e-12
Unidentified	Emericella	0.43097	5.3018e-05
Unidentified	Fusarium	0.40995	0.00013085
Rhizomucor	Lichtheimia	0.8196	4.8048e-21
Rhizomucor	Kodamaea	0.49922	1.8055e-06
Zygosaccharomyces	Malassezia	0.80109	1.6221e-19
Zygosaccharomyces	Meyerozyma	0.81269	1.8713e-20
Diutina	Rasamsonia	0.50125	1.6139e-06
Diutina	Clavispora	0.46154	1.2752e-05
Wallemia	Rasamsonia	0.77465	1.3647e-17
Cladosporium	Alternaria	0.47195	7.6016e-06
Malassezia	Meyerozyma	0.63454	1.5439e-10
Monographella	Emericella	0.55695	5.5107e-08

## Sheet: JX (filtered)
Significant microbial interactions, chemical interactions and microbiota-chemical interactions
var1	var2	corr	pvalue
000057-55-6	000513-85-9	0.75817	1.8249e-29
000057-55-6	000065-85-0	0.58204	4.575e-15
000057-55-6	Brevundimonas	0.51446	1.4081e-11
000057-55-6	000098-86-2	0.49983	6.4123e-11
000057-55-6	033442-47-6	0.48978	1.7439e-10
000057-55-6	001072-83-9	0.46929	1.2158e-09
000057-55-6	Janthinobacterium	0.46341	2.0743e-09
000057-55-6	000142-62-1	-0.44797	8.0392e-09
000057-55-6	Lactobacillus	-0.4673	1.4586e-09
000057-55-6	Pichia	-0.491	1.5473e-10
000060-12-8	033442-47-6	0.54359	5.4993e-13
000060-12-8	001193-79-9	0.49395	1.1561e-10
000060-12-8	001072-83-9	0.45512	4.3293e-09
000060-12-8	000065-85-0	0.4058	2.3501e-07
000065-85-0	Zygosaccharomyces	0.59747	5.5809e-16
000065-85-0	Bacillus	0.50793	2.7942e-11
000065-85-0	Kroppenstedtia	0.49939	6.7027e-11
000065-85-0	Oceanobacillus	0.46665	1.548e-09
000065-85-0	Scopulibacillus	0.42871	3.9792e-08
000065-85-0	Unidentified	0.42377	5.8988e-08
000065-85-0	Anaerosalibacter	0.41516	1.1559e-07
000065-85-0	Aspergillus	0.40341	2.808e-07
000065-85-0	Pichia	-0.62427	1.0894e-17
000065-85-0	Lactobacillus	-0.64114	7.4837e-19
000066-25-1	000124-19-6	0.85137	1.3609e-43
000066-25-1	000079-31-2	0.44159	1.3812e-08
000078-83-1	013327-56-5	0.90495	3.6737e-57
000078-83-1	041114-00-5	0.89912	2.4846e-55
000078-83-1	000124-06-1	0.70945	2.0829e-24
000078-83-1	000142-92-7	0.56329	5.1065e-14
000078-83-1	Rasamsonia	0.53106	2.3038e-12
000078-83-1	Saccharomyces	0.51717	1.0549e-11
000078-83-1	000124-19-6	0.48907	1.8685e-10
000078-83-1	000079-31-2	0.41663	1.0313e-07
000078-83-1	000123-25-1	0.40488	2.5164e-07
000079-09-4	000503-74-2	0.71699	4.0346e-25
000079-09-4	000123-07-9	0.63966	9.5213e-19
000079-09-4	003777-69-3	0.56221	5.8419e-14
000079-09-4	000079-31-2	0.49962	6.5498e-11
000079-09-4	000122-78-1	0.48883	1.9133e-10
000079-09-4	000060-12-8	-0.47078	1.0603e-09
000079-09-4	000111-62-6	-0.47447	7.5335e-10
000079-09-4	000123-25-1	-0.51331	1.5901e-11
000079-09-4	000101-97-3	-0.52927	2.8148e-12
000079-09-4	000544-35-4	-0.55335	1.727e-13
000079-31-2	041114-00-5	0.50543	3.6211e-11
000079-31-2	002021-28-5	0.48911	1.8623e-10
000079-31-2	000503-74-2	0.44693	8.7905e-09
000079-31-2	000142-62-1	-0.44024	1.5464e-08
000079-31-2	000098-00-0	-0.53676	1.2098e-12
000097-64-3	000065-85-0	0.64767	2.5346e-19
000097-64-3	033442-47-6	0.62472	1.0156e-17
000097-64-3	000098-86-2	0.5797	6.2363e-15
000097-64-3	001072-83-9	0.57877	7.0488e-15
000097-64-3	000057-55-6	0.55459	1.4877e-13
000097-64-3	001192-62-7	0.53472	1.5265e-12
000097-64-3	000513-85-9	0.49272	1.305e-10
000097-64-3	Zygosaccharomyces	0.488	2.0742e-10
000097-64-3	Bacillus	0.45579	4.0834e-09
000097-64-3	001193-79-9	0.45066	6.3841e-09
000097-64-3	000101-97-3	0.43692	2.0368e-08
000097-64-3	Undibacterium	0.42848	4.0533e-08
000097-64-3	Monascus	0.41636	1.0534e-07
000097-64-3	000142-62-1	-0.42346	6.0489e-08
000097-64-3	Lactobacillus	-0.55255	1.9013e-13
000097-64-3	Pichia	-0.71765	3.4899e-25
000098-00-0	000142-62-1	0.8175	1.568e-37
000098-00-0	Prevotella_7	0.54738	3.5241e-13
000098-00-0	Pantoea	0.52605	4.0225e-12
000098-00-0	000123-25-1	0.50296	4.6655e-11
000098-00-0	002216-51-5	0.46549	1.7184e-09
000098-00-0	Weissella	0.45931	2.9911e-09
000098-00-0	000111-62-6	0.42483	5.4233e-08
000098-00-0	001072-83-9	-0.40362	2.764e-07
000098-00-0	000513-85-9	-0.42372	5.9237e-08
000098-00-0	000503-74-2	-0.47176	9.6853e-10
000098-00-0	000098-86-2	-0.47906	4.8941e-10
000098-00-0	003777-69-3	-0.49625	9.1923e-11
000098-00-0	000123-07-9	-0.57555	1.0731e-14
000098-00-0	002021-28-5	-0.65722	4.9647e-20
000098-86-2	000065-85-0	0.82551	7.62e-39
000098-86-2	033442-47-6	0.78574	6.8191e-33
000098-86-2	000123-07-9	0.6892	1.3354e-22
000098-86-2	000503-74-2	0.62419	1.1028e-17
000098-86-2	Zygosaccharomyces	0.55106	2.2744e-13
000098-86-2	Bacillus	0.4022	3.0688e-07
000098-86-2	Lactobacillus	-0.51427	1.4369e-11
000098-86-2	Pichia	-0.58313	3.9604e-15
000100-51-6	000060-12-8	0.58265	4.2211e-15
000101-97-3	001193-79-9	0.73683	4.1166e-27
000101-97-3	000060-12-8	0.64701	2.8318e-19
000101-97-3	033442-47-6	0.62213	1.5122e-17
000101-97-3	001072-83-9	0.53573	1.3611e-12
000101-97-3	000065-85-0	0.52253	5.9132e-12
000101-97-3	000123-29-5	0.51962	8.1031e-12
000101-97-3	000544-35-4	0.51867	8.98e-12
000101-97-3	Aspergillus	0.50625	3.3245e-11
000101-97-3	000100-51-6	0.43913	1.6961e-08
000101-97-3	Thermomyces	0.43498	2.3899e-08
000101-97-3	000628-97-7	0.42657	4.7215e-08
000101-97-3	Hyphopichia	0.41227	1.4426e-07
000101-97-3	Pichia	-0.46181	2.3952e-09
000105-54-4	000539-82-2	0.88118	2.4694e-50
000105-54-4	000124-19-6	0.64608	3.3079e-19
000105-54-4	041114-00-5	0.60565	1.7438e-16
000105-54-4	000123-66-0	0.60319	2.4836e-16
000105-54-4	000107-92-6	0.57653	9.4527e-15
000105-54-4	013327-56-5	0.51213	1.8004e-11
000105-54-4	000066-25-1	0.48496	2.7842e-10
000105-54-4	000142-62-1	0.48302	3.3581e-10
000105-54-4	000142-92-7	0.47737	5.74e-10
000105-54-4	000078-83-1	0.46942	1.2019e-09
000105-54-4	001072-83-9	-0.40472	2.5478e-07
000105-54-4	000097-64-3	-0.41392	1.2709e-07
000105-54-4	000122-78-1	-0.42295	6.2936e-08
000105-54-4	000123-29-5	-0.42458	5.5321e-08
000105-54-4	014667-55-1	-0.42583	5.0085e-08
000105-54-4	001193-79-9	-0.43625	2.1518e-08
000105-54-4	000057-55-6	-0.45207	5.6481e-09
000105-54-4	003777-69-3	-0.48392	3.0797e-10
000105-54-4	033442-47-6	-0.48671	2.3528e-10
000105-54-4	000503-74-2	-0.49823	7.5315e-11
000105-54-4	001124-11-4	-0.50441	4.0193e-11
000105-54-4	000513-85-9	-0.51547	1.2642e-11
000105-54-4	000065-85-0	-0.53414	1.6285e-12
000105-54-4	000123-07-9	-0.54166	6.884e-13
000105-54-4	000098-86-2	-0.62514	9.5264e-18
000106-30-9	000106-32-1	0.4018	3.1629e-07
000106-32-1	000111-62-6	0.4821	3.6666e-10
000106-32-1	000079-31-2	-0.45379	4.8621e-09
000111-62-6	000544-35-4	0.6848	3.1484e-22
000111-62-6	000098-86-2	-0.43277	2.8623e-08
000111-62-6	000513-85-9	-0.44238	1.2926e-08
000111-62-6	000123-07-9	-0.48306	3.3435e-10
000111-62-6	000122-78-1	-0.51372	1.523e-11
000111-62-6	003777-69-3	-0.57031	2.1066e-14
000111-62-6	000503-74-2	-0.65245	1.1287e-19
000122-78-1	000503-74-2	0.81276	8.7873e-37
000122-78-1	000123-07-9	0.70535	4.9749e-24
000122-78-1	000098-86-2	0.61915	2.378e-17
000122-78-1	Oceanobacillus	0.60019	3.8063e-16
000122-78-1	000065-85-0	0.57869	7.1191e-15
000122-78-1	Scopulibacillus	0.55963	8.0391e-14
000122-78-1	Pseudogracilibacillus	0.48759	2.1589e-10
000122-78-1	Anaerosalibacter	0.46131	2.5035e-09
000122-78-1	Virgibacillus	0.44047	1.5169e-08
000122-78-1	Bacillus	0.42322	6.1639e-08
000122-78-1	Lactobacillus	-0.52431	4.8681e-12
000123-07-9	000065-85-0	0.47126	1.0143e-09
000123-25-1	000101-97-3	0.54368	5.4393e-13
000123-25-1	000111-62-6	0.53017	2.5466e-12
000123-25-1	000142-62-1	0.46298	2.1564e-09
000123-25-1	000060-12-8	0.43367	2.6594e-08
000123-25-1	000544-35-4	0.41871	8.7753e-08
000123-25-1	000503-74-2	-0.49081	1.5768e-10
000123-25-1	003777-69-3	-0.53341	1.7704e-12
000123-25-1	000123-07-9	-0.57997	6.0189e-15
000123-29-5	001193-79-9	0.67105	4.2e-21
000123-29-5	033442-47-6	0.62476	1.0103e-17
000123-29-5	000065-85-0	0.59586	6.984e-16
000123-29-5	000098-86-2	0.56843	2.6761e-14
000123-51-3	Prevotella_7	0.46252	2.2472e-09
000123-66-0	000142-62-1	0.87527	7.3253e-49
000123-66-0	000098-00-0	0.75229	8.5872e-29
000123-66-0	000111-62-6	0.44433	1.0966e-08
000123-66-0	Prevotella_7	0.4355	2.2889e-08
000123-66-0	Pichia	0.42851	4.0417e-08
000123-66-0	000106-32-1	0.41748	9.6628e-08
000123-66-0	000123-29-5	-0.40759	2.0557e-07
000123-66-0	033442-47-6	-0.42022	7.8027e-08
000123-66-0	000122-78-1	-0.42514	5.2926e-08
000123-66-0	000079-31-2	-0.42894	3.9036e-08
000123-66-0	001192-62-7	-0.4333	2.7428e-08
000123-66-0	000097-64-3	-0.4451	1.0271e-08
000123-66-0	000057-55-6	-0.46489	1.8156e-09
000123-66-0	000065-85-0	-0.48869	1.9394e-10
000123-66-0	003777-69-3	-0.52307	5.5746e-12
000123-66-0	000503-74-2	-0.52672	3.7346e-12
000123-66-0	000513-85-9	-0.53404	1.6481e-12
000123-66-0	001124-11-4	-0.53584	1.3434e-12
000123-66-0	001072-83-9	-0.53902	9.3369e-13
000123-66-0	014667-55-1	-0.57168	1.7691e-14
000123-66-0	002021-28-5	-0.57805	7.7405e-15
000123-66-0	000123-07-9	-0.61025	8.9384e-17
000123-66-0	000098-86-2	-0.61057	8.5314e-17
000124-06-1	041114-00-5	0.76966	7.7795e-31
000124-06-1	Saccharomyces	0.60364	2.329e-16
000124-06-1	000142-92-7	0.54066	7.7272e-13
000124-06-1	Rasamsonia	0.428	4.2127e-08
000124-06-1	Thermoascus	0.41378	1.2848e-07
000124-19-6	041114-00-5	0.74411	6.8889e-28
000124-19-6	013327-56-5	0.62951	4.8259e-18
000124-19-6	000079-31-2	0.55418	1.5625e-13
000124-19-6	Saccharomyces	0.42268	6.4314e-08
000124-19-6	000124-06-1	0.41501	1.169e-07
000142-62-1	002216-51-5	0.51452	1.3996e-11
000142-62-1	Prevotella_7	0.44616	9.3861e-09
000142-62-1	Pichia	0.43384	2.6234e-08
000142-62-1	Pantoea	0.41257	1.4092e-07
000142-62-1	000123-29-5	-0.408	1.9924e-07
000142-62-1	000065-85-0	-0.43155	3.1625e-08
000142-62-1	000503-74-2	-0.47678	6.0663e-10
000142-62-1	000513-85-9	-0.49037	1.6459e-10
000142-62-1	001072-83-9	-0.49768	7.9654e-11
000142-62-1	003777-69-3	-0.49946	6.6586e-11
000142-62-1	000098-86-2	-0.56526	3.9909e-14
000142-62-1	000123-07-9	-0.59137	1.2988e-15
000142-62-1	002021-28-5	-0.61718	3.1983e-17
000503-74-2	000123-07-9	0.79057	1.5127e-33
000503-74-2	Oceanobacillus	0.4939	1.1616e-10
000503-74-2	000065-85-0	0.47725	5.808e-10
000503-74-2	Scopulibacillus	0.47239	9.1402e-10
000513-85-9	000098-86-2	0.64122	7.3844e-19
000513-85-9	000503-74-2	0.64065	8.101e-19
000513-85-9	000065-85-0	0.61898	2.4412e-17
000513-85-9	000122-78-1	0.56555	3.8505e-14
000513-85-9	000123-07-9	0.54791	3.3076e-13
000513-85-9	Bacillus	0.4432	1.2061e-08
000513-85-9	033442-47-6	0.42985	3.6292e-08
000513-85-9	003777-69-3	0.41957	8.2107e-08
000513-85-9	Janthinobacterium	0.40679	2.1814e-07
000513-85-9	Oceanobacillus	0.40368	2.7508e-07
000513-85-9	Scopulibacillus	0.40019	3.5581e-07
000513-85-9	Pichia	-0.41385	1.2781e-07
000513-85-9	Lactobacillus	-0.50149	5.4165e-11
000539-82-2	000123-66-0	0.68778	1.7642e-22
000539-82-2	000107-92-6	0.55167	2.1145e-13
000539-82-2	000142-62-1	0.53803	1.0458e-12
000539-82-2	041114-00-5	0.44204	1.3292e-08
000539-82-2	000124-19-6	0.43413	2.5629e-08
000539-82-2	000626-77-7	0.42681	4.6332e-08
000539-82-2	000057-55-6	-0.40062	3.4483e-07
000539-82-2	033442-47-6	-0.41294	1.3703e-07
000539-82-2	014667-55-1	-0.42763	4.3394e-08
000539-82-2	001124-11-4	-0.46344	2.0679e-09
000539-82-2	000065-85-0	-0.46547	1.7218e-09
000539-82-2	000503-74-2	-0.46761	1.4174e-09
000539-82-2	003777-69-3	-0.46957	1.1846e-09
000539-82-2	000513-85-9	-0.47189	9.5667e-10
000539-82-2	000123-07-9	-0.53847	9.9522e-13
000539-82-2	000098-86-2	-0.56924	2.4152e-14
000544-35-4	003777-69-3	-0.4228	6.3715e-08
000544-35-4	000503-74-2	-0.48064	4.2119e-10
000628-97-7	000123-29-5	0.62193	1.5583e-17
000628-97-7	000544-35-4	0.57198	1.7019e-14
000628-97-7	000111-62-6	0.47282	8.7797e-10
000628-97-7	033442-47-6	0.47197	9.5019e-10
000628-97-7	000065-85-0	0.45639	3.874e-09
000628-97-7	000098-86-2	0.4065	2.2303e-07
001072-83-9	000065-85-0	0.85399	4.0044e-44
001072-83-9	033442-47-6	0.83295	3.9756e-40
001072-83-9	001193-79-9	0.80987	2.4458e-36
001072-83-9	000098-86-2	0.79851	1.1729e-34
001072-83-9	Zygosaccharomyces	0.61155	7.3933e-17
001072-83-9	000123-29-5	0.55753	1.0395e-13
001072-83-9	Kroppenstedtia	0.55698	1.1125e-13
001072-83-9	Bacillus	0.54358	5.5036e-13
001072-83-9	000122-78-1	0.51598	1.1982e-11
001072-83-9	000513-85-9	0.50174	5.2799e-11
001072-83-9	Oceanobacillus	0.48253	3.5163e-10
001072-83-9	Scopulibacillus	0.45765	3.4673e-09
001072-83-9	Aspergillus	0.44186	1.3503e-08
001072-83-9	Thermomyces	0.40323	2.8451e-07
001072-83-9	Paracoccus	0.40286	2.924e-07
001072-83-9	Lactobacillus	-0.67304	2.9109e-21
001072-83-9	Pichia	-0.67942	8.8259e-22
001124-11-4	000503-74-2	0.79112	1.2715e-33
001124-11-4	000098-86-2	0.76494	2.9033e-30
001124-11-4	000122-78-1	0.70548	4.8443e-24
001124-11-4	000123-07-9	0.68745	1.8814e-22
001124-11-4	001072-83-9	0.68337	4.155e-22
001124-11-4	003777-69-3	0.67254	3.1958e-21
001124-11-4	000065-85-0	0.6313	3.6419e-18
001124-11-4	Zygosaccharomyces	0.53417	1.6231e-12
001124-11-4	000513-85-9	0.52342	5.363e-12
001124-11-4	Kroppenstedtia	0.51751	1.0166e-11
001124-11-4	001193-79-9	0.51196	1.8333e-11
001124-11-4	033442-47-6	0.50409	4.1549e-11
001124-11-4	Oceanobacillus	0.49084	1.5707e-10
001124-11-4	Scopulibacillus	0.48786	2.1036e-10
001124-11-4	000079-09-4	0.4741	7.7986e-10
001124-11-4	Bacillus	0.45228	5.5484e-09
001124-11-4	Pichia	-0.40521	2.4558e-07
001124-11-4	000098-00-0	-0.42981	3.6402e-08
001124-11-4	Lactobacillus	-0.48299	3.365e-10
001124-11-4	000142-62-1	-0.4859	2.5444e-10
001124-11-4	000111-62-6	-0.58331	3.862e-15
001192-62-7	001072-83-9	0.65616	5.9607e-20
001192-62-7	033442-47-6	0.59805	5.145e-16
001192-62-7	Zygosaccharomyces	0.58319	3.9249e-15
001192-62-7	002021-28-5	0.53065	2.4134e-12
001192-62-7	000098-86-2	0.4919	1.4153e-10
001192-62-7	000065-85-0	0.4887	1.9377e-10
001192-62-7	Lactobacillus	-0.41922	8.4376e-08
001192-62-7	000098-00-0	-0.45159	5.8861e-09
001192-62-7	000142-62-1	-0.4517	5.8305e-09
001192-62-7	Pichia	-0.67551	1.8397e-21
001193-79-9	033442-47-6	0.77227	3.703e-31
001193-79-9	000065-85-0	0.74674	3.5589e-28
001193-79-9	000098-86-2	0.69344	5.7447e-23
001193-79-9	Aspergillus	0.56464	4.3127e-14
001193-79-9	Hyphopichia	0.52862	3.024e-12
001193-79-9	Oceanobacillus	0.52493	4.5478e-12
001193-79-9	Scopulibacillus	0.47794	5.4378e-10
001193-79-9	Trichomonascus	0.45611	3.9687e-09
001193-79-9	Thermomyces	0.45066	6.3808e-09
001193-79-9	Bacillus	0.42315	6.1954e-08
001193-79-9	Kroppenstedtia	0.4145	1.2158e-07
001193-79-9	Zygosaccharomyces	0.41336	1.327e-07
001193-79-9	Millerozyma	0.40172	3.1809e-07
001193-79-9	Pichia	-0.49201	1.4009e-10
001193-79-9	Lactobacillus	-0.49248	1.3375e-10
002021-28-5	000628-97-7	0.53404	1.6486e-12
002021-28-5	000098-86-2	0.45135	6.0136e-09
002021-28-5	000123-07-9	0.43019	3.5308e-08
002021-28-5	Pichia	-0.46232	2.2874e-09
003777-69-3	000123-07-9	0.84304	5.7051e-42
003777-69-3	000503-74-2	0.76305	4.881e-30
003777-69-3	000122-78-1	0.69779	2.382e-23
003777-69-3	000098-86-2	0.58357	3.7325e-15
003777-69-3	000065-85-0	0.40439	2.6108e-07
013327-56-5	041114-00-5	0.88916	1.8905e-52
013327-56-5	000124-06-1	0.78229	1.9443e-32
013327-56-5	Saccharomyces	0.66871	6.435e-21
013327-56-5	Rasamsonia	0.51372	1.5227e-11
013327-56-5	000142-92-7	0.478	5.4116e-10
014667-55-1	001124-11-4	0.91711	2.1674e-61
014667-55-1	000503-74-2	0.87367	1.7827e-48
014667-55-1	000122-78-1	0.81116	1.5496e-36
014667-55-1	003777-69-3	0.74808	2.5325e-28
014667-55-1	000098-86-2	0.73152	1.4624e-26
014667-55-1	000123-07-9	0.72836	3.0653e-26
014667-55-1	001072-83-9	0.62955	4.7956e-18
014667-55-1	000065-85-0	0.56925	2.4105e-14
014667-55-1	Oceanobacillus	0.56849	2.6552e-14
014667-55-1	000079-09-4	0.56271	5.4908e-14
014667-55-1	000513-85-9	0.54687	3.7436e-13
014667-55-1	Scopulibacillus	0.49128	1.5046e-10
014667-55-1	000079-31-2	0.48687	2.3152e-10
014667-55-1	001193-79-9	0.46837	1.3224e-09
014667-55-1	Kroppenstedtia	0.45498	4.3848e-09
014667-55-1	Anaerosalibacter	0.43448	2.4888e-08
014667-55-1	001192-62-7	0.40901	1.8467e-07
014667-55-1	Pichia	-0.40051	3.477e-07
014667-55-1	Lactobacillus	-0.45839	3.2463e-09
014667-55-1	000098-00-0	-0.50732	2.9771e-11
014667-55-1	000142-62-1	-0.5227	5.8068e-12
014667-55-1	000111-62-6	-0.60997	9.3243e-17
033442-47-6	000065-85-0	0.84122	1.2554e-41
033442-47-6	Zygosaccharomyces	0.65981	3.1552e-20
033442-47-6	Bacillus	0.46293	2.1663e-09
033442-47-6	Kroppenstedtia	0.46108	2.5568e-09
033442-47-6	Unidentified	0.42804	4.1993e-08
033442-47-6	Paracoccus	0.42004	7.9115e-08
033442-47-6	Lactobacillus	-0.55439	1.5238e-13
033442-47-6	Pichia	-0.60898	1.0774e-16
041114-00-5	000142-92-7	0.67273	3.0836e-21
041114-00-5	Saccharomyces	0.54686	3.7475e-13
041114-00-5	Rasamsonia	0.51319	1.6112e-11
041114-00-5	000123-07-9	-0.41082	1.6103e-07
041114-00-5	000098-86-2	-0.41317	1.3461e-07
Acinetobacter	Pluralibacter	0.65026	1.6389e-19
Acinetobacter	Streptomyces	0.46754	1.4267e-09
Anaerosalibacter	Pseudogracilibacillus	0.55101	2.2892e-13
Anaerosalibacter	Saccharopolyspora	0.41326	1.337e-07
Bacillus	Scopulibacillus	0.6257	8.7294e-18
Bacillus	Oceanobacillus	0.57392	1.3256e-14
Bacillus	Saccharopolyspora	0.42796	4.226e-08
Bacillus	Pichia	-0.42484	5.4201e-08
Bradyrhizobium	Brevundimonas	0.62935	4.9474e-18
Chryseobacterium	Enhydrobacter	0.90652	1.1264e-57
Aspergillus	Thermomyces	0.59335	9.8913e-16
Aspergillus	Trichomonascus	0.54105	7.3852e-13
Aspergillus	Hyphopichia	0.43147	3.1818e-08
Hyphopichia	Millerozyma	0.47011	1.1272e-09
Hyphopichia	Trichomonascus	0.45896	3.0862e-09
Pichia	Thermomyces	-0.41995	7.9698e-08
Pichia	Zygosaccharomyces	-0.50059	5.9376e-11
Saccharomycopsis	Millerozyma	0.69058	1.0164e-22
Thermoascus	Rasamsonia	0.58962	1.6494e-15
[truncated: 94 more rows]
