# Supplementary material for: Geographically Associated Fungus-Bacterium Interactions Contribute to the Formation of Geography-Dependent Flavor during High-Complexity Spontaneous Fermentation
Source: Microbiol Spectr. 2022 Sep 22;10(5):e01844-22. doi: 10.1128/spectrum.01844-22 (PMC9603688; doi:10.1128/spectrum.01844-22)
Supplement: Supplemental file 5 — Dataset 4. Download SPECTRUM01844-22_Supp_5_seq15.xlsx, XLSX file, 4.3 MB [file spectrum01844-22_supp_5_seq15.xlsx]

## Sheet: dataset 4
Dataset 4 | Microbial gene transcription during JX fermentation process.
geneID	0 days-1	0 days-2	10 days-1	10 days-2	25 days-1	25 days-2	GO_annotation	KEGG_annotation	nr_annotation	Name
mix_10000_1	0	0	0	1.81	0	0	-	-	-	-
mix_10001_1	27.23	20.33	6.77	4.75	0	0	Molecular Function: RNA polymerase II transcription cofactor activity (GO:0001104);; Biological Process: regulation of transcription from RNA polymerase II promoter (GO:0006357);; Cellular Component: mediator complex (GO:0016592);;	--	gi|523422896|emb|CDF89182.1| ZYBA0S03-11100g1_1 [Zygosaccharomyces bailii CLIB 213]	d__Eukaryota 100;k__Fungi 100;p__Ascomycota 100;c__Saccharomycetes 100;o__Saccharomycetales 100;f__Saccharomycetaceae 100;g__Zygosaccharomyces 100;s__Zygosaccharomyces bailii 100;
mix_10004_1	36.55	34.37	12.63	10.07	0	0	Molecular Function: RNA polymerase II transcription cofactor activity (GO:0001104);; Biological Process: regulation of transcription from RNA polymerase II promoter (GO:0006357);; Cellular Component: mediator complex (GO:0016592);;	--	gi|523422896|emb|CDF89182.1| ZYBA0S03-11100g1_1 [Zygosaccharomyces bailii CLIB 213]	d__Eukaryota 100;k__Fungi 100;p__Ascomycota 100;c__Saccharomycetes 100;o__Saccharomycetales 100;f__Saccharomycetaceae 100;g__Zygosaccharomyces 100;s__Zygosaccharomyces bailii 100;
mix_10005_1	0	0	0	0	0	0	--	--	--	-
mix_10006_1	0	0	0	0	0	0	Molecular Function: DNA binding (GO:0003677);; Molecular Function: DNA-directed RNA polymerase activity (GO:0003899);; Cellular Component: DNA-directed RNA polymerase II, core complex (GO:0005665);; Cellular Component: cytosol (GO:0005829);; Biological Process: transcription from RNA polymerase II promoter (GO:0006366);;	K03006|9.3e-12|gnl|BL_ORD_ID|13051816|	gi|891556839|ref|XP_013017875.1| RNA polymerase II large subunit Rpb1 [Schizosaccharomyces octosporus yFS286]<>gi|528062672|gb|EPX72235.1| RNA polymerase II large subunit Rpb1 [Schizosaccharomyces octosporus yFS286]	d__Eukaryota 100;k__Fungi 100;p__Ascomycota 100;c__Schizosaccharomycetes 100;o__Schizosaccharomycetales 100;f__Schizosaccharomycetaceae 100;g__Schizosaccharomyces 100;s__Schizosaccharomyces cryophilus 33;
mix_1000_1	0.41	0.25	0.94	1.36	0	0.06	--	K14558|0.0e+00|gnl|BL_ORD_ID|13051498|	gi|19112135|ref|NP_595343.1| U3 snoRNP-associated protein Utp1 (predicted) [Schizosaccharomyces pombe 972h-]<>gi|30580487|sp|Q9C1X1.1|PWP2_SCHPO RecName: Full=Periodic tryptophan protein 2 homolog<>gi|12311748|emb|CAC22605.1| U3 snoRNP-associated protein Utp1 (predicted) [Schizosaccharomyces pombe]	d__Eukaryota 100;k__Fungi 100;p__Ascomycota 100;c__Schizosaccharomycetes 100;o__Schizosaccharomycetales 100;f__Schizosaccharomycetaceae 100;g__Schizosaccharomyces 100;s__Schizosaccharomyces pombe 100;
mix_10011_1	0.2	0.48	2.16	1.6	0.08	0.03	--	K03006|0.0e+00|gnl|BL_ORD_ID|13051816|	gi|19112465|ref|NP_595673.1| RNA polymerase II large subunit Rpb1 [Schizosaccharomyces pombe 972h-]<>gi|548817|sp|P36594.1|RPB1_SCHPO RecName: Full=DNA-directed RNA polymerase II subunit rpb1; Short=RNA polymerase II subunit 1; Short=RNA polymerase II subunit B1; AltName: Full=DNA-directed RNA polymerase III largest subunit<>gi|256599715|pdb|3H0G|A Chain A, Rna Polymerase Ii From Schizosaccharomy…	d__Eukaryota 100;k__Fungi 100;p__Ascomycota 100;c__Schizosaccharomycetes 100;o__Schizosaccharomycetales 100;f__Schizosaccharomycetaceae 100;g__Schizosaccharomyces 100;s__Schizosaccharomyces pombe 100;
mix_10014_1	1.2	0	8.05	1.25	0	0	-	-	-	-
mix_10016_1	36.77	0	55.23	61.09	0	0	Cellular Component: integral to membrane (GO:0016021);; Molecular Function: substrate-specific transmembrane transporter activity (GO:0022891);; Biological Process: transmembrane transport (GO:0055085);;	--	gi|578052610|emb|CDH12218.1| probable Sugar transporter STL1 [Zygosaccharomyces bailii ISA1307]	d__Eukaryota 100;k__Fungi 100;p__Ascomycota 100;c__Saccharomycetes 100;o__Saccharomycetales 100;f__Saccharomycetaceae 100;g__Zygosaccharomyces 100;s__Zygosaccharomyces bailii 100;
mix_10017_1	184.51	126.28	189.71	106.85	0.23	0.49	Cellular Component: integral to membrane (GO:0016021);; Molecular Function: substrate-specific transmembrane transporter activity (GO:0022891);; Biological Process: transmembrane transport (GO:0055085);;	--	gi|254582535|ref|XP_002498999.1| ZYRO0E01210p [Zygosaccharomyces rouxii]<>gi|238942573|emb|CAR30744.1| ZYRO0E01210p [Zygosaccharomyces rouxii]	d__Eukaryota 100;k__Fungi 100;p__Ascomycota 100;c__Saccharomycetes 100;o__Saccharomycetales 100;f__Saccharomycetaceae 100;g__Zygosaccharomyces 100;s__Zygosaccharomyces rouxii 100;
mix_10017_2	0	0	0	0	0	0	-	-	-	-
mix_10018_2	0	0	0	0	0	0	-	-	-	-
mix_10019_1	0	0	0	0	0	0	-	-	-	-
mix_1001_1	0	0	0	0	0	0	Cellular Component: cytoplasm (GO:0005737);; Molecular Function: zinc ion binding (GO:0008270);; Molecular Function: oxidoreductase activity (GO:0016491);; Biological Process: oxidation-reduction process (GO:0055114);;	K07512|2.7e-32|gnl|BL_ORD_ID|7031210|	gi|695111567|gb|KGK38122.1| hypothetical protein JL09_g2729 [Pichia kudriavzevii]	d__Eukaryota 100;k__Fungi 100;p__Ascomycota 100;c__Saccharomycetes 100;o__Saccharomycetales 100;f__Pichiaceae 100;g__Pichia 100;s__Pichia kudriavzevii 100;
mix_10022_1	0	385.19	0	0	0	0	Cellular Component: mitochondrial intermembrane space (GO:0005758);; Biological Process: copper ion transport (GO:0006825);; Molecular Function: copper chaperone activity (GO:0016531);;	K02260|1.6e-17|gnl|BL_ORD_ID|11998041|	gi|523422100|emb|CDF88361.1| BN860_08460g1_1 [Zygosaccharomyces bailii CLIB 213]	d__Eukaryota 100;k__Fungi 100;p__Ascomycota 100;c__Saccharomycetes 100;o__Saccharomycetales 100;f__Saccharomycetaceae 100;g__Zygosaccharomyces 100;s__Zygosaccharomyces bailii 100;
mix_10023_1	0.89	0.81	4.56	8.73	0.69	0.55	-	-	-	-
mix_10024_1	11.12	13.99	2.81	1.2	0	0	Cellular Component: integral to membrane (GO:0016021);;	K08658|2.1e-116|gnl|BL_ORD_ID|14835552|	gi|523423262|emb|CDF89561.1| ZYBA0S04-07250g1_1 [Zygosaccharomyces bailii CLIB 213]<>gi|578056294|emb|CDH08529.1| related to CAAX prenyl protease 2 [Zygosaccharomyces bailii ISA1307]	d__Eukaryota 100;k__Fungi 100;p__Ascomycota 100;c__Saccharomycetes 100;o__Saccharomycetales 100;f__Saccharomycetaceae 100;g__Zygosaccharomyces 100;s__Zygosaccharomyces bailii 100;
mix_10025_2	0	0	0	0	0	0	-	-	-	-
mix_10026_1	0	0	21.61	0	0	0	--	--	gi|578051060|emb|CDH13685.1| uncharacterized protein ZBAI_05471 [Zygosaccharomyces bailii ISA1307]	d__Eukaryota 100;k__Fungi 100;p__Ascomycota 100;c__Saccharomycetes 100;o__Saccharomycetales 100;f__Saccharomycetaceae 100;g__Zygosaccharomyces 100;s__Zygosaccharomyces bailii 100;
mix_10026_2	23.52	19.1	4.09	7.23	0	0	--	K08658|5.2e-112|gnl|BL_ORD_ID|14835552|	gi|578051059|emb|CDH13684.1| related to CAAX prenyl protease 2 [Zygosaccharomyces bailii ISA1307]	d__Eukaryota 100;k__Fungi 100;p__Ascomycota 100;c__Saccharomycetes 100;o__Saccharomycetales 100;f__Saccharomycetaceae 100;g__Zygosaccharomyces 100;s__Zygosaccharomyces bailii 100;
mix_10027_1	5.82	3.52	0	2.14	0	0	Molecular Function: thymidylate synthase activity (GO:0004799);; Biological Process: dTMP biosynthetic process (GO:0006231);; Biological Process: methylation (GO:0032259);;	K00560|2.2e-92|gnl|BL_ORD_ID|8860271|	gi|523420974|emb|CDF87195.1| BN860_00936g1_1 [Zygosaccharomyces bailii CLIB 213]<>gi|578049036|emb|CDH15740.1| probable CDC21-Thymidylate synthase [Zygosaccharomyces bailii ISA1307]	d__Eukaryota 100;k__Fungi 100;p__Ascomycota 100;c__Saccharomycetes 100;o__Saccharomycetales 100;f__Saccharomycetaceae 100;g__Zygosaccharomyces 100;s__Zygosaccharomyces bailii 100;
mix_10028_1	13.66	25.13	14.27	2.95	0	0	Molecular Function: thymidylate synthase activity (GO:0004799);; Biological Process: dTMP biosynthetic process (GO:0006231);; Biological Process: methylation (GO:0032259);;	K00560|1.8e-48|gnl|BL_ORD_ID|14831419|	gi|523420974|emb|CDF87195.1| BN860_00936g1_1 [Zygosaccharomyces bailii CLIB 213]<>gi|578049036|emb|CDH15740.1| probable CDC21-Thymidylate synthase [Zygosaccharomyces bailii ISA1307]	d__Eukaryota 100;k__Fungi 100;p__Ascomycota 100;c__Saccharomycetes 100;o__Saccharomycetales 100;f__Saccharomycetaceae 100;g__Zygosaccharomyces 100;s__Zygosaccharomyces bailii 100;
mix_10029_1	12.71	10.3	5.24	1.98	0	0	Molecular Function: thymidylate synthase activity (GO:0004799);; Biological Process: dTMP biosynthetic process (GO:0006231);; Biological Process: methylation (GO:0032259);;	K00560|8.5e-161|gnl|BL_ORD_ID|14831419|	gi|523420974|emb|CDF87195.1| BN860_00936g1_1 [Zygosaccharomyces bailii CLIB 213]<>gi|578049036|emb|CDH15740.1| probable CDC21-Thymidylate synthase [Zygosaccharomyces bailii ISA1307]	d__Eukaryota 100;k__Fungi 100;p__Ascomycota 100;c__Saccharomycetes 100;o__Saccharomycetales 100;f__Saccharomycetaceae 100;g__Zygosaccharomyces 100;s__Zygosaccharomyces bailii 100;
mix_10029_2	16.29	7.44	26.69	5.72	0	0	Cellular Component: chromosome, centromeric region (GO:0000775);; Cellular Component: nucleus (GO:0005634);; Biological Process: meiotic chromosome segregation (GO:0045132);;	K11582|1.9e-13|gnl|BL_ORD_ID|14831418|	gi|578049035|emb|CDH15739.1| uncharacterized protein ZBAI_07526 [Zygosaccharomyces bailii ISA1307]	d__Eukaryota 100;k__Fungi 100;p__Ascomycota 100;c__Saccharomycetes 100;o__Saccharomycetales 100;f__Saccharomycetaceae 100;g__Zygosaccharomyces 100;s__Zygosaccharomyces bailii 100;
mix_1002_1	7.67	0	0	0	0	0	Molecular Function: hydroxymethylglutaryl-CoA synthase activity (GO:0004421);; Cellular Component: nucleus (GO:0005634);; Cellular Component: cytosol (GO:0005829);; Biological Process: acetyl-CoA metabolic process (GO:0006084);; Biological Process: ergosterol biosynthetic process (GO:0006696);; Biological Process: farnesyl diphosphate biosynthetic process, mevalonate pathway (GO:0010142);; Biolog…	K01641|2.0e-64|gnl|BL_ORD_ID|11998505|	gi|767211074|gb|AJS89693.1| Erg13p [Saccharomyces cerevisiae YJM1399]	d__Eukaryota 100;k__Fungi 92;p__Ascomycota 92;c__Saccharomycetes 92;o__Saccharomycetales 92;f__Saccharomycetaceae 92;g__Saccharomyces 77;s__Saccharomyces cerevisiae 77;
mix_10030_1	1292.98	1033.23	357.17	82.13	0	0.31	Biological Process: cellular amino acid metabolic process (GO:0006520);;	--	gi|523422373|emb|CDF88637.1| BN860_14884g1_1 [Zygosaccharomyces bailii CLIB 213]<>gi|578049920|emb|CDH14487.1| related to Protein YGP1 [Zygosaccharomyces bailii ISA1307]	d__Eukaryota 100;k__Fungi 100;p__Ascomycota 100;c__Saccharomycetes 100;o__Saccharomycetales 100;f__Saccharomycetaceae 100;g__Zygosaccharomyces 100;s__Zygosaccharomyces bailii 100;
mix_10031_1	1285.82	838.99	284.32	67.59	0.29	0.31	Biological Process: cellular amino acid metabolic process (GO:0006520);;	--	gi|578055518|emb|CDH09199.1| related to Protein YGP1 [Zygosaccharomyces bailii ISA1307]	d__Eukaryota 100;k__Fungi 100;p__Ascomycota 100;c__Saccharomycetes 100;o__Saccharomycetales 100;f__Saccharomycetaceae 100;g__Zygosaccharomyces 100;s__Zygosaccharomyces bailii 100;
mix_10032_1	0	0	0	0	0	0	-	-	-	-
mix_10033_1	10.59	6.44	23.29	27.61	2.6	1.36	-	-	-	-
mix_10035_1	15.46	4.09	0	0	0	0	Molecular Function: nucleotide binding (GO:0000166);; Biological Process: formation of translation preinitiation complex (GO:0001731);; Molecular Function: translation initiation factor activity (GO:0003743);; Cellular Component: cytosol (GO:0005829);; Biological Process: regulation of translational initiation (GO:0006446);; Cellular Component: cytoplasmic stress granule (GO:0010494);; Cellular C…	K03253|8.7e-146|gnl|BL_ORD_ID|8857936|	gi|365982877|ref|XP_003668272.1| hypothetical protein NDAI_0A08760 [Naumovozyma dairenensis CBS 421]<>gi|343767038|emb|CCD23029.1| hypothetical protein NDAI_0A08760 [Naumovozyma dairenensis CBS 421]	d__Eukaryota 100;k__Fungi 100;p__Ascomycota 100;c__Saccharomycetes 100;o__Saccharomycetales 100;f__Saccharomycetaceae 100;g__Naumovozyma 100;s__Naumovozyma dairenensis 100;
mix_10036_1	0	0	0	0	0	0	-	-	-	-
mix_10037_1	0	0	0	0	0	0	-	-	-	-
mix_10038_1	16.68	23.14	18.92	6.26	0	0.23	Molecular Function: catalytic activity (GO:0003824);; Biological Process: metabolic process (GO:0008152);;	K13239|3.3e-105|gnl|BL_ORD_ID|14833606|	gi|523423492|emb|CDF89798.1| ZYBA0S05-01948g1_1 [Zygosaccharomyces bailii CLIB 213]	d__Eukaryota 100;k__Fungi 100;p__Ascomycota 100;c__Saccharomycetes 100;o__Saccharomycetales 100;f__Saccharomycetaceae 100;g__Zygosaccharomyces 100;s__Zygosaccharomyces bailii 100;
mix_10038_2	0	0	0	0	0	0	--	--	gi|578047111|emb|CDH17557.1| uncharacterized protein ZBAI_09345 [Zygosaccharomyces bailii ISA1307]	d__Eukaryota 100;k__Fungi 100;p__Ascomycota 100;c__Saccharomycetes 100;o__Saccharomycetales 100;f__Saccharomycetaceae 100;g__Zygosaccharomyces 100;s__Zygosaccharomyces bailii 100;
mix_10039_1	2.78	6.04	1.89	0.83	0	0	Molecular Function: catalytic activity (GO:0003824);; Biological Process: metabolic process (GO:0008152);;	K13239|7.8e-107|gnl|BL_ORD_ID|14833606|	gi|523423492|emb|CDF89798.1| ZYBA0S05-01948g1_1 [Zygosaccharomyces bailii CLIB 213]	d__Eukaryota 100;k__Fungi 100;p__Ascomycota 100;c__Saccharomycetes 100;o__Saccharomycetales 100;f__Saccharomycetaceae 100;g__Zygosaccharomyces 100;s__Zygosaccharomyces bailii 100;
mix_1003_1	3.08	0	0	0	0	0	Molecular Function: hydroxymethylglutaryl-CoA synthase activity (GO:0004421);; Cellular Component: nucleus (GO:0005634);; Cellular Component: cytosol (GO:0005829);; Biological Process: acetyl-CoA metabolic process (GO:0006084);; Biological Process: ergosterol biosynthetic process (GO:0006696);; Biological Process: farnesyl diphosphate biosynthetic process, mevalonate pathway (GO:0010142);; Biolog…	K01641|1.9e-54|gnl|BL_ORD_ID|3304618|	gi|50289085|ref|XP_446972.1| hypothetical protein [Candida glabrata CBS 138]<>gi|49526281|emb|CAG59905.1| unnamed protein product [Candida glabrata]	d__Eukaryota 100;k__Fungi 100;p__Ascomycota 100;c__Saccharomycetes 100;o__Saccharomycetales 100;f__Saccharomycetaceae 100;g__Nakaseomyces 100;s__Candida glabrata 100;
mix_10042_1	28.96	28.2	8.37	8.73	0	0	Molecular Function: sequence-specific DNA binding transcription factor activity (GO:0003700);; Biological Process: regulation of transcription, DNA-dependent (GO:0006355);; Molecular Function: sequence-specific DNA binding (GO:0043565);;	--	gi|523421830|emb|CDF88088.1| BN860_02036g1_1 [Zygosaccharomyces bailii CLIB 213]<>gi|578055645|emb|CDH09082.1| uncharacterized protein ZBAI_00866 [Zygosaccharomyces bailii ISA1307]	d__Eukaryota 100;k__Fungi 100;p__Ascomycota 100;c__Saccharomycetes 100;o__Saccharomycetales 100;f__Saccharomycetaceae 100;g__Zygosaccharomyces 100;s__Zygosaccharomyces bailii 100;
mix_10043_1	36.54	37.87	28.9	11.76	0	0	Molecular Function: sequence-specific DNA binding transcription factor activity (GO:0003700);; Biological Process: regulation of transcription, DNA-dependent (GO:0006355);; Molecular Function: sequence-specific DNA binding (GO:0043565);;	--	gi|523421830|emb|CDF88088.1| BN860_02036g1_1 [Zygosaccharomyces bailii CLIB 213]<>gi|578055645|emb|CDH09082.1| uncharacterized protein ZBAI_00866 [Zygosaccharomyces bailii ISA1307]	d__Eukaryota 100;k__Fungi 100;p__Ascomycota 100;c__Saccharomycetes 100;o__Saccharomycetales 100;f__Saccharomycetaceae 100;g__Zygosaccharomyces 100;s__Zygosaccharomyces bailii 100;
mix_10044_1	40.14	74.17	0	7.87	0	0	-	-	-	-
mix_10044_2	23.77	16.28	13.4	7.24	0	0	--	--	gi|523421750|emb|CDF88000.1| BN860_19350g1_1 [Zygosaccharomyces bailii CLIB 213]	d__Eukaryota 100;k__Fungi 100;p__Ascomycota 100;c__Saccharomycetes 100;o__Saccharomycetales 100;f__Saccharomycetaceae 100;g__Zygosaccharomyces 100;s__Zygosaccharomyces bailii 100;
mix_10045_2	7.78	4.69	2.75	0	0	0	--	--	gi|523421750|emb|CDF88000.1| BN860_19350g1_1 [Zygosaccharomyces bailii CLIB 213]	d__Eukaryota 100;k__Fungi 100;p__Ascomycota 100;c__Saccharomycetes 100;o__Saccharomycetales 100;f__Saccharomycetaceae 100;g__Zygosaccharomyces 100;s__Zygosaccharomyces bailii 100;
mix_10047_1	24.91	20.48	10.2	10.67	0	0	--	--	gi|523421750|emb|CDF88000.1| BN860_19350g1_1 [Zygosaccharomyces bailii CLIB 213]	d__Eukaryota 100;k__Fungi 100;p__Ascomycota 100;c__Saccharomycetes 100;o__Saccharomycetales 100;f__Saccharomycetaceae 100;g__Zygosaccharomyces 100;s__Zygosaccharomyces bailii 100;
mix_10049_1	0	0	0	0	0	0	-	-	-	-
mix_1004_1	0.3	11.75	149.59	217.26	194.32	203.38	-	-	-	-
mix_10052_1	0	0	0	0	0	0	-	-	-	-
mix_10054_1	0	0	0	0	0	0	--	--	gi|259148756|emb|CAY82001.1| EC1118_1M3_3620p [Saccharomyces cerevisiae EC1118]	d__Eukaryota 100;k__Fungi 100;p__Ascomycota 100;c__Saccharomycetes 100;o__Saccharomycetales 100;f__Saccharomycetaceae 100;g__Saccharomyces 100;s__Saccharomyces cerevisiae 100;
mix_10055_1	9.15	0	13.09	2.84	0	0	--	--	gi|728050430|sp|A0A023PXQ4.1|YM173_YEAST RecName: Full=Putative uncharacterized membrane protein YMR173W-A [Saccharomyces cerevisiae S288c]<>gi|614461571|gb|AHX39335.1| putative membrane protein [Saccharomyces cerevisiae]	d__Eukaryota 100;k__Fungi 100;p__Ascomycota 100;c__Saccharomycetes 100;o__Saccharomycetales 100;f__Saccharomycetaceae 100;g__Saccharomyces 100;s__Saccharomyces cerevisiae 100;
mix_10056_1	23.15	20.02	7.4	0	0.42	0	--	--	gi|259148756|emb|CAY82001.1| EC1118_1M3_3620p [Saccharomyces cerevisiae EC1118]	d__Eukaryota 100;k__Fungi 100;p__Ascomycota 100;c__Saccharomycetes 100;o__Saccharomycetales 100;f__Saccharomycetaceae 100;g__Saccharomyces 100;s__Saccharomyces cerevisiae 100;
mix_10057_1	2.1	1.27	3.56	0.52	0	0	--	--	gi|1016561668|gb|AMX22219.1| LAGLIDADG endonuclease (mitochondrion) [Chrysoporthe cubensis]	d__Eukaryota 100;k__Fungi 100;p__Ascomycota 100;c__Sordariomycetes 100;o__Diaporthales 100;f__Cryphonectriaceae 100;g__Chrysoporthe 100;s__Chrysoporthe cubensis 100;
mix_10058_1	0	2.54	1.19	1.56	0	0.28	--	--	gi|1016561668|gb|AMX22219.1| LAGLIDADG endonuclease (mitochondrion) [Chrysoporthe cubensis]	d__Eukaryota 100;k__Fungi 100;p__Ascomycota 100;c__Sordariomycetes 100;o__Diaporthales 100;f__Cryphonectriaceae 100;g__Chrysoporthe 100;s__Chrysoporthe cubensis 50;
mix_10059_1	1.78	15.66	73.15	57.63	6.6	5.45	-	-	-	-
mix_1005_1	0	0	0	0	0	0	-	-	-	-
mix_10060_1	29.07	48.2	26.43	14.58	0	0.2	Cellular Component: phosphopyruvate hydratase complex (GO:0000015);; Molecular Function: magnesium ion binding (GO:0000287);; Cellular Component: fungal-type vacuole (GO:0000324);; Molecular Function: phosphopyruvate hydratase activity (GO:0004634);; Cellular Component: mitochondrion (GO:0005739);; Biological Process: glycolysis (GO:0006096);; Biological Process: regulation of vacuole fusion, non…	K01689|1.1e-151|gnl|BL_ORD_ID|8858909|	gi|171455|gb|AAA88712.1| enolase [Saccharomyces cerevisiae]<>gi|151943528|gb|EDN61839.1| enolase [Saccharomyces cerevisiae YJM789]<>gi|259146755|emb|CAY80012.1| Eno1p [Saccharomyces cerevisiae EC1118]<>gi|323304755|gb|EGA58515.1| Eno1p [Saccharomyces cerevisiae FostersB]<>gi|349578457|dbj|GAA23623.1| K7_Eno1p [Saccharomyces cerevisiae Kyokai no. 7]<>gi|365765501|gb|EHN07009.1| Eno1p [Saccharomyce…	d__Eukaryota 100;k__Fungi 100;p__Ascomycota 100;c__Saccharomycetes 100;o__Saccharomycetales 100;f__Saccharomycetaceae 100;g__Saccharomyces 100;s__Saccharomyces cerevisiae 50;
mix_10062_1	45.32	22.82	0	0	0	0	Cellular Component: nucleus (GO:0005634);; Cellular Component: cytosol (GO:0005829);; Molecular Function: thioredoxin peroxidase activity (GO:0008379);; Cellular Component: integral to membrane (GO:0016021);; Biological Process: negative regulation of sequence-specific DNA binding transcription factor activity (GO:0043433);; Biological Process: cell redox homeostasis (GO:0045454);; Molecular Func…	K03386|3.3e-97|gnl|BL_ORD_ID|13931163|	gi|156844947|ref|XP_001645534.1| hypothetical protein Kpol_1004p51 [Vanderwaltozyma polyspora DSM 70294]<>gi|156116198|gb|EDO17676.1| hypothetical protein Kpol_1004p51 [Vanderwaltozyma polyspora DSM 70294]	d__Eukaryota 100;k__Fungi 100;p__Ascomycota 100;c__Saccharomycetes 100;o__Saccharomycetales 100;f__Saccharomycetaceae 100;g__Kluyveromyces 33;s__Kluyveromyces dobzhanskii 33;s__Kluyveromyces dobzhanskii CBS 2104 33;
mix_10063_1	2.57	0	0	3.54	0	0	Molecular Function: DNA binding (GO:0003677);;	K12860|2.6e-49|gnl|BL_ORD_ID|8838748|	gi|578050239|emb|CDH14170.1| related to Pre-mRNA-splicing factor CEF1 [Zygosaccharomyces bailii ISA1307]	d__Eukaryota 100;k__Fungi 100;p__Ascomycota 100;c__Saccharomycetes 100;o__Saccharomycetales 100;f__Saccharomycetaceae 100;g__Zygosaccharomyces 100;s__Zygosaccharomyces bailii 100;
mix_10064_1	2.76	6.67	6.2	4.75	0	0	Molecular Function: DNA binding (GO:0003677);;	K12860|4.5e-88|gnl|BL_ORD_ID|8838748|	gi|578055873|emb|CDH08878.1| related to Pre-mRNA-splicing factor CEF1 [Zygosaccharomyces bailii ISA1307]	d__Eukaryota 100;k__Fungi 100;p__Ascomycota 100;c__Saccharomycetes 100;o__Saccharomycetales 100;f__Saccharomycetaceae 100;g__Zygosaccharomyces 100;s__Zygosaccharomyces bailii 100;
mix_10066_1	0	0	0	0	0	0	--	--	--	-
mix_10067_1	10.25	0	0	0	0	0	Molecular Function: magnesium ion binding (GO:0000287);; Molecular Function: phospholipid-translocating ATPase activity (GO:0004012);; Molecular Function: ATP binding (GO:0005524);; Cellular Component: integral to membrane (GO:0016021);; Biological Process: phospholipid translocation (GO:0045332);;	K01530|4.0e-08|gnl|BL_ORD_ID|14831996|	gi|578051710|emb|CDH13057.1| probable Phospholipid-transporting ATPase DNF1 [Zygosaccharomyces bailii ISA1307]	d__Eukaryota 100;k__Fungi 100;p__Ascomycota 100;c__Saccharomycetes 100;o__Saccharomycetales 100;f__Saccharomycetaceae 100;g__Zygosaccharomyces 100;s__Zygosaccharomyces bailii 100;
mix_10068_1	0	0	0.75	0.33	0.69	0	-	-	-	-
mix_10069_1	0	0	0	0	0	0	-	-	-	-
mix_10069_2	33.49	49.55	23.79	22.15	0	0	--	K11682|1.3e-69|gnl|BL_ORD_ID|14835032|	gi|578047857|emb|CDH16814.1| related to SWR1-complex protein 3 [Zygosaccharomyces bailii ISA1307]	d__Eukaryota 100;k__Fungi 100;p__Ascomycota 100;c__Saccharomycetes 100;o__Saccharomycetales 100;f__Saccharomycetaceae 100;g__Zygosaccharomyces 100;s__Zygosaccharomyces bailii 100;
mix_10071_1	0	0	0	0	0	0	-	-	-	-
mix_10072_1	2.17	2.62	6.13	14.01	0.56	0.29	-	-	-	-
mix_10074_3	156.06	151.4	47.41	25.73	0	0.12	--	--	gi|11466075|ref|NP_040498.1| hypothetical protein [Zygosaccharomyces bailii]<>gi|132333|sp|P13776.1|REP1_ZYGBA RecName: Full=Trans-acting factor B; AltName: Full=REP1<>gi|173337|gb|AAA35283.1| trans-acting factor B [Zygosaccharomyces bailii]	d__Eukaryota 100;k__Fungi 100;p__Ascomycota 100;c__Saccharomycetes 100;o__Saccharomycetales 100;f__Saccharomycetaceae 100;g__Zygosaccharomyces 100;s__Zygosaccharomyces bailii 100;
mix_10074_4	0	0	0	0	0	0	-	-	-	-
mix_10075_1	19.39	0	0	0	0	0	-	-	-	-
mix_10076_1	42.6	38.61	13.35	14.64	0	0	-	-	-	-
mix_10076_2	60.89	57.04	33.4	17.08	0	0.09	--	--	gi|262193251|gb|ACY30628.1| evolved site-specific tyrosine recombinase [Torulaspora delbrueckii]	d__Eukaryota 100;k__Fungi 100;p__Ascomycota 100;c__Saccharomycetes 100;o__Saccharomycetales 100;f__Saccharomycetaceae 100;g__Torulaspora 100;s__Torulaspora delbrueckii 100;
mix_10078_1	36.9	34.78	26.37	11.68	0	0	Molecular Function: GTP binding (GO:0005525);;	K06942|3.1e-224|gnl|BL_ORD_ID|14834226|	gi|523424102|emb|CDF90437.1| ZYBA0S07-00958g1_1 [Zygosaccharomyces bailii CLIB 213]	d__Eukaryota 100;k__Fungi 100;p__Ascomycota 100;c__Saccharomycetes 100;o__Saccharomycetales 100;f__Saccharomycetaceae 100;g__Zygosaccharomyces 100;s__Zygosaccharomyces bailii 100;
mix_10079_1	4.93	118.34	1900.67	2428.25	6721.52	4574.4	Biological Process: carbohydrate transport (GO:0008643);; Cellular Component: integral to membrane (GO:0016021);; Molecular Function: substrate-specific transmembrane transporter activity (GO:0022891);; Biological Process: transmembrane transport (GO:0055085);;	--	gi|951494344|ref|WP_057865287.1| MFS transporter [Lactobacillus diolivorans]<>gi|948739703|gb|KRL64779.1| sugar transporter [Lactobacillus diolivorans DSM 14421]	d__Bacteria 100;p__Firmicutes 100;c__Bacilli 100;o__Lactobacillales 100;f__Lactobacillaceae 100;g__Lactobacillus 100;s__Lactobacillus diolivorans 100;
mix_1007_1	0	1.42	8.05	2.67	0	0	Molecular Function: cysteine synthase activity (GO:0004124);; Cellular Component: mitochondrion (GO:0005739);; Biological Process: cysteine biosynthetic process from serine (GO:0006535);;	K01738|1.7e-191|gnl|BL_ORD_ID|13051487|	gi|891580459|ref|XP_013021870.1| cysteine synthase [Schizosaccharomyces cryophilus OY26]<>gi|528319689|gb|EPY54263.1| cysteine synthase [Schizosaccharomyces cryophilus OY26]	d__Eukaryota 100;k__Fungi 100;p__Ascomycota 100;c__Schizosaccharomycetes 100;o__Schizosaccharomycetales 100;f__Schizosaccharomycetaceae 100;g__Schizosaccharomyces 100;s__Schizosaccharomyces cryophilus 100;
mix_1007_2	0	0	0	0	0	0	--	K06067|9.6e-14|gnl|BL_ORD_ID|13051488|	gi|19112125|ref|NP_595333.1| histone deacetylase (class I) Clr6 [Schizosaccharomyces pombe 972h-]<>gi|33300910|sp|O59702.1|CLR6_SCHPO RecName: Full=Histone deacetylase clr6; AltName: Full=Cryptic loci regulator 6<>gi|3135992|emb|CAA19053.1| histone deacetylase (class I) Clr6 [Schizosaccharomyces pombe]<>gi|4159997|gb|AAD05211.1| putative histone deacetylase [Schizosaccharomyces pombe]	d__Eukaryota 100;k__Fungi 100;p__Ascomycota 100;c__Schizosaccharomycetes 100;o__Schizosaccharomycetales 100;f__Schizosaccharomycetaceae 100;g__Schizosaccharomyces 100;s__Schizosaccharomyces pombe 100;
mix_10080_1	62.23	74.74	24.94	11.39	0	0	--	K11880|1.2e-123|gnl|BL_ORD_ID|14835057|	gi|523422421|emb|CDF88685.1| BN860_16028g1_1 [Zygosaccharomyces bailii CLIB 213]<>gi|578051448|emb|CDH13232.1| related to Proteasome assembly chaperone 2 [Zygosaccharomyces bailii ISA1307]	d__Eukaryota 100;k__Fungi 100;p__Ascomycota 100;c__Saccharomycetes 100;o__Saccharomycetales 100;f__Saccharomycetaceae 100;g__Zygosaccharomyces 100;s__Zygosaccharomyces bailii 100;
mix_10081_1	36.11	18.53	7.34	4.45	0	0	--	K11880|8.7e-130|gnl|BL_ORD_ID|14835057|	gi|523422421|emb|CDF88685.1| BN860_16028g1_1 [Zygosaccharomyces bailii CLIB 213]<>gi|578051448|emb|CDH13232.1| related to Proteasome assembly chaperone 2 [Zygosaccharomyces bailii ISA1307]	d__Eukaryota 100;k__Fungi 100;p__Ascomycota 100;c__Saccharomycetes 100;o__Saccharomycetales 100;f__Saccharomycetaceae 100;g__Zygosaccharomyces 100;s__Zygosaccharomyces bailii 100;
mix_10082_2	0	0	0	0	0	0	--	--	gi|578049087|emb|CDH15503.1| uncharacterized protein ZBAI_07290 [Zygosaccharomyces bailii ISA1307]	d__Eukaryota 100;k__Fungi 100;p__Ascomycota 100;c__Saccharomycetes 100;o__Saccharomycetales 100;f__Saccharomycetaceae 100;g__Zygosaccharomyces 100;s__Zygosaccharomyces bailii 100;
mix_10083_1	13.62	14.52	1.35	9.51	0	0	Molecular Function: sequence-specific DNA binding transcription factor activity (GO:0003700);; Biological Process: regulation of transcription, DNA-dependent (GO:0006355);; Molecular Function: zinc ion binding (GO:0008270);; Molecular Function: sequence-specific DNA binding (GO:0043565);;	K09184|5.9e-41|gnl|BL_ORD_ID|14833147|	gi|578049087|emb|CDH15503.1| uncharacterized protein ZBAI_07290 [Zygosaccharomyces bailii ISA1307]	d__Eukaryota 100;k__Fungi 100;p__Ascomycota 100;c__Saccharomycetes 100;o__Saccharomycetales 100;f__Saccharomycetaceae 100;g__Zygosaccharomyces 100;s__Zygosaccharomyces bailii 100;
mix_10084_1	20.24	14.94	12.69	10.03	0	0	Molecular Function: sequence-specific DNA binding transcription factor activity (GO:0003700);; Biological Process: regulation of transcription, DNA-dependent (GO:0006355);; Molecular Function: zinc ion binding (GO:0008270);; Molecular Function: sequence-specific DNA binding (GO:0043565);;	K09184|1.3e-14|gnl|BL_ORD_ID|13699029|	gi|523421206|emb|CDF87431.1| BN860_06216g1_1 [Zygosaccharomyces bailii CLIB 213]	d__Eukaryota 100;k__Fungi 100;p__Ascomycota 100;c__Saccharomycetes 100;o__Saccharomycetales 100;f__Saccharomycetaceae 100;g__Zygosaccharomyces 100;s__Zygosaccharomyces bailii 100;
mix_10086_1	0	0	0	0	0	0	--	--	gi|1003368270|gb|AMO47060.1| Conserved uncharacterized protein [Enterobacter sp. FY-07]
mix_10089_1	14.67	4.42	0	0	0	0	Biological Process: maturation of SSU-rRNA from tricistronic rRNA transcript (SSU-rRNA, 5.8S rRNA, LSU-rRNA) (GO:0000462);; Biological Process: endonucleolytic cleavage of tricistronic rRNA transcript (SSU-rRNA, 5.8S rRNA, LSU-rRNA) (GO:0000479);; Cellular Component: preribosome (GO:0030684);; Cellular Component: nuclear lumen (GO:0031981);;	K14772|1.0e-96|gnl|BL_ORD_ID|8857883|	gi|365982771|ref|XP_003668219.1| hypothetical protein NDAI_0A08230 [Naumovozyma dairenensis CBS 421]<>gi|343766985|emb|CCD22976.1| hypothetical protein NDAI_0A08230 [Naumovozyma dairenensis CBS 421]	d__Eukaryota 100;k__Fungi 100;p__Ascomycota 100;c__Saccharomycetes 100;o__Saccharomycetales 100;f__Saccharomycetaceae 100;g__Naumovozyma 100;s__Naumovozyma dairenensis 100;
mix_10090_1	0	0	2.66	0	0	0	--	--	gi|578053852|emb|CDH11001.1| uncharacterized protein ZBAI_02787 [Zygosaccharomyces bailii ISA1307]	d__Eukaryota 100;k__Fungi 100;p__Ascomycota 100;c__Saccharomycetes 100;o__Saccharomycetales 100;f__Saccharomycetaceae 100;g__Zygosaccharomyces 100;s__Zygosaccharomyces bailii 100;
mix_10091_1	17.84	15.13	0	14.74	0	0	--	--	gi|578053852|emb|CDH11001.1| uncharacterized protein ZBAI_02787 [Zygosaccharomyces bailii ISA1307]	d__Eukaryota 100;k__Fungi 100;p__Ascomycota 100;c__Saccharomycetes 100;o__Saccharomycetales 100;f__Saccharomycetaceae 100;g__Zygosaccharomyces 100;s__Zygosaccharomyces bailii 100;
mix_10091_2	0	0	0	0	0	0	-	-	-	-
mix_10094_1	14.6	8.85	4.07	0	0	0	-	-	-	-
mix_10096_1	4.08	0	0	0	0	0	-	-	-	-
mix_10097_1	29.36	3.43	0	0	0	0	Biological Process: maturation of SSU-rRNA from tricistronic rRNA transcript (SSU-rRNA, 5.8S rRNA, LSU-rRNA) (GO:0000462);; Biological Process: maturation of LSU-rRNA from tricistronic rRNA transcript (SSU-rRNA, 5.8S rRNA, LSU-rRNA) (GO:0000463);; Molecular Function: RNA binding (GO:0003723);; Molecular Function: ATP-dependent RNA helicase activity (GO:0004004);; Molecular Function: ATP binding (…	K13179|2.1e-145|gnl|BL_ORD_ID|13700749|	gi|367016289|ref|XP_003682643.1| hypothetical protein TDEL_0G00650 [Torulaspora delbrueckii]<>gi|359750306|emb|CCE93432.1| hypothetical protein TDEL_0G00650 [Torulaspora delbrueckii]	d__Eukaryota 100;k__Fungi 100;p__Ascomycota 100;c__Saccharomycetes 100;o__Saccharomycetales 100;f__Saccharomycetaceae 100;g__Saccharomyces 63;s__Saccharomyces cerevisiae 31;
mix_10098_1	3.06	6.72	5.26	3.72	0.09	0.81	Molecular Function: hydrolase activity (GO:0016787);;	--	gi|827047339|ref|YP_009140562.1| putative polyprotein [La Jolla virus]<>gi|821369845|gb|AKH40287.1| putative polyprotein [La Jolla virus]
mix_10099_2	7.4	2.44	2.28	0	0	0	--	--	gi|578047992|emb|CDH16674.1| uncharacterized protein ZBAI_08462 [Zygosaccharomyces bailii ISA1307]	d__Eukaryota 100;k__Fungi 100;p__Ascomycota 100;c__Saccharomycetes 100;o__Saccharomycetales 100;f__Saccharomycetaceae 100;g__Zygosaccharomyces 100;s__Zygosaccharomyces bailii 100;
mix_1009_1	0	0	0	0	0	0	Cellular Component: nucleus (GO:0005634);;	K14794|3.5e-127|gnl|BL_ORD_ID|10427983|	gi|695111433|gb|KGK37990.1| hypothetical protein JL09_g2882 [Pichia kudriavzevii]	d__Eukaryota 100;k__Fungi 100;p__Ascomycota 100;c__Saccharomycetes 100;o__Saccharomycetales 100;f__Pichiaceae 100;g__Pichia 100;s__Pichia kudriavzevii 100;
mix_10100_1	56.89	36.23	1.68	0	0	0	Cellular Component: cytosol (GO:0005829);; Cellular Component: plasma membrane (GO:0005886);; Molecular Function: thioredoxin peroxidase activity (GO:0008379);; Biological Process: response to metal ion (GO:0010038);; Biological Process: cellular response to oxidative stress (GO:0034599);; Biological Process: cell redox homeostasis (GO:0045454);; Biological Process: oxidation-reduction process (G…	K14171|2.2e-68|gnl|BL_ORD_ID|11998157|	gi|753535942|pdb|4OWY|A Chain A, Crystal Structure Of Ahp1 From Saccharomyces Cerevisiae. Investigating The Electron Transfers.<>gi|753535943|pdb|4OWY|B Chain B, Crystal Structure Of Ahp1 From Saccharomyces Cerevisiae. Investigating The Electron Transfers.<>gi|753535944|pdb|4OWY|C Chain C, Crystal Structure Of Ahp1 From Saccharomyces Cerevisiae. Investigating The Electron Transfers.<>gi|753535945…	d__Eukaryota 100;k__Fungi 100;p__Ascomycota 100;c__Saccharomycetes 100;o__Saccharomycetales 100;f__Saccharomycetaceae 100;g__Saccharomyces 86;s__Saccharomyces cerevisiae 71;
mix_10102_1	0	0	0	0.66	0	0	-	-	-	-
mix_10103_1	197.35	298.48	27.55	25.69	0	0	--	--	gi|523422371|emb|CDF88635.1| BN860_14840g1_1 [Zygosaccharomyces bailii CLIB 213]<>gi|578049922|emb|CDH14489.1| uncharacterized protein ZBAI_06275 [Zygosaccharomyces bailii ISA1307]	d__Eukaryota 100;k__Fungi 100;p__Ascomycota 100;c__Saccharomycetes 100;o__Saccharomycetales 100;f__Saccharomycetaceae 100;g__Zygosaccharomyces 100;s__Zygosaccharomyces bailii 100;
mix_10103_2	0	0	0	0	0	0	Biological Process: protein folding (GO:0006457);; Cellular Component: prefoldin complex (GO:0016272);; Molecular Function: unfolded protein binding (GO:0051082);;	K09550|8.5e-14|gnl|BL_ORD_ID|3305620|	gi|523422370|emb|CDF88634.1| BN860_14818g1_1 [Zygosaccharomyces bailii CLIB 213]<>gi|578049923|emb|CDH14490.1| probable Prefoldin subunit 4 [Zygosaccharomyces bailii ISA1307]	d__Eukaryota 100;k__Fungi 100;p__Ascomycota 100;c__Saccharomycetes 100;o__Saccharomycetales 100;f__Saccharomycetaceae 100;g__Zygosaccharomyces 100;s__Zygosaccharomyces bailii 100;
mix_10104_1	339.42	399.55	175.01	45.36	0	0	--	--	gi|523422371|emb|CDF88635.1| BN860_14840g1_1 [Zygosaccharomyces bailii CLIB 213]<>gi|578049922|emb|CDH14489.1| uncharacterized protein ZBAI_06275 [Zygosaccharomyces bailii ISA1307]	d__Eukaryota 100;k__Fungi 100;p__Ascomycota 100;c__Saccharomycetes 100;o__Saccharomycetales 100;f__Saccharomycetaceae 100;g__Zygosaccharomyces 100;s__Zygosaccharomyces bailii 100;
mix_10104_2	2.25	4.12	0	1.57	0	0	Biological Process: protein folding (GO:0006457);; Cellular Component: prefoldin complex (GO:0016272);; Molecular Function: unfolded protein binding (GO:0051082);;	K09550|7.9e-49|gnl|BL_ORD_ID|14835189|	gi|523422370|emb|CDF88634.1| BN860_14818g1_1 [Zygosaccharomyces bailii CLIB 213]<>gi|578049923|emb|CDH14490.1| probable Prefoldin subunit 4 [Zygosaccharomyces bailii ISA1307]	d__Eukaryota 100;k__Fungi 100;p__Ascomycota 100;c__Saccharomycetes 100;o__Saccharomycetales 100;f__Saccharomycetaceae 100;g__Zygosaccharomyces 100;s__Zygosaccharomyces bailii 100;
mix_10105_1	3.72	18.51	201.58	165.06	28.53	16.12	-	-	-	-
mix_10106_1	82.82	0	0	0	0	0	Biological Process: maturation of SSU-rRNA from tricistronic rRNA transcript (SSU-rRNA, 5.8S rRNA, LSU-rRNA) (GO:0000462);; Molecular Function: structural constituent of ribosome (GO:0003735);; Biological Process: translation (GO:0006412);; Cellular Component: cytosolic small ribosomal subunit (GO:0022627);;	K02969|1.2e-50|gnl|BL_ORD_ID|6656398|	gi|410074387|ref|XP_003954776.1| hypothetical protein KAFR_0A02030 [Kazachstania africana CBS 2517]<>gi|372461358|emb|CCF55641.1| hypothetical protein KAFR_0A02030 [Kazachstania africana CBS 2517]	d__Eukaryota 100;k__Fungi 100;p__Ascomycota 100;c__Saccharomycetes 100;o__Saccharomycetales 100;f__Saccharomycetaceae 100;g__Kazachstania 50;s__Kazachstania africana 50;
mix_10107_1	14.1	34.42	0	0	0	0	Biological Process: maturation of SSU-rRNA from tricistronic rRNA transcript (SSU-rRNA, 5.8S rRNA, LSU-rRNA) (GO:0000462);; Biological Process: cytoplasmic translation (GO:0002181);; Molecular Function: mRNA binding (GO:0003729);; Molecular Function: structural constituent of ribosome (GO:0003735);; Cellular Component: cytosolic small ribosomal subunit (GO:0022627);;	K02969|3.8e-48|gnl|BL_ORD_ID|11996859|	gi|6321772|ref|NP_011848.1| ribosomal 40S subunit protein S20 [Saccharomyces cerevisiae S288c]<>gi|730687|sp|P38701.3|RS20_YEAST RecName: Full=40S ribosomal protein S20<>gi|313103673|pdb|3IZB|J Chain J, Localization Of The Small Subunit Ribosomal Proteins Into A 6.1 A Cryo-Em Map Of Saccharomyces Cerevisiae Translating 80s Ribosome<>gi|315113461|pdb|3O2Z|N Chain N, Yeast 80s Ribosome. This Entry …	d__Eukaryota 100;k__Fungi 100;p__Ascomycota 100;c__Saccharomycetes 100;o__Saccharomycetales 100;f__Saccharomycetaceae 100;g__Saccharomyces 80;s__Saccharomyces cerevisiae 40;
mix_10108_1	1268.31	1909.16	741.26	523.04	0	0	Molecular Function: structural constituent of ribosome (GO:0003735);; Biological Process: translation (GO:0006412);; Cellular Component: small ribosomal subunit (GO:0015935);;	K02969|3.8e-58|gnl|BL_ORD_ID|14833978|	gi|523423780|emb|CDF90094.1| ZYBA0S06-00408g1_1 [Zygosaccharomyces bailii CLIB 213]<>gi|578048002|emb|CDH16684.1| probable 40S ribosomal protein S20 [Zygosaccharomyces bailii ISA1307]<>gi|578053186|emb|CDH11686.1| probable 40S ribosomal protein S20 [Zygosaccharomyces bailii ISA1307]	d__Eukaryota 100;k__Fungi 100;p__Ascomycota 100;c__Saccharomycetes 100;o__Saccharomycetales 100;f__Saccharomycetaceae 100;g__Zygosaccharomyces 100;s__Zygosaccharomyces bailii 100;
mix_1010_1	0	0	0	0	0	0	--	K06062|5.8e-256|gnl|BL_ORD_ID|13050937|	gi|19115719|ref|NP_594807.1| SAGA complex histone acetyltransferase catalytic subunit Gcn5 [Schizosaccharomyces pombe 972h-]<>gi|59799535|sp|Q9UUK2.1|GCN5_SCHPO RecName: Full=Histone acetyltransferase gcn5<>gi|5731938|emb|CAB52569.1| SAGA complex histone acetyltransferase catalytic subunit Gcn5 [Schizosaccharomyces pombe]<>gi|42558226|dbj|BAD11106.1| histone acetyltransferase Gcn5 [Schizosaccharo…	d__Eukaryota 100;k__Fungi 100;p__Ascomycota 100;c__Schizosaccharomycetes 100;o__Schizosaccharomycetales 100;f__Schizosaccharomycetaceae 100;g__Schizosaccharomyces 100;s__Schizosaccharomyces pombe 100;
mix_10110_1	590.33	784.7	460.3	280.63	0	0.75	Molecular Function: structural constituent of ribosome (GO:0003735);; Cellular Component: ribosome (GO:0005840);; Biological Process: translation (GO:0006412);;	K02962|4.2e-61|gnl|BL_ORD_ID|8861484|	gi|523423532|emb|CDF89840.1| ZYBA0S05-02960g1_1 [Zygosaccharomyces bailii CLIB 213]<>gi|578046925|emb|CDH17599.1| 40S ribosomal protein S17-A [Zygosaccharomyces bailii ISA1307]<>gi|578052701|emb|CDH11917.1| 40S ribosomal protein S17-A [Zygosaccharomyces bailii ISA1307]	d__Eukaryota 100;k__Fungi 100;p__Ascomycota 100;c__Saccharomycetes 100;o__Saccharomycetales 100;f__Saccharomycetaceae 100;g__Zygosaccharomyces 100;s__Zygosaccharomyces bailii 100;
mix_10110_2	1.13	0	0	1.27	0	0.23	--	--	gi|523423533|emb|CDF89841.1| ZYBA0S05-02982g1_1 [Zygosaccharomyces bailii CLIB 213]<>gi|578046926|emb|CDH17600.1| uncharacterized protein ZBAI_09388 [Zygosaccharomyces bailii ISA1307]	d__Eukaryota 100;k__Fungi 100;p__Ascomycota 100;c__Saccharomycetes 100;o__Saccharomycetales 100;f__Saccharomycetaceae 100;g__Zygosaccharomyces 100;s__Zygosaccharomyces bailii 100;
mix_10110_3	0	0	0	0	0	0	-	-	-	-
mix_10111_1	0	0	0	0	0	0	Molecular Function: structural constituent of ribosome (GO:0003735);; Cellular Component: ribosome (GO:0005840);; Biological Process: translation (GO:0006412);;	K02962|6.8e-42|gnl|BL_ORD_ID|12990746|	gi|927382698|ref|XP_013937198.1| 40S ribosomal protein S17-B [Ogataea parapolymorpha DL-1]<>gi|562977079|gb|ESX02787.1| 40S ribosomal protein S17-B [Ogataea parapolymorpha DL-1]<>gi|1037324014|gb|OBA13746.1| hypothetical protein OGAPODRAFT_17442 [Ogataea polymorpha]	d__Eukaryota 100;k__Fungi 100;p__Ascomycota 100;c__Saccharomycetes 100;o__Saccharomycetales 100;f__Pichiaceae 100;g__Ogataea 50;
mix_10112_1	250.17	531.55	132.75	22.19	0	0	--	--	gi|523425196|emb|CDF91558.1| ZYBA0S12-01662g1_1 [Zygosaccharomyces bailii CLIB 213]	d__Eukaryota 100;k__Fungi 100;p__Ascomycota 100;c__Saccharomycetes 100;o__Saccharomycetales 100;f__Saccharomycetaceae 100;g__Zygosaccharomyces 100;s__Zygosaccharomyces bailii 100;
mix_10112_2	9.62	13.96	1.62	7.08	0	0	Molecular Function: GTP cyclohydrolase II activity (GO:0003935);; Biological Process: riboflavin biosynthetic process (GO:0009231);;	K01497|5.2e-89|gnl|BL_ORD_ID|14835518|	gi|578053513|emb|CDH11077.1| probable GTP cyclohydrolase-2 [Zygosaccharomyces bailii ISA1307]	d__Eukaryota 100;k__Fungi 100;p__Ascomycota 100;c__Saccharomycetes 100;o__Saccharomycetales 100;f__Saccharomycetaceae 100;g__Zygosaccharomyces 100;s__Zygosaccharomyces bailii 100;
mix_10113_1	91.34	82.6	59.23	32.24	0	0	Molecular Function: GTP cyclohydrolase II activity (GO:0003935);; Biological Process: riboflavin biosynthetic process (GO:0009231);;	K01497|1.8e-144|gnl|BL_ORD_ID|14835518|	gi|578053513|emb|CDH11077.1| probable GTP cyclohydrolase-2 [Zygosaccharomyces bailii ISA1307]	d__Eukaryota 100;k__Fungi 100;p__Ascomycota 100;c__Saccharomycetes 100;o__Saccharomycetales 100;f__Saccharomycetaceae 100;g__Zygosaccharomyces 100;s__Zygosaccharomyces bailii 100;
mix_10116_1	312.71	1039.99	322.38	66.56	0	0	--	--	gi|523425196|emb|CDF91558.1| ZYBA0S12-01662g1_1 [Zygosaccharomyces bailii CLIB 213]	d__Eukaryota 100;k__Fungi 100;p__Ascomycota 100;c__Saccharomycetes 100;o__Saccharomycetales 100;f__Saccharomycetaceae 100;g__Zygosaccharomyces 100;s__Zygosaccharomyces bailii 100;
mix_10119_1	1300.31	1513.47	469.16	256.34	0	1.4	Molecular Function: structural constituent of ribosome (GO:0003735);; Cellular Component: ribosome (GO:0005840);; Biological Process: translation (GO:0006412);;	K02934|5.9e-66|gnl|BL_ORD_ID|14832121|	gi|523425116|emb|CDF91478.1| ZYBA0S11-03752g1_1 [Zygosaccharomyces bailii CLIB 213]	d__Eukaryota 100;k__Fungi 100;p__Ascomycota 100;c__Saccharomycetes 100;o__Saccharomycetales 100;f__Saccharomycetaceae 100;g__Zygosaccharomyces 100;s__Zygosaccharomyces bailii 100;
mix_1011_1	2.88	1.16	5.48	4.12	0	0.13	--	K18738|7.2e-205|gnl|BL_ORD_ID|13053053|	gi|19075184|ref|NP_587684.1| RNA-binding protein [Schizosaccharomyces pombe 972h-]<>gi|74626925|sp|O74919.1|RNC1_SCHPO RecName: Full=RNA-binding protein rnc1; AltName: Full=RNA-binding protein that suppresses calcineurin deletion 1<>gi|3702642|emb|CAA21234.1| RNA-binding protein that suppresses calcineurin deletion Rnc1 [Schizosaccharomyces pombe]	d__Eukaryota 100;k__Fungi 100;p__Ascomycota 100;c__Schizosaccharomycetes 100;o__Schizosaccharomycetales 100;f__Schizosaccharomycetaceae 100;g__Schizosaccharomyces 100;s__Schizosaccharomyces pombe 100;
mix_10121_1	0	3.28	2.96	6.37	0	2.76	-	-	-	-
mix_10123_1	50.62	65.59	18.29	10.68	0	0	Molecular Function: FMN binding (GO:0010181);; Molecular Function: oxidoreductase activity (GO:0016491);; Biological Process: negative regulation of transcription, DNA-dependent (GO:0045892);; Biological Process: oxidation-reduction process (GO:0055114);;	K03809|6.6e-55|gnl|BL_ORD_ID|6657806|	gi|578049715|emb|CDH14835.1| probable Protoplast secreted protein 2 [Zygosaccharomyces bailii ISA1307]	d__Eukaryota 100;k__Fungi 100;p__Ascomycota 100;c__Saccharomycetes 100;o__Saccharomycetales 100;f__Saccharomycetaceae 100;g__Zygosaccharomyces 100;s__Zygosaccharomyces bailii 100;
mix_10124_1	25.64	10.75	12.57	5.58	0	0.09	Cellular Component: integral to membrane (GO:0016021);; Biological Process: transmembrane transport (GO:0055085);;	K08192|1.3e-230|gnl|BL_ORD_ID|13699135|	gi|523425272|emb|CDF91639.1| ZYBA0S13-00144g1_1 [Zygosaccharomyces bailii CLIB 213]	d__Eukaryota 100;k__Fungi 100;p__Ascomycota 100;c__Saccharomycetes 100;o__Saccharomycetales 100;f__Saccharomycetaceae 100;g__Zygosaccharomyces 100;s__Zygosaccharomyces bailii 100;
mix_10126_1	0	0	0	0	0	0	--	--	--	-
mix_10129_2	0	0	0	0	0	0	-	-	-	-
mix_1012_1	0	0	0	0	0	0	-	-	-	-
mix_10130_2	36.43	43.97	7.22	2.73	0	0	-	-	-	-
mix_10131_1	0	0	0	0	0	0	--	--	--	-
mix_10133_1	11.41	7.61	7.14	1.8	0	0	Cellular Component: integral to membrane (GO:0016021);;	--	gi|523421510|emb|CDF87751.1| BN860_13630g1_1 [Zygosaccharomyces bailii CLIB 213]	d__Eukaryota 100;k__Fungi 100;p__Ascomycota 100;c__Saccharomycetes 100;o__Saccharomycetales 100;f__Saccharomycetaceae 100;g__Zygosaccharomyces 100;s__Zygosaccharomyces bailii 100;
mix_10136_1	0	0	0	0	0	0	--	--	--	-
mix_10137_1	0	0	0	0	0	0	-	-	-	-
mix_10138_1	84.35	63.92	7.97	6.89	0	0	Cellular Component: integral to membrane (GO:0016021);;	--	gi|523421834|emb|CDF88092.1| BN860_02124g1_1 [Zygosaccharomyces bailii CLIB 213]<>gi|578050455|emb|CDH14386.1| probable Ergosterol biosynthetic protein 28 [Zygosaccharomyces bailii ISA1307]	d__Eukaryota 100;k__Fungi 100;p__Ascomycota 100;c__Saccharomycetes 100;o__Saccharomycetales 100;f__Saccharomycetaceae 100;g__Zygosaccharomyces 100;s__Zygosaccharomyces bailii 100;
mix_1013_1	0	0	2.3	0	0	0	--	K08502|1.5e-114|gnl|BL_ORD_ID|13053167|	gi|19075292|ref|NP_587792.1| vacuolar SNARE Vam7 (predicted) [Schizosaccharomyces pombe 972h-]<>gi|74582467|sp|O74509.1|VAM7_SCHPO RecName: Full=Vacuolar morphogenesis protein 7 homolog<>gi|3560223|emb|CAA20665.1| vacuolar SNARE Vam7 (predicted) [Schizosaccharomyces pombe]	d__Eukaryota 100;k__Fungi 100;p__Ascomycota 100;c__Schizosaccharomycetes 100;o__Schizosaccharomycetales 100;f__Schizosaccharomycetaceae 100;g__Schizosaccharomyces 100;s__Schizosaccharomyces pombe 100;
mix_10141_1	32.73	45.65	14.18	5.59	0	0	--	K18588|1.3e-66|gnl|BL_ORD_ID|14832514|	gi|523423130|emb|CDF89425.1| ZYBA0S04-04038g1_1 [Zygosaccharomyces bailii CLIB 213]<>gi|578051149|emb|CDH13551.1| related to Coenzyme Q-binding protein COQ10,mitochondrial [Zygosaccharomyces bailii ISA1307]	d__Eukaryota 100;k__Fungi 100;p__Ascomycota 100;c__Saccharomycetes 100;o__Saccharomycetales 100;f__Saccharomycetaceae 100;g__Zygosaccharomyces 100;s__Zygosaccharomyces bailii 100;
mix_10148_1	0	0	5	8.46	0	0	Molecular Function: ATP binding (GO:0005524);;	K04086|7.4e-119|gnl|BL_ORD_ID|7394358|	gi|949522688|ref|WP_056962211.1| ATP-dependent Clp protease ATP-binding subunit [Lactobacillus manihotivorans]<>gi|948728285|gb|KRL53972.1| clpl [Lactobacillus manihotivorans DSM 13343 = JCM 12514]	d__Bacteria 100;p__Firmicutes 100;c__Bacilli 100;o__Lactobacillales 100;f__Lactobacillaceae 100;g__Lactobacillus 100;s__Lactobacillus manihotivorans 100;
mix_10149_1	5.84	10.71	0	3.97	0	0	Biological Process: formation of translation preinitiation complex (GO:0001731);; Molecular Function: translation initiation factor activity (GO:0003743);; Cellular Component: nucleus (GO:0005634);; Cellular Component: cytosol (GO:0005829);; Cellular Component: eukaryotic 43S preinitiation complex (GO:0016282);; Molecular Function: translation initiation factor binding (GO:0031369);; Molecular Fu…	K03113|6.3e-53|gnl|BL_ORD_ID|6658776|	gi|410079146|ref|XP_003957154.1| hypothetical protein KAFR_0D03710 [Kazachstania africana CBS 2517]<>gi|372463739|emb|CCF58019.1| hypothetical protein KAFR_0D03710 [Kazachstania africana CBS 2517]	d__Eukaryota 100;k__Fungi 100;p__Ascomycota 100;c__Saccharomycetes 100;o__Saccharomycetales 100;f__Saccharomycetaceae 100;g__Kazachstania 25;s__Kazachstania africana 25;
mix_10151_1	5.41	9.91	0	11.1	0	0	Cellular Component: integral to membrane (GO:0016021);;	--	gi|578046747|emb|CDH17879.1| related to Peroxisomal membrane protein PEX28 [Zygosaccharomyces bailii ISA1307]	d__Eukaryota 100;k__Fungi 100;p__Ascomycota 100;c__Saccharomycetes 100;o__Saccharomycetales 100;f__Saccharomycetaceae 100;g__Zygosaccharomyces 100;s__Zygosaccharomyces bailii 100;
mix_10152_1	8.86	13.44	7.88	2.15	0.28	0	Cellular Component: integral to membrane (GO:0016021);;	--	gi|523421577|emb|CDF87818.1| BN860_15170g1_1 [Zygosaccharomyces bailii CLIB 213]	d__Eukaryota 100;k__Fungi 100;p__Ascomycota 100;c__Saccharomycetes 100;o__Saccharomycetales 100;f__Saccharomycetaceae 100;g__Zygosaccharomyces 100;s__Zygosaccharomyces bailii 100;
mix_10157_1	0.72	0	2.48	0.37	0	0	--	K13333|6.2e-278|gnl|BL_ORD_ID|13048854|	gi|19113684|ref|NP_592772.1| phospholipase (predicted) [Schizosaccharomyces pombe 972h-]<>gi|19113693|ref|NP_592781.1| phospholipase (predicted) [Schizosaccharomyces pombe 972h-]<>gi|48474672|sp|Q9P327.1|PLB4_SCHPO RecName: Full=Putative lysophospholipase C977.09c/C1348.10c; AltName: Full=Phospholipase B; Flags: Precursor<>gi|6742159|emb|CAB69631.1| phospholipase (predicted) [Schizosaccharomyces …	d__Eukaryota 100;k__Fungi 100;p__Ascomycota 100;c__Schizosaccharomycetes 100;o__Schizosaccharomycetales 100;f__Schizosaccharomycetaceae 100;g__Schizosaccharomyces 100;s__Schizosaccharomyces pombe 100;
mix_10159_1	11.64	2.93	0	0	0	0	Biological Process: spliceosome disassembly (GO:0000390);; Biological Process: maturation of SSU-rRNA from tricistronic rRNA transcript (SSU-rRNA, 5.8S rRNA, LSU-rRNA) (GO:0000462);; Biological Process: maturation of LSU-rRNA from tricistronic rRNA transcript (SSU-rRNA, 5.8S rRNA, LSU-rRNA) (GO:0000463);; Biological Process: maturation of 5.8S rRNA from tricistronic rRNA transcript (SSU-rRNA, 5.8…	K12820|9.3e-241|gnl|BL_ORD_ID|3303924|	gi|50287699|ref|XP_446279.1| hypothetical protein [Candida glabrata CBS 138]<>gi|49525586|emb|CAG59203.1| unnamed protein product [Candida glabrata]<>gi|961769357|gb|KTA95208.1| Pre-mRNA-splicing factor ATP-dependent RNA helicase PRP43 [Candida glabrata]<>gi|961769655|gb|KTA95496.1| Pre-mRNA-splicing factor ATP-dependent RNA helicase PRP43 [Candida glabrata]<>gi|961774503|gb|KTB00011.1| Pre-mRNA-…	d__Eukaryota 100;k__Fungi 100;p__Ascomycota 100;c__Saccharomycetes 100;o__Saccharomycetales 100;f__Saccharomycetaceae 100;g__Saccharomyces 68;s__Saccharomyces cerevisiae 50;
mix_1015_1	0	0	0.46	0.76	0	0	--	K11373|0.0e+00|gnl|BL_ORD_ID|13051490|	gi|19112127|ref|NP_595335.1| elongator subunit Iki3 (predicted) [Schizosaccharomyces pombe 972h-]<>gi|74582206|sp|O59704.1|ELP1_SCHPO RecName: Full=Elongator complex protein 1; AltName: Full=Protein iki3<>gi|3135994|emb|CAA19055.1| elongator subunit Iki3 (predicted) [Schizosaccharomyces pombe]	d__Eukaryota 100;k__Fungi 100;p__Ascomycota 100;c__Schizosaccharomycetes 100;o__Schizosaccharomycetales 100;f__Schizosaccharomycetaceae 100;g__Schizosaccharomyces 100;s__Schizosaccharomyces pombe 100;
mix_10160_1	20.03	5.21	0	0	0	0	Biological Process: spliceosome disassembly (GO:0000390);; Biological Process: maturation of SSU-rRNA from tricistronic rRNA transcript (SSU-rRNA, 5.8S rRNA, LSU-rRNA) (GO:0000462);; Biological Process: maturation of LSU-rRNA from tricistronic rRNA transcript (SSU-rRNA, 5.8S rRNA, LSU-rRNA) (GO:0000463);; Biological Process: maturation of 5.8S rRNA from tricistronic rRNA transcript (SSU-rRNA, 5.8…	K12820|2.2e-69|gnl|BL_ORD_ID|750919|	gi|410074891|ref|XP_003955028.1| hypothetical protein KAFR_0A04580 [Kazachstania africana CBS 2517]<>gi|372461610|emb|CCF55893.1| hypothetical protein KAFR_0A04580 [Kazachstania africana CBS 2517]	d__Eukaryota 100;k__Fungi 100;p__Ascomycota 100;c__Saccharomycetes 100;o__Saccharomycetales 100;f__Saccharomycetaceae 100;g__Saccharomyces 95;s__Saccharomyces cerevisiae 82;
mix_10164_1	3.85	0	21.05	21.25	0.73	0	--	K02880|6.5e-92|gnl|BL_ORD_ID|13051857|	gi|19112503|ref|NP_595711.1| 60S ribosomal protein L17 [Schizosaccharomyces pombe 972h-]<>gi|29839447|sp|O14339.1|RL17A_SCHPO RecName: Full=60S ribosomal protein L17-A<>gi|2239235|emb|CAB10153.1| 60S ribosomal protein L17 [Schizosaccharomyces pombe]	d__Eukaryota 100;k__Fungi 100;p__Ascomycota 100;c__Schizosaccharomycetes 100;o__Schizosaccharomycetales 100;f__Schizosaccharomycetaceae 100;g__Schizosaccharomyces 100;s__Schizosaccharomyces pombe 100;
mix_10165_1	2.83	1.71	23.86	9.05	0	0	--	K02880|3.0e-92|gnl|BL_ORD_ID|13053217|	gi|19075341|ref|NP_587841.1| 60S ribosomal protein L17 [Schizosaccharomyces pombe 972h-]<>gi|6174951|sp|O59794.1|RL17B_SCHPO RecName: Full=60S ribosomal protein L17-B<>gi|2995357|emb|CAA18285.1| 60S ribosomal protein L17 (predicted) [Schizosaccharomyces pombe]	d__Eukaryota 100;k__Fungi 100;p__Ascomycota 100;c__Schizosaccharomycetes 100;o__Schizosaccharomycetales 100;f__Schizosaccharomycetaceae 100;g__Schizosaccharomyces 100;s__Schizosaccharomyces pombe 100;
mix_10166_1	14.76	6.78	52.66	2.47	0	0	-	-	-	-
mix_10167_1	8.77	80.67	13.77	42.82	0	0	-	-	-	-
mix_10168_1	1666.05	1986.17	1212.08	806.9	0	1.83	Molecular Function: GTPase activity (GO:0003924);; Molecular Function: GTP binding (GO:0005525);;	K03234|2.7e-49|gnl|BL_ORD_ID|14833460|	gi|578052801|emb|CDH12017.1| Elongation factor 2 [Zygosaccharomyces bailii ISA1307]	d__Eukaryota 100;k__Fungi 100;p__Ascomycota 100;c__Saccharomycetes 100;o__Saccharomycetales 100;f__Saccharomycetaceae 100;g__Zygosaccharomyces 100;s__Zygosaccharomyces bailii 100;
mix_1016_1	0	0	0	0	0	0	--	--	gi|752455504|gb|AJG39050.1| putative nucleoprotein [Lishi Spider Virus 1]	s__Lishi Spider Virus 1 100;
mix_10171_2	0	0	0	0	0	0	-	-	-	-
mix_10173_1	9.63	7.2	1.7	4.53	0	0	Biological Process: pseudouridine synthesis (GO:0001522);; Molecular Function: RNA binding (GO:0003723);; Molecular Function: pseudouridine synthase activity (GO:0009982);;	K15453|7.1e-165|gnl|BL_ORD_ID|14832779|	gi|523421668|emb|CDF87917.1| BN860_17414g1_1 [Zygosaccharomyces bailii CLIB 213]<>gi|578046655|emb|CDH17973.1| related to tRNA pseudouridine(31) synthase [Zygosaccharomyces bailii ISA1307]	d__Eukaryota 100;k__Fungi 100;p__Ascomycota 100;c__Saccharomycetes 100;o__Saccharomycetales 100;f__Saccharomycetaceae 100;g__Zygosaccharomyces 100;s__Zygosaccharomyces bailii 100;
mix_10174_1	8.55	9.41	4.45	4.22	0	0	Biological Process: pseudouridine synthesis (GO:0001522);; Molecular Function: RNA binding (GO:0003723);; Molecular Function: pseudouridine synthase activity (GO:0009982);;	K15453|2.8e-152|gnl|BL_ORD_ID|14832779|	gi|523421668|emb|CDF87917.1| BN860_17414g1_1 [Zygosaccharomyces bailii CLIB 213]<>gi|578046655|emb|CDH17973.1| related to tRNA pseudouridine(31) synthase [Zygosaccharomyces bailii ISA1307]	d__Eukaryota 100;k__Fungi 100;p__Ascomycota 100;c__Saccharomycetes 100;o__Saccharomycetales 100;f__Saccharomycetaceae 100;g__Zygosaccharomyces 100;s__Zygosaccharomyces bailii 100;
mix_10175_1	20.98	17.4	17.65	8.6	0	0	--	K17782|9.0e-48|gnl|BL_ORD_ID|14832081|	gi|523425076|emb|CDF91437.1| ZYBA0S11-02828g1_1 [Zygosaccharomyces bailii CLIB 213]	d__Eukaryota 100;k__Fungi 100;p__Ascomycota 100;c__Saccharomycetes 100;o__Saccharomycetales 100;f__Saccharomycetaceae 100;g__Zygosaccharomyces 100;s__Zygosaccharomyces bailii 100;
mix_10176_1	30.51	25.47	20.82	14.49	0	0.38	--	K17782|1.3e-46|gnl|BL_ORD_ID|14832081|	gi|578053741|emb|CDH10890.1| uncharacterized protein ZBAI_02676 [Zygosaccharomyces bailii ISA1307]	d__Eukaryota 100;k__Fungi 100;p__Ascomycota 100;c__Saccharomycetes 100;o__Saccharomycetales 100;f__Saccharomycetaceae 100;g__Zygosaccharomyces 100;s__Zygosaccharomyces bailii 100;
mix_10177_1	16.29	0	13.57	2.95	0	0	Molecular Function: DNA binding (GO:0003677);; Molecular Function: sequence-specific DNA binding transcription factor activity (GO:0003700);; Biological Process: regulation of transcription, DNA-dependent (GO:0006355);; Cellular Component: CCAAT-binding factor complex (GO:0016602);; Molecular Function: protein heterodimerization activity (GO:0046982);;	--	gi|523424286|emb|CDF90628.1| ZYBA0S07-05446g1_1 [Zygosaccharomyces bailii CLIB 213]<>gi|578049653|emb|CDH15003.1| related to Transcriptional activator HAP5 [Zygosaccharomyces bailii ISA1307]	d__Eukaryota 100;k__Fungi 100;p__Ascomycota 100;c__Saccharomycetes 100;o__Saccharomycetales 100;f__Saccharomycetaceae 100;g__Zygosaccharomyces 100;s__Zygosaccharomyces bailii 100;
mix_10177_2	24.41	16.62	18.82	8.97	0	0	Molecular Function: phosphatidylinositol binding (GO:0035091);;	K17918|3.5e-82|gnl|BL_ORD_ID|14833195|	gi|523424285|emb|CDF90627.1| ZYBA0S07-05424g1_1 [Zygosaccharomyces bailii CLIB 213]<>gi|578049654|emb|CDH15004.1| probable Sorting nexin-3 [Zygosaccharomyces bailii ISA1307]	d__Eukaryota 100;k__Fungi 100;p__Ascomycota 100;c__Saccharomycetes 100;o__Saccharomycetales 100;f__Saccharomycetaceae 100;g__Zygosaccharomyces 100;s__Zygosaccharomyces bailii 100;
mix_10179_1	7.67	11.19	5.09	4.41	0	0	Molecular Function: phosphatidylinositol binding (GO:0035091);;	K17918|2.3e-76|gnl|BL_ORD_ID|14833195|	gi|523424285|emb|CDF90627.1| ZYBA0S07-05424g1_1 [Zygosaccharomyces bailii CLIB 213]<>gi|578049654|emb|CDH15004.1| probable Sorting nexin-3 [Zygosaccharomyces bailii ISA1307]	d__Eukaryota 100;k__Fungi 100;p__Ascomycota 100;c__Saccharomycetes 100;o__Saccharomycetales 100;f__Saccharomycetaceae 100;g__Zygosaccharomyces 100;s__Zygosaccharomyces bailii 100;
mix_1017_1	14.19	0	0	0	0	0	Molecular Function: mannosyltransferase activity (GO:0000030);; Cellular Component: fungal-type vacuole (GO:0000324);; Cellular Component: vacuolar membrane (GO:0005774);; Biological Process: glycosphingolipid biosynthetic process (GO:0006688);; Cellular Component: integral to membrane (GO:0016021);;	--	gi|398365183|ref|NP_009719.3| mannosylinositol phosphorylceramide synthase catalytic subunit CSH1 [Saccharomyces cerevisiae S288c]<>gi|586300|sp|P38287.1|CSH1_YEAST RecName: Full=Mannosyl phosphorylinositol ceramide synthase CSH1; AltName: Full=CSG1/SUR1 homolog 1<>gi|535470|emb|CAA56510.1| YBR1212 [Saccharomyces cerevisiae]<>gi|536496|emb|CAA85120.1| unnamed protein product [Saccharomyces cerevi…	d__Eukaryota 100;k__Fungi 100;p__Ascomycota 100;c__Saccharomycetes 100;o__Saccharomycetales 100;f__Saccharomycetaceae 100;g__Saccharomyces 100;s__Saccharomyces cerevisiae 90;
mix_10180_1	0.98	7.11	3.3	1.44	0	0	--	K12772|2.7e-66|gnl|BL_ORD_ID|14834709|	gi|523422324|emb|CDF88588.1| BN860_13784g1_1 [Zygosaccharomyces bailii CLIB 213]<>gi|578049966|emb|CDH14533.1| uncharacterized protein ZBAI_06319 [Zygosaccharomyces bailii ISA1307]	d__Eukaryota 100;k__Fungi 100;p__Ascomycota 100;c__Saccharomycetes 100;o__Saccharomycetales 100;f__Saccharomycetaceae 100;g__Zygosaccharomyces 100;s__Zygosaccharomyces bailii 100;
mix_10181_1	1.87	11.5	6.4	2.55	0	0	--	K12772|7.6e-142|gnl|BL_ORD_ID|14834709|	gi|523422324|emb|CDF88588.1| BN860_13784g1_1 [Zygosaccharomyces bailii CLIB 213]<>gi|578049966|emb|CDH14533.1| uncharacterized protein ZBAI_06319 [Zygosaccharomyces bailii ISA1307]	d__Eukaryota 100;k__Fungi 100;p__Ascomycota 100;c__Saccharomycetes 100;o__Saccharomycetales 100;f__Saccharomycetaceae 100;g__Zygosaccharomyces 100;s__Zygosaccharomyces bailii 100;
mix_10182_1	0	0	1.54	1.35	0	0		--	gi|400131542|emb|CCD33024.1| RNA dependent RNA polymerase [Aspergillus foetidus slow virus 1]	f__Totiviridae 100;g__Victorivirus 100;s__Aspergillus foetidus slow virus 1 100;
mix_10183_1	14.46	5.22	0.41	0	0	0	Molecular Function: aminoacyl-tRNA editing activity (GO:0002161);; Molecular Function: valine-tRNA ligase activity (GO:0004832);; Molecular Function: ATP binding (GO:0005524);; Cellular Component: mitochondrion (GO:0005739);; Cellular Component: cytosol (GO:0005829);; Biological Process: valyl-tRNA aminoacylation (GO:0006438);; Biological Process: regulation of translational fidelity (GO:0006450)…	K01873|4.1e-266|gnl|BL_ORD_ID|6656742|	gi|410075075|ref|XP_003955120.1| hypothetical protein KAFR_0A05500 [Kazachstania africana CBS 2517]<>gi|372461702|emb|CCF55985.1| hypothetical protein KAFR_0A05500 [Kazachstania africana CBS 2517]	d__Eukaryota 100;k__Fungi 100;p__Ascomycota 100;c__Saccharomycetes 100;o__Saccharomycetales 100;f__Saccharomycetaceae 100;g__Saccharomyces 96;s__Saccharomyces cerevisiae 92;
mix_10184_1	0	0	0	0	0	0	--	--	gi|752455531|gb|AJG39068.1| glycoprotein [Wuchang Cockraoch Virus 3]	s__Wuchang Cockraoch Virus 3 100;
mix_10185_1	2.06	1.24	0	0	0	0	--	--	gi|578056460|emb|CDH08262.1| uncharacterized protein ZBAI_00044 [Zygosaccharomyces bailii ISA1307]	d__Eukaryota 100;k__Fungi 100;p__Ascomycota 100;c__Saccharomycetes 100;o__Saccharomycetales 100;f__Saccharomycetaceae 100;g__Zygosaccharomyces 100;s__Zygosaccharomyces bailii 100;
mix_10185_2	10.96	23.34	9.02	24.6	0	0	--	--	gi|523423018|emb|CDF89308.1| ZYBA0S04-01134g1_1 [Zygosaccharomyces bailii CLIB 213]<>gi|578056461|emb|CDH08263.1| uncharacterized protein ZBAI_00045 [Zygosaccharomyces bailii ISA1307]	d__Eukaryota 100;k__Fungi 100;p__Ascomycota 100;c__Saccharomycetes 100;o__Saccharomycetales 100;f__Saccharomycetaceae 100;g__Zygosaccharomyces 100;s__Zygosaccharomyces bailii 100;
mix_10186_1	0	0	0	0	0	0	-	-	-	-
mix_10186_2	10.06	0	8.15	0	0	0	-	-	-	-
mix_10187_1	0	7.78	0	0	0	0	--	--	gi|523423018|emb|CDF89308.1| ZYBA0S04-01134g1_1 [Zygosaccharomyces bailii CLIB 213]<>gi|578056461|emb|CDH08263.1| uncharacterized protein ZBAI_00045 [Zygosaccharomyces bailii ISA1307]	d__Eukaryota 100;k__Fungi 100;p__Ascomycota 100;c__Saccharomycetes 100;o__Saccharomycetales 100;f__Saccharomycetaceae 100;g__Zygosaccharomyces 100;s__Zygosaccharomyces bailii 100;
mix_10188_1	25.2	27.17	14.61	6.84	0	0	Cellular Component: ribonuclease MRP complex (GO:0000172);; Molecular Function: RNA binding (GO:0003723);; Molecular Function: ribonuclease activity (GO:0004540);; Cellular Component: nucleolar ribonuclease P complex (GO:0005655);; Biological Process: rRNA processing (GO:0006364);; Biological Process: mRNA cleavage (GO:0006379);; Biological Process: tRNA processing (GO:0008033);;	K03538|3.0e-114|gnl|BL_ORD_ID|14831885|	gi|523422158|emb|CDF88419.1| BN860_09824g1_1 [Zygosaccharomyces bailii CLIB 213]<>gi|578050130|emb|CDH14697.1| related to RNases MRP/P 32.9 kDa subunit [Zygosaccharomyces bailii ISA1307]	d__Eukaryota 100;k__Fungi 100;p__Ascomycota 100;c__Saccharomycetes 100;o__Saccharomycetales 100;f__Saccharomycetaceae 100;g__Zygosaccharomyces 100;s__Zygosaccharomyces bailii 100;
mix_10189_1	0	0	0	0	0	0	--	--	gi|578050128|emb|CDH14695.1| uncharacterized protein ZBAI_06481 [Zygosaccharomyces bailii ISA1307]	d__Eukaryota 100;k__Fungi 100;p__Ascomycota 100;c__Saccharomycetes 100;o__Saccharomycetales 100;f__Saccharomycetaceae 100;g__Zygosaccharomyces 100;s__Zygosaccharomyces bailii 100;
mix_10189_2	30.89	47.18	0	1.77	0	0	Cellular Component: Set1C/COMPASS complex (GO:0048188);; Biological Process: histone H3-K4 methylation (GO:0051568);;	K14969|8.6e-37|gnl|BL_ORD_ID|14831886|	gi|523422159|emb|CDF88420.1| BN860_09846g1_1 [Zygosaccharomyces bailii CLIB 213]<>gi|578050129|emb|CDH14696.1| related to COMPASS component SHG1 [Zygosaccharomyces bailii ISA1307]	d__Eukaryota 100;k__Fungi 100;p__Ascomycota 100;c__Saccharomycetes 100;o__Saccharomycetales 100;f__Saccharomycetaceae 100;g__Zygosaccharomyces 100;s__Zygosaccharomyces bailii 100;
mix_1018_1	0	0	0	0	0	0	--	--	gi|588316405|emb|CCW64556.1| unnamed protein product [Phytomonas sp. isolate EM1]	d__Eukaryota 100;o__Kinetoplastida 100;f__Trypanosomatidae 100;g__Phytomonas 100;s__Phytomonas sp. isolate EM1 100;
mix_10191_1	21.23	29.77	6.33	5.98	0	0	Cellular Component: ribonuclease MRP complex (GO:0000172);; Molecular Function: RNA binding (GO:0003723);; Molecular Function: ribonuclease activity (GO:0004540);; Cellular Component: nucleolar ribonuclease P complex (GO:0005655);; Biological Process: rRNA processing (GO:0006364);; Biological Process: mRNA cleavage (GO:0006379);; Biological Process: tRNA processing (GO:0008033);;	K03538|2.9e-112|gnl|BL_ORD_ID|14831885|	gi|523422158|emb|CDF88419.1| BN860_09824g1_1 [Zygosaccharomyces bailii CLIB 213]<>gi|578050130|emb|CDH14697.1| related to RNases MRP/P 32.9 kDa subunit [Zygosaccharomyces bailii ISA1307]	d__Eukaryota 100;k__Fungi 100;p__Ascomycota 100;c__Saccharomycetes 100;o__Saccharomycetales 100;f__Saccharomycetaceae 100;g__Zygosaccharomyces 100;s__Zygosaccharomyces bailii 100;
mix_10192_1	1.84	3.34	0	2.04	0	0	--	K12870|3.1e-65|gnl|BL_ORD_ID|14834390|	gi|578050663|emb|CDH13995.1| related to Pre-mRNA-splicing factor ISY1 [Zygosaccharomyces bailii ISA1307]	d__Eukaryota 100;k__Fungi 100;p__Ascomycota 100;c__Saccharomycetes 100;o__Saccharomycetales 100;f__Saccharomycetaceae 100;g__Zygosaccharomyces 100;s__Zygosaccharomyces bailii 100;
mix_10193_1	51.12	40.91	30.77	12.34	0	0	--	--	gi|578055923|emb|CDH08698.1| uncharacterized protein ZBAI_00480 [Zygosaccharomyces bailii ISA1307]	d__Eukaryota 100;k__Fungi 100;p__Ascomycota 100;c__Saccharomycetes 100;o__Saccharomycetales 100;f__Saccharomycetaceae 100;g__Zygosaccharomyces 100;s__Zygosaccharomyces bailii 100;
mix_10194_2	57.41	25.43	26.99	19.65	0	0	--	--	gi|578055923|emb|CDH08698.1| uncharacterized protein ZBAI_00480 [Zygosaccharomyces bailii ISA1307]	d__Eukaryota 100;k__Fungi 100;p__Ascomycota 100;c__Saccharomycetes 100;o__Saccharomycetales 100;f__Saccharomycetaceae 100;g__Zygosaccharomyces 100;s__Zygosaccharomyces bailii 100;
mix_10195_1	5.35	5.28	3.32	2.56	0	0	Biological Process: nitrogen compound metabolic process (GO:0006807);; Molecular Function: hydrolase activity, acting on carbon-nitrogen (but not peptide) bonds (GO:0016810);;	K01501|3.8e-131|gnl|BL_ORD_ID|7438235|	gi|523423653|emb|CDF89964.1| ZYBA0S05-05776g1_1 [Zygosaccharomyces bailii CLIB 213]<>gi|578046915|emb|CDH17722.1| related to NIT1-Nitrilase, member of the widely found nitrilase branch of the nitrilase superfamily [Zygosaccharomyces bailii ISA1307]	d__Eukaryota 100;k__Fungi 100;p__Ascomycota 100;c__Saccharomycetes 100;o__Saccharomycetales 100;f__Saccharomycetaceae 100;g__Zygosaccharomyces 100;s__Zygosaccharomyces bailii 100;
mix_10197_1	27.09	3.17	0	0	0	0	Biological Process: ribosomal large subunit assembly (GO:0000027);; Biological Process: nuclear-transcribed mRNA catabolic process (GO:0000956);; Cellular Component: nucleoplasm (GO:0005654);; Cellular Component: nucleolus (GO:0005730);; Cellular Component: ribosome (GO:0005840);; Biological Process: rRNA processing (GO:0006364);; Cellular Component: preribosome, large subunit precursor (GO:00306…	K14815|7.4e-86|gnl|BL_ORD_ID|11997879|	gi|767178984|gb|AJS53201.1| Mrt4p [Saccharomyces cerevisiae YJM1447]	d__Eukaryota 100;k__Fungi 100;p__Ascomycota 100;c__Saccharomycetes 100;o__Saccharomycetales 100;f__Saccharomycetaceae 100;g__Saccharomyces 88;s__Saccharomyces cerevisiae 75;
mix_10198_1	1077.51	1848.31	384.12	216.57	0	0	Cellular Component: membrane (GO:0016020);;	K02272|8.8e-20|gnl|BL_ORD_ID|14832033|	gi|523425027|emb|CDF91388.1| ZYBA0S11-01750g1_1 [Zygosaccharomyces bailii CLIB 213]	d__Eukaryota 100;k__Fungi 100;p__Ascomycota 100;c__Saccharomycetes 100;o__Saccharomycetales 100;f__Saccharomycetaceae 100;g__Zygosaccharomyces 100;s__Zygosaccharomyces bailii 100;
mix_10199_1	1395.53	1680.23	644.46	235.58	0	0	Cellular Component: membrane (GO:0016020);;	K02272|6.8e-20|gnl|BL_ORD_ID|14832033|	gi|523425027|emb|CDF91388.1| ZYBA0S11-01750g1_1 [Zygosaccharomyces bailii CLIB 213]	d__Eukaryota 100;k__Fungi 100;p__Ascomycota 100;c__Saccharomycetes 100;o__Saccharomycetales 100;f__Saccharomycetaceae 100;g__Zygosaccharomyces 100;s__Zygosaccharomyces bailii 100;
mix_1019_1	0	0	0	7.07	0	0	-	-	-	-
mix_101_1	0.41	0	1.41	0	0	0	--	K10729|4.5e-181|gnl|BL_ORD_ID|13049863|	gi|19114678|ref|NP_593766.1| DNA replication checkpoint protein Drc1 [Schizosaccharomyces pombe 972h-]<>gi|3183332|sp|O14216.1|SLD2_SCHPO RecName: Full=DNA replication regulator sld2; AltName: Full=DNA replication and checkpoint protein 1<>gi|2330841|emb|CAB11071.1| DNA replication checkpoint protein Drc1 [Schizosaccharomyces pombe]	d__Eukaryota 100;k__Fungi 100;p__Ascomycota 100;c__Schizosaccharomycetes 100;o__Schizosaccharomycetales 100;f__Schizosaccharomycetaceae 100;g__Schizosaccharomyces 100;s__Schizosaccharomyces pombe 100;
mix_10200_1	0	0	0	0	0	0	--	--	gi|523424598|emb|CDF90950.1| ZYBA0S09-01398g1_1 [Zygosaccharomyces bailii CLIB 213]	d__Eukaryota 100;k__Fungi 100;p__Ascomycota 100;c__Saccharomycetes 100;o__Saccharomycetales 100;f__Saccharomycetaceae 100;g__Zygosaccharomyces 100;s__Zygosaccharomyces bailii 100;
mix_10201_1	25.83	14.87	7.98	3.52	0	0	Cellular Component: exocyst (GO:0000145);; Biological Process: vesicle docking involved in exocytosis (GO:0006904);;	K19985|1.3e-111|gnl|BL_ORD_ID|14834127|	gi|578047064|emb|CDH17510.1| probable Exocyst complex component SEC15 [Zygosaccharomyces bailii ISA1307]	d__Eukaryota 100;k__Fungi 100;p__Ascomycota 100;c__Saccharomycetes 100;o__Saccharomycetales 100;f__Saccharomycetaceae 100;g__Zygosaccharomyces 100;s__Zygosaccharomyces bailii 100;
mix_10205_1	0	0	0	8.4	12.96	13.36	--	--	gi|343428042|emb|CBQ71566.1| conserved hypothetical Ustilaginaceae-specific protein [Sporisorium reilianum SRZ2]	d__Eukaryota 100;k__Fungi 100;p__Basidiomycota 100;c__Ustilaginomycetes 100;o__Ustilaginales 100;f__Ustilaginaceae 100;g__Pseudozyma 50;s__Pseudozyma flocculosa 50;
mix_10209_1	9.83	13.5	15.94	3.4	0	0	--	--	gi|523422402|emb|CDF88666.1| BN860_15588g1_1 [Zygosaccharomyces bailii CLIB 213]<>gi|578049892|emb|CDH14459.1| uncharacterized protein ZBAI_06245 [Zygosaccharomyces bailii ISA1307]	d__Eukaryota 100;k__Fungi 100;p__Ascomycota 100;c__Saccharomycetes 100;o__Saccharomycetales 100;f__Saccharomycetaceae 100;g__Zygosaccharomyces 100;s__Zygosaccharomyces bailii 100;
mix_1020_1	0	7.25	0	0	0	0	Molecular Function: histone acetyltransferase activity (GO:0004402);; Cellular Component: cytosol (GO:0005829);; Biological Process: histone acetylation (GO:0016573);; Molecular Function: iron-sulfur cluster binding (GO:0051536);;	K07739|1.1e-56|gnl|BL_ORD_ID|12990309|	gi|695112120|gb|KGK38668.1| hypothetical protein JL09_g2238 [Pichia kudriavzevii]	d__Eukaryota 100;k__Fungi 100;p__Ascomycota 100;c__Saccharomycetes 100;o__Saccharomycetales 100;f__Debaryomycetaceae 25;g__Spathaspora 25;s__Spathaspora passalidarum 25;
mix_10210_1	0	0	0	0	0	0	-	-	-	-
mix_10210_2	0	0	0	0	0	0	-	-	-	-
mix_10214_1	8.42	0	4.03	2.63	0	0	-	-	-	-
mix_10215_1	31.38	29.9	15.93	6.72	0	0	--	K18724|7.3e-75|gnl|BL_ORD_ID|14831946|	gi|523422098|emb|CDF88359.1| BN860_08416g1_1 [Zygosaccharomyces bailii CLIB 213]<>gi|578050191|emb|CDH14758.1| uncharacterized protein ZBAI_06544 [Zygosaccharomyces bailii ISA1307]	d__Eukaryota 100;k__Fungi 100;p__Ascomycota 100;c__Saccharomycetes 100;o__Saccharomycetales 100;f__Saccharomycetaceae 100;g__Zygosaccharomyces 100;s__Zygosaccharomyces bailii 100;
mix_10215_2	0	0	0	0	0	0	-	-	-	-
mix_10217_1	50.13	34.17	23.16	8.38	0	0	--	K18724|1.8e-76|gnl|BL_ORD_ID|14831946|	gi|523422098|emb|CDF88359.1| BN860_08416g1_1 [Zygosaccharomyces bailii CLIB 213]<>gi|578050191|emb|CDH14758.1| uncharacterized protein ZBAI_06544 [Zygosaccharomyces bailii ISA1307]	d__Eukaryota 100;k__Fungi 100;p__Ascomycota 100;c__Saccharomycetes 100;o__Saccharomycetales 100;f__Saccharomycetaceae 100;g__Zygosaccharomyces 100;s__Zygosaccharomyces bailii 100;
mix_10217_2	11.65	32.18	9.02	0	0	0	-	-	-	-
mix_10219_1	0	0	3.02	0	0	0	--	--	gi|578046529|emb|CDH18104.1| uncharacterized protein ZBAI_09892 [Zygosaccharomyces bailii ISA1307]	d__Eukaryota 100;k__Fungi 100;p__Ascomycota 100;c__Saccharomycetes 100;o__Saccharomycetales 100;f__Saccharomycetaceae 100;g__Zygosaccharomyces 100;s__Zygosaccharomyces bailii 100;
mix_1021_1	14.92	0	0	0	0	0	Molecular Function: translation repressor activity, nucleic acid binding (GO:0000900);; Molecular Function: mRNA 3'-UTR binding (GO:0003730);; Cellular Component: nucleus (GO:0005634);; Cellular Component: large ribosomal subunit (GO:0015934);; Biological Process: negative regulation of translation (GO:0017148);; Biological Process: ribosomal large subunit biogenesis (GO:0042273);;	K14844|3.2e-57|gnl|BL_ORD_ID|11995843|	gi|403218092|emb|CCK72584.1| hypothetical protein KNAG_0K02210 [Kazachstania naganishii CBS 8797]	d__Eukaryota 100;k__Fungi 100;p__Ascomycota 100;c__Saccharomycetes 100;o__Saccharomycetales 100;f__Saccharomycetaceae 100;g__Kazachstania 100;s__Kazachstania naganishii 100;
mix_10220_1	1.28	4.64	0	0	0	0	--	--	gi|578046529|emb|CDH18104.1| uncharacterized protein ZBAI_09892 [Zygosaccharomyces bailii ISA1307]	d__Eukaryota 100;k__Fungi 100;p__Ascomycota 100;c__Saccharomycetes 100;o__Saccharomycetales 100;f__Saccharomycetaceae 100;g__Zygosaccharomyces 100;s__Zygosaccharomyces bailii 100;
mix_10221_1	0	0	7.49	0	0	0	--	--	gi|578046529|emb|CDH18104.1| uncharacterized protein ZBAI_09892 [Zygosaccharomyces bailii ISA1307]	d__Eukaryota 100;k__Fungi 100;p__Ascomycota 100;c__Saccharomycetes 100;o__Saccharomycetales 100;f__Saccharomycetaceae 100;g__Zygosaccharomyces 100;s__Zygosaccharomyces bailii 100;
mix_10222_1	0	0	0	0	0	0	-	-	-	-
mix_10224_1	0	0	0	0	0	0	-	-	-	-
mix_10225_1	12.36	3.38	0	0	0	0	Molecular Function: alpha-1,2-mannosyltransferase activity (GO:0000026);; Biological Process: cell wall mannoprotein biosynthetic process (GO:0000032);; Cellular Component: Golgi apparatus (GO:0005794);; Biological Process: N-glycan processing (GO:0006491);; Biological Process: protein O-linked glycosylation (GO:0006493);; Cellular Component: membrane (GO:0016020);;	K10967|3.5e-147|gnl|BL_ORD_ID|8859094|	gi|365985195|ref|XP_003669430.1| hypothetical protein NDAI_0C05280 [Naumovozyma dairenensis CBS 421]<>gi|343768198|emb|CCD24187.1| hypothetical protein NDAI_0C05280 [Naumovozyma dairenensis CBS 421]	d__Eukaryota 100;k__Fungi 100;p__Ascomycota 100;c__Saccharomycetes 100;o__Saccharomycetales 100;f__Saccharomycetaceae 100;g__Naumovozyma 100;s__Naumovozyma dairenensis 100;
mix_10226_1	13.33	3.17	0	0	0	0	Molecular Function: alpha-1,2-mannosyltransferase activity (GO:0000026);; Biological Process: cell wall mannoprotein biosynthetic process (GO:0000032);; Cellular Component: Golgi membrane (GO:0000139);; Cellular Component: fungal-type vacuole membrane (GO:0000329);; Biological Process: N-glycan processing (GO:0006491);; Biological Process: protein O-linked glycosylation (GO:0006493);; Cellular Co…	K10967|3.0e-173|gnl|BL_ORD_ID|11999614|	gi|768469084|gb|AJT81331.1| Ktr1p [Saccharomyces cerevisiae YJM683]<>gi|768480798|gb|AJT93021.1| Ktr1p [Saccharomyces cerevisiae YJM1273]<>gi|768482255|gb|AJT94475.1| Ktr1p [Saccharomyces cerevisiae YJM1311]<>gi|768491592|gb|AJU03794.1| Ktr1p [Saccharomyces cerevisiae YJM1402]<>gi|768494533|gb|AJU06729.1| Ktr1p [Saccharomyces cerevisiae YJM1434]<>gi|768495511|gb|AJU07705.1| Ktr1p [Saccharomyces c…	d__Eukaryota 100;k__Fungi 100;p__Ascomycota 100;c__Saccharomycetes 100;o__Saccharomycetales 100;f__Saccharomycetaceae 100;g__Saccharomyces 92;s__Saccharomyces cerevisiae 85;
mix_10227_1	0	0	0	1.89	0	0	--	K02152|2.6e-46|gnl|BL_ORD_ID|14835672|	gi|578054441|emb|CDH10427.1| related to V-type proton ATPase subunit G [Zygosaccharomyces bailii ISA1307]	d__Eukaryota 100;k__Fungi 100;p__Ascomycota 100;c__Saccharomycetes 100;o__Saccharomycetales 100;f__Saccharomycetaceae 100;g__Zygosaccharomyces 100;s__Zygosaccharomyces bailii 100;
mix_10227_2	0	0	0	0	0	0	-	-	-	-
mix_10228_1	9.78	0	2.7	0	0	0	--	K02152|1.2e-45|gnl|BL_ORD_ID|14835672|	gi|578054441|emb|CDH10427.1| related to V-type proton ATPase subunit G [Zygosaccharomyces bailii ISA1307]	d__Eukaryota 100;k__Fungi 100;p__Ascomycota 100;c__Saccharomycetes 100;o__Saccharomycetales 100;f__Saccharomycetaceae 100;g__Zygosaccharomyces 100;s__Zygosaccharomyces bailii 100;
mix_1022_1	0	0	0	0	0	0	Cellular Component: extracellular region (GO:0005576);; Cellular Component: cell wall (GO:0005618);; Biological Process: plant-type cell wall organization (GO:0009664);; Cellular Component: membrane (GO:0016020);;	--	gi|29467507|dbj|BAC67192.1| expansin [Pyrus communis]	d__Eukaryota 100;k__Viridiplantae 100;p__Streptophyta 100;o__Rosales 100;f__Rosaceae 100;g__Pyrus 100;s__Pyrus communis 50;
mix_10230_1	16.57	14.3	12.01	4.68	0	0	--	K07126|6.1e-22|gnl|BL_ORD_ID|14831347|	gi|523421554|emb|CDF87795.1| BN860_14664g1_1 [Zygosaccharomyces bailii CLIB 213]<>gi|578046723|emb|CDH17855.1| related to Activator of C kinase protein 1 [Zygosaccharomyces bailii ISA1307]	d__Eukaryota 100;k__Fungi 100;p__Ascomycota 100;c__Saccharomycetes 100;o__Saccharomycetales 100;f__Saccharomycetaceae 100;g__Zygosaccharomyces 100;s__Zygosaccharomyces bailii 100;
mix_10233_1	5.42	4.92	6.1	4	0	0	--	K07126|2.3e-31|gnl|BL_ORD_ID|14831347|	gi|523421554|emb|CDF87795.1| BN860_14664g1_1 [Zygosaccharomyces bailii CLIB 213]<>gi|578046723|emb|CDH17855.1| related to Activator of C kinase protein 1 [Zygosaccharomyces bailii ISA1307]	d__Eukaryota 100;k__Fungi 100;p__Ascomycota 100;c__Saccharomycetes 100;o__Saccharomycetales 100;f__Saccharomycetaceae 100;g__Zygosaccharomyces 100;s__Zygosaccharomyces bailii 100;
mix_10234_1	0	0	0	0	0	0	-	-	-	-
mix_10234_2	0	0	0	0	1.17	0	Molecular Function: calcium ion binding (GO:0005509);; Biological Process: regulation of photomorphogenesis (GO:0010099);;	K02183|1.4e-78|gnl|BL_ORD_ID|12957428|	gi|566185972|ref|XP_006378996.1| hypothetical protein POPTR_0009s02660g [Populus trichocarpa]<>gi|550330898|gb|ERP56793.1| hypothetical protein POPTR_0009s02660g [Populus trichocarpa]	d__Eukaryota 100;k__Viridiplantae 100;p__Streptophyta 100;o__Brassicales 27;f__Brassicaceae 27;g__Arabidopsis 9;s__Arabidopsis thaliana 5;
mix_10235_1	2.31	2.38	6.78	6.75	0.64	0.41	--	--	gi|19114344|ref|NP_593432.1| conserved fungal protein [Schizosaccharomyces pombe 972h-]<>gi|19860702|sp|P53693.2|RDS1_SCHPO RecName: Full=Protein rds1<>gi|5706513|emb|CAB52275.1| conserved fungal protein [Schizosaccharomyces pombe]	d__Eukaryota 100;k__Fungi 100;p__Ascomycota 100;c__Schizosaccharomycetes 100;o__Schizosaccharomycetales 100;f__Schizosaccharomycetaceae 100;g__Schizosaccharomyces 100;s__Schizosaccharomyces pombe 100;
mix_10235_2	0	0	0	0	0	0	-	-	-	-
mix_10236_1	9.84	8.13	4.02	2.12	0	0	Molecular Function: Rab geranylgeranyltransferase activity (GO:0004663);; Cellular Component: nucleus (GO:0005634);; Cellular Component: cytosol (GO:0005829);; Cellular Component: Rab-protein geranylgeranyltransferase complex (GO:0005968);; Biological Process: protein targeting to membrane (GO:0006612);; Biological Process: ER to Golgi vesicle-mediated transport (GO:0006888);; Biological Process:…	K14050|4.0e-136|gnl|BL_ORD_ID|14831380|	gi|254577697|ref|XP_002494835.1| ZYRO0A10758p [Zygosaccharomyces rouxii]<>gi|238937724|emb|CAR25902.1| ZYRO0A10758p [Zygosaccharomyces rouxii]	d__Eukaryota 100;k__Fungi 100;p__Ascomycota 100;c__Saccharomycetes 100;o__Saccharomycetales 100;f__Saccharomycetaceae 100;g__Zygosaccharomyces 100;s__Zygosaccharomyces rouxii 100;
mix_10237_1	20.29	17.07	9.74	5.63	0	0	Molecular Function: Rab geranylgeranyltransferase activity (GO:0004663);; Cellular Component: nucleus (GO:0005634);; Cellular Component: cytosol (GO:0005829);; Cellular Component: Rab-protein geranylgeranyltransferase complex (GO:0005968);; Biological Process: protein targeting to membrane (GO:0006612);; Biological Process: ER to Golgi vesicle-mediated transport (GO:0006888);; Biological Process:…	K14050|6.8e-150|gnl|BL_ORD_ID|14831380|	gi|254577697|ref|XP_002494835.1| ZYRO0A10758p [Zygosaccharomyces rouxii]<>gi|238937724|emb|CAR25902.1| ZYRO0A10758p [Zygosaccharomyces rouxii]	d__Eukaryota 100;k__Fungi 100;p__Ascomycota 100;c__Saccharomycetes 100;o__Saccharomycetales 100;f__Saccharomycetaceae 100;g__Zygosaccharomyces 100;s__Zygosaccharomyces rouxii 100;
mix_10239_1	0	0	0	0	0	0	--	--	gi|578053567|emb|CDH11131.1| uncharacterized protein ZBAI_02917 [Zygosaccharomyces bailii ISA1307]	d__Eukaryota 100;k__Fungi 100;p__Ascomycota 100;c__Saccharomycetes 100;o__Saccharomycetales 100;f__Saccharomycetaceae 100;g__Zygosaccharomyces 100;s__Zygosaccharomyces bailii 100;
mix_10241_1	0	0	0	0	0	0	--	K14763|5.4e-40|gnl|BL_ORD_ID|11999161|	gi|578047275|emb|CDH17387.1| uncharacterized protein ZBAI_09175 [Zygosaccharomyces bailii ISA1307]	d__Eukaryota 100;k__Fungi 100;p__Ascomycota 100;c__Saccharomycetes 100;o__Saccharomycetales 100;f__Saccharomycetaceae 100;g__Zygosaccharomyces 100;s__Zygosaccharomyces bailii 100;
mix_10244_1	38.5	21.89	13.05	12.12	0	0	--	K14763|5.5e-40|gnl|BL_ORD_ID|11999161|	gi|578047275|emb|CDH17387.1| uncharacterized protein ZBAI_09175 [Zygosaccharomyces bailii ISA1307]	d__Eukaryota 100;k__Fungi 100;p__Ascomycota 100;c__Saccharomycetes 100;o__Saccharomycetales 100;f__Saccharomycetaceae 100;g__Zygosaccharomyces 100;s__Zygosaccharomyces bailii 100;
mix_10247_2	23.29	75.09	0	3.68	0	1.98	--	--	--	-
mix_10248_1	21.53	10.63	11.07	1.46	0	0	Cellular Component: nucleus (GO:0005634);;	K14763|3.7e-47|gnl|BL_ORD_ID|14835234|	gi|254585411|ref|XP_002498273.1| ZYRO0G06402p [Zygosaccharomyces rouxii]<>gi|238941167|emb|CAR29340.1| ZYRO0G06402p [Zygosaccharomyces rouxii]	d__Eukaryota 100;k__Fungi 100;p__Ascomycota 100;c__Saccharomycetes 100;o__Saccharomycetales 100;f__Saccharomycetaceae 100;g__Zygosaccharomyces 100;s__Zygosaccharomyces rouxii 100;
mix_1024_1	0	0	0	0	0	0	--	K15053|1.2e-75|gnl|BL_ORD_ID|13052784|	gi|19113414|ref|NP_596622.1| ESCRT III complex subunit (predicted) [Schizosaccharomyces pombe 972h-]<>gi|74583000|sp|O94730.1|YG0I_SCHPO RecName: Full=Uncharacterized protein C1604.18c<>gi|4007770|emb|CAA22351.1| ESCRT III complex subunit (predicted) [Schizosaccharomyces pombe]	d__Eukaryota 100;k__Fungi 100;p__Ascomycota 100;c__Schizosaccharomycetes 100;o__Schizosaccharomycetales 100;f__Schizosaccharomycetaceae 100;g__Schizosaccharomyces 100;s__Schizosaccharomyces pombe 100;
mix_10250_2	0	0	0	0	0	0	--	--	--	-
mix_10251_2	0	0	0	0	0	0	-	-	-	-
mix_10252_1	7.29	7.69	0	2.27	0	0	--	--	gi|578052934|emb|CDH11727.1| uncharacterized protein ZBAI_03513 [Zygosaccharomyces bailii ISA1307]	d__Eukaryota 100;k__Fungi 100;p__Ascomycota 100;c__Saccharomycetes 100;o__Saccharomycetales 100;f__Saccharomycetaceae 100;g__Zygosaccharomyces 100;s__Zygosaccharomyces bailii 100;
mix_10252_2	1.56	0	0	0	0	0	-	-	-	-
mix_10253_1	19.04	17.79	14.61	15.63	0	0	--	--	gi|578052934|emb|CDH11727.1| uncharacterized protein ZBAI_03513 [Zygosaccharomyces bailii ISA1307]	d__Eukaryota 100;k__Fungi 100;p__Ascomycota 100;c__Saccharomycetes 100;o__Saccharomycetales 100;f__Saccharomycetaceae 100;g__Zygosaccharomyces 100;s__Zygosaccharomyces bailii 100;
mix_10254_1	49.41	14.15	0	0.64	0	0	--	--	gi|403215438|emb|CCK69937.1| hypothetical protein KNAG_0D01860 [Kazachstania naganishii CBS 8797]	d__Eukaryota 100;k__Fungi 100;p__Ascomycota 100;c__Saccharomycetes 100;o__Saccharomycetales 100;f__Saccharomycetaceae 100;g__Kazachstania 100;s__Kazachstania naganishii 100;
mix_10256_1	73.61	85.19	32.55	16.57	0	0	--	K17417|6.6e-41|gnl|BL_ORD_ID|14834146|	gi|523423429|emb|CDF89734.1| ZYBA0S05-00452g1_1 [Zygosaccharomyces bailii CLIB 213]<>gi|578047045|emb|CDH17491.1| related to 37S ribosomal protein YMR-31,mitochondrial [Zygosaccharomyces bailii ISA1307]	d__Eukaryota 100;k__Fungi 100;p__Ascomycota 100;c__Saccharomycetes 100;o__Saccharomycetales 100;f__Saccharomycetaceae 100;g__Zygosaccharomyces 100;s__Zygosaccharomyces bailii 100;
mix_10257_1	168.47	207.32	57.04	22.54	0	0	--	K17417|5.8e-41|gnl|BL_ORD_ID|14834146|	gi|523423429|emb|CDF89734.1| ZYBA0S05-00452g1_1 [Zygosaccharomyces bailii CLIB 213]<>gi|578047045|emb|CDH17491.1| related to 37S ribosomal protein YMR-31,mitochondrial [Zygosaccharomyces bailii ISA1307]	d__Eukaryota 100;k__Fungi 100;p__Ascomycota 100;c__Saccharomycetes 100;o__Saccharomycetales 100;f__Saccharomycetaceae 100;g__Zygosaccharomyces 100;s__Zygosaccharomyces bailii 100;
mix_1025_1	12.08	12.31	1.28	0	0	0	Molecular Function: RNA polymerase I activity (GO:0001054);; Molecular Function: DNA binding (GO:0003677);; Cellular Component: DNA-directed RNA polymerase I complex (GO:0005736);; Molecular Function: ribonucleoside binding (GO:0032549);; Biological Process: ribosome biogenesis (GO:0042254);; Biological Process: transcription of nuclear large rRNA transcript from RNA polymerase I promoter (GO:004…	K03002|1.6e-129|gnl|BL_ORD_ID|12000176|	gi|768882052|gb|AJW10153.1| Rpa135p [Saccharomyces cerevisiae YJM1450]	d__Eukaryota 100;k__Fungi 100;p__Ascomycota 100;c__Saccharomycetes 100;o__Saccharomycetales 100;f__Saccharomycetaceae 100;g__Saccharomyces 100;s__Saccharomyces cerevisiae 89;
mix_10261_1	0	0	0	0	0	0	-	-	-	-
mix_10262_1	0	0	0	0	0	0	-	-	-	-
mix_10262_2	0	0	0	0	0	0	-	-	-	-
mix_10264_1	0	0	0	0	0	0	-	-	-	-
mix_10266_1	23.28	63.4	111.96	40.34	6.01	9.24	-	-	-	-
mix_10267_1	12.84	17.16	9.22	5.54	0	0	--	K04508|3.2e-156|gnl|BL_ORD_ID|14832879|	gi|523423327|emb|CDF89626.1| ZYBA0S04-08768g1_1 [Zygosaccharomyces bailii CLIB 213]<>gi|578050901|emb|CDH13745.1| probable SIR4-interacting protein SIF2 [Zygosaccharomyces bailii ISA1307]	d__Eukaryota 100;k__Fungi 100;p__Ascomycota 100;c__Saccharomycetes 100;o__Saccharomycetales 100;f__Saccharomycetaceae 100;g__Zygosaccharomyces 100;s__Zygosaccharomyces bailii 100;
mix_10268_1	7.06	0	4.7	4.99	0	0	--	K04508|1.3e-61|gnl|BL_ORD_ID|14832879|	gi|523423327|emb|CDF89626.1| ZYBA0S04-08768g1_1 [Zygosaccharomyces bailii CLIB 213]<>gi|578050901|emb|CDH13745.1| probable SIR4-interacting protein SIF2 [Zygosaccharomyces bailii ISA1307]	d__Eukaryota 100;k__Fungi 100;p__Ascomycota 100;c__Saccharomycetes 100;o__Saccharomycetales 100;f__Saccharomycetaceae 100;g__Zygosaccharomyces 100;s__Zygosaccharomyces bailii 100;
mix_10269_1	6.42	10.29	7.25	2.9	0	0	--	K04508|3.2e-156|gnl|BL_ORD_ID|14832879|	gi|523423327|emb|CDF89626.1| ZYBA0S04-08768g1_1 [Zygosaccharomyces bailii CLIB 213]<>gi|578050901|emb|CDH13745.1| probable SIR4-interacting protein SIF2 [Zygosaccharomyces bailii ISA1307]	d__Eukaryota 100;k__Fungi 100;p__Ascomycota 100;c__Saccharomycetes 100;o__Saccharomycetales 100;f__Saccharomycetaceae 100;g__Zygosaccharomyces 100;s__Zygosaccharomyces bailii 100;
mix_1026_1	0	0	0	0	0	0	--	K03358|5.4e-24|gnl|BL_ORD_ID|13049515|	gi|1842136|dbj|BAA19216.1| unnamed protein product [Schizosaccharomyces pombe]	d__Eukaryota 100;k__Fungi 100;p__Ascomycota 100;c__Schizosaccharomycetes 100;o__Schizosaccharomycetales 100;f__Schizosaccharomycetaceae 100;g__Schizosaccharomyces 100;s__Schizosaccharomyces pombe 100;
mix_10272_1	0	0	0	13.22	0.72	1.13	--	--	--	-
mix_10273_1	14.17	2.72	0	0	0	0	Molecular Function: nucleic acid binding (GO:0003676);; Molecular Function: alanine-tRNA ligase activity (GO:0004813);; Molecular Function: ATP binding (GO:0005524);; Cellular Component: mitochondrion (GO:0005739);; Molecular Function: zinc ion binding (GO:0008270);; Biological Process: mitochondrial alanyl-tRNA aminoacylation (GO:0070143);;	K01872|1.4e-182|gnl|BL_ORD_ID|6659149|	gi|410079893|ref|XP_003957527.1| hypothetical protein KAFR_0E02390 [Kazachstania africana CBS 2517]<>gi|372464113|emb|CCF58392.1| hypothetical protein KAFR_0E02390 [Kazachstania africana CBS 2517]	d__Eukaryota 100;k__Fungi 100;p__Ascomycota 100;c__Saccharomycetes 100;o__Saccharomycetales 100;f__Saccharomycetaceae 100;g__Kazachstania 50;s__Kazachstania africana 50;
mix_10274_1	0	0	0	0.61	0	0	--	--	gi|693764270|ref|YP_009072448.1| RNA-dependent RNA polymerase [Leptopilina boulardi Toti-like virus]<>gi|545793674|gb|AGW80479.1| RNA-dependent RNA polymerase [Leptopilina boulardi Toti-like virus]	f__Totiviridae 100;s__Leptopilina boulardi RNA virus 100;
mix_10276_1	0	0	0	0	0	0	--	--	gi|1028570305|gb|OAJ38609.1| hypothetical protein BDEG_22519 [Batrachochytrium dendrobatidis JEL423]	d__Eukaryota 100;k__Fungi 100;p__Chytridiomycota 100;c__Chytridiomycetes 100;o__Rhizophydiales 100;g__Batrachochytrium 100;s__Batrachochytrium dendrobatidis 100;
mix_10279_1	85.34	81.86	38.6	22.37	0	0	Molecular Function: superoxide dismutase activity (GO:0004784);; Biological Process: removal of superoxide radicals (GO:0019430);; Molecular Function: metal ion binding (GO:0046872);; Biological Process: oxidation-reduction process (GO:0055114);;	K04564|9.0e-128|gnl|BL_ORD_ID|14831202|	gi|523421066|emb|CDF87289.1| BN860_03026g1_1 [Zygosaccharomyces bailii CLIB 213]	d__Eukaryota 100;k__Fungi 100;p__Ascomycota 100;c__Saccharomycetes 100;o__Saccharomycetales 100;f__Saccharomycetaceae 100;g__Zygosaccharomyces 100;s__Zygosaccharomyces bailii 100;
mix_1027_1	0	0	0	0	0	0	--	K03358|2.1e-54|gnl|BL_ORD_ID|13049515|	gi|19114335|ref|NP_593423.1| anaphase-promoting complex subunit Apc11 [Schizosaccharomyces pombe 972h-]<>gi|30913533|sp|Q9UT86.1|APC11_SCHPO RecName: Full=Anaphase-promoting complex subunit 11; AltName: Full=20S cyclosome/APC complex protein apc11<>gi|5706504|emb|CAB52266.1| anaphase-promoting complex subunit Apc11 [Schizosaccharomyces pombe]	d__Eukaryota 100;k__Fungi 100;p__Ascomycota 100;c__Schizosaccharomycetes 100;o__Schizosaccharomycetales 100;f__Schizosaccharomycetaceae 100;g__Schizosaccharomyces 100;s__Schizosaccharomyces pombe 100;
mix_10280_1	49.03	34.11	34.58	13.14	0	0.19	Molecular Function: superoxide dismutase activity (GO:0004784);; Biological Process: removal of superoxide radicals (GO:0019430);; Molecular Function: metal ion binding (GO:0046872);; Biological Process: oxidation-reduction process (GO:0055114);;	K04564|8.1e-129|gnl|BL_ORD_ID|14831202|	gi|523421066|emb|CDF87289.1| BN860_03026g1_1 [Zygosaccharomyces bailii CLIB 213]	d__Eukaryota 100;k__Fungi 100;p__Ascomycota 100;c__Saccharomycetes 100;o__Saccharomycetales 100;f__Saccharomycetaceae 100;g__Zygosaccharomyces 100;s__Zygosaccharomyces bailii 100;
mix_10281_1	33.57	48.69	21.26	6.21	0	0	--	K07208|3.2e-84|gnl|BL_ORD_ID|14833894|	gi|578053104|emb|CDH11604.1| probable Rheb-like protein RHB1 [Zygosaccharomyces bailii ISA1307]	d__Eukaryota 100;k__Fungi 100;p__Ascomycota 100;c__Saccharomycetes 100;o__Saccharomycetales 100;f__Saccharomycetaceae 100;g__Zygosaccharomyces 100;s__Zygosaccharomyces bailii 100;
mix_10283_1	0	0	0	0	0	0	-	-	-	-
mix_10283_2	1.16	0	1.95	0	0	0	--	--	gi|578050912|emb|CDH13756.1| uncharacterized protein ZBAI_05542 [Zygosaccharomyces bailii ISA1307]	d__Eukaryota 100;k__Fungi 100;p__Ascomycota 100;c__Saccharomycetes 100;o__Saccharomycetales 100;f__Saccharomycetaceae 100;g__Zygosaccharomyces 100;s__Zygosaccharomyces bailii 100;
mix_10284_3	0	0	0	0	0	0	--	--	gi|578050914|emb|CDH13758.1| uncharacterized protein ZBAI_05544 [Zygosaccharomyces bailii ISA1307]	d__Eukaryota 100;k__Fungi 100;p__Ascomycota 100;c__Saccharomycetes 100;o__Saccharomycetales 100;f__Saccharomycetaceae 100;g__Zygosaccharomyces 100;s__Zygosaccharomyces bailii 100;
mix_10284_4	0	0	0	0	0	0	--	K17741|6.9e-11|gnl|BL_ORD_ID|13698229|	gi|578056373|emb|CDH08608.1| probable GRE2-Methylglyoxal reductase (NADPH-dependent) [Zygosaccharomyces bailii ISA1307]	d__Eukaryota 100;k__Fungi 100;p__Ascomycota 100;c__Saccharomycetes 100;o__Saccharomycetales 100;f__Saccharomycetaceae 100;g__Zygosaccharomyces 100;s__Zygosaccharomyces bailii 100;
mix_10288_1	0	0	21.61	0	0	0	-	-	-	-
mix_10289_1	4.35	0	2.41	1.05	0	0	Molecular Function: magnesium ion binding (GO:0000287);; Molecular Function: inorganic diphosphatase activity (GO:0004427);; Cellular Component: cytoplasm (GO:0005737);; Biological Process: phosphate-containing compound metabolic process (GO:0006796);;	K01507|1.3e-58|gnl|BL_ORD_ID|14835540|	gi|523423250|emb|CDF89549.1| ZYBA0S04-06964g1_1 [Zygosaccharomyces bailii CLIB 213]<>gi|578056282|emb|CDH08517.1| probable Inorganic pyrophosphatase,mitochondrial [Zygosaccharomyces bailii ISA1307]	d__Eukaryota 100;k__Fungi 100;p__Ascomycota 100;c__Saccharomycetes 100;o__Saccharomycetales 100;f__Saccharomycetaceae 100;g__Zygosaccharomyces 100;s__Zygosaccharomyces bailii 100;
mix_1028_1	15.94	6.41	0	0.44	0	0	Molecular Function: lysophospholipase activity (GO:0004622);; Cellular Component: endoplasmic reticulum (GO:0005783);; Cellular Component: plasma membrane (GO:0005886);; Biological Process: glycerophospholipid metabolic process (GO:0006650);; Biological Process: phospholipid catabolic process (GO:0009395);; Cellular Component: periplasmic space (GO:0042597);;	K13333|4.1e-97|gnl|BL_ORD_ID|8841036|	gi|366995974|ref|XP_003677750.1| hypothetical protein NCAS_0H00910 [Naumovozyma castellii CBS 4309]<>gi|342303620|emb|CCC71401.1| hypothetical protein NCAS_0H00910 [Naumovozyma castellii CBS 4309]	d__Eukaryota 100;k__Fungi 100;p__Ascomycota 100;c__Saccharomycetes 100;o__Saccharomycetales 100;f__Saccharomycetaceae 100;g__Naumovozyma 100;s__Naumovozyma castellii 100;
mix_10290_1	5.71	4.3	0.81	0.72	0	0	Molecular Function: magnesium ion binding (GO:0000287);; Molecular Function: inorganic diphosphatase activity (GO:0004427);; Cellular Component: cytoplasm (GO:0005737);; Biological Process: phosphate-containing compound metabolic process (GO:0006796);;	K01507|2.4e-128|gnl|BL_ORD_ID|14835540|	gi|523423250|emb|CDF89549.1| ZYBA0S04-06964g1_1 [Zygosaccharomyces bailii CLIB 213]<>gi|578056282|emb|CDH08517.1| probable Inorganic pyrophosphatase,mitochondrial [Zygosaccharomyces bailii ISA1307]	d__Eukaryota 100;k__Fungi 100;p__Ascomycota 100;c__Saccharomycetes 100;o__Saccharomycetales 100;f__Saccharomycetaceae 100;g__Zygosaccharomyces 100;s__Zygosaccharomyces bailii 100;
mix_10293_1	20.26	11.69	0	0	0	0	Molecular Function: nucleotide binding (GO:0000166);; Biological Process: formation of translation preinitiation complex (GO:0001731);; Molecular Function: translation initiation factor activity (GO:0003743);; Cellular Component: cytosol (GO:0005829);; Biological Process: regulation of translational initiation (GO:0006446);; Cellular Component: cytoplasmic stress granule (GO:0010494);; Cellular C…	K03253|1.3e-153|gnl|BL_ORD_ID|6658249|	gi|410078091|ref|XP_003956627.1| hypothetical protein KAFR_0C05010 [Kazachstania africana CBS 2517]<>gi|372463211|emb|CCF57492.1| hypothetical protein KAFR_0C05010 [Kazachstania africana CBS 2517]	d__Eukaryota 100;k__Fungi 100;p__Ascomycota 100;c__Saccharomycetes 100;o__Saccharomycetales 100;f__Saccharomycetaceae 100;g__Kazachstania 100;s__Kazachstania africana 100;
mix_10294_1	14.11	9.88	13.98	5.15	0	0.56	Cellular Component: extracellular region (GO:0005576);; Cellular Component: integral to membrane (GO:0016021);; Molecular Function: carbohydrate binding (GO:0030246);; Cellular Component: host cell membrane (GO:0033644);;	--	gi|669252124|gb|AII19506.1| M1 killer toxin [Saccharomyces paradoxus]	d__Eukaryota 75;k__Fungi 75;p__Ascomycota 75;c__Saccharomycetes 75;o__Saccharomycetales 75;f__Saccharomycetaceae 75;g__Saccharomyces 75;s__Saccharomyces cerevisiae 50;
mix_10296_1	6.72	12.16	3.27	1.81	0	0	Biological Process: DNA damage checkpoint (GO:0000077);; Biological Process: DNA repair (GO:0006281);; Cellular Component: checkpoint clamp complex (GO:0030896);;	K02544|1.1e-104|gnl|BL_ORD_ID|13701070|	gi|523423485|emb|CDF89791.1| ZYBA0S05-01794g1_1 [Zygosaccharomyces bailii CLIB 213]<>gi|578047104|emb|CDH17550.1| probable DNA damage checkpoint control protein MEC3 [Zygosaccharomyces bailii ISA1307]	d__Eukaryota 100;k__Fungi 100;p__Ascomycota 100;c__Saccharomycetes 100;o__Saccharomycetales 100;f__Saccharomycetaceae 100;g__Zygosaccharomyces 100;s__Zygosaccharomyces bailii 100;
mix_10298_1	0	2.09	3.86	2.52	0	0.91	-	-	-	-
mix_1029_1	0	5.82	0	0	0	0	Cellular Component: mitochondrion (GO:0005739);;	K02931|2.0e-40|gnl|BL_ORD_ID|10431789|	gi|695110949|gb|KGK37515.1| hypothetical protein JL09_g3335, partial [Pichia kudriavzevii]	d__Eukaryota 100;k__Fungi 100;p__Ascomycota 100;c__Saccharomycetes 100;o__Saccharomycetales 100;f__Pichiaceae 100;g__Pichia 100;s__Pichia kudriavzevii 100;
mix_102_1	0.15	0	5.52	1.64	0	0.13	--	K20176|7.0e-270|gnl|BL_ORD_ID|13049139|	gi|19113976|ref|NP_593064.1| GTPase activating protein (predicted) [Schizosaccharomyces pombe 972h-]<>gi|1351596|sp|Q09830.1|YAD4_SCHPO RecName: Full=TBC domain-containing protein C4G8.04<>gi|1022349|emb|CAA91205.1| GTPase activating protein (predicted) [Schizosaccharomyces pombe]	d__Eukaryota 100;k__Fungi 100;p__Ascomycota 100;c__Schizosaccharomycetes 100;o__Schizosaccharomycetales 100;f__Schizosaccharomycetaceae 100;g__Schizosaccharomyces 100;s__Schizosaccharomyces pombe 100;
mix_10300_1	9.26	2.8	10.45	4.59	0	0	Cellular Component: nucleus (GO:0005634);; Cellular Component: cytoplasm (GO:0005737);; Biological Process: rRNA processing (GO:0006364);;	K09140|1.4e-111|gnl|BL_ORD_ID|14832531|	gi|578056135|emb|CDH08370.1| related to Ribosome biogenesis protein tsr3 [Zygosaccharomyces bailii ISA1307]	d__Eukaryota 100;k__Fungi 100;p__Ascomycota 100;c__Saccharomycetes 100;o__Saccharomycetales 100;f__Saccharomycetaceae 100;g__Zygosaccharomyces 100;s__Zygosaccharomyces bailii 100;
mix_10301_1	4.17	0	7.07	0	0	0	Cellular Component: nucleus (GO:0005634);; Cellular Component: cytoplasm (GO:0005737);; Biological Process: rRNA processing (GO:0006364);;	K09140|9.6e-122|gnl|BL_ORD_ID|14832531|	gi|523423115|emb|CDF89410.1| ZYBA0S04-03620g1_1 [Zygosaccharomyces bailii CLIB 213]<>gi|578051132|emb|CDH13534.1| related to Ribosome biogenesis protein tsr3 [Zygosaccharomyces bailii ISA1307]	d__Eukaryota 100;k__Fungi 100;p__Ascomycota 100;c__Saccharomycetes 100;o__Saccharomycetales 100;f__Saccharomycetaceae 100;g__Zygosaccharomyces 100;s__Zygosaccharomyces bailii 100;
mix_10302_1	0	0	0	0	0	0	-	-	-	-
mix_10302_2	39.02	32.6	9.18	7.19	0	0	--	--	gi|578053635|emb|CDH11199.1| related to Putative glutamine amidotransferase YLR126C [Zygosaccharomyces bailii ISA1307]	d__Eukaryota 100;k__Fungi 100;p__Ascomycota 100;c__Saccharomycetes 100;o__Saccharomycetales 100;f__Saccharomycetaceae 100;g__Zygosaccharomyces 100;s__Zygosaccharomyces bailii 100;
mix_10304_1	0	0	0	0	0	0	-	-	-	-
mix_10304_2	10.21	13.04	2.04	4.49	0	0	--	--	gi|578053635|emb|CDH11199.1| related to Putative glutamine amidotransferase YLR126C [Zygosaccharomyces bailii ISA1307]	d__Eukaryota 100;k__Fungi 100;p__Ascomycota 100;c__Saccharomycetes 100;o__Saccharomycetales 100;f__Saccharomycetaceae 100;g__Zygosaccharomyces 100;s__Zygosaccharomyces bailii 100;
mix_10309_1	2.41	2.19	4.03	0	0	0	Molecular Function: GTP binding (GO:0005525);; Cellular Component: intracellular (GO:0005622);; Biological Process: small GTPase mediated signal transduction (GO:0007264);;	K07955|4.1e-61|gnl|BL_ORD_ID|14831155|	gi|523422855|emb|CDF89139.1| ZYBA0S03-10088g1_1 [Zygosaccharomyces bailii CLIB 213]<>gi|578048426|emb|CDH16226.1| uncharacterized protein ZBAI_08014 [Zygosaccharomyces bailii ISA1307]	d__Eukaryota 100;k__Fungi 100;p__Ascomycota 100;c__Saccharomycetes 100;o__Saccharomycetales 100;f__Saccharomycetaceae 100;g__Zygosaccharomyces 100;s__Zygosaccharomyces bailii 100;
mix_1030_1	0	0	0	0	0	0	-	-	-	-
mix_1030_2	2.03	11.08	0	3.74	0	0	-	-	-	-
mix_1030_3	0	0	0	0	0	0	-	-	-	-
mix_10310_1	0	0	0	0	0	0	-	-	-	-
mix_10315_1	0	0	0	0	0	0	-	-	-	-
mix_10316_1	0	0	0	0	0	0	-	-	-	-
mix_10320_1	16.59	13.35	13.57	7.35	0	0	--	K14808|1.5e-107|gnl|BL_ORD_ID|14831712|	gi|578049267|emb|CDH15366.1| probable ATP-dependent RNA helicase DBP10 [Zygosaccharomyces bailii ISA1307]	d__Eukaryota 100;k__Fungi 100;p__Ascomycota 100;c__Saccharomycetes 100;o__Saccharomycetales 100;f__Saccharomycetaceae 100;g__Zygosaccharomyces 100;s__Zygosaccharomyces bailii 100;
mix_10321_1	27.97	29.21	9.83	2.81	0	0	--	K14808|9.4e-53|gnl|BL_ORD_ID|14831712|	gi|578049267|emb|CDH15366.1| probable ATP-dependent RNA helicase DBP10 [Zygosaccharomyces bailii ISA1307]	d__Eukaryota 100;k__Fungi 100;p__Ascomycota 100;c__Saccharomycetes 100;o__Saccharomycetales 100;f__Saccharomycetaceae 100;g__Zygosaccharomyces 100;s__Zygosaccharomyces bailii 100;
mix_10324_1	5.68	4.11	0.97	0	0	0	Cellular Component: integral to membrane (GO:0016021);;	K13348|1.4e-105|gnl|BL_ORD_ID|14835623|	gi|523422455|emb|CDF88723.1| ZYBA0S03-00452g1_1 [Zygosaccharomyces bailii CLIB 213]<>gi|578048743|emb|CDH15813.1| uncharacterized protein ZBAI_07600 [Zygosaccharomyces bailii ISA1307]	d__Eukaryota 100;k__Fungi 100;p__Ascomycota 100;c__Saccharomycetes 100;o__Saccharomycetales 100;f__Saccharomycetaceae 100;g__Zygosaccharomyces 100;s__Zygosaccharomyces bailii 100;
mix_10326_1	0	0	0	0	0	0	-	-	-	-
mix_10326_2	3.59	1.63	7.56	1.99	0	0	--	--	gi|523423789|emb|CDF90105.1| unnamed protein product [Zygosaccharomyces bailii CLIB 213]<>gi|578047991|emb|CDH16673.1| uncharacterized protein ZBAI_08461 [Zygosaccharomyces bailii ISA1307]	d__Eukaryota 100;k__Fungi 100;p__Ascomycota 100;c__Saccharomycetes 100;o__Saccharomycetales 100;f__Saccharomycetaceae 100;g__Zygosaccharomyces 100;s__Zygosaccharomyces bailii 100;
mix_10327_1	8.46	0	1.78	0.78	0	0	--	--	gi|523423789|emb|CDF90105.1| unnamed protein product [Zygosaccharomyces bailii CLIB 213]<>gi|578047991|emb|CDH16673.1| uncharacterized protein ZBAI_08461 [Zygosaccharomyces bailii ISA1307]	d__Eukaryota 100;k__Fungi 100;p__Ascomycota 100;c__Saccharomycetes 100;o__Saccharomycetales 100;f__Saccharomycetaceae 100;g__Zygosaccharomyces 100;s__Zygosaccharomyces bailii 100;
mix_10328_1	35.73	29.96	10.11	10.92	0	0	Cellular Component: integral to membrane (GO:0016021);; Biological Process: transmembrane transport (GO:0055085);;	--	gi|578055298|emb|CDH09392.1| uncharacterized protein ZBAI_01176 [Zygosaccharomyces bailii ISA1307]	d__Eukaryota 100;k__Fungi 100;p__Ascomycota 100;c__Saccharomycetes 100;o__Saccharomycetales 100;f__Saccharomycetaceae 100;g__Zygosaccharomyces 100;s__Zygosaccharomyces bailii 100;
mix_10329_1	11.56	3.78	1.21	1.29	0	0	Cellular Component: integral to membrane (GO:0016021);; Biological Process: transmembrane transport (GO:0055085);;	--	gi|578055298|emb|CDH09392.1| uncharacterized protein ZBAI_01176 [Zygosaccharomyces bailii ISA1307]	d__Eukaryota 100;k__Fungi 100;p__Ascomycota 100;c__Saccharomycetes 100;o__Saccharomycetales 100;f__Saccharomycetaceae 100;g__Zygosaccharomyces 100;s__Zygosaccharomyces bailii 100;
mix_1032_1	0	0	0	0	0	0	-	-	-	-
mix_10330_1	98.08	127.17	32.24	12.77	0.24	0	Cellular Component: cytoplasm (GO:0005737);; Molecular Function: NADHX epimerase activity (GO:0052856);;	K17759|4.9e-132|gnl|BL_ORD_ID|14832634|	gi|523423025|emb|CDF89315.1| ZYBA0S04-01288g1_1 [Zygosaccharomyces bailii CLIB 213]<>gi|578056468|emb|CDH08270.1| related to NAD(P)H-hydrate epimerase [Zygosaccharomyces bailii ISA1307]	d__Eukaryota 100;k__Fungi 100;p__Ascomycota 100;c__Saccharomycetes 100;o__Saccharomycetales 100;f__Saccharomycetaceae 100;g__Zygosaccharomyces 100;s__Zygosaccharomyces bailii 100;
mix_10330_2	0	0	0	0	0	0	-	-	-	-
mix_10332_1	5.03	8.09	10.46	1.26	0	0	Cellular Component: peroxisome (GO:0005777);;	K13337|1.2e-62|gnl|BL_ORD_ID|13699681|	gi|523425022|emb|CDF91383.1| ZYBA0S11-01640g1_1 [Zygosaccharomyces bailii CLIB 213]<>gi|578047400|emb|CDH17189.1| uncharacterized protein ZBAI_08977 [Zygosaccharomyces bailii ISA1307]	d__Eukaryota 100;k__Fungi 100;p__Ascomycota 100;c__Saccharomycetes 100;o__Saccharomycetales 100;f__Saccharomycetaceae 100;g__Zygosaccharomyces 100;s__Zygosaccharomyces bailii 100;
mix_10333_1	13.42	15.17	3.8	1.68	0	0	Cellular Component: peroxisome (GO:0005777);;	K13337|3.1e-63|gnl|BL_ORD_ID|13699681|	gi|523425022|emb|CDF91383.1| ZYBA0S11-01640g1_1 [Zygosaccharomyces bailii CLIB 213]<>gi|578047400|emb|CDH17189.1| uncharacterized protein ZBAI_08977 [Zygosaccharomyces bailii ISA1307]	d__Eukaryota 100;k__Fungi 100;p__Ascomycota 100;c__Saccharomycetes 100;o__Saccharomycetales 100;f__Saccharomycetaceae 100;g__Zygosaccharomyces 100;s__Zygosaccharomyces bailii 100;
mix_10334_1	7.27	225.57	1952.73	3205.44	8824.42	10752.2	Molecular Function: ATP binding (GO:0005524);; Cellular Component: cytoplasm (GO:0005737);; Biological Process: protein refolding (GO:0042026);; Molecular Function: unfolded protein binding (GO:0051082);;	K04077|2.9e-93|gnl|BL_ORD_ID|7429409|	gi|938781708|ref|WP_054657927.1| molecular chaperone GroEL [Lactobacillus ozensis]<>gi|948851993|gb|KRM69468.1| chaperonin GroEL [Lactobacillus ozensis DSM 23829 = JCM 17196]	d__Bacteria 100;p__Firmicutes 100;c__Bacilli 100;o__Lactobacillales 100;f__Lactobacillaceae 100;g__Lactobacillus 100;s__Lactobacillus ozensis 100;
mix_10335_1	0	4.53	225.07	363.86	924.31	657.86	Molecular Function: DNA binding (GO:0003677);; Molecular Function: sequence-specific DNA binding transcription factor activity (GO:0003700);; Cellular Component: cytoplasm (GO:0005737);; Biological Process: negative regulation of transcription, DNA-dependent (GO:0045892);; Molecular Function: coenzyme binding (GO:0050662);; Biological Process: response to redox state (GO:0051775);;	K01926|1.5e-78|gnl|BL_ORD_ID|7429405|	gi|938781720|ref|WP_054657929.1| redox-sensing transcriptional repressor Rex [Lactobacillus ozensis]<>gi|948851991|gb|KRM69466.1| redox-sensing transcriptional repressor rex family protein [Lactobacillus ozensis DSM 23829 = JCM 17196]	d__Bacteria 100;p__Firmicutes 100;c__Bacilli 100;o__Lactobacillales 100;f__Lactobacillaceae 100;g__Lactobacillus 100;s__Lactobacillus kunkeei 83;
mix_10335_2	0	77.78	388.9	758.68	2649.84	2941.31	Molecular Function: ATP binding (GO:0005524);; Cellular Component: cytoplasm (GO:0005737);; Biological Process: protein folding (GO:0006457);;	K04078|6.2e-27|gnl|BL_ORD_ID|7394552|	gi|948835767|gb|KRM54276.1| hypothetical protein FC18_GL000495 [Lactobacillus sharpeae JCM 1186 = DSM 20505]	d__Bacteria 100;p__Firmicutes 100;c__Bacilli 100;o__Lactobacillales 100;f__Lactobacillaceae 100;g__Lactobacillus 100;s__Lactobacillus kunkeei 33;
mix_10335_3	4.31	164.13	1332.98	2132.91	6141.41	7204.51	Molecular Function: ATP binding (GO:0005524);; Cellular Component: cytoplasm (GO:0005737);; Biological Process: protein refolding (GO:0042026);; Molecular Function: unfolded protein binding (GO:0051082);;	K04077|3.2e-93|gnl|BL_ORD_ID|6926908|	gi|949546667|ref|WP_056982971.1| MULTISPECIES: molecular chaperone GroEL [Lactobacillus]	d__Bacteria 100;p__Firmicutes 100;c__Bacilli 100;o__Lactobacillales 100;f__Lactobacillaceae 100;g__Lactobacillus 100;s__Lactobacillus buchneri 50;
mix_10336_1	0	0	0	0	0	0	Molecular Function: ATP binding (GO:0005524);; Cellular Component: cytoplasm (GO:0005737);; Biological Process: protein refolding (GO:0042026);; Molecular Function: unfolded protein binding (GO:0051082);;	K04077|1.7e-94|gnl|BL_ORD_ID|6935215|	gi|951356161|ref|WP_057733007.1| molecular chaperone GroEL [Lactobacillus hammesii]<>gi|948772507|gb|KRL95385.1| molecular chaperone GroEL [Lactobacillus hammesii DSM 16381]	d__Bacteria 100;p__Firmicutes 100;c__Bacilli 100;o__Lactobacillales 100;f__Lactobacillaceae 100;g__Lactobacillus 89;s__Lactobacillus brevis 17;
mix_10338_1	2.98	5.43	17.34	19.31	0	0	--	K02896|2.7e-56|gnl|BL_ORD_ID|13050217|	gi|19115030|ref|NP_594118.1| 60S ribosomal protein L24 [Schizosaccharomyces pombe 972h-]<>gi|52783234|sp|Q92354.1|RL24A_SCHPO RecName: Full=60S ribosomal protein L24-A<>gi|1644321|emb|CAB03611.1| 60S ribosomal protein L24 (predicted) [Schizosaccharomyces pombe]	d__Eukaryota 100;k__Fungi 100;p__Ascomycota 100;c__Schizosaccharomycetes 100;o__Schizosaccharomycetales 100;f__Schizosaccharomycetaceae 100;g__Schizosaccharomyces 100;s__Schizosaccharomyces pombe 100;
mix_10339_1	0	0	17.34	16.09	0	0.58	--	K02896|3.7e-53|gnl|BL_ORD_ID|13053086|	gi|19075214|ref|NP_587714.1| 60S ribosomal protein L24 [Schizosaccharomyces pombe 972h-]<>gi|52783219|sp|O74884.1|RL24B_SCHPO RecName: Full=60S ribosomal protein L24-B<>gi|3646455|emb|CAA20919.1| 60S ribosomal protein L24 (predicted) [Schizosaccharomyces pombe]<>gi|5926756|dbj|BAA84653.1| rpl24 [Schizosaccharomyces pombe]	d__Eukaryota 100;k__Fungi 100;p__Ascomycota 100;c__Schizosaccharomycetes 100;o__Schizosaccharomycetales 100;f__Schizosaccharomycetaceae 100;g__Schizosaccharomyces 100;s__Schizosaccharomyces pombe 100;
mix_1033_1	0	0	0	0	0	0	Biological Process: amino acid transmembrane transport (GO:0003333);; Molecular Function: amino acid transmembrane transporter activity (GO:0015171);; Cellular Component: integral to membrane (GO:0016021);;	K16261|1.2e-60|gnl|BL_ORD_ID|10428282|	gi|695109992|gb|KGK36585.1| hypothetical protein JL09_g4249 [Pichia kudriavzevii]	d__Eukaryota 100;k__Fungi 100;p__Ascomycota 100;c__Saccharomycetes 100;o__Saccharomycetales 100;f__Pichiaceae 100;g__Pichia 100;s__Pichia kudriavzevii 100;
mix_10340_1	32.33	50.07	15.25	6.5	0	0	Molecular Function: tRNA dihydrouridine synthase activity (GO:0017150);; Molecular Function: flavin adenine dinucleotide binding (GO:0050660);; Biological Process: oxidation-reduction process (GO:0055114);;	K05542|8.6e-195|gnl|BL_ORD_ID|14832131|	gi|523425125|emb|CDF91487.1| ZYBA0S11-03950g1_1 [Zygosaccharomyces bailii CLIB 213]<>gi|578047652|emb|CDH17088.1| probable tRNA-dihydrouridine(16/17) synthase [NAD(P)(+)] [Zygosaccharomyces bailii ISA1307]	d__Eukaryota 100;k__Fungi 100;p__Ascomycota 100;c__Saccharomycetes 100;o__Saccharomycetales 100;f__Saccharomycetaceae 100;g__Zygosaccharomyces 100;s__Zygosaccharomyces bailii 100;
mix_10341_1	13.68	15.89	19.52	5.19	0	0	Molecular Function: tRNA dihydrouridine synthase activity (GO:0017150);; Molecular Function: flavin adenine dinucleotide binding (GO:0050660);; Biological Process: oxidation-reduction process (GO:0055114);;	K05542|6.4e-198|gnl|BL_ORD_ID|14832131|	gi|523425125|emb|CDF91487.1| ZYBA0S11-03950g1_1 [Zygosaccharomyces bailii CLIB 213]<>gi|578047652|emb|CDH17088.1| probable tRNA-dihydrouridine(16/17) synthase [NAD(P)(+)] [Zygosaccharomyces bailii ISA1307]	d__Eukaryota 100;k__Fungi 100;p__Ascomycota 100;c__Saccharomycetes 100;o__Saccharomycetales 100;f__Saccharomycetaceae 100;g__Zygosaccharomyces 100;s__Zygosaccharomyces bailii 100;
mix_10342_1	22.56	11.95	14.98	5.78	0	0	--	--	gi|578052987|emb|CDH11487.1| uncharacterized protein ZBAI_03273 [Zygosaccharomyces bailii ISA1307]	d__Eukaryota 100;k__Fungi 100;p__Ascomycota 100;c__Saccharomycetes 100;o__Saccharomycetales 100;f__Saccharomycetaceae 100;g__Zygosaccharomyces 100;s__Zygosaccharomyces bailii 100;
mix_10342_2	3.26	0	0	1.17	0	0	Molecular Function: protein tyrosine phosphatase activity (GO:0004725);; Biological Process: peptidyl-tyrosine dephosphorylation (GO:0035335);;	--	gi|578048127|emb|CDH16491.1| related to Phosphoinositide 3-phosphatase [Zygosaccharomyces bailii ISA1307]	d__Eukaryota 100;k__Fungi 100;p__Ascomycota 100;c__Saccharomycetes 100;o__Saccharomycetales 100;f__Saccharomycetaceae 100;g__Zygosaccharomyces 100;s__Zygosaccharomyces bailii 100;
mix_10343_1	56.46	68.28	21.16	25.16	0	0	Molecular Function: peroxiredoxin activity (GO:0051920);; Biological Process: oxidation-reduction process (GO:0055114);;	--	gi|523423963|emb|CDF90289.1| ZYBA0S06-05116g1_1 [Zygosaccharomyces bailii CLIB 213]<>gi|578048128|emb|CDH16492.1| uncharacterized protein ZBAI_08280 [Zygosaccharomyces bailii ISA1307]	d__Eukaryota 100;k__Fungi 100;p__Ascomycota 100;c__Saccharomycetes 100;o__Saccharomycetales 100;f__Saccharomycetaceae 100;g__Zygosaccharomyces 100;s__Zygosaccharomyces bailii 100;
mix_10344_1	29.43	28.36	13.95	16.29	0	0	Biological Process: protein transport (GO:0015031);;	K20472|9.0e-97|gnl|BL_ORD_ID|14834334|	gi|523424565|emb|CDF90917.1| ZYBA0S09-00650g1_1 [Zygosaccharomyces bailii CLIB 213]<>gi|578050747|emb|CDH13944.1| probable Coatomer subunit zeta [Zygosaccharomyces bailii ISA1307]	d__Eukaryota 100;k__Fungi 100;p__Ascomycota 100;c__Saccharomycetes 100;o__Saccharomycetales 100;f__Saccharomycetaceae 100;g__Zygosaccharomyces 100;s__Zygosaccharomyces bailii 100;
mix_10345_1	88.29	110.12	29.46	27.14	0	0	Biological Process: protein transport (GO:0015031);;	K20472|3.8e-79|gnl|BL_ORD_ID|13698311|	gi|578055068|emb|CDH09679.1| probable Coatomer subunit zeta [Zygosaccharomyces bailii ISA1307]	d__Eukaryota 100;k__Fungi 100;p__Ascomycota 100;c__Saccharomycetes 100;o__Saccharomycetales 100;f__Saccharomycetaceae 100;g__Zygosaccharomyces 100;s__Zygosaccharomyces bailii 100;
mix_10346_1	31.37	25.93	28.91	12.71	0	0	Molecular Function: GTP binding (GO:0005525);; Cellular Component: intracellular (GO:0005622);; Biological Process: small GTPase mediated signal transduction (GO:0007264);;	K07975|1.4e-104|gnl|BL_ORD_ID|14830989|	gi|523424817|emb|CDF91175.1| ZYBA0S10-01376g1_1 [Zygosaccharomyces bailii CLIB 213]<>gi|578047513|emb|CDH16949.1| probable GTP-binding protein RHO3 [Zygosaccharomyces bailii ISA1307]	d__Eukaryota 100;k__Fungi 100;p__Ascomycota 100;c__Saccharomycetes 100;o__Saccharomycetales 100;f__Saccharomycetaceae 100;g__Zygosaccharomyces 100;s__Zygosaccharomyces bailii 100;
mix_10348_1	99.01	89.54	30.56	11.01	0	0	Molecular Function: copper ion transmembrane transporter activity (GO:0005375);; Cellular Component: integral to membrane (GO:0016021);; Biological Process: copper ion transmembrane transport (GO:0035434);;	--	gi|578055805|emb|CDH09003.1| related to Copper transport protein CTR1 [Zygosaccharomyces bailii ISA1307]	d__Eukaryota 100;k__Fungi 100;p__Ascomycota 100;c__Saccharomycetes 100;o__Saccharomycetales 100;f__Saccharomycetaceae 100;g__Zygosaccharomyces 100;s__Zygosaccharomyces bailii 100;
mix_10349_1	0	0	0	0	0	0	-	-	-	-
mix_10349_2	138.08	107.58	31.63	8.54	0	0	Molecular Function: copper ion transmembrane transporter activity (GO:0005375);; Cellular Component: integral to membrane (GO:0016021);; Biological Process: copper ion transmembrane transport (GO:0035434);;	--	gi|578055805|emb|CDH09003.1| related to Copper transport protein CTR1 [Zygosaccharomyces bailii ISA1307]	d__Eukaryota 100;k__Fungi 100;p__Ascomycota 100;c__Saccharomycetes 100;o__Saccharomycetales 100;f__Saccharomycetaceae 100;g__Zygosaccharomyces 100;s__Zygosaccharomyces bailii 100;
mix_1034_1	0	0	0.4	0.36	0	0	--	K11673|2.6e-292|gnl|BL_ORD_ID|13049543|	gi|429242146|ref|NP_593450.2| actin-like protein Arp8 [Schizosaccharomyces pombe 972h-]<>gi|391358137|sp|Q9US07.2|ARP8_SCHPO RecName: Full=Probable actin-related protein 8<>gi|347834088|emb|CAB65803.2| actin-like protein Arp8 [Schizosaccharomyces pombe]	d__Eukaryota 100;k__Fungi 100;p__Ascomycota 100;c__Schizosaccharomycetes 100;o__Schizosaccharomycetales 100;f__Schizosaccharomycetaceae 100;g__Schizosaccharomyces 100;s__Schizosaccharomyces pombe 100;
mix_10350_1	0	0	0	0	0	0	-	-	-	-
mix_10350_2	0	17.41	29.59	12.22	0	0	--	K11254|2.5e-37|gnl|BL_ORD_ID|13050808|	gi|19112358|ref|NP_595566.1| histone H4 h4.2 [Schizosaccharomyces pombe 972h-]<>gi|19113260|ref|NP_596468.1| histone H4 h4.3 [Schizosaccharomyces pombe 972h-]<>gi|19115594|ref|NP_594682.1| histone H4 h4.1 [Schizosaccharomyces pombe 972h-]<>gi|122103|sp|P09322.2|H4_SCHPO RecName: Full=Histone H4<>gi|4964|emb|CAA28853.1| unnamed protein product [Schizosaccharomyces pombe]<>gi|4967|emb|CAA28855.1| u…	d__Eukaryota 100;k__Fungi 100;p__Ascomycota 100;c__Schizosaccharomycetes 100;o__Schizosaccharomycetales 100;f__Schizosaccharomycetaceae 100;g__Schizosaccharomyces 100;s__Schizosaccharomyces pombe 100;
mix_10352_1	0	0	7.4	15.27	0	0	--	K11254|2.5e-37|gnl|BL_ORD_ID|13050808|	gi|19112358|ref|NP_595566.1| histone H4 h4.2 [Schizosaccharomyces pombe 972h-]<>gi|19113260|ref|NP_596468.1| histone H4 h4.3 [Schizosaccharomyces pombe 972h-]<>gi|19115594|ref|NP_594682.1| histone H4 h4.1 [Schizosaccharomyces pombe 972h-]<>gi|122103|sp|P09322.2|H4_SCHPO RecName: Full=Histone H4<>gi|4964|emb|CAA28853.1| unnamed protein product [Schizosaccharomyces pombe]<>gi|4967|emb|CAA28855.1| u…	d__Eukaryota 100;k__Fungi 100;p__Ascomycota 100;c__Schizosaccharomycetes 100;o__Schizosaccharomycetales 100;f__Schizosaccharomycetaceae 100;g__Schizosaccharomyces 100;s__Schizosaccharomyces pombe 100;
mix_10355_1	30.73	14.49	0	0	0	0	Molecular Function: ATP binding (GO:0005524);; Molecular Function: GTP binding (GO:0005525);; Cellular Component: nucleus (GO:0005634);; Cellular Component: cytosol (GO:0005829);; Molecular Function: ATPase activity (GO:0016887);; Molecular Function: ribosome binding (GO:0043022);; Molecular Function: ribosomal large subunit binding (GO:0043023);;	K19788|6.5e-187|gnl|BL_ORD_ID|13933897|	gi|367006677|ref|XP_003688069.1| hypothetical protein TPHA_0M00600 [Tetrapisispora phaffii CBS 4417]<>gi|357526376|emb|CCE65635.1| hypothetical protein TPHA_0M00600 [Tetrapisispora phaffii CBS 4417]	d__Eukaryota 100;k__Fungi 100;p__Ascomycota 100;c__Saccharomycetes 100;o__Saccharomycetales 100;f__Saccharomycetaceae 100;g__Tetrapisispora 67;s__Tetrapisispora blattae 33;
mix_10355_2	0	0	0	0	0	0	-	-	-	-
mix_10356_1	2.51	23.04	8.15	6.93	0.9	0.94	-	-	-	-
mix_10357_1	0	0	0	0	0	0	--	--	gi|429239441|ref|NP_588570.2| cell surface glycoprotein (predicted), DUF1773 family protein 4 [Schizosaccharomyces pombe 972h-]<>gi|395398592|sp|Q9Y7S2.2|YQO3_SCHPO RecName: Full=UPF0612 protein C569.003<>gi|347834487|emb|CAB42064.2| cell surface glycoprotein (predicted), DUF1773 family protein 4 [Schizosaccharomyces pombe]	d__Eukaryota 100;k__Fungi 100;p__Ascomycota 100;c__Schizosaccharomycetes 100;o__Schizosaccharomycetales 100;f__Schizosaccharomycetaceae 100;g__Schizosaccharomyces 100;s__Schizosaccharomyces pombe 100;
mix_10358_1	32.18	39.41	5.68	4.76	0	0	--	--	gi|578056068|emb|CDH08303.1| uncharacterized protein ZBAI_00085 [Zygosaccharomyces bailii ISA1307]	d__Eukaryota 100;k__Fungi 100;p__Ascomycota 100;c__Saccharomycetes 100;o__Saccharomycetales 100;f__Saccharomycetaceae 100;g__Zygosaccharomyces 100;s__Zygosaccharomyces bailii 100;
mix_10359_1	49.79	43.04	11.67	6.83	0	0	--	--	gi|578051229|emb|CDH13468.1| uncharacterized protein ZBAI_05254 [Zygosaccharomyces bailii ISA1307]	d__Eukaryota 100;k__Fungi 100;p__Ascomycota 100;c__Saccharomycetes 100;o__Saccharomycetales 100;f__Saccharomycetaceae 100;g__Zygosaccharomyces 100;s__Zygosaccharomyces bailii 100;
mix_1035_1	0.27	1.45	0	0	0	0	Molecular Function: ATP binding (GO:0005524);; Cellular Component: nucleus (GO:0005634);; Cellular Component: cytosol (GO:0005829);; Molecular Function: ATPase activity (GO:0016887);; Biological Process: poly(A)+ mRNA export from nucleus (GO:0016973);;	K03235|1.1e-135|gnl|BL_ORD_ID|10430498|	gi|695112724|gb|KGK39265.1| hypothetical protein JL09_g1516 [Pichia kudriavzevii]	d__Eukaryota 100;k__Fungi 100;p__Ascomycota 100;c__Saccharomycetes 100;o__Saccharomycetales 100;f__Pichiaceae 100;g__Pichia 100;s__Pichia kudriavzevii 100;
mix_10360_1	1.71	0	0	0	0	0	--	--	gi|578051229|emb|CDH13468.1| uncharacterized protein ZBAI_05254 [Zygosaccharomyces bailii ISA1307]	d__Eukaryota 100;k__Fungi 100;p__Ascomycota 100;c__Saccharomycetes 100;o__Saccharomycetales 100;f__Saccharomycetaceae 100;g__Zygosaccharomyces 100;s__Zygosaccharomyces bailii 100;
mix_10361_1	0.51	0	0	2.38	0	0	--	--	gi|19075190|ref|NP_587690.1| membrane transporter (predicted) [Schizosaccharomyces pombe 972h-]<>gi|74626922|sp|O74902.1|YCS2_SCHPO RecName: Full=Uncharacterized MFS-type transporter C613.02<>gi|3647330|emb|CAA21054.1| membrane transporter (predicted) [Schizosaccharomyces pombe]	d__Eukaryota 100;k__Fungi 100;p__Ascomycota 100;c__Schizosaccharomycetes 100;o__Schizosaccharomycetales 100;f__Schizosaccharomycetaceae 100;g__Schizosaccharomyces 100;s__Schizosaccharomyces pombe 100;
mix_10362_1	0	0	0.46	0.56	0	0	--	--	gi|63054408|ref|NP_587689.2| membrane transporter (predicted) [Schizosaccharomyces pombe 972h-]<>gi|32699889|sp|O74901.1|YCS1_SCHPO RecName: Full=Uncharacterized protein CC613.01<>gi|157310485|emb|CAA21239.2| membrane transporter (predicted) [Schizosaccharomyces pombe]	d__Eukaryota 100;k__Fungi 100;p__Ascomycota 100;c__Schizosaccharomycetes 100;o__Schizosaccharomycetales 100;f__Schizosaccharomycetaceae 100;g__Schizosaccharomyces 100;s__Schizosaccharomyces pombe 100;
mix_10363_1	0	0	0	0.4	0	0	--	--	gi|63054408|ref|NP_587689.2| membrane transporter (predicted) [Schizosaccharomyces pombe 972h-]<>gi|32699889|sp|O74901.1|YCS1_SCHPO RecName: Full=Uncharacterized protein CC613.01<>gi|157310485|emb|CAA21239.2| membrane transporter (predicted) [Schizosaccharomyces pombe]	d__Eukaryota 100;k__Fungi 100;p__Ascomycota 100;c__Schizosaccharomycetes 100;o__Schizosaccharomycetales 100;f__Schizosaccharomycetaceae 100;g__Schizosaccharomyces 100;s__Schizosaccharomyces pombe 100;
mix_10365_1	14.14	9.75	4.57	3.01	0	0	--	--	gi|523425556|emb|CDF91939.1| ZYBA0S16-00496g1_1 [Zygosaccharomyces bailii CLIB 213]	d__Eukaryota 100;k__Fungi 100;p__Ascomycota 100;c__Saccharomycetes 100;o__Saccharomycetales 100;f__Saccharomycetaceae 100;g__Zygosaccharomyces 100;s__Zygosaccharomyces bailii 100;
mix_10366_1	10.25	8.12	5.44	6.7	0	0	--	--	gi|578053619|emb|CDH11183.1| uncharacterized protein ZBAI_02969 [Zygosaccharomyces bailii ISA1307]	d__Eukaryota 100;k__Fungi 100;p__Ascomycota 100;c__Saccharomycetes 100;o__Saccharomycetales 100;f__Saccharomycetaceae 100;g__Zygosaccharomyces 100;s__Zygosaccharomyces bailii 100;
mix_10367_1	0	0	0	0	0	0	-	-	-	-
mix_10368_1	5.58	1.6	1.49	2.61	0	0	--	--	gi|578050746|emb|CDH13943.1| uncharacterized protein ZBAI_05729 [Zygosaccharomyces bailii ISA1307]	d__Eukaryota 100;k__Fungi 100;p__Ascomycota 100;c__Saccharomycetes 100;o__Saccharomycetales 100;f__Saccharomycetaceae 100;g__Zygosaccharomyces 100;s__Zygosaccharomyces bailii 100;
mix_10369_1	14.68	3.99	2.49	7.1	0	0	--	--	gi|578050746|emb|CDH13943.1| uncharacterized protein ZBAI_05729 [Zygosaccharomyces bailii ISA1307]	d__Eukaryota 100;k__Fungi 100;p__Ascomycota 100;c__Saccharomycetes 100;o__Saccharomycetales 100;f__Saccharomycetaceae 100;g__Zygosaccharomyces 100;s__Zygosaccharomyces bailii 100;
mix_1036_1	0	0	1.11	0.74	0	0	Molecular Function: ATP binding (GO:0005524);; Cellular Component: mitochondrion (GO:0005739);; Cellular Component: integral to membrane (GO:0016021);; Molecular Function: ATPase activity, coupled to transmembrane movement of substances (GO:0042626);; Biological Process: transmembrane transport (GO:0055085);;	K05663|2.2e-145|gnl|BL_ORD_ID|8531014|	gi|891551022|ref|XP_013017106.1| ABC family iron transporter Atm1 [Schizosaccharomyces octosporus yFS286]<>gi|528064386|gb|EPX73948.1| ABC family iron transporter Atm1 [Schizosaccharomyces octosporus yFS286]	d__Eukaryota 100;k__Fungi 100;p__Ascomycota 100;c__Schizosaccharomycetes 100;o__Schizosaccharomycetales 100;f__Schizosaccharomycetaceae 100;g__Schizosaccharomyces 100;s__Schizosaccharomyces cryophilus 50;
mix_1036_2	0	0	0	0	0	0	-	-	-	-
mix_10371_1	62.05	44.32	44.47	17.19	0	0	--	K14793|1.5e-85|gnl|BL_ORD_ID|14831689|	gi|578055791|emb|CDH08989.1| probable Ribosomal RNA-processing protein 9 [Zygosaccharomyces bailii ISA1307]	d__Eukaryota 100;k__Fungi 100;p__Ascomycota 100;c__Saccharomycetes 100;o__Saccharomycetales 100;f__Saccharomycetaceae 100;g__Zygosaccharomyces 100;s__Zygosaccharomyces bailii 100;
mix_10372_1	0	0	0	0	0	0	-	-	-	-
mix_10375_1	15	2.56	0	0	0	0	Molecular Function: RNA binding (GO:0003723);; Molecular Function: RNA helicase activity (GO:0003724);; Molecular Function: ATP binding (GO:0005524);; Biological Process: RNA catabolic process (GO:0006401);; Molecular Function: oxidoreductase activity (GO:0016491);; Biological Process: oxidation-reduction process (GO:0055114);;	K12598|1.4e-206|gnl|BL_ORD_ID|8861268|	gi|365759958|gb|EHN01710.1| Mtr4p [Saccharomyces cerevisiae x Saccharomyces kudriavzevii VIN7]	d__Eukaryota 100;k__Fungi 100;p__Ascomycota 100;c__Saccharomycetes 100;o__Saccharomycetales 100;f__Saccharomycetaceae 100;g__Saccharomyces 100;s__Saccharomyces cerevisiae 82;
mix_10376_1	16.4	3.7	0	0	0	0	Cellular Component: nucleus (GO:0005634);; Biological Process: DNA-dependent DNA replication (GO:0006261);; Biological Process: cellular macromolecular complex assembly (GO:0034622);; Biological Process: ribosome biogenesis (GO:0042254);;	K14828|2.9e-123|gnl|BL_ORD_ID|8859554|	gi|918733309|gb|KOG99255.1| RIX1-like protein [Saccharomyces eubayanus]	d__Eukaryota 100;k__Fungi 100;p__Ascomycota 100;c__Saccharomycetes 100;o__Saccharomycetales 100;f__Saccharomycetaceae 100;g__Naumovozyma 50;s__Naumovozyma dairenensis 50;
mix_10378_1	4.39	0	13.77	5.71	0	0	--	--	gi|523424056|emb|CDF90386.1| ZYBA0S06-07360g1_1 [Zygosaccharomyces bailii CLIB 213]<>gi|578048176|emb|CDH16395.1| uncharacterized protein ZBAI_08183 [Zygosaccharomyces bailii ISA1307]	d__Eukaryota 100;k__Fungi 100;p__Ascomycota 100;c__Saccharomycetes 100;o__Saccharomycetales 100;f__Saccharomycetaceae 100;g__Zygosaccharomyces 100;s__Zygosaccharomyces bailii 100;
mix_10379_1	0	0	6.89	2.85	0	0	-	-	-	-
mix_1037_1	0	0	0	0	0	0	--	K05663|6.4e-144|gnl|BL_ORD_ID|13050393|	gi|63054607|ref|NP_594288.2| mitochondrial ABC family iron transporter Atm1 [Schizosaccharomyces pombe 972h-]<>gi|3915458|sp|O14286.2|ATM1_SCHPO RecName: Full=Iron-sulfur clusters transporter atm1, mitochondrial; Flags: Precursor<>gi|159883990|emb|CAB16305.2| mitochondrial ABC family iron transporter Atm1 [Schizosaccharomyces pombe]	d__Eukaryota 100;k__Fungi 100;p__Ascomycota 100;c__Schizosaccharomycetes 100;o__Schizosaccharomycetales 100;f__Schizosaccharomycetaceae 100;g__Schizosaccharomyces 100;s__Schizosaccharomyces pombe 100;
mix_10380_1	0	0	0	8.72	0	2.34	-	-	-	-
mix_10381_1	11.83	15.05	8.98	4.3	0	0	Cellular Component: intracellular (GO:0005622);; Biological Process: protein import into nucleus (GO:0006606);;	K09291|1.1e-72|gnl|BL_ORD_ID|14835243|	gi|578053614|emb|CDH11178.1| related to Protein MLP1 [Zygosaccharomyces bailii ISA1307]	d__Eukaryota 100;k__Fungi 100;p__Ascomycota 100;c__Saccharomycetes 100;o__Saccharomycetales 100;f__Saccharomycetaceae 100;g__Zygosaccharomyces 100;s__Zygosaccharomyces bailii 100;
mix_10382_1	24.1	26.15	32.16	16.85	0	0	Cellular Component: intracellular (GO:0005622);; Biological Process: protein import into nucleus (GO:0006606);;	K09291|2.7e-82|gnl|BL_ORD_ID|14835243|	gi|578053614|emb|CDH11178.1| related to Protein MLP1 [Zygosaccharomyces bailii ISA1307]	d__Eukaryota 100;k__Fungi 100;p__Ascomycota 100;c__Saccharomycetes 100;o__Saccharomycetales 100;f__Saccharomycetaceae 100;g__Zygosaccharomyces 100;s__Zygosaccharomyces bailii 100;
mix_10383_1	0	0	0	0	0	0	-	-	-	-
mix_10384_1	0	0	0	0	0	0	-	-	-	-
mix_10385_1	33.05	21.37	6.02	6.19	0	0	Biological Process: cleavage involved in rRNA processing (GO:0000469);; Molecular Function: endoribonuclease activity (GO:0004521);; Biological Process: ribosomal small subunit biogenesis (GO:0042274);;	K11883|5.9e-112|gnl|BL_ORD_ID|14832170|	gi|523424402|emb|CDF90750.1| ZYBA0S08-02124g1_1 [Zygosaccharomyces bailii CLIB 213]<>gi|578055735|emb|CDH08933.1| probable NOB1-Essential nuclear protein that interacts with the proteasome [Zygosaccharomyces bailii ISA1307]	d__Eukaryota 100;k__Fungi 100;p__Ascomycota 100;c__Saccharomycetes 100;o__Saccharomycetales 100;f__Saccharomycetaceae 100;g__Zygosaccharomyces 100;s__Zygosaccharomyces bailii 100;
mix_10385_2	0	0	0	0	0	0	-	-	-	-
mix_10386_1	45.45	24.57	29.1	13.7	0	0	Biological Process: cleavage involved in rRNA processing (GO:0000469);; Molecular Function: endoribonuclease activity (GO:0004521);; Biological Process: ribosomal small subunit biogenesis (GO:0042274);;	K11883|6.1e-109|gnl|BL_ORD_ID|14832170|	gi|523424402|emb|CDF90750.1| ZYBA0S08-02124g1_1 [Zygosaccharomyces bailii CLIB 213]<>gi|578055735|emb|CDH08933.1| probable NOB1-Essential nuclear protein that interacts with the proteasome [Zygosaccharomyces bailii ISA1307]	d__Eukaryota 100;k__Fungi 100;p__Ascomycota 100;c__Saccharomycetes 100;o__Saccharomycetales 100;f__Saccharomycetaceae 100;g__Zygosaccharomyces 100;s__Zygosaccharomyces bailii 100;
mix_10388_1	16.19	4.27	0	0	0	0	Molecular Function: tRNA binding (GO:0000049);; Biological Process: wobble base cytosine methylation (GO:0002127);; Cellular Component: nucleolus (GO:0005730);; Cellular Component: cytoplasm (GO:0005737);; Molecular Function: tRNA (cytosine-5-)-methyltransferase activity (GO:0016428);; Biological Process: cellular response to hydrogen peroxide (GO:0070301);;	K15334|2.8e-182|gnl|BL_ORD_ID|11994648|	gi|762097958|gb|AJP88839.1| Ncl1p [Saccharomyces cerevisiae YJM1527]<>gi|762199774|gb|AJQ11063.1| Ncl1p [Saccharomyces cerevisiae YJM1338]	d__Eukaryota 100;k__Fungi 100;p__Ascomycota 100;c__Saccharomycetes 100;o__Saccharomycetales 100;f__Saccharomycetaceae 100;g__Saccharomyces 97;s__Saccharomyces cerevisiae 86;
mix_1038_1	14.34	0	0	0	0	0	Cellular Component: nuclear envelope (GO:0005635);; Cellular Component: mitochondrion (GO:0005739);; Cellular Component: cytosol (GO:0005829);; Biological Process: tRNA splicing, via endonucleolytic cleavage and ligation (GO:0006388);; Molecular Function: Ran GTPase binding (GO:0008536);; Cellular Component: nuclear matrix (GO:0016363);; Biological Process: tRNA re-export from nucleus (GO:0071528…	K14288|4.3e-24|gnl|BL_ORD_ID|6658940|	gi|410079475|ref|XP_003957318.1| hypothetical protein KAFR_0E00290 [Kazachstania africana CBS 2517]<>gi|372463904|emb|CCF58183.1| hypothetical protein KAFR_0E00290 [Kazachstania africana CBS 2517]	d__Eukaryota 100;k__Fungi 100;p__Ascomycota 100;c__Saccharomycetes 100;o__Saccharomycetales 100;f__Saccharomycetaceae 100;g__Kazachstania 100;s__Kazachstania africana 100;
mix_10390_1	0	0	0	0	0	0	--	K10838|5.8e-14|gnl|BL_ORD_ID|14831990|	gi|523422246|emb|CDF88509.1| BN860_11892g1_1 [Zygosaccharomyces bailii CLIB 213]<>gi|578050045|emb|CDH14612.1| related to DNA repair protein RAD4 [Zygosaccharomyces bailii ISA1307]	d__Eukaryota 100;k__Fungi 100;p__Ascomycota 100;c__Saccharomycetes 100;o__Saccharomycetales 100;f__Saccharomycetaceae 100;g__Zygosaccharomyces 100;s__Zygosaccharomyces bailii 100;
mix_10392_1	11.67	4.45	3.13	4.6	0	0	Molecular Function: damaged DNA binding (GO:0003684);; Cellular Component: nucleus (GO:0005634);; Biological Process: nucleotide-excision repair (GO:0006289);;	K10838|2.6e-112|gnl|BL_ORD_ID|14831990|	gi|523422246|emb|CDF88509.1| BN860_11892g1_1 [Zygosaccharomyces bailii CLIB 213]<>gi|578050045|emb|CDH14612.1| related to DNA repair protein RAD4 [Zygosaccharomyces bailii ISA1307]	d__Eukaryota 100;k__Fungi 100;p__Ascomycota 100;c__Saccharomycetes 100;o__Saccharomycetales 100;f__Saccharomycetaceae 100;g__Zygosaccharomyces 100;s__Zygosaccharomyces bailii 100;
mix_10393_1	6.76	1.11	6.26	0.92	0	0	Molecular Function: damaged DNA binding (GO:0003684);; Cellular Component: nucleus (GO:0005634);; Biological Process: nucleotide-excision repair (GO:0006289);;	K10838|9.5e-115|gnl|BL_ORD_ID|14831990|	gi|523422246|emb|CDF88509.1| BN860_11892g1_1 [Zygosaccharomyces bailii CLIB 213]<>gi|578050045|emb|CDH14612.1| related to DNA repair protein RAD4 [Zygosaccharomyces bailii ISA1307]	d__Eukaryota 100;k__Fungi 100;p__Ascomycota 100;c__Saccharomycetes 100;o__Saccharomycetales 100;f__Saccharomycetaceae 100;g__Zygosaccharomyces 100;s__Zygosaccharomyces bailii 100;
mix_10394_1	734.69	871.15	294.25	145.31	0	0	Cellular Component: nucleosome (GO:0000786);; Molecular Function: DNA binding (GO:0003677);; Cellular Component: nucleus (GO:0005634);; Molecular Function: protein heterodimerization activity (GO:0046982);;	K11252|7.3e-50|gnl|BL_ORD_ID|14831109|	gi|523421541|emb|CDF87782.1| BN860_14356g1_1 [Zygosaccharomyces bailii CLIB 213]<>gi|578046793|emb|CDH17843.1| Histone H2B.1 [Zygosaccharomyces bailii ISA1307]<>gi|578048383|emb|CDH16183.1| Histone H2B.1 [Zygosaccharomyces bailii ISA1307]<>gi|578054344|emb|CDH10330.1| Histone H2B.1 [Zygosaccharomyces bailii ISA1307]<>gi|578054779|emb|CDH09913.1| Histone H2B.1 [Zygosaccharomyces bailii ISA1307]	d__Eukaryota 100;k__Fungi 100;p__Ascomycota 100;c__Saccharomycetes 100;o__Saccharomycetales 100;f__Saccharomycetaceae 100;g__Zygosaccharomyces 100;s__Zygosaccharomyces bailii 100;
mix_10395_2	0	0	0	0	0	0	-	-	-	-
mix_10397_1	0	0	0	0	0	0	--	K08332|1.1e-06|gnl|BL_ORD_ID|13051389|	gi|19112030|ref|NP_595238.1| vacuolar protein Vac8 (predicted) [Schizosaccharomyces pombe 972h-]<>gi|74626716|sp|O43028.4|VAC8_SCHPO RecName: Full=Vacuolar protein 8<>gi|6625521|emb|CAA17814.2| vacuolar protein Vac8 (predicted) [Schizosaccharomyces pombe]	d__Eukaryota 100;k__Fungi 100;p__Ascomycota 100;c__Schizosaccharomycetes 100;o__Schizosaccharomycetales 100;f__Schizosaccharomycetaceae 100;g__Schizosaccharomyces 100;s__Schizosaccharomyces pombe 100;
mix_10401_1	0.22	0	0.76	0.68	0.17	0	--	K08332|3.5e-295|gnl|BL_ORD_ID|13051389|	gi|19112030|ref|NP_595238.1| vacuolar protein Vac8 (predicted) [Schizosaccharomyces pombe 972h-]<>gi|74626716|sp|O43028.4|VAC8_SCHPO RecName: Full=Vacuolar protein 8<>gi|6625521|emb|CAA17814.2| vacuolar protein Vac8 (predicted) [Schizosaccharomyces pombe]	d__Eukaryota 100;k__Fungi 100;p__Ascomycota 100;c__Schizosaccharomycetes 100;o__Schizosaccharomycetales 100;f__Schizosaccharomycetaceae 100;g__Schizosaccharomyces 100;s__Schizosaccharomyces pombe 100;
mix_10404_1	0	0	0	0	0	0	--	--	gi|695445350|ref|XP_009534205.1| hypothetical protein PHYSODRAFT_287468 [Phytophthora sojae]<>gi|695467858|ref|XP_009539727.1| hypothetical protein PHYSODRAFT_291676 [Phytophthora sojae]<>gi|348665049|gb|EGZ04885.1| hypothetical protein PHYSODRAFT_291676 [Phytophthora sojae]<>gi|348671639|gb|EGZ11460.1| hypothetical protein PHYSODRAFT_287468 [Phytophthora sojae]	d__Eukaryota 100;o__Peronosporales 100;g__Phytophthora 100;s__Phytophthora sojae 100;
mix_10405_1	0	38.83	0	0	0	0	--	--	gi|599424932|ref|XP_007417431.1| hypothetical protein MELLADRAFT_94729 [Melampsora larici-populina 98AG31]<>gi|328850152|gb|EGF99321.1| hypothetical protein MELLADRAFT_94729 [Melampsora larici-populina 98AG31]	d__Eukaryota 100;k__Fungi 100;p__Basidiomycota 100;c__Pucciniomycetes 100;o__Pucciniales 100;f__Melampsoraceae 100;g__Melampsora 100;s__Melampsora larici-populina 100;
mix_10405_2	0	0	0	0	0	0	--	--	gi|954604393|gb|KRZ81138.1| hypothetical protein T08_9462, partial [Trichinella sp. T8]	d__Eukaryota 100;k__Metazoa 100;p__Nematoda 100;c__Enoplea 100;o__Trichocephalida 100;f__Trichinellidae 100;g__Trichinella 100;s__Trichinella patagoniensis 40;
mix_10407_1	9.75	12.23	8.89	2.23	0	0	--	--	gi|578050015|emb|CDH14582.1| 5'-AMP-activated protein kinase subunit gamma [Zygosaccharomyces bailii ISA1307]	d__Eukaryota 100;k__Fungi 100;p__Ascomycota 100;c__Saccharomycetes 100;o__Saccharomycetales 100;f__Saccharomycetaceae 100;g__Zygosaccharomyces 100;s__Zygosaccharomyces bailii 100;
mix_10409_1	2.76	7.96	143.15	127.32	23.08	10.99	--	--	gi|821369886|gb|AKH40311.1| putative major core protein [Bloomfield virus]
mix_1040_1	0.19	0.33	1.27	2.83	0	0	--	K07359|0.0e+00|gnl|BL_ORD_ID|13053748|	gi|19075860|ref|NP_588360.1| serine/threonine protein kinase Ssp1 [Schizosaccharomyces pombe 972h-]<>gi|1711543|sp|P50526.1|SSP1_SCHPO RecName: Full=Serine/threonine-protein kinase ssp1<>gi|1041185|dbj|BAA08301.1| protein kinase [Schizosaccharomyces pombe]<>gi|4584701|emb|CAB40783.1| serine/threonine protein kinase Ssp1 [Schizosaccharomyces pombe]	d__Eukaryota 100;k__Fungi 100;p__Ascomycota 100;c__Schizosaccharomycetes 100;o__Schizosaccharomycetales 100;f__Schizosaccharomycetaceae 100;g__Schizosaccharomyces 100;s__Schizosaccharomyces pombe 100;
mix_10410_1	0	5.82	0	0	0	0	--	K02942|3.2e-25|gnl|BL_ORD_ID|13049981|	gi|19114795|ref|NP_593883.1| 60S acidic ribosomal protein P1 [Schizosaccharomyces pombe 972h-]<>gi|133054|sp|P17476.1|RLA1_SCHPO RecName: Full=60S acidic ribosomal protein P1-alpha 1; Short=A1<>gi|173464|gb|AAA35334.1| ribosomal protein A1 [Schizosaccharomyces pombe]<>gi|7708594|emb|CAB90142.1| 60S acidic ribosomal protein Rpp1-1 [Schizosaccharomyces pombe]	d__Eukaryota 100;k__Fungi 100;p__Ascomycota 100;c__Schizosaccharomycetes 100;o__Schizosaccharomycetales 100;f__Schizosaccharomycetaceae 100;g__Schizosaccharomyces 100;s__Schizosaccharomyces pombe 100;
mix_10411_1	0	0	5.85	2.45	0	0	--	K02943|7.0e-30|gnl|BL_ORD_ID|13050465|	gi|19115270|ref|NP_594358.1| 60S acidic ribosomal protein P2C [Schizosaccharomyces pombe 972h-]<>gi|74626643|sp|O14317.2|RLA6_SCHPO RecName: Full=60S acidic ribosomal protein P2-C<>gi|3059147|emb|CAA05696.1| ribosomal protein rpa6 [Schizosaccharomyces pombe]<>gi|6179665|emb|CAB59884.1| 60S acidic ribosomal protein P2C subunit [Schizosaccharomyces pombe]	d__Eukaryota 100;k__Fungi 100;p__Ascomycota 100;c__Schizosaccharomycetes 100;o__Schizosaccharomycetales 100;f__Schizosaccharomycetaceae 100;g__Schizosaccharomyces 100;s__Schizosaccharomyces pombe 100;
mix_10412_1	0	0	0	0	0	0	-	-	-	-
mix_10412_2	3.69	6.78	17.55	22.03	1.27	0	--	K02943|1.0e-28|gnl|BL_ORD_ID|13052674|	gi|19113305|ref|NP_596513.1| 60S acidic ribosomal protein P2A [Schizosaccharomyces pombe 972h-]<>gi|133064|sp|P08094.1|RLA2_SCHPO RecName: Full=60S acidic ribosomal protein P2-alpha; Short=A2; AltName: Full=L12EI; AltName: Full=L40C<>gi|5065|emb|CAA68528.1| unnamed protein product [Schizosaccharomyces pombe]<>gi|173466|gb|AAA35335.1| ribosomal protein A2 [Schizosaccharomyces pombe]<>gi|3810830|em…	d__Eukaryota 100;k__Fungi 100;p__Ascomycota 100;c__Schizosaccharomycetes 100;o__Schizosaccharomycetales 100;f__Schizosaccharomycetaceae 100;g__Schizosaccharomyces 100;s__Schizosaccharomyces pombe 100;
mix_10413_1	0	0	0	0	0	0	--	--	--	-
mix_10414_1	6.96	12.6	3.22	2.84	0	0	--	K14767|5.5e-115|gnl|BL_ORD_ID|14834651|	gi|578047586|emb|CDH17022.1| related to Something about silencing protein 10 [Zygosaccharomyces bailii ISA1307]	d__Eukaryota 100;k__Fungi 100;p__Ascomycota 100;c__Saccharomycetes 100;o__Saccharomycetales 100;f__Saccharomycetaceae 100;g__Zygosaccharomyces 100;s__Zygosaccharomyces bailii 100;
mix_10416_1	1.31	2.38	0	0.95	0	0	Molecular Function: anaphase-promoting complex binding (GO:0010997);; Biological Process: regulation of catalytic activity (GO:0050790);; Molecular Function: ubiquitin-protein ligase activator activity (GO:0097027);;	K12782|1.7e-40|gnl|BL_ORD_ID|14832148|	gi|523421576|emb|CDF87817.1| BN860_15148g1_1 [Zygosaccharomyces bailii CLIB 213]	d__Eukaryota 100;k__Fungi 100;p__Ascomycota 100;c__Saccharomycetes 100;o__Saccharomycetales 100;f__Saccharomycetaceae 100;g__Zygosaccharomyces 100;s__Zygosaccharomyces bailii 100;
mix_10416_2	8.35	3.37	1.56	6.16	0	0	Molecular Function: anaphase-promoting complex binding (GO:0010997);; Biological Process: regulation of catalytic activity (GO:0050790);; Molecular Function: ubiquitin-protein ligase activator activity (GO:0097027);;	K12782|4.5e-96|gnl|BL_ORD_ID|14832148|	gi|578046746|emb|CDH17878.1| related to Meiosis-specific APC/C activator protein AMA1 [Zygosaccharomyces bailii ISA1307]	d__Eukaryota 100;k__Fungi 100;p__Ascomycota 100;c__Saccharomycetes 100;o__Saccharomycetales 100;f__Saccharomycetaceae 100;g__Zygosaccharomyces 100;s__Zygosaccharomyces bailii 100;
mix_10417_1	0.28	1.5	0	0	0	0	--	--	gi|695112428|gb|KGK38972.1| hypothetical protein JL09_g1867 [Pichia kudriavzevii]	d__Eukaryota 100;k__Fungi 100;p__Ascomycota 100;c__Saccharomycetes 100;o__Saccharomycetales 100;f__Pichiaceae 100;g__Pichia 100;s__Pichia kudriavzevii 100;
mix_10418_1	28.42	31.28	11.04	4.31	0	0	--	--	gi|578052647|emb|CDH12255.1| related to Strong similarity to YPL277c and YPL278c, pseudogene [Zygosaccharomyces bailii ISA1307]	d__Eukaryota 100;k__Fungi 100;p__Ascomycota 100;c__Saccharomycetes 100;o__Saccharomycetales 100;f__Saccharomycetaceae 100;g__Zygosaccharomyces 100;s__Zygosaccharomyces bailii 100;
mix_10419_1	83.62	62.08	51.97	22.01	0	0	--	--	gi|578052647|emb|CDH12255.1| related to Strong similarity to YPL277c and YPL278c, pseudogene [Zygosaccharomyces bailii ISA1307]	d__Eukaryota 100;k__Fungi 100;p__Ascomycota 100;c__Saccharomycetes 100;o__Saccharomycetales 100;f__Saccharomycetaceae 100;g__Zygosaccharomyces 100;s__Zygosaccharomyces bailii 100;
mix_1041_1	0	0	0	0	0	0	-	-	-	-
mix_10421_1	26.49	18.49	21.79	10.85	0	0	--	K12821|3.7e-188|gnl|BL_ORD_ID|14833774|	gi|578052636|emb|CDH12244.1| related to Pre-mRNA-processing protein PRP40 [Zygosaccharomyces bailii ISA1307]	d__Eukaryota 100;k__Fungi 100;p__Ascomycota 100;c__Saccharomycetes 100;o__Saccharomycetales 100;f__Saccharomycetaceae 100;g__Zygosaccharomyces 100;s__Zygosaccharomyces bailii 100;
mix_10421_2	33.91	11.32	14.81	12.5	0	0	Cellular Component: endoplasmic reticulum membrane (GO:0005789);; Biological Process: signal peptide processing (GO:0006465);; Molecular Function: serine-type peptidase activity (GO:0008236);; Cellular Component: integral to membrane (GO:0016021);;	K13280|2.1e-53|gnl|BL_ORD_ID|14833775|	gi|523421737|emb|CDF87986.1| BN860_19020g1_1 [Zygosaccharomyces bailii CLIB 213]<>gi|578046571|emb|CDH18044.1| Signal peptidase complex catalytic subunit SEC11 [Zygosaccharomyces bailii ISA1307]<>gi|578052635|emb|CDH12243.1| Signal peptidase complex catalytic subunit SEC11 [Zygosaccharomyces bailii ISA1307]	d__Eukaryota 100;k__Fungi 100;p__Ascomycota 100;c__Saccharomycetes 100;o__Saccharomycetales 100;f__Saccharomycetaceae 100;g__Zygosaccharomyces 100;s__Zygosaccharomyces bailii 100;
mix_10422_1	36.12	33.96	10.41	13.58	0	0	Cellular Component: endoplasmic reticulum membrane (GO:0005789);; Biological Process: signal peptide processing (GO:0006465);; Molecular Function: serine-type peptidase activity (GO:0008236);; Cellular Component: integral to membrane (GO:0016021);;	K13280|1.4e-82|gnl|BL_ORD_ID|14833775|	gi|523421737|emb|CDF87986.1| BN860_19020g1_1 [Zygosaccharomyces bailii CLIB 213]<>gi|578046571|emb|CDH18044.1| Signal peptidase complex catalytic subunit SEC11 [Zygosaccharomyces bailii ISA1307]<>gi|578052635|emb|CDH12243.1| Signal peptidase complex catalytic subunit SEC11 [Zygosaccharomyces bailii ISA1307]	d__Eukaryota 100;k__Fungi 100;p__Ascomycota 100;c__Saccharomycetes 100;o__Saccharomycetales 100;f__Saccharomycetaceae 100;g__Zygosaccharomyces 100;s__Zygosaccharomyces bailii 100;
mix_10424_1	6.35	19.21	3.55	3.88	0	0	-	-	-	-
mix_10426_1	0	0	0	0	0	0	-	-	-	-
mix_10429_1	7.86	3.88	2.42	0.53	0	0	--	--	gi|578055297|emb|CDH09391.1| uncharacterized protein ZBAI_01175 [Zygosaccharomyces bailii ISA1307]	d__Eukaryota 100;k__Fungi 100;p__Ascomycota 100;c__Saccharomycetes 100;o__Saccharomycetales 100;f__Saccharomycetaceae 100;g__Zygosaccharomyces 100;s__Zygosaccharomyces bailii 100;
mix_1042_1	0	0.37	0	0.94	0	0	--	K14810|1.4e-302|gnl|BL_ORD_ID|13053917|	gi|19076031|ref|NP_588531.1| ATP-dependent RNA helicase Dbp9 (predicted) [Schizosaccharomyces pombe 972h-]<>gi|74676034|sp|O60080.1|DBP9_SCHPO RecName: Full=ATP-dependent RNA helicase dbp9<>gi|3184061|emb|CAA19304.1| ATP-dependent RNA helicase Dbp9 (predicted) [Schizosaccharomyces pombe]	d__Eukaryota 100;k__Fungi 100;p__Ascomycota 100;c__Schizosaccharomycetes 100;o__Schizosaccharomycetales 100;f__Schizosaccharomycetaceae 100;g__Schizosaccharomyces 100;s__Schizosaccharomyces pombe 100;
mix_10431_1	29.93	21.35	7.18	3.92	0	0	Cellular Component: integral to membrane (GO:0016021);;	--	gi|523421258|emb|CDF87484.1| BN860_07404g1_1 [Zygosaccharomyces bailii CLIB 213]	d__Eukaryota 100;k__Fungi 100;p__Ascomycota 100;c__Saccharomycetes 100;o__Saccharomycetales 100;f__Saccharomycetaceae 100;g__Zygosaccharomyces 100;s__Zygosaccharomyces bailii 100;
mix_10433_10	0.59	19.12	221.57	279.63	223.7	248.64	Molecular Function: transferase activity, transferring phosphorus-containing groups (GO:0016772);;	K00981|1.1e-70|gnl|BL_ORD_ID|6926533|	gi|927268149|ref|WP_053795527.1| phosphatidate cytidylyltransferase [Lactobacillus kunkeei]<>gi|927064759|gb|KOY69622.1| Phosphatidate cytidylyltransferase [Lactobacillus kunkeei]	d__Bacteria 100;p__Firmicutes 100;c__Bacilli 100;o__Lactobacillales 100;f__Lactobacillaceae 100;g__Lactobacillus 100;s__Lactobacillus kunkeei 75;
mix_10433_11	0.93	10.04	166.53	251.5	277.99	306.52	Molecular Function: metalloendopeptidase activity (GO:0004222);; Cellular Component: plasma membrane (GO:0005886);; Biological Process: proteolysis (GO:0006508);; Cellular Component: integral to membrane (GO:0016021);; Molecular Function: metal ion binding (GO:0046872);;	K11749|1.1e-147|gnl|BL_ORD_ID|6941150|	gi|949541189|ref|WP_056978269.1| RIP metalloprotease RseP [Lactobacillus senioris]	d__Bacteria 100;p__Firmicutes 100;c__Bacilli 100;o__Lactobacillales 100;f__Lactobacillaceae 100;g__Lactobacillus 100;s__Lactobacillus rapi 50;
mix_10433_12	1.94	42.86	449.09	651.81	894.92	854.23	Molecular Function: aminoacyl-tRNA editing activity (GO:0002161);; Molecular Function: proline-tRNA ligase activity (GO:0004827);; Molecular Function: ATP binding (GO:0005524);; Cellular Component: cytoplasm (GO:0005737);; Biological Process: prolyl-tRNA aminoacylation (GO:0006433);; Biological Process: regulation of translational fidelity (GO:0006450);;	K01881|8.7e-209|gnl|BL_ORD_ID|6941151|	gi|951354816|ref|WP_057731897.1| proline--tRNA ligase [Lactobacillus hammesii]<>gi|948774886|gb|KRL97647.1| prolyl-tRNA synthetase [Lactobacillus hammesii DSM 16381]	d__Bacteria 100;p__Firmicutes 100;c__Bacilli 100;o__Lactobacillales 100;f__Lactobacillaceae 100;g__Lactobacillus 100;s__Lactobacillus hammesii 17;
mix_10433_13	3.47	39.3	806.21	1260.98	1141.18	1119.61	Molecular Function: catalytic activity (GO:0003824);;	K03763|1.5e-25|gnl|BL_ORD_ID|6935867|	gi|949499774|ref|WP_056941786.1| DNA polymerase III subunit alpha [Lactobacillus kimchicus]<>gi|948617406|gb|KRK49443.1| DNA polymerase III PolC [Lactobacillus kimchicus JCM 15530]	d__Bacteria 100;p__Firmicutes 100;c__Bacilli 100;o__Lactobacillales 100;f__Lactobacillaceae 100;g__Lactobacillus 100;s__Lactobacillus kimchicus 100;
mix_10433_14	0	15.21	229.68	326.1	366.73	402.03	Biological Process: ribosome biogenesis (GO:0042254);;	K09748|2.8e-40|gnl|BL_ORD_ID|7408623|	gi|949527756|ref|WP_056966799.1| ribosome maturation factor RimP [Lactobacillus ozensis]<>gi|948850246|gb|KRM67813.1| hypothetical protein FD06_GL000533 [Lactobacillus ozensis DSM 23829 = JCM 17196]	d__Bacteria 100;p__Firmicutes 100;c__Bacilli 100;o__Lactobacillales 100;f__Lactobacillaceae 100;g__Lactobacillus 100;s__Lactobacillus ozensis 100;
mix_10433_15	1.31	14.81	249.2	373.26	318.2	358.37	Molecular Function: sequence-specific DNA binding transcription factor activity (GO:0003700);; Molecular Function: translation elongation factor activity (GO:0003746);; Cellular Component: cytoplasm (GO:0005737);; Biological Process: translational elongation (GO:0006414);; Biological Process: transcription antitermination (GO:0031564);;	K02600|5.2e-131|gnl|BL_ORD_ID|6941154|	gi|752296326|ref|WP_041152354.1| transcription termination/antitermination protein NusA [Lactobacillus kunkeei]<>gi|751664411|gb|KIM19235.1| transcription elongation factor NusA [Lactobacillus kunkeei]	d__Bacteria 100;p__Firmicutes 100;c__Bacilli 100;o__Lactobacillales 100;f__Lactobacillaceae 100;g__Lactobacillus 100;s__Lactobacillus kunkeei 100;
mix_10433_16	5.57	51.32	1063.56	1195.67	1342.34	1700.16	--	K07742|1.6e-25|gnl|BL_ORD_ID|6941155|	gi|949527760|ref|WP_056966803.1| DNA-binding protein [Lactobacillus ozensis]<>gi|948850248|gb|KRM67815.1| hypothetical protein FD06_GL000535 [Lactobacillus ozensis DSM 23829 = JCM 17196]	d__Bacteria 100;p__Firmicutes 100;c__Bacilli 100;o__Lactobacillales 100;f__Lactobacillaceae 100;g__Lactobacillus 100;s__Lactobacillus ozensis 100;
mix_10433_17	0	14.5	535.71	789.4	713.13	698.08	--	--	gi|928925207|ref|WP_053950144.1| hypothetical protein [Lactobacillus apinorum]<>gi|927064080|gb|KOY68958.1| Ribosomal protein L7Ae [Lactobacillus apinorum]	d__Bacteria 100;p__Firmicutes 100;c__Bacilli 100;o__Lactobacillales 100;f__Lactobacillaceae 100;g__Lactobacillus 100;s__Lactobacillus apinorum 100;
mix_10433_18	4.23	41.87	627.63	978.98	1098.79	1110.41	Molecular Function: translation initiation factor activity (GO:0003743);; Molecular Function: GTPase activity (GO:0003924);; Molecular Function: GTP binding (GO:0005525);; Cellular Component: cytoplasm (GO:0005737);; Biological Process: translational initiation (GO:0006413);;	K02519|2.0e-224|gnl|BL_ORD_ID|7429691|	gi|938153418|ref|WP_054608226.1| translation initiation factor IF-2 [Lactobacillus kunkeei]<>gi|937536522|gb|KPN82182.1| Translation initiation factor IF-2 [Lactobacillus kunkeei]	d__Bacteria 100;p__Firmicutes 100;c__Bacilli 100;o__Lactobacillales 100;f__Lactobacillaceae 100;g__Lactobacillus 100;s__Lactobacillus kunkeei 93;
mix_10433_19	0	42.85	365.86	505.81	982.5	1164.7	Cellular Component: cytoplasm (GO:0005737);; Biological Process: rRNA processing (GO:0006364);;	K02834|1.5e-33|gnl|BL_ORD_ID|7429690|	gi|496458397|ref|WP_009167242.1| ribosome-binding factor A [Lactobacillus florum]<>gi|408520123|gb|EKK20217.1| Ribosome-binding factor A [Lactobacillus florum 2F]<>gi|570253174|gb|ETO40902.1| Ribosome-binding factor A [Lactobacillus florum 8D]<>gi|948875389|gb|KRM91399.1| ribosome-binding factor A [Lactobacillus florum DSM 22689 = JCM 16035]	d__Bacteria 100;p__Firmicutes 100;c__Bacilli 100;o__Lactobacillales 100;f__Lactobacillaceae 100;g__Lactobacillus 100;s__Lactobacillus florum 100;
mix_10433_2	0	3.42	39.53	50.79	92.61	100.01	Molecular Function: transferase activity (GO:0016740);;	--	gi|928925222|ref|WP_053950159.1| methyltransferase [Lactobacillus apinorum]<>gi|927064096|gb|KOY68974.1| Methyltransferase [Lactobacillus apinorum]	d__Bacteria 100;p__Firmicutes 100;c__Bacilli 100;o__Lactobacillales 100;f__Lactobacillaceae 100;g__Lactobacillus 100;s__Lactobacillus apinorum 100;
mix_10433_20	0.48	0.86	37.49	50.01	69.89	95.2	Biological Process: pseudouridine synthesis (GO:0001522);; Biological Process: tRNA processing (GO:0008033);; Molecular Function: isomerase activity (GO:0016853);;	K03177|3.3e-82|gnl|BL_ORD_ID|7381732|	gi|949527766|ref|WP_056966809.1| tRNA pseudouridine(55) synthase [Lactobacillus ozensis]<>gi|948850252|gb|KRM67819.1| tRNA pseudouridine synthase B [Lactobacillus ozensis DSM 23829 = JCM 17196]	d__Bacteria 100;p__Firmicutes 100;c__Bacilli 100;o__Lactobacillales 100;f__Lactobacillaceae 100;g__Lactobacillus 100;s__Lactobacillus ozensis 100;
mix_10433_21	0	1.83	36.17	61.18	107.7	125.84	Molecular Function: nucleotide binding (GO:0000166);; Biological Process: coenzyme biosynthetic process (GO:0009108);; Biological Process: nucleotide biosynthetic process (GO:0009165);; Molecular Function: kinase activity (GO:0016301);; Molecular Function: nucleotidyltransferase activity (GO:0016779);; Biological Process: flavin-containing compound biosynthetic process (GO:0042727);;	K11753|1.3e-83|gnl|BL_ORD_ID|7429688|	gi|927264432|ref|WP_053791829.1| bifunctional riboflavin kinase/FMN adenylyltransferase [Lactobacillus kunkeei]<>gi|927074628|gb|KOY76323.1| Riboflavin biosynthesis protein RibF [Lactobacillus kunkeei]	d__Bacteria 100;p__Firmicutes 100;c__Bacilli 100;o__Lactobacillales 100;f__Lactobacillaceae 100;g__Lactobacillus 100;s__Lactobacillus kunkeei 100;
mix_10433_22	4.78	104.44	1152.04	1479.37	3578.79	3459.82	Molecular Function: DNA binding (GO:0003677);; Biological Process: negative regulation of transcription, DNA-dependent (GO:0045892);;	K03705|7.3e-118|gnl|BL_ORD_ID|6943744|	gi|948850254|gb|KRM67821.1| heat-inducible transcription repressor [Lactobacillus ozensis DSM 23829 = JCM 17196]	d__Bacteria 100;p__Firmicutes 100;c__Bacilli 100;o__Lactobacillales 100;f__Lactobacillaceae 100;g__Lactobacillus 100;s__Lactobacillus similis 50;
mix_10433_23	3.62	93.46	1545.74	1991.58	7898.83	9124.66	Molecular Function: protein binding (GO:0005515);;	K03687|4.9e-42|gnl|BL_ORD_ID|6941162|	gi|498309455|ref|WP_010623611.1| nucleotide exchange factor GrpE [Lactobacillus versmoldensis]<>gi|948743584|gb|KRL68441.1| heat shock protein GrpE [Lactobacillus versmoldensis DSM 14857 = KCTC 3814]	d__Bacteria 100;p__Firmicutes 100;c__Bacilli 100;o__Lactobacillales 100;f__Lactobacillaceae 100;g__Lactobacillus 100;s__Lactobacillus versmoldensis 100;
mix_10433_24	11.16	163.98	1672.86	2514.2	7542.33	8412.53	Molecular Function: ATP binding (GO:0005524);; Biological Process: protein folding (GO:0006457);; Molecular Function: unfolded protein binding (GO:0051082);;	K04043|1.4e-247|gnl|BL_ORD_ID|7145264|	gi|938769134|ref|WP_054656944.1| molecular chaperone DnaK [Lactobacillus ozensis]<>gi|948850256|gb|KRM67823.1| chaperone DnaK [Lactobacillus ozensis DSM 23829 = JCM 17196]	d__Bacteria 100;p__Firmicutes 100;c__Bacilli 100;o__Lactobacillales 100;f__Lactobacillaceae 100;g__Lactobacillus 100;s__Lactobacillus ozensis 100;
mix_10433_25	3.76	37.04	435.01	711.22	1145.78	1281.85	Molecular Function: protein binding (GO:0005515);; Biological Process: cellular process (GO:0009987);; Molecular Function: metal ion binding (GO:0046872);;	K03686|1.8e-125|gnl|BL_ORD_ID|6941164|	gi|927269299|ref|WP_053796668.1| molecular chaperone DnaJ [Lactobacillus kunkeei]<>gi|927077497|gb|KOY79140.1| Chaperone protein DnaJ [Lactobacillus kunkeei]	d__Bacteria 100;p__Firmicutes 100;c__Bacilli 100;o__Lactobacillales 100;f__Lactobacillaceae 100;g__Lactobacillus 100;s__Lactobacillus kunkeei 90;
mix_10433_26	0.4	16.89	159.72	301.21	583	566.33	Molecular Function: translation elongation factor activity (GO:0003746);; Molecular Function: GTPase activity (GO:0003924);; Molecular Function: GTP binding (GO:0005525);; Cellular Component: plasma membrane (GO:0005886);; Biological Process: translational elongation (GO:0006414);; Molecular Function: ribosome binding (GO:0043022);; Biological Process: positive regulation of translation (GO:00457…	K03596|3.6e-245|gnl|BL_ORD_ID|6941165|	gi|949547489|ref|WP_056983609.1| elongation factor 4 [Lactobacillus farraginis]<>gi|948787953|gb|KRM09983.1| GTP-binding protein LepA [Lactobacillus farraginis DSM 18382 = JCM 14108]	d__Bacteria 50;p__Firmicutes 50;c__Bacilli 50;o__Lactobacillales 50;f__Lactobacillaceae 50;g__Lactobacillus 50;s__Lactobacillus farraginis 50;
mix_10433_27	2.85	14.63	238.53	404.03	519.2	485.53	-	-	-	-
mix_10433_28	0.62	24.99	253.44	355.29	338.1	326.7	--	--	gi|949527776|ref|WP_056966819.1| CDP-glycerol:glycerophosphate glycerophosphotransferase [Lactobacillus ozensis]<>gi|948850260|gb|KRM67827.1| glycosyl glycerophosphate transferase [Lactobacillus ozensis DSM 23829 = JCM 17196]	d__Bacteria 100;p__Firmicutes 100;c__Bacilli 100;o__Lactobacillales 100;f__Lactobacillaceae 100;g__Lactobacillus 100;s__Lactobacillus ozensis 100;
mix_10433_29	1.23	23.63	282.11	397.7	462.31	393.56	--	--	gi|949527776|ref|WP_056966819.1| CDP-glycerol:glycerophosphate glycerophosphotransferase [Lactobacillus ozensis]<>gi|948850260|gb|KRM67827.1| glycosyl glycerophosphate transferase [Lactobacillus ozensis DSM 23829 = JCM 17196]	d__Bacteria 100;p__Firmicutes 100;c__Bacilli 100;o__Lactobacillales 100;f__Lactobacillaceae 100;g__Lactobacillus 100;s__Lactobacillus ozensis 100;
mix_10433_3	25.66	640.45	5739.99	8806.36	11092.5	9406.72	Molecular Function: oxidoreductase activity, acting on the CH-OH group of donors, NAD or NADP as acceptor (GO:0016616);; Molecular Function: NAD binding (GO:0051287);; Biological Process: oxidation-reduction process (GO:0055114);;	K03778|2.9e-127|gnl|BL_ORD_ID|6926524|	gi|949527739|ref|WP_056966782.1| lactate dehydrogenase [Lactobacillus ozensis]<>gi|948850235|gb|KRM67802.1| D-lactate dehydrogenase [Lactobacillus ozensis DSM 23829 = JCM 17196]	d__Bacteria 100;p__Firmicutes 100;c__Bacilli 100;o__Lactobacillales 100;f__Lactobacillaceae 100;g__Lactobacillus 100;s__Lactobacillus diolivorans 50;
mix_10433_4	15.01	640.07	4057.31	5248.62	7250.45	6468.95	Molecular Function: structural constituent of ribosome (GO:0003735);; Biological Process: translation (GO:0006412);; Cellular Component: small ribosomal subunit (GO:0015935);;	K02967|2.7e-101|gnl|BL_ORD_ID|6926527|	gi|737181071|ref|WP_035167007.1| 30S ribosomal protein S2 [Lactobacillus curieae]<>gi|723275116|gb|KHD02198.1| 30S ribosomal protein S2 [Lactobacillus curieae]	d__Bacteria 100;p__Firmicutes 100;c__Bacilli 100;o__Lactobacillales 100;f__Lactobacillaceae 100;g__Lactobacillus 100;s__Lactobacillus buchneri 25;
mix_10433_5	7.7	335.53	2443.29	3493.4	2558.59	2610.06	--	K02357|2.4e-71|gnl|BL_ORD_ID|7418292|	gi|951511813|ref|WP_057877361.1| elongation factor Ts [Lactobacillus homohiochii]<>gi|948925577|gb|KRN39642.1| Elongation factor Ts [Lactobacillus homohiochii]	d__Bacteria 100;p__Firmicutes 100;c__Bacilli 100;o__Lactobacillales 100;f__Lactobacillaceae 100;g__Lactobacillus 100;s__Lactobacillus fructivorans 67;
mix_10433_6	1.35	22.09	499.92	760.08	1120.57	1029.71	Molecular Function: ATP binding (GO:0005524);; Cellular Component: cytoplasm (GO:0005737);; Molecular Function: UMP kinase activity (GO:0033862);; Biological Process: 'de novo' CTP biosynthetic process (GO:0044210);; Biological Process: nucleotide phosphorylation (GO:0046939);;	K09903|2.6e-82|gnl|BL_ORD_ID|7395922|	gi|736515830|ref|WP_034531692.1| UMP kinase [Lactobacillus kunkeei]<>gi|632815227|gb|KDB01360.1| uridylate kinase PyrH [Lactobacillus kunkeei EFB6]<>gi|673165128|gb|KFJ15050.1| uridylate kinase [Lactobacillus kunkeei]<>gi|927064763|gb|KOY69626.1| Uridylate kinase [Lactobacillus kunkeei]<>gi|927069622|gb|KOY71370.1| Uridylate kinase [Lactobacillus kunkeei]<>gi|927071399|gb|KOY73123.1| Uridylate ki…	d__Bacteria 100;p__Firmicutes 100;c__Bacilli 100;o__Lactobacillales 100;f__Lactobacillaceae 100;g__Lactobacillus 100;s__Lactobacillus kunkeei 60;
mix_10433_7	0	9.14	213.51	319.88	323.37	317.4	Cellular Component: cytoplasm (GO:0005737);; Biological Process: translational termination (GO:0006415);;	K02838|5.3e-54|gnl|BL_ORD_ID|7429701|	gi|935636697|ref|WP_054483536.1| ribosome recycling factor [Lactobacillus kunkeei]<>gi|927072829|gb|KOY74538.1| Ribosome-recycling factor [Lactobacillus kunkeei]	d__Bacteria 100;p__Firmicutes 100;c__Bacilli 100;o__Lactobacillales 100;f__Lactobacillaceae 100;g__Lactobacillus 100;s__Lactobacillus kunkeei 100;
mix_10433_8	0	0	198.5	305.36	268.93	302.45	--	--	gi|938151848|ref|WP_054606667.1| hypothetical protein [Lactobacillus kunkeei]<>gi|937534110|gb|KPN79804.1| Uncharacterized protein RZ56_04730 [Lactobacillus kunkeei]	d__Bacteria 100;p__Firmicutes 100;c__Bacilli 100;o__Lactobacillales 100;f__Lactobacillaceae 100;g__Lactobacillus 100;s__Lactobacillus kunkeei 100;
mix_10433_9	0	15.08	246.86	354.13	351.11	404.53	Molecular Function: magnesium ion binding (GO:0000287);; Molecular Function: prenyltransferase activity (GO:0004659);;	K00806|6.7e-89|gnl|BL_ORD_ID|6943758|	gi|951354821|ref|WP_057731902.1| isoprenyl transferase [Lactobacillus hammesii]<>gi|948774889|gb|KRL97650.1| undecaprenyl pyrophosphate synthase [Lactobacillus hammesii DSM 16381]	d__Bacteria 100;p__Firmicutes 100;c__Bacilli 100;o__Lactobacillales 100;f__Lactobacillaceae 100;g__Lactobacillus 100;s__Lactobacillus hammesii 33;
mix_10434_2	0	0	0	0	0	0	-	-	-	-
mix_10434_3	3.28	0	8.31	2.43	0	0	--	K15193|1.5e-36|gnl|BL_ORD_ID|14831989|	gi|578050044|emb|CDH14611.1| related to Protein SPT2 [Zygosaccharomyces bailii ISA1307]	d__Eukaryota 100;k__Fungi 100;p__Ascomycota 100;c__Saccharomycetes 100;o__Saccharomycetales 100;f__Saccharomycetaceae 100;g__Zygosaccharomyces 100;s__Zygosaccharomyces bailii 100;
mix_10435_1	10.74	6.48	5.07	2.68	0	0	Molecular Function: damaged DNA binding (GO:0003684);; Cellular Component: nucleus (GO:0005634);; Biological Process: nucleotide-excision repair (GO:0006289);;	K10838|2.9e-66|gnl|BL_ORD_ID|14831990|	gi|523422246|emb|CDF88509.1| BN860_11892g1_1 [Zygosaccharomyces bailii CLIB 213]<>gi|578050045|emb|CDH14612.1| related to DNA repair protein RAD4 [Zygosaccharomyces bailii ISA1307]	d__Eukaryota 100;k__Fungi 100;p__Ascomycota 100;c__Saccharomycetes 100;o__Saccharomycetales 100;f__Saccharomycetaceae 100;g__Zygosaccharomyces 100;s__Zygosaccharomyces bailii 100;
mix_10438_1	1.33	0	0	0.5	0	0	Molecular Function: damaged DNA binding (GO:0003684);; Cellular Component: nucleus (GO:0005634);; Biological Process: nucleotide-excision repair (GO:0006289);;	K10838|4.0e-54|gnl|BL_ORD_ID|14831990|	gi|523422246|emb|CDF88509.1| BN860_11892g1_1 [Zygosaccharomyces bailii CLIB 213]<>gi|578050045|emb|CDH14612.1| related to DNA repair protein RAD4 [Zygosaccharomyces bailii ISA1307]	d__Eukaryota 100;k__Fungi 100;p__Ascomycota 100;c__Saccharomycetes 100;o__Saccharomycetales 100;f__Saccharomycetaceae 100;g__Zygosaccharomyces 100;s__Zygosaccharomyces bailii 100;
mix_1043_1	0	0	0	0	0	0	-	-	-	-
mix_1043_2	0	0	0	0	0	0	-	-	-	-
mix_1043_3	0	0	6.33	2.61	0	0	Molecular Function: citrate (Si)-synthase activity (GO:0004108);; Cellular Component: mitochondrion (GO:0005739);; Biological Process: tricarboxylic acid cycle (GO:0006099);; Biological Process: citrate metabolic process (GO:0006101);;	K01647|2.6e-190|gnl|BL_ORD_ID|376648|	gi|745754204|ref|XP_002173155.2| citrate synthase Cit1 [Schizosaccharomyces japonicus yFS275]<>gi|530774571|gb|EEB06862.2| citrate synthase Cit1 [Schizosaccharomyces japonicus yFS275]	d__Eukaryota 100;k__Fungi 100;p__Ascomycota 100;c__Schizosaccharomycetes 100;o__Schizosaccharomycetales 100;f__Schizosaccharomycetaceae 100;g__Schizosaccharomyces 100;s__Schizosaccharomyces japonicus 100;
mix_1043_4	0	0	0	0	0	0	-	-	-	-
mix_10442_1	0	0	0	0	0	0	--	--	gi|523422214|emb|CDF88476.1| BN860_11144g1_1 [Zygosaccharomyces bailii CLIB 213]	d__Eukaryota 100;k__Fungi 100;p__Ascomycota 100;c__Saccharomycetes 100;o__Saccharomycetales 100;f__Saccharomycetaceae 100;g__Zygosaccharomyces 100;s__Zygosaccharomyces bailii 100;
mix_10442_2	1.16	0	11.69	5.09	0	0	-	-	-	-
mix_10445_1	63.13	63.84	29.84	18.02	0	0	--	--	gi|523423145|emb|CDF89440.1| ZYBA0S04-04368g1_1 [Zygosaccharomyces bailii CLIB 213]<>gi|578056168|emb|CDH08403.1| related to N-terminal acetyltransferase 2 [Zygosaccharomyces bailii ISA1307]	d__Eukaryota 100;k__Fungi 100;p__Ascomycota 100;c__Saccharomycetes 100;o__Saccharomycetales 100;f__Saccharomycetaceae 100;g__Zygosaccharomyces 100;s__Zygosaccharomyces bailii 100;
mix_10446_1	26.43	27.37	15.34	8.42	0	0	--	--	gi|523423145|emb|CDF89440.1| ZYBA0S04-04368g1_1 [Zygosaccharomyces bailii CLIB 213]<>gi|578056168|emb|CDH08403.1| related to N-terminal acetyltransferase 2 [Zygosaccharomyces bailii ISA1307]	d__Eukaryota 100;k__Fungi 100;p__Ascomycota 100;c__Saccharomycetes 100;o__Saccharomycetales 100;f__Saccharomycetaceae 100;g__Zygosaccharomyces 100;s__Zygosaccharomyces bailii 100;
mix_10448_1	12.25	6.81	16.86	6.38	0	0	Cellular Component: condensin complex (GO:0000796);; Molecular Function: ATP binding (GO:0005524);; Cellular Component: nucleus (GO:0005634);; Biological Process: mitotic chromosome condensation (GO:0007076);;	K06674|5.1e-201|gnl|BL_ORD_ID|14833655|	gi|578055621|emb|CDH09058.1| probable Structural maintenance of chromosomes protein 2 [Zygosaccharomyces bailii ISA1307]	d__Eukaryota 100;k__Fungi 100;p__Ascomycota 100;c__Saccharomycetes 100;o__Saccharomycetales 100;f__Saccharomycetaceae 100;g__Zygosaccharomyces 100;s__Zygosaccharomyces bailii 100;
mix_10449_1	7.13	5.38	3.08	3.48	0	0	Cellular Component: condensin complex (GO:0000796);; Molecular Function: ATP binding (GO:0005524);; Cellular Component: nucleus (GO:0005634);; Biological Process: mitotic chromosome condensation (GO:0007076);;	K06674|5.9e-144|gnl|BL_ORD_ID|14833655|	gi|578055621|emb|CDH09058.1| probable Structural maintenance of chromosomes protein 2 [Zygosaccharomyces bailii ISA1307]	d__Eukaryota 100;k__Fungi 100;p__Ascomycota 100;c__Saccharomycetes 100;o__Saccharomycetales 100;f__Saccharomycetaceae 100;g__Zygosaccharomyces 100;s__Zygosaccharomyces bailii 100;
mix_1044_1	0	3.48	32.62	81.83	280.3	288.5	--	--	gi|948665432|gb|KRK95108.1| hypothetical protein FD25_GL001645 [Lactobacillus acidifarinae DSM 19394]	d__Bacteria 100;p__Firmicutes 100;c__Bacilli 100;o__Lactobacillales 100;f__Lactobacillaceae 100;g__Lactobacillus 100;s__Lactobacillus acidifarinae 100;
mix_10450_1	25	3.77	0	0	0	0	Cellular Component: mitochondrion (GO:0005739);; Cellular Component: Noc1p-Noc2p complex (GO:0030690);; Cellular Component: Noc2p-Noc3p complex (GO:0030691);; Biological Process: ribosomal large subunit biogenesis (GO:0042273);;	K14833|2.9e-115|gnl|BL_ORD_ID|8859880|	gi|365986769|ref|XP_003670216.1| hypothetical protein NDAI_0E01570 [Naumovozyma dairenensis CBS 421]<>gi|343768986|emb|CCD24973.1| hypothetical protein NDAI_0E01570 [Naumovozyma dairenensis CBS 421]	d__Eukaryota 100;k__Fungi 100;p__Ascomycota 100;c__Saccharomycetes 100;o__Saccharomycetales 100;f__Saccharomycetaceae 100;g__Naumovozyma 100;s__Naumovozyma dairenensis 100;
mix_10451_1	8.12	15.31	8.14	2.94	0	0	--	--	gi|578050580|emb|CDH14068.1| uncharacterized protein ZBAI_05854 [Zygosaccharomyces bailii ISA1307]	d__Eukaryota 100;k__Fungi 100;p__Ascomycota 100;c__Saccharomycetes 100;o__Saccharomycetales 100;f__Saccharomycetaceae 100;g__Zygosaccharomyces 100;s__Zygosaccharomyces bailii 100;
mix_10452_1	10.4	11.14	8.91	4.37	0	0	--	--	gi|578050580|emb|CDH14068.1| uncharacterized protein ZBAI_05854 [Zygosaccharomyces bailii ISA1307]	d__Eukaryota 100;k__Fungi 100;p__Ascomycota 100;c__Saccharomycetes 100;o__Saccharomycetales 100;f__Saccharomycetaceae 100;g__Zygosaccharomyces 100;s__Zygosaccharomyces bailii 100;
mix_10455_1	21.64	1.86	0	0	0	0	Biological Process: ribosomal large subunit assembly (GO:0000027);; Cellular Component: nucleolus (GO:0005730);; Cellular Component: Noc1p-Noc2p complex (GO:0030690);;	K14832|1.8e-125|gnl|BL_ORD_ID|13700337|	gi|367015464|ref|XP_003682231.1| hypothetical protein TDEL_0F02090 [Torulaspora delbrueckii]<>gi|359749893|emb|CCE93020.1| hypothetical protein TDEL_0F02090 [Torulaspora delbrueckii]	d__Eukaryota 100;k__Fungi 100;p__Ascomycota 100;c__Saccharomycetes 100;o__Saccharomycetales 100;f__Saccharomycetaceae 100;g__Torulaspora 100;s__Torulaspora delbrueckii 100;
mix_10456_1	14.08	18.08	6.34	2.52	0	0	--	K10773|1.2e-163|gnl|BL_ORD_ID|14833221|	gi|578049620|emb|CDH15064.1| related to DNA base excision repair N-glycosylase 2 [Zygosaccharomyces bailii ISA1307]	d__Eukaryota 100;k__Fungi 100;p__Ascomycota 100;c__Saccharomycetes 100;o__Saccharomycetales 100;f__Saccharomycetaceae 100;g__Zygosaccharomyces 100;s__Zygosaccharomyces bailii 100;
mix_10456_2	21.04	0	0	0	0	0	--	K03456|5.4e-29|gnl|BL_ORD_ID|14833220|	gi|578054106|emb|CDH10662.1| probable protein phosphatase PP2A regulatory subunit A [Zygosaccharomyces bailii ISA1307]	d__Eukaryota 100;k__Fungi 100;p__Ascomycota 100;c__Saccharomycetes 100;o__Saccharomycetales 100;f__Saccharomycetaceae 100;g__Zygosaccharomyces 100;s__Zygosaccharomyces bailii 100;
mix_10458_1	7.04	10.04	9.5	1.96	0	0	--	K10773|3.2e-164|gnl|BL_ORD_ID|14833221|	gi|578049620|emb|CDH15064.1| related to DNA base excision repair N-glycosylase 2 [Zygosaccharomyces bailii ISA1307]	d__Eukaryota 100;k__Fungi 100;p__Ascomycota 100;c__Saccharomycetes 100;o__Saccharomycetales 100;f__Saccharomycetaceae 100;g__Zygosaccharomyces 100;s__Zygosaccharomyces bailii 100;
mix_1045_2	1.44	27.36	92.6	240.38	615.99	596.27	-	-	-	-
mix_10460_1	9	0	3.48	4.21	0	0	--	--	gi|523424104|emb|CDF90439.1| ZYBA0S07-01002g1_1 [Zygosaccharomyces bailii CLIB 213]<>gi|578053907|emb|CDH10798.1| related to N-acetyltransferase SLI1 [Zygosaccharomyces bailii ISA1307]	d__Eukaryota 100;k__Fungi 100;p__Ascomycota 100;c__Saccharomycetes 100;o__Saccharomycetales 100;f__Saccharomycetaceae 100;g__Zygosaccharomyces 100;s__Zygosaccharomyces bailii 100;
mix_10461_1	17.19	12.13	5.53	2.65	0	0	--	--	gi|523424104|emb|CDF90439.1| ZYBA0S07-01002g1_1 [Zygosaccharomyces bailii CLIB 213]<>gi|578053907|emb|CDH10798.1| related to N-acetyltransferase SLI1 [Zygosaccharomyces bailii ISA1307]	d__Eukaryota 100;k__Fungi 100;p__Ascomycota 100;c__Saccharomycetes 100;o__Saccharomycetales 100;f__Saccharomycetaceae 100;g__Zygosaccharomyces 100;s__Zygosaccharomyces bailii 100;
mix_10462_1	2.12	9.61	3.55	0.78	0	0	--	--	gi|578052623|emb|CDH12231.1| related to UBX domain-containing protein 4 [Zygosaccharomyces bailii ISA1307]	d__Eukaryota 100;k__Fungi 100;p__Ascomycota 100;c__Saccharomycetes 100;o__Saccharomycetales 100;f__Saccharomycetaceae 100;g__Zygosaccharomyces 100;s__Zygosaccharomyces bailii 100;
mix_10463_1	0	0	0	0	0	0	--	K06867|7.8e-20|gnl|BL_ORD_ID|14833785|	gi|578052624|emb|CDH12232.1| related to Target of rapamycin complex 2 subunit AVO2 [Zygosaccharomyces bailii ISA1307]	d__Eukaryota 100;k__Fungi 100;p__Ascomycota 100;c__Saccharomycetes 100;o__Saccharomycetales 100;f__Saccharomycetaceae 100;g__Zygosaccharomyces 100;s__Zygosaccharomyces bailii 100;
mix_10463_3	0	0	301.26	0	0	0	--	--	gi|523421725|emb|CDF87974.1| BN860_18756g1_1 [Zygosaccharomyces bailii CLIB 213]<>gi|578052622|emb|CDH12230.1| related to Protein SOV1, mitochondrial [Zygosaccharomyces bailii ISA1307]	d__Eukaryota 100;k__Fungi 100;p__Ascomycota 100;c__Saccharomycetes 100;o__Saccharomycetales 100;f__Saccharomycetaceae 100;g__Zygosaccharomyces 100;s__Zygosaccharomyces bailii 100;
mix_10464_1	18.85	25.54	10.76	5.48	0	0	--	--	gi|578052623|emb|CDH12231.1| related to UBX domain-containing protein 4 [Zygosaccharomyces bailii ISA1307]	d__Eukaryota 100;k__Fungi 100;p__Ascomycota 100;c__Saccharomycetes 100;o__Saccharomycetales 100;f__Saccharomycetaceae 100;g__Zygosaccharomyces 100;s__Zygosaccharomyces bailii 100;
mix_10467_1	18.08	18.78	8.62	3.75	0	0	Cellular Component: cytoplasm (GO:0005737);; Molecular Function: hydrolase activity, acting on ester bonds (GO:0016788);; Biological Process: D-amino acid catabolic process (GO:0019478);;	K07560|3.7e-67|gnl|BL_ORD_ID|14832625|	gi|523423033|emb|CDF89323.1| ZYBA0S04-01486g1_1 [Zygosaccharomyces bailii CLIB 213]	d__Eukaryota 100;k__Fungi 100;p__Ascomycota 100;c__Saccharomycetes 100;o__Saccharomycetales 100;f__Saccharomycetaceae 100;g__Zygosaccharomyces 100;s__Zygosaccharomyces bailii 100;
mix_10468_1	0	0	1.52	4	0	0	Biological Process: RNA metabolic process (GO:0016070);; Molecular Function: transferase activity (GO:0016740);;	--	gi|607064642|ref|YP_009022070.1| polyprotein [Sclerotinia sclerotiorum endornavirus 2]<>gi|597960651|gb|AHN50398.1| polyprotein [Sclerotinia sclerotiorum endornavirus 2]	f__Endornaviridae 100;g__Endornavirus 100;s__Sclerotinia sclerotiorum endornavirus-1 67;
mix_10469_1	11.33	13.71	9.55	6.96	0	0	Biological Process: double-strand break repair via homologous recombination (GO:0000724);; Cellular Component: Smc5-Smc6 complex (GO:0030915);; Biological Process: resolution of recombination intermediates (GO:0071139);;	--	gi|523425010|emb|CDF91371.1| ZYBA0S11-01354g1_1 [Zygosaccharomyces bailii CLIB 213]	d__Eukaryota 100;k__Fungi 100;p__Ascomycota 100;c__Saccharomycetes 100;o__Saccharomycetales 100;f__Saccharomycetaceae 100;g__Zygosaccharomyces 100;s__Zygosaccharomyces bailii 100;
mix_10469_2	0	0	0	0	0	0	--	--	gi|578047410|emb|CDH17199.1| related to Intracellular protein transport protein USO1 [Zygosaccharomyces bailii ISA1307]	d__Eukaryota 100;k__Fungi 100;p__Ascomycota 100;c__Saccharomycetes 100;o__Saccharomycetales 100;f__Saccharomycetaceae 100;g__Zygosaccharomyces 100;s__Zygosaccharomyces bailii 100;
mix_10470_2	0	0	0	0	0	0	--	--	--	-
mix_10471_1	9.63	3.52	3.16	2.72	0	0	Cellular Component: Golgi membrane (GO:0000139);; Biological Process: intracellular protein transport (GO:0006886);; Molecular Function: protein transporter activity (GO:0008565);; Biological Process: vesicle fusion with Golgi apparatus (GO:0048280);;	K20361|1.7e-09|gnl|BL_ORD_ID|7438053|	gi|578047410|emb|CDH17199.1| related to Intracellular protein transport protein USO1 [Zygosaccharomyces bailii ISA1307]	d__Eukaryota 100;k__Fungi 100;p__Ascomycota 100;c__Saccharomycetes 100;o__Saccharomycetales 100;f__Saccharomycetaceae 100;g__Zygosaccharomyces 100;s__Zygosaccharomyces bailii 100;
mix_10472_1	3.82	3.46	4.89	3.6	0	0	Biological Process: double-strand break repair via homologous recombination (GO:0000724);; Cellular Component: Smc5-Smc6 complex (GO:0030915);; Biological Process: resolution of recombination intermediates (GO:0071139);;	--	gi|578047411|emb|CDH17200.1| probable Structural maintenance of chromosomes protein 6 [Zygosaccharomyces bailii ISA1307]	d__Eukaryota 100;k__Fungi 100;p__Ascomycota 100;c__Saccharomycetes 100;o__Saccharomycetales 100;f__Saccharomycetaceae 100;g__Zygosaccharomyces 100;s__Zygosaccharomyces bailii 100;
mix_10473_2	0	0	16.38	14.06	38.58	60.12	--	K07491|1.4e-40|gnl|BL_ORD_ID|12992247|	gi|984937672|ref|WP_060779377.1| transposase [Aerococcus viridans]<>gi|984727861|gb|AMC01419.1| transposase [Aerococcus viridans]	d__Bacteria 100;p__Firmicutes 100;c__Bacilli 100;o__Lactobacillales 80;f__Aerococcaceae 80;g__Aerococcus 80;s__Aerococcus viridans 80;
mix_10473_3	0	0	0	0	28.3	14.56	-	-	-	-
mix_10473_4	0	0	11.9	11.35	38.41	50.83	-	-	-	-
mix_10473_5	0.3	4.92	102.07	142.77	894.04	919.73	Molecular Function: nucleotide binding (GO:0000166);; Biological Process: purine nucleotide biosynthetic process (GO:0006164);; Molecular Function: ligase activity (GO:0016874);; Molecular Function: metal ion binding (GO:0046872);;	K01939|6.9e-158|gnl|BL_ORD_ID|6926073|	gi|949526839|ref|WP_056965882.1| adenylosuccinate synthase [Lactobacillus ozensis]<>gi|948851413|gb|KRM68910.1| adenylosuccinate synthetase (imp--aspartate ligase) (adss) (ampsase) [Lactobacillus ozensis DSM 23829 = JCM 17196]	d__Bacteria 100;p__Firmicutes 100;c__Bacilli 100;o__Lactobacillales 100;f__Lactobacillaceae 100;g__Lactobacillus 100;s__Lactobacillus ozensis 100;
mix_10473_6	0	4.37	102.07	194.19	634.32	657.28	Molecular Function: N6-(1,2-dicarboxyethyl)AMP AMP-lyase (fumarate-forming) activity (GO:0004018);; Biological Process: 'de novo' IMP biosynthetic process (GO:0006189);; Biological Process: 'de novo' AMP biosynthetic process (GO:0044208);; Molecular Function: (S)-2-(5-amino-1-(5-phospho-D-ribosyl)imidazole-4-carboxamido)succinate AMP-lyase (fumarate-forming) activity (GO:0070626);;	K01756|4.7e-183|gnl|BL_ORD_ID|6926074|	gi|938968864|ref|WP_054747325.1| adenylosuccinate lyase [Lactobacillus rapi]	d__Bacteria 100;p__Firmicutes 100;c__Bacilli 100;o__Lactobacillales 100;f__Lactobacillaceae 100;g__Lactobacillus 100;s__Lactobacillus brevis 18;s__Lactobacillus brevis subsp. gravesensis 9;
mix_10473_7	3.08	18.65	253.82	317.52	879.56	917.22	Biological Process: nucleoside metabolic process (GO:0009116);; Molecular Function: transferase activity, transferring glycosyl groups (GO:0016757);;	K00760|1.3e-49|gnl|BL_ORD_ID|7429344|	gi|951453251|ref|WP_057825489.1| hypoxanthine phosphoribosyltransferase [Lactobacillus sunkii]<>gi|948658011|gb|KRK88142.1| hypoxanthine phosphoribosyltransferase [Lactobacillus sunkii DSM 19904]	d__Bacteria 100;p__Firmicutes 100;c__Bacilli 100;o__Lactobacillales 100;f__Lactobacillaceae 100;g__Lactobacillus 100;s__Lactobacillus sunkii 100;
mix_10473_8	1.56	95.92	529	754.78	415.69	324.71	Cellular Component: membrane (GO:0016020);;	--	gi|938150197|ref|WP_054605057.1| MFS transporter [Lactobacillus kunkeei]<>gi|937535784|gb|KPN81449.1| Permease of the major facilitator superfamily [Lactobacillus kunkeei]	d__Bacteria 100;p__Firmicutes 100;c__Bacilli 100;o__Lactobacillales 100;f__Lactobacillaceae 100;g__Lactobacillus 100;s__Lactobacillus kunkeei 100;
mix_10474_1	0	3.17	61.95	88.53	331.75	414.76	Molecular Function: thymidine kinase activity (GO:0004797);; Molecular Function: ATP binding (GO:0005524);; Cellular Component: cytoplasm (GO:0005737);; Molecular Function: zinc ion binding (GO:0008270);; Biological Process: deoxyribonucleoside monophosphate biosynthetic process (GO:0009157);; Biological Process: phosphorylation (GO:0016310);; Biological Process: DNA biosynthetic process (GO:0071…	K00857|8.5e-74|gnl|BL_ORD_ID|6926409|	gi|938992734|ref|WP_054769341.1| MULTISPECIES: thymidine kinase [Lactobacillus]	d__Bacteria 100;p__Firmicutes 100;c__Bacilli 100;o__Lactobacillales 100;f__Lactobacillaceae 100;g__Lactobacillus 100;s__Lactobacillus buchneri 38;
mix_10474_2	0	0	0	0	1.92	0	--	--	gi|517829169|ref|WP_018999377.1| hypothetical protein [Megamonas rupellensis]	d__Bacteria 100;p__Firmicutes 100;c__Negativicutes 100;o__Selenomonadales 100;f__Veillonellaceae 100;g__Megamonas 100;s__Megamonas funiformis 50;
mix_10475_1	0	4.62	13.91	19.18	94.02	82.82	--	--	gi|517829169|ref|WP_018999377.1| hypothetical protein [Megamonas rupellensis]	d__Bacteria 100;p__Firmicutes 100;c__Negativicutes 100;o__Selenomonadales 100;f__Veillonellaceae 100;g__Megamonas 100;s__Megamonas funiformis 50;
mix_10476_1	1.47	3.71	55.27	96.39	107.99	99.14	Molecular Function: hydrolase activity (GO:0016787);;	--	gi|948852110|gb|KRM69582.1| aminopeptidase [Lactobacillus ozensis DSM 23829 = JCM 17196]	d__Bacteria 100;p__Firmicutes 100;c__Bacilli 100;o__Lactobacillales 100;f__Lactobacillaceae 100;g__Lactobacillus 100;s__Lactobacillus namurensis 29;
mix_10476_2	0	15.21	106.8	155.44	167.31	177.56	Molecular Function: hydrolase activity (GO:0016787);; Molecular Function: metal ion binding (GO:0046872);;	K01462|2.5e-53|gnl|BL_ORD_ID|6940845|	gi|1041533452|ref|WP_065203879.1| peptide deformylase [Lactobacillus parabuchneri]<>gi|1041003783|gb|OBU96415.1| peptide deformylase [Lactobacillus parabuchneri]	d__Bacteria 100;p__Firmicutes 100;c__Bacilli 100;o__Lactobacillales 100;f__Lactobacillaceae 100;g__Lactobacillus 100;s__Lactobacillus parabuchneri 60;
mix_10476_3	0	9.43	343.15	534.69	519.45	431.15	-	-	-	-
mix_10476_4	0.63	71.74	598.27	829.97	1366.4	1444.41	-	-	-	-
mix_10476_5	1	76.07	688.47	976.9	1133.97	1418.68	-	-	-	-
mix_10476_6	0	6.94	82.98	131.47	100.99	116.43	-	-	-	-
mix_10476_7	0	0	0	0	0	0	-	-	-	-
mix_10477_1	0	17.54	166.84	263.26	439.3	429.54	--	K07496|4.2e-83|gnl|BL_ORD_ID|7095429|	gi|737194671|ref|WP_035180295.1| transposase [Lactobacillus farraginis]<>gi|588485690|dbj|GAF37165.1| mobile element protein [Lactobacillus farraginis DSM 18382 = JCM 14108]	d__Bacteria 100;p__Firmicutes 100;c__Bacilli 100;o__Lactobacillales 100;f__Lactobacillaceae 100;g__Lactobacillus 100;s__Lactobacillus farraginis 67;
mix_10477_2	0	3.57	18.51	38.24	74.43	85.39	-	-	-	-
mix_10477_3	0	0	0	0	0	0	Molecular Function: DNA binding (GO:0003677);; Biological Process: chromosome condensation (GO:0030261);;	K03530|1.1e-12|gnl|BL_ORD_ID|7428700|	gi|951425373|ref|WP_057798573.1| DNA-binding protein [Lactobacillus kalixensis]<>gi|948767034|gb|KRL90162.1| DNA-binding protein HU [Lactobacillus kalixensis DSM 16043]	d__Bacteria 100;p__Firmicutes 100;c__Bacilli 100;o__Lactobacillales 100;f__Lactobacillaceae 100;g__Lactobacillus 100;s__Lactobacillus salivarius 67;
mix_10478_1	4.67	71.84	752.42	1197.33	1549.59	1875.92	--	K06346|3.6e-48|gnl|BL_ORD_ID|6936973|	gi|928925706|ref|WP_053950643.1| hypothetical protein [Lactobacillus apinorum]<>gi|927063082|gb|KOY67987.1| R3H domain protein [Lactobacillus apinorum]	d__Bacteria 100;p__Firmicutes 100;c__Bacilli 100;o__Lactobacillales 100;f__Lactobacillaceae 100;g__Lactobacillus 100;s__Lactobacillus apinorum 100;
mix_10478_2	2.98	43.99	348.47	498.79	570.9	872.79	Molecular Function: GTPase activity (GO:0003924);; Molecular Function: GTP binding (GO:0005525);; Cellular Component: cytoplasm (GO:0005737);; Biological Process: tRNA modification (GO:0006400);; Molecular Function: metal ion binding (GO:0046872);;	K03650|2.8e-181|gnl|BL_ORD_ID|6942415|	gi|949546103|ref|WP_056982407.1| tRNA modification GTPase TrmE [Lactobacillus rapi]<>gi|948688046|gb|KRL16720.1| tRNA modification GTPase TrmE [Lactobacillus rapi DSM 19907 = JCM 15042]	d__Bacteria 100;p__Firmicutes 100;c__Bacilli 100;o__Lactobacillales 100;f__Lactobacillaceae 100;g__Lactobacillus 100;s__Lactobacillus kunkeei 88;
mix_10478_3	2.21	24.64	365.5	521.25	486.89	808.11	Biological Process: tRNA wobble uridine modification (GO:0002098);; Cellular Component: cytoplasm (GO:0005737);; Molecular Function: oxidoreductase activity (GO:0016491);; Molecular Function: flavin adenine dinucleotide binding (GO:0050660);; Biological Process: oxidation-reduction process (GO:0055114);;	K03495|2.1e-259|gnl|BL_ORD_ID|6944668|	gi|949526616|ref|WP_056965659.1| tRNA uridine(34) 5-carboxymethylaminomethyl synthesis enzyme MnmG [Lactobacillus ozensis]<>gi|948852107|gb|KRM69579.1| glucose-inhibited division protein A [Lactobacillus ozensis DSM 23829 = JCM 17196]	d__Bacteria 100;p__Firmicutes 100;c__Bacilli 100;o__Lactobacillales 100;f__Lactobacillaceae 100;g__Lactobacillus 100;s__Lactobacillus ozensis 100;
mix_10478_4	0	22.76	296.3	449.48	478.24	484.02	Molecular Function: peptidase activity (GO:0008233);; Cellular Component: membrane (GO:0016020);;	K03100|3.6e-61|gnl|BL_ORD_ID|6927887|	gi|949526617|ref|WP_056965660.1| signal peptidase I [Lactobacillus ozensis]<>gi|948852108|gb|KRM69580.1| signal peptidase I [Lactobacillus ozensis DSM 23829 = JCM 17196]	d__Bacteria 100;p__Firmicutes 100;c__Bacilli 100;o__Lactobacillales 100;f__Lactobacillaceae 100;g__Lactobacillus 100;s__Lactobacillus kisonensis 33;
mix_10478_5	10.55	77.34	848	1147.45	1084.64	1125.72	-	-	-	-
mix_10478_6	1.95	60.6	526.96	758.53	632.87	608.1	--	--	gi|497707309|ref|WP_010021493.1| glutamate/gamma-aminobutyrate family transporter YjeM [Lactobacillus fructivorans]	d__Bacteria 100;p__Firmicutes 100;c__Bacilli 100;o__Lactobacillales 100;f__Lactobacillaceae 100;g__Lactobacillus 100;s__Lactobacillus fructivorans 67;
mix_10478_7	0	16.67	196.71	310.11	545.99	617.89	--	--	gi|949526618|ref|WP_056965661.1| aminopeptidase [Lactobacillus ozensis]<>gi|948852109|gb|KRM69581.1| aminopeptidase E [Lactobacillus ozensis DSM 23829 = JCM 17196]	d__Bacteria 100;p__Firmicutes 100;c__Bacilli 100;o__Lactobacillales 100;f__Lactobacillaceae 100;g__Lactobacillus 100;s__Lactobacillus ozensis 100;
mix_10478_8	1.19	16.65	218.04	407.62	488.78	537.13	Molecular Function: peptidase activity, acting on L-amino acid peptides (GO:0070011);;	--	gi|948852110|gb|KRM69582.1| aminopeptidase [Lactobacillus ozensis DSM 23829 = JCM 17196]	d__Bacteria 100;p__Firmicutes 100;c__Bacilli 100;o__Lactobacillales 100;f__Lactobacillaceae 100;g__Lactobacillus 100;s__Lactobacillus ozensis 100;
mix_1047_1	4.6	1.3	0	0.98	0	0	Molecular Function: oxidoreductase activity (GO:0016491);; Biological Process: oxidation-reduction process (GO:0055114);;	K19245|7.3e-141|gnl|BL_ORD_ID|13701155|	gi|523425532|emb|CDF91915.1| ZYBA0S15-01486g1_1 [Zygosaccharomyces bailii CLIB 213]<>gi|578050792|emb|CDH13857.1| related to JLP1-DnaJ-Like Protein 1 [Zygosaccharomyces bailii ISA1307]	d__Eukaryota 100;k__Fungi 100;p__Ascomycota 100;c__Saccharomycetes 100;o__Saccharomycetales 100;f__Saccharomycetaceae 100;g__Zygosaccharomyces 100;s__Zygosaccharomyces bailii 100;
mix_10480_1	0	7.05	6.02	9.92	2.01	0.49	--	--	gi|949527881|ref|WP_056966924.1| hypothetical protein, partial [Lactobacillus ozensis]	d__Bacteria 100;p__Firmicutes 100;c__Bacilli 100;o__Lactobacillales 100;f__Lactobacillaceae 100;g__Lactobacillus 100;s__Lactobacillus ozensis 100;
mix_10481_2	0	5.41	59.44	91.06	143.48	154.11	--	--	gi|948872951|gb|KRM89038.1| hydrolase, alpha beta domain protein [Lactobacillus vini DSM 20605]	d__Bacteria 100;p__Firmicutes 100;c__Bacilli 100;o__Lactobacillales 100;f__Lactobacillaceae 100;g__Lactobacillus 100;s__Lactobacillus vini 100;
mix_10482_2	0	0	1.74	8.05	11.99	8.72	--	--	gi|517829169|ref|WP_018999377.1| hypothetical protein [Megamonas rupellensis]	d__Bacteria 100;p__Firmicutes 100;c__Negativicutes 100;o__Selenomonadales 100;f__Veillonellaceae 100;g__Megamonas 100;s__Megamonas funiformis 50;
mix_10482_3	0	0.8	3.02	5.33	48.41	46.7	--	--	gi|856992808|ref|WP_048344903.1| lipase [Lactobacillus mucosae]	d__Bacteria 100;p__Firmicutes 100;c__Bacilli 100;o__Lactobacillales 100;f__Lactobacillaceae 100;g__Lactobacillus 83;s__Lactobacillus mucosae 83;
mix_10483_2	0.81	64.37	725.92	1580.71	3648.41	2432.02	Molecular Function: nucleotide binding (GO:0000166);; Biological Process: pyrimidine-containing compound salvage (GO:0008655);; Molecular Function: transferase activity, transferring glycosyl groups (GO:0016757);; Biological Process: nucleobase-containing small molecule metabolic process (GO:0055086);;	K00761|1.3e-64|gnl|BL_ORD_ID|6935363|	gi|938151552|ref|WP_054606371.1| uracil phosphoribosyltransferase [Lactobacillus kunkeei]<>gi|937534379|gb|KPN80069.1| Uracil phosphoribosyltransferase [Lactobacillus kunkeei]	d__Bacteria 100;p__Firmicutes 100;c__Bacilli 100;o__Lactobacillales 100;f__Lactobacillaceae 100;g__Lactobacillus 100;s__Lactobacillus kunkeei 80;
mix_10483_3	0	35.29	39.37	131.85	505.79	659.09	-	-	-	-
mix_10483_4	7.44	69.15	408.51	824.51	1362.94	1646.02	Molecular Function: IMP dehydrogenase activity (GO:0003938);; Biological Process: purine nucleotide biosynthetic process (GO:0006164);; Biological Process: oxidation-reduction process (GO:0055114);;	K00088|5.1e-157|gnl|BL_ORD_ID|6944425|	gi|928924702|ref|WP_053949639.1| guanosine monophosphate reductase [Lactobacillus apinorum]<>gi|927064879|gb|KOY69740.1| Inosine-5'-monophosphate dehydrogenase [Lactobacillus apinorum]	d__Bacteria 100;p__Firmicutes 100;c__Bacilli 100;o__Lactobacillales 100;f__Lactobacillaceae 100;g__Lactobacillus 100;s__Lactobacillus kunkeei 94;
mix_10483_5	2.2	59.69	453.73	881.32	1495.8	1850.46	Molecular Function: GMP synthase (glutamine-hydrolyzing) activity (GO:0003922);; Molecular Function: ATP binding (GO:0005524);; Biological Process: GMP biosynthetic process (GO:0006177);; Biological Process: glutamine metabolic process (GO:0006541);; Molecular Function: pyrophosphatase activity (GO:0016462);; Molecular Function: transferase activity (GO:0016740);;	K01951|2.7e-217|gnl|BL_ORD_ID|7047737|	gi|489746752|ref|WP_003650766.1| MULTISPECIES: GMP synthetase [Lactobacillus]<>gi|122274096|sp|Q046I2.1|GUAA_LACGA RecName: Full=GMP synthase [glutamine-hydrolyzing]; AltName: Full=GMP synthetase; AltName: Full=Glutamine amidotransferase<>gi|116094488|gb|ABJ59640.1| GMP synthase (glutamine-hydrolyzing) [Lactobacillus gasseri ATCC 33323 = JCM 1131]<>gi|238834567|gb|EEQ26799.1| GMP synthase (glutam…	d__Bacteria 100;p__Firmicutes 100;c__Bacilli 100;o__Lactobacillales 100;f__Lactobacillaceae 100;g__Lactobacillus 100;s__Lactobacillus gasseri 44;
mix_10484_1	0	5.74	45.91	73.52	149.96	148.71	--	K07496|1.1e-63|gnl|BL_ORD_ID|7413492|	gi|737194671|ref|WP_035180295.1| transposase [Lactobacillus farraginis]<>gi|588485690|dbj|GAF37165.1| mobile element protein [Lactobacillus farraginis DSM 18382 = JCM 14108]	d__Bacteria 100;p__Firmicutes 100;c__Bacilli 100;o__Lactobacillales 100;f__Lactobacillaceae 100;g__Lactobacillus 100;s__Lactobacillus farraginis 100;
mix_10484_2	0.41	5.95	38.23	79.81	143.49	148.77	--	--	gi|948605048|gb|KRK37596.1| pyruvate oxidase [Lactobacillus amylotrophicus DSM 20534]<>gi|948824223|gb|KRM43572.1| pyruvate oxidase [Lactobacillus amylophilus DSM 20533 = JCM 1125]	d__Bacteria 100;p__Firmicutes 100;c__Bacilli 100;o__Lactobacillales 100;f__Lactobacillaceae 100;g__Lactobacillus 100;s__Lactobacillus curvatus 22;
mix_10485_1	0	1.71	44.55	79.35	155.54	194.38	--	--	gi|951453489|ref|WP_057825727.1| transferase [Lactobacillus concavus]<>gi|948785780|gb|KRM08063.1| acetyltransferase [Lactobacillus concavus DSM 17758]	d__Bacteria 100;p__Firmicutes 100;c__Clostridia 75;o__Clostridiales 75;f__Lachnospiraceae 25;g__Roseburia 25;s__Roseburia sp. CAG:303 25;
mix_10485_2	4.59	197.45	2248.29	4167.46	10886.1	8574.12	--	K02424|1.1e-52|gnl|BL_ORD_ID|7417855|	gi|938150229|ref|WP_054605089.1| amino acid ABC transporter substrate-binding protein [Lactobacillus kunkeei]<>gi|937535831|gb|KPN81496.1| L-cystine ABC superfamily ATP binding cassette transporter, binding protein [Lactobacillus kunkeei]	d__Bacteria 100;p__Firmicutes 100;c__Bacilli 100;o__Lactobacillales 100;f__Lactobacillaceae 100;g__Lactobacillus 100;s__Lactobacillus kunkeei 100;
mix_10485_3	0	0	4.56	12.68	57.16	32.44	--	--	gi|951429932|ref|WP_057802927.1| hypothetical protein [Lactobacillus acidifarinae]<>gi|948665251|gb|KRK94947.1| hypothetical protein FD25_GL002132 [Lactobacillus acidifarinae DSM 19394]	d__Bacteria 100;p__Firmicutes 100;c__Bacilli 100;o__Lactobacillales 100;f__Lactobacillaceae 100;g__Lactobacillus 100;s__Lactobacillus acidifarinae 50;
mix_10485_4	0	26.48	316.94	597.31	2739.71	1969.56	--	K12410|6.1e-71|gnl|BL_ORD_ID|7429308|	gi|746077539|ref|WP_039144993.1| NAD-dependent protein deacylase [Lactobacillus fructivorans]<>gi|743381862|gb|KID41061.1| NAD-dependent protein deacetylase of SIR2 family [Lactobacillus fructivorans]	d__Bacteria 100;p__Firmicutes 100;c__Bacilli 100;o__Lactobacillales 100;f__Lactobacillaceae 100;g__Lactobacillus 100;s__Lactobacillus fructivorans 40;
mix_10485_5	14.06	933.35	11893.1	22772.8	36020.6	29386	--	K03530|1.3e-21|gnl|BL_ORD_ID|13899185|	gi|1012048422|gb|KYO67370.1| DNA-binding protein HU [Thermovenabulum gondwanense]	d__Bacteria 100;p__Firmicutes 100;c__Clostridia 100;o__Clostridiales 50;f__Lachnospiraceae 50;g__Butyrivibrio 50;s__Butyrivibrio sp. MC2013 50;
mix_10486_1	0	3.8	53.4	54.25	165.7	295.55	--	K07052|5.2e-27|gnl|BL_ORD_ID|6926804|	gi|497707525|ref|WP_010021709.1| MULTISPECIES: abortive infection protein [Lactobacillus]<>gi|948626709|gb|KRK58468.1| abortive infection protein [Lactobacillus fructivorans KCTC 3543 = DSM 20203]<>gi|948898343|gb|KRN13309.1| abortive infection protein [Lactobacillus fructivorans]<>gi|948925639|gb|KRN39701.1| abortive infection protein [Lactobacillus homohiochii]<>gi|948928376|gb|KRN42312.1| abor…	d__Bacteria 100;p__Firmicutes 100;c__Bacilli 100;o__Lactobacillales 100;f__Lactobacillaceae 100;g__Lactobacillus 100;s__Lactobacillus fructivorans 50;
mix_10486_2	2.62	26.04	204.86	283.05	402.08	687.83	--	--	gi|856993646|ref|WP_048345626.1| transcriptional regulator [Lactobacillus mucosae]	d__Bacteria 100;p__Firmicutes 100;c__Bacilli 100;o__Lactobacillales 100;f__Lactobacillaceae 100;g__Lactobacillus 100;s__Lactobacillus mucosae 100;
mix_10486_3	0	40.03	426.08	591.54	755.23	756	Molecular Function: UDP-glucose 4-epimerase activity (GO:0003978);; Biological Process: galactose metabolic process (GO:0006012);; Molecular Function: coenzyme binding (GO:0050662);;	K01784|1.0e-145|gnl|BL_ORD_ID|6941537|	gi|737474260|ref|WP_035454140.1| UDP-glucose 4-epimerase GalE [Lactobacillus composti]<>gi|588474801|dbj|GAF40741.1| UDP-glucose 4-epimerase [Lactobacillus composti DSM 18527 = JCM 14202]<>gi|948813315|gb|KRM33410.1| UDP-glucose 4-epimerase [Lactobacillus composti DSM 18527 = JCM 14202]	d__Bacteria 100;p__Firmicutes 100;c__Bacilli 100;o__Lactobacillales 100;f__Lactobacillaceae 100;g__Lactobacillus 100;s__Lactobacillus composti 100;
mix_10486_4	2.4	27.17	417.36	546.03	440.19	561.8	--	--	gi|927264694|ref|WP_053792091.1| hypothetical protein [Lactobacillus kunkeei]<>gi|927074159|gb|KOY75857.1| Capsular polysaccharide biosynthesis protein [Lactobacillus kunkeei]	d__Bacteria 100;p__Firmicutes 100;c__Bacilli 100;o__Lactobacillales 100;f__Lactobacillaceae 100;g__Lactobacillus 100;s__Lactobacillus kunkeei 100;
mix_10486_5	0	17.4	345.69	447.26	334.09	466.65	Molecular Function: kinase activity (GO:0016301);; Biological Process: phosphorylation (GO:0016310);; Biological Process: primary metabolic process (GO:0044238);; Biological Process: cellular macromolecule metabolic process (GO:0044260);;	--	gi|398403255|gb|EJN56513.1| Tyrosine-protein kinase YwqD [Lactobacillus coryniformis subsp. coryniformis CECT 5711]	d__Bacteria 100;p__Firmicutes 100;c__Bacilli 100;o__Lactobacillales 100;f__Lactobacillaceae 100;g__Lactobacillus 90;s__Lactobacillus coryniformis 40;s__Lactobacillus coryniformis subsp. coryniformis 10;
mix_10487_1	0.64	9.8	68.81	141.96	202.16	228.62	--	K07496|7.7e-74|gnl|BL_ORD_ID|7090052|	gi|737194671|ref|WP_035180295.1| transposase [Lactobacillus farraginis]<>gi|588485690|dbj|GAF37165.1| mobile element protein [Lactobacillus farraginis DSM 18382 = JCM 14108]	d__Bacteria 100;p__Firmicutes 100;c__Bacilli 100;o__Lactobacillales 100;f__Lactobacillaceae 100;g__Lactobacillus 100;s__Lactobacillus farraginis 100;
mix_10487_2	0	3.22	54.91	84.24	134.21	164.22	--	--	gi|928924680|ref|WP_053949617.1| hypothetical protein [Lactobacillus apinorum]<>gi|927064860|gb|KOY69721.1| hypothetical protein RZ74_02200 [Lactobacillus apinorum]	d__Bacteria 100;p__Firmicutes 100;c__Bacilli 100;o__Lactobacillales 100;f__Lactobacillaceae 100;g__Lactobacillus 100;s__Lactobacillus apinorum 100;
mix_10487_3	0	18.6	118.52	174.65	414.62	354.67	-	-	-	-
mix_10487_4	1.15	35.53	424.07	787.94	626.88	659.24	--	--	gi|948877900|gb|KRM93856.1| hypothetical protein FC56_GL000576 [Lactobacillus senioris DSM 24302 = JCM 17472]	d__Bacteria 100;p__Firmicutes 100;c__Bacilli 100;o__Lactobacillales 100;f__Lactobacillaceae 100;g__Lactobacillus 100;s__Lactobacillus senioris 100;
mix_10487_5	0	904.32	11290.8	14456.1	28444.1	28720.8	--	--	--	-
mix_10487_6	0	0	0	0	0	0	-	-	-	-
mix_10487_7	2.83	14.5	94.09	197.41	492.33	557.94	Molecular Function: branched-chain-amino-acid transaminase activity (GO:0004084);; Biological Process: cellular amino acid biosynthetic process (GO:0008652);; Biological Process: branched chain family amino acid biosynthetic process (GO:0009082);;	K00826|8.8e-91|gnl|BL_ORD_ID|7375546|	gi|489650767|ref|WP_003555171.1| MULTISPECIES: branched chain amino acid aminotransferase [Lactobacillus]<>gi|227084600|gb|EEI19912.1| branched-chain-amino-acid transaminase [Lactobacillus buchneri ATCC 11577]<>gi|227191108|gb|EEI71175.1| branched-chain-amino-acid transaminase [Lactobacillus brevis subsp. gravesensis ATCC 27305]	d__Bacteria 100;p__Firmicutes 100;c__Bacilli 100;o__Lactobacillales 100;f__Lactobacillaceae 100;g__Lactobacillus 100;s__Lactobacillus farraginis 33;
mix_10487_8	0	320.56	86.71	188.08	793.78	931.58	-	-	-	-
mix_10488_2	0	64.82	530.26	850.91	1176.73	1021.63	--	K03530|1.7e-21|gnl|BL_ORD_ID|7429633|	gi|951430737|ref|WP_057803732.1| DNA-binding protein [Pediococcus stilesii]<>gi|948981589|gb|KRN93434.1| nucleoid protein Hbs [Pediococcus stilesii]	d__Bacteria 100;p__Firmicutes 100;c__Bacilli 100;o__Lactobacillales 100;f__Lactobacillaceae 100;g__Pediococcus 100;s__Pediococcus pentosaceus 50;
mix_10489_1	0	16.96	139.6	465.21	655.05	702.61	Biological Process: pyrimidine nucleotide biosynthetic process (GO:0006221);; Molecular Function: carboxy-lyase activity (GO:0016831);;	K01591|9.7e-61|gnl|BL_ORD_ID|6936885|	gi|938930959|ref|WP_054712786.1| orotidine 5'-phosphate decarboxylase [Lactobacillus paracollinoides]<>gi|948754112|gb|KRL78219.1| orotidine-5-phosphate decarboxylase [Lactobacillus paracollinoides DSM 15502 = JCM 11969]	d__Bacteria 100;p__Firmicutes 100;c__Bacilli 100;o__Lactobacillales 100;f__Lactobacillaceae 100;g__Lactobacillus 100;s__Lactobacillus collinoides 50;
mix_10489_2	0	7.37	97.61	392.54	178.86	251.6	Molecular Function: transferase activity (GO:0016740);; Biological Process: nucleobase-containing small molecule metabolic process (GO:0055086);;	K00762|3.2e-47|gnl|BL_ORD_ID|6936884|	gi|949526620|ref|WP_056965663.1| orotate phosphoribosyltransferase [Lactobacillus ozensis]	d__Bacteria 100;p__Firmicutes 100;c__Bacilli 100;o__Lactobacillales 100;f__Lactobacillaceae 100;g__Lactobacillus 100;s__Lactobacillus ozensis 100;
mix_10489_3	0	2.54	54.2	253.06	108.46	128.37	Biological Process: pyrimidine nucleotide biosynthetic process (GO:0006221);; Molecular Function: oxidoreductase activity (GO:0016491);;	K00226|1.7e-73|gnl|BL_ORD_ID|6925954|	gi|928924657|ref|WP_053949594.1| dihydroorotate oxidase [Lactobacillus apinorum]<>gi|927064837|gb|KOY69698.1| Dihydroorotate dehydrogenase A [Lactobacillus apinorum]	d__Bacteria 100;p__Firmicutes 100;c__Bacilli 100;o__Lactobacillales 100;f__Lactobacillaceae 50;g__Lactobacillus 50;s__Lactobacillus apinorum 50;
mix_10489_4	0.47	2.52	15.08	97.77	32.32	34.7	Biological Process: pyrimidine nucleotide biosynthetic process (GO:0006221);; Molecular Function: carboxyl- or carbamoyltransferase activity (GO:0016743);;	K00609|2.8e-92|gnl|BL_ORD_ID|7388437|	gi|949527374|ref|WP_056966417.1| aspartate carbamoyltransferase [Lactobacillus ozensis]<>gi|948850531|gb|KRM68085.1| aspartate carbamoyltransferase [Lactobacillus ozensis DSM 23829 = JCM 17196]	d__Bacteria 100;p__Firmicutes 100;c__Bacilli 100;o__Lactobacillales 100;f__Lactobacillaceae 100;g__Lactobacillus 100;s__Lactobacillus ozensis 100;
mix_10489_5	0	0	9.17	124.28	32.99	32.2	Biological Process: pyrimidine nucleotide biosynthetic process (GO:0006221);; Molecular Function: hydrolase activity, acting on carbon-nitrogen (but not peptide) bonds, in cyclic amides (GO:0016812);; Molecular Function: metal ion binding (GO:0046872);;	K01465|7.4e-133|gnl|BL_ORD_ID|14487173|	gi|938149682|ref|WP_054604542.1| dihydroorotase [Lactobacillus kunkeei]<>gi|937538168|gb|KPN83806.1| Dihydroorotase [Lactobacillus kunkeei]	d__Bacteria 100;p__Firmicutes 100;c__Bacilli 100;o__Lactobacillales 100;f__Lactobacillaceae 100;g__Lactobacillus 100;s__Lactobacillus kunkeei 88;
mix_10489_6	0.41	1.47	6.97	86.21	27.6	35.99	Biological Process: cellular amino acid metabolic process (GO:0006520);; Molecular Function: carboxyl- or carbamoyltransferase activity (GO:0016743);;	K00611|5.7e-107|gnl|BL_ORD_ID|6936597|	gi|736510179|ref|WP_034526220.1| ornithine carbamoyltransferase [Lactobacillus oryzae]	d__Bacteria 100;p__Firmicutes 100;c__Bacilli 100;o__Lactobacillales 100;f__Lactobacillaceae 100;g__Lactobacillus 100;s__Lactobacillus malefermentans 40;
mix_10489_7	0.53	2.89	5.94	59.16	17.42	17.98	Biological Process: amino acid transport (GO:0006865);; Cellular Component: membrane (GO:0016020);;	K03758|6.5e-125|gnl|BL_ORD_ID|6926034|	gi|949541710|ref|WP_056978790.1| arginine-ornithine antiporter [Lactobacillus senioris]<>gi|948877344|gb|KRM93306.1| APC family amino acid-polyamine-organocation transporter [Lactobacillus senioris DSM 24302 = JCM 17472]	d__Bacteria 100;p__Firmicutes 100;c__Bacilli 100;o__Lactobacillales 100;f__Lactobacillaceae 100;g__Lactobacillus 100;s__Lactobacillus senioris 100;
mix_10489_8	1.6	1.74	35.71	154.98	91.72	99.53	Biological Process: arginine catabolic process (GO:0006527);; Molecular Function: hydrolase activity (GO:0016787);;	K01478|3.0e-150|gnl|BL_ORD_ID|6926030|	gi|949546523|ref|WP_056982827.1| MULTISPECIES: arginine deiminase [Lactobacillus]<>gi|948734028|gb|KRL59433.1| arginine deiminase [Lactobacillus parakefiri DSM 10551]<>gi|948831313|gb|KRM50169.1| arginine deiminase [Lactobacillus kefiri DSM 20587 = JCM 5818]	d__Bacteria 100;p__Firmicutes 100;c__Bacilli 100;o__Lactobacillales 100;f__Lactobacillaceae 100;g__Lactobacillus 100;s__Lactobacillus buchneri 25;
mix_1048_1	0	0.53	0.5	2.44	0	0	--	--	gi|429241547|ref|NP_592880.2| N-acetyltransferase (predicted) [Schizosaccharomyces pombe 972h-]<>gi|380865433|sp|Q09710.2|YA33_SCHPO RecName: Full=Uncharacterized protein C18B11.03c<>gi|347834055|emb|CAA90588.2| N-acetyltransferase (predicted) [Schizosaccharomyces pombe]	d__Eukaryota 100;k__Fungi 100;p__Ascomycota 100;c__Schizosaccharomycetes 100;o__Schizosaccharomycetales 100;f__Schizosaccharomycetaceae 100;g__Schizosaccharomyces 100;s__Schizosaccharomyces pombe 100;
mix_10490_10	0	0	0	0	0	0	-	-	-	-
mix_10491_1	0	0	0	0	0	0	--	K07496|7.8e-41|gnl|BL_ORD_ID|7041281|	gi|737194671|ref|WP_035180295.1| transposase [Lactobacillus farraginis]<>gi|588485690|dbj|GAF37165.1| mobile element protein [Lactobacillus farraginis DSM 18382 = JCM 14108]	d__Bacteria 100;p__Firmicutes 100;c__Bacilli 100;o__Lactobacillales 100;f__Lactobacillaceae 100;g__Lactobacillus 100;s__Lactobacillus farraginis 100;
mix_10493_1	0	0	0	0	0	0	-	-	-	-
mix_10493_10	0	332.88	2988.85	4315.39	6024.4	6973.65	Molecular Function: structural constituent of ribosome (GO:0003735);; Cellular Component: ribosome (GO:0005840);; Biological Process: translation (GO:0006412);; Molecular Function: rRNA binding (GO:0019843);;	K02963|2.8e-27|gnl|BL_ORD_ID|7143004|	gi|493633518|ref|WP_006585377.1| MULTISPECIES: 30S ribosomal protein S18 [Lactobacillus]<>gi|238831880|gb|EEQ24212.1| ribosomal protein S18 [Lactobacillus jensenii 269-3]<>gi|239529058|gb|EEQ68059.1| ribosomal protein S18 [Lactobacillus jensenii 1153]<>gi|256615640|gb|EEU20829.1| 30S ribosomal protein S18 [Lactobacillus jensenii 27-2-CHN]<>gi|260547658|gb|EEX23636.1| ribosomal protein S18 [Lactob…	d__Bacteria 100;p__Firmicutes 100;c__Bacilli 100;o__Lactobacillales 100;f__Lactobacillaceae 100;g__Lactobacillus 100;s__Lactobacillus mali 50;
mix_10493_11	1.41	26.48	250.92	422.28	990.16	1134.92	Cellular Component: membrane (GO:0016020);;	--	gi|948658528|gb|KRK88635.1| diguanylate cyclase and phosphoesterase [Lactobacillus sunkii DSM 19904]	d__Bacteria 100;p__Firmicutes 100;c__Bacilli 100;o__Lactobacillales 100;f__Lactobacillaceae 100;g__Lactobacillus 100;s__Lactobacillus buchneri 17;
mix_10493_12	4.6	44.74	725.77	1134.99	1965.68	2396.37	Molecular Function: RNA binding (GO:0003723);; Cellular Component: ribonucleoprotein complex (GO:0030529);;	K02939|9.5e-38|gnl|BL_ORD_ID|7407685|	gi|938151194|ref|WP_054606013.1| 50S ribosomal protein L9 [Lactobacillus kunkeei]<>gi|937535266|gb|KPN80944.1| 50S ribosomal protein L9 [Lactobacillus kunkeei]	d__Bacteria 100;p__Firmicutes 100;c__Bacilli 100;o__Lactobacillales 100;f__Lactobacillaceae 100;g__Lactobacillus 100;s__Lactobacillus kunkeei 100;
mix_10493_13	1.09	63.71	1018.78	1637.5	3997.73	4800.72	Molecular Function: nucleotide binding (GO:0000166);; Molecular Function: helicase activity (GO:0004386);; Biological Process: DNA replication (GO:0006260);;	K02314|1.1e-153|gnl|BL_ORD_ID|6942508|	gi|489652283|ref|WP_003556669.1| MULTISPECIES: replicative DNA helicase [Lactobacillus]<>gi|227085647|gb|EEI20959.1| replicative DNA helicase [Lactobacillus buchneri ATCC 11577]<>gi|227089458|gb|EEI24770.1| replicative DNA helicase [Lactobacillus hilgardii DSM 20176 = ATCC 8290]<>gi|948625898|gb|KRK57664.1| replicative DNA helicase DnaB [Lactobacillus hilgardii DSM 20176 = ATCC 8290]	d__Bacteria 100;p__Firmicutes 100;c__Bacilli 100;o__Lactobacillales 100;f__Lactobacillaceae 100;g__Lactobacillus 100;s__Lactobacillus acidifarinae 11;
mix_10493_2	0.35	20.78	230.72	382.07	702.12	724.18	Molecular Function: nucleotide binding (GO:0000166);; Biological Process: DNA replication (GO:0006260);; Molecular Function: sequence-specific DNA binding (GO:0043565);;	K02313|1.5e-132|gnl|BL_ORD_ID|6925588|	gi|796974799|ref|WP_045807740.1| chromosomal replication initiation protein DnaA [Lactobacillus spicheri]<>gi|788477045|gb|KJW12631.1| chromosomal replication initiator protein DnaA [Lactobacillus spicheri]<>gi|948722584|gb|KRL48558.1| chromosomal replication initiation protein [Lactobacillus spicheri DSM 15429]	d__Bacteria 100;p__Firmicutes 100;c__Bacilli 100;o__Lactobacillales 100;f__Lactobacillaceae 100;g__Lactobacillus 100;s__Lactobacillus malefermentans 50;
mix_10493_3	2.85	34.16	488.73	896.15	1362.84	1604.23	Molecular Function: DNA binding (GO:0003677);; Molecular Function: DNA-directed DNA polymerase activity (GO:0003887);; Cellular Component: cytoplasm (GO:0005737);; Biological Process: DNA replication (GO:0006260);; Molecular Function: 3'-5' exonuclease activity (GO:0008408);; Cellular Component: DNA polymerase III complex (GO:0009360);; Biological Process: DNA biosynthetic process (GO:0071897);; …	K02338|2.0e-137|gnl|BL_ORD_ID|7352293|	gi|736514736|ref|WP_034530629.1| DNA polymerase III subunit beta [Lactobacillus kunkeei]<>gi|632815262|gb|KDB01394.1| DNA polymerase III subunit beta [Lactobacillus kunkeei EFB6]<>gi|673165837|gb|KFJ15742.1| DNA polymerase III subunit beta [Lactobacillus kunkeei]<>gi|751663895|gb|KIM18728.1| DNA polymerase III subunit beta [Lactobacillus kunkeei]<>gi|927074937|gb|KOY76627.1| DNA polymerase III su…	d__Bacteria 100;p__Firmicutes 100;c__Bacilli 100;o__Lactobacillales 100;f__Lactobacillaceae 100;g__Lactobacillus 100;s__Lactobacillus kunkeei 86;
mix_10493_4	0	84.49	1484.75	1824.09	2829.32	2267.38	Molecular Function: RNA binding (GO:0003723);;	--	gi|935563839|ref|WP_054449471.1| RNA-binding protein [Lactobacillus kunkeei]<>gi|948589913|gb|KRK22978.1| hypothetical protein FD43_GL000293 [Lactobacillus kunkeei DSM 12361 = ATCC 700308]	d__Bacteria 100;p__Firmicutes 100;c__Bacilli 100;o__Lactobacillales 100;f__Lactobacillaceae 100;g__Lactobacillus 100;s__Lactobacillus kunkeei 100;
mix_10493_5	2.18	53.77	675.16	929.98	1013.81	1101.1	Biological Process: cellular response to stress (GO:0033554);; Molecular Function: organic cyclic compound binding (GO:0097159);;	K03629|5.7e-108|gnl|BL_ORD_ID|6940115|	gi|736514739|ref|WP_034530632.1| DNA replication/repair protein RecF [Lactobacillus kunkeei]<>gi|673165840|gb|KFJ15745.1| recombinase RecF [Lactobacillus kunkeei]<>gi|938308806|gb|ALJ31209.1| recombinase RecF [Lactobacillus kunkeei]	d__Bacteria 100;p__Firmicutes 100;c__Bacilli 100;o__Lactobacillales 100;f__Lactobacillaceae 100;g__Lactobacillus 100;s__Lactobacillus kunkeei 82;
mix_10493_6	2.62	33.77	541.37	754.26	1169.72	1335.26	Molecular Function: magnesium ion binding (GO:0000287);; Molecular Function: DNA binding (GO:0003677);; Molecular Function: DNA topoisomerase (ATP-hydrolyzing) activity (GO:0003918);; Molecular Function: ATP binding (GO:0005524);; Cellular Component: chromosome (GO:0005694);; Cellular Component: cytoplasm (GO:0005737);; Biological Process: DNA-dependent DNA replication (GO:0006261);; Biological P…	K02470|8.0e-251|gnl|BL_ORD_ID|7428962|	gi|746076021|ref|WP_039143575.1| DNA topoisomerase IV subunit B [Lactobacillus fructivorans]<>gi|743383284|gb|KID42445.1| DNA gyrase subunit B [Lactobacillus fructivorans]	d__Bacteria 83;p__Firmicutes 83;c__Bacilli 83;o__Lactobacillales 83;f__Lactobacillaceae 83;g__Lactobacillus 83;s__Lactobacillus fructivorans 67;
mix_10493_7	2.52	51.58	517.54	755.82	794.83	1036.97	Molecular Function: DNA binding (GO:0003677);; Molecular Function: DNA topoisomerase (ATP-hydrolyzing) activity (GO:0003918);; Molecular Function: ATP binding (GO:0005524);; Cellular Component: chromosome (GO:0005694);; Cellular Component: cytoplasm (GO:0005737);; Biological Process: DNA-dependent DNA replication (GO:0006261);; Biological Process: DNA topological change (GO:0006265);;	K02469|0.0e+00|gnl|BL_ORD_ID|6940117|	gi|754189565|ref|WP_041805519.1| DNA gyrase subunit A [Lactobacillus buchneri]<>gi|948638434|gb|KRK69473.1| DNA gyrase subunit A [Lactobacillus buchneri DSM 20057]	d__Bacteria 100;p__Firmicutes 100;c__Bacilli 100;o__Lactobacillales 100;f__Lactobacillaceae 100;g__Lactobacillus 100;s__Lactobacillus buchneri 22;
mix_10493_8	29.53	590.1	7431.28	8852.15	11056.1	12048.8	Molecular Function: structural constituent of ribosome (GO:0003735);; Cellular Component: ribosome (GO:0005840);; Biological Process: translation (GO:0006412);; Molecular Function: rRNA binding (GO:0019843);;	K02990|9.1e-30|gnl|BL_ORD_ID|7395254|	gi|951373590|ref|WP_057749886.1| 30S ribosomal protein S6 [Lactobacillus frumenti]<>gi|948699825|gb|KRL27837.1| 30S ribosomal protein S6 [Lactobacillus frumenti DSM 13145]	d__Bacteria 100;p__Firmicutes 100;c__Bacilli 100;o__Lactobacillales 100;f__Lactobacillaceae 100;g__Lactobacillus 100;s__Lactobacillus frumenti 50;
mix_10493_9	15.11	450.38	3446.23	4676.32	6378.74	6776.27	Biological Process: cellular process (GO:0009987);;	K03111|8.5e-45|gnl|BL_ORD_ID|6925597|	gi|938981044|ref|WP_054758851.1| single-stranded DNA-binding protein [Lactobacillus collinoides]<>gi|948858736|gb|KRM75849.1| single-strand DNA binding protein [Lactobacillus collinoides DSM 20515 = JCM 1123]<>gi|1020297778|gb|KZL37162.1| single-stranded DNA-binding protein [Lactobacillus collinoides]	d__Bacteria 100;p__Firmicutes 100;c__Bacilli 100;o__Lactobacillales 100;f__Lactobacillaceae 100;g__Lactobacillus 100;s__Lactobacillus collinoides 50;
mix_10494_1	41.16	33.65	30.02	21.55	0	0	Cellular Component: nucleus (GO:0005634);; Biological Process: transcription initiation, DNA-dependent (GO:0006352);;	K03134|1.0e-77|gnl|BL_ORD_ID|14834781|	gi|523422952|emb|CDF89239.1| ZYBA0S03-12486g1_1 [Zygosaccharomyces bailii CLIB 213]<>gi|578048534|emb|CDH16334.1| related to Transcription initiation factor TFIID subunit 10 [Zygosaccharomyces bailii ISA1307]	d__Eukaryota 100;k__Fungi 100;p__Ascomycota 100;c__Saccharomycetes 100;o__Saccharomycetales 100;f__Saccharomycetaceae 100;g__Zygosaccharomyces 100;s__Zygosaccharomyces bailii 100;
mix_104_1	0.22	0	0.75	0.17	0	0	--	K05284|6.6e-302|gnl|BL_ORD_ID|13052420|	gi|19113052|ref|NP_596260.1| pig-M (predicted) [Schizosaccharomyces pombe 972h-]<>gi|7688325|emb|CAB89880.1| pig-M (predicted) [Schizosaccharomyces pombe]	d__Eukaryota 100;k__Fungi 100;p__Ascomycota 100;c__Schizosaccharomycetes 100;o__Schizosaccharomycetales 100;f__Schizosaccharomycetaceae 100;g__Schizosaccharomyces 100;s__Schizosaccharomyces pombe 100;
mix_10500_1	0	7.59	0	0	0	0	-	-	-	-
mix_10501_1	0	0	7.34	15.68	2.44	3.39	Biological Process: transcription, RNA-dependent (GO:0001172);; Molecular Function: RNA binding (GO:0003723);; Molecular Function: RNA-directed RNA polymerase activity (GO:0003968);; Molecular Function: ATP binding (GO:0005524);; Biological Process: transcription, DNA-dependent (GO:0006351);; Biological Process: RNA processing (GO:0006396);; Molecular Function: mRNA methyltransferase activity (GO…	--	gi|607064642|ref|YP_009022070.1| polyprotein [Sclerotinia sclerotiorum endornavirus 2]<>gi|597960651|gb|AHN50398.1| polyprotein [Sclerotinia sclerotiorum endornavirus 2]	f__Endornaviridae 100;g__Endornavirus 100;s__Sclerotinia sclerotiorum endornavirus 2 50;
mix_10504_1	56.75	46.26	32.46	16.91	0	0	--	--	gi|578048588|emb|CDH15943.1| related to Protein SOP4 [Zygosaccharomyces bailii ISA1307]	d__Eukaryota 100;k__Fungi 100;p__Ascomycota 100;c__Saccharomycetes 100;o__Saccharomycetales 100;f__Saccharomycetaceae 100;g__Zygosaccharomyces 100;s__Zygosaccharomyces bailii 100;
mix_10505_1	21.99	30.84	9.62	5.81	0	0	--	--	gi|578048588|emb|CDH15943.1| related to Protein SOP4 [Zygosaccharomyces bailii ISA1307]	d__Eukaryota 100;k__Fungi 100;p__Ascomycota 100;c__Saccharomycetes 100;o__Saccharomycetales 100;f__Saccharomycetaceae 100;g__Zygosaccharomyces 100;s__Zygosaccharomyces bailii 100;
mix_10506_1	38.86	65.28	36.9	13.94	0	0	--	K16230|1.5e-86|gnl|BL_ORD_ID|11996204|	gi|323309295|gb|EGA62515.1| Hac1p [Saccharomyces cerevisiae FostersO]	d__Eukaryota 100;k__Fungi 100;p__Ascomycota 100;c__Saccharomycetes 100;o__Saccharomycetales 100;f__Saccharomycetaceae 100;g__Saccharomyces 100;s__Saccharomyces cerevisiae 100;
mix_10507_1	0	0	0	0	0	0	Molecular Function: RNA polymerase I activity (GO:0001054);; Biological Process: transcription, RNA-dependent (GO:0001172);; Molecular Function: DNA binding (GO:0003677);; Cellular Component: DNA-directed RNA polymerase II, core complex (GO:0005665);; Cellular Component: DNA-directed RNA polymerase III complex (GO:0005666);; Cellular Component: DNA-directed RNA polymerase I complex (GO:0005736);;…	K03009|1.8e-31|gnl|BL_ORD_ID|6659399|	gi|365989908|ref|XP_003671784.1| hypothetical protein NDAI_0H03680 [Naumovozyma dairenensis CBS 421]<>gi|410080394|ref|XP_003957777.1| hypothetical protein KAFR_0F00450 [Kazachstania africana CBS 2517]<>gi|343770557|emb|CCD26541.1| hypothetical protein NDAI_0H03680 [Naumovozyma dairenensis CBS 421]<>gi|372464364|emb|CCF58642.1| hypothetical protein KAFR_0F00450 [Kazachstania africana CBS 2517]	d__Eukaryota 100;k__Fungi 100;p__Ascomycota 100;c__Saccharomycetes 100;o__Saccharomycetales 100;f__Saccharomycetaceae 100;g__Zygosaccharomyces 67;s__Zygosaccharomyces bailii 33;
mix_10508_1	0	0	0	14.22	1.05	2.2	-	-	-	-
mix_1050_1	0	0	0	0	0	0	--	K17780|6.0e-11|gnl|BL_ORD_ID|13048906|	gi|295442919|ref|NP_592830.2| TIM22 inner membrane protein import complex subunit Tim8 (predicted) [Schizosaccharomyces pombe 972h-]<>gi|254745492|emb|CAA91097.2| TIM22 inner membrane protein import complex subunit Tim8 (predicted) [Schizosaccharomyces pombe]	d__Eukaryota 100;k__Fungi 100;p__Ascomycota 100;c__Schizosaccharomycetes 100;o__Schizosaccharomycetales 100;f__Schizosaccharomycetaceae 100;g__Schizosaccharomyces 100;s__Schizosaccharomyces pombe 100;
mix_10510_1	0	0	0	11.1	1.92	0	-	-	-	-
mix_10511_2	7.03	12.96	0	13.08	0	0	-	-	-	-
mix_10512_1	4.77	5.01	2.73	1.69	0	0	--	K01760|1.2e-151|gnl|BL_ORD_ID|13699564|	gi|578046474|emb|CDH18125.1| related to cystathionine beta-lyase [Zygosaccharomyces bailii ISA1307]	d__Eukaryota 100;k__Fungi 100;p__Ascomycota 100;c__Saccharomycetes 100;o__Saccharomycetales 100;f__Saccharomycetaceae 100;g__Zygosaccharomyces 100;s__Zygosaccharomyces bailii 100;
mix_10512_2	0	0	0	0	0	0	-	-	-	-
mix_10513_1	5.19	9.54	1.11	0	0	0	Molecular Function: cystathionine beta-lyase activity (GO:0004121);; Cellular Component: cytoplasm (GO:0005737);; Biological Process: cellular amino acid metabolic process (GO:0006520);; Molecular Function: pyridoxal phosphate binding (GO:0030170);;	K01760|3.7e-153|gnl|BL_ORD_ID|13699564|	gi|523425278|emb|CDF91653.1| ZYBA0S13-00452g1_1 [Zygosaccharomyces bailii CLIB 213]	d__Eukaryota 100;k__Fungi 100;p__Ascomycota 100;c__Saccharomycetes 100;o__Saccharomycetales 100;f__Saccharomycetaceae 100;g__Zygosaccharomyces 100;s__Zygosaccharomyces bailii 100;
mix_10513_2	0	0	0	0	0	0	-	-	-	-
mix_10516_1	0	0	0	0	0	0	--	--	gi|578052435|emb|CDH12043.1| related to Nuclear envelope morphology protein 1 [Zygosaccharomyces bailii ISA1307]	d__Eukaryota 100;k__Fungi 100;p__Ascomycota 100;c__Saccharomycetes 100;o__Saccharomycetales 100;f__Saccharomycetaceae 100;g__Zygosaccharomyces 100;s__Zygosaccharomyces bailii 100;
mix_10516_2	10.16	6.13	5.75	4.55	0	0	Cellular Component: integral to membrane (GO:0016021);; Biological Process: dephosphorylation (GO:0016311);; Molecular Function: phosphatase activity (GO:0016791);;	K17617|1.4e-91|gnl|BL_ORD_ID|14831584|	gi|523423656|emb|CDF89967.1| ZYBA0S05-05842g1_1 [Zygosaccharomyces bailii CLIB 213]<>gi|578046825|emb|CDH17723.1| related to Nuclear envelope morphology protein 1 [Zygosaccharomyces bailii ISA1307]	d__Eukaryota 100;k__Fungi 100;p__Ascomycota 100;c__Saccharomycetes 100;o__Saccharomycetales 100;f__Saccharomycetaceae 100;g__Zygosaccharomyces 100;s__Zygosaccharomyces bailii 100;
mix_10517_1	29.41	9.54	0	0	0	0	Molecular Function: nucleic acid binding (GO:0003676);; Biological Process: RNA processing (GO:0006396);;	K14792|2.4e-140|gnl|BL_ORD_ID|8838733|	gi|918731576|gb|KOG97559.1| RRP5-like protein [Saccharomyces eubayanus]	d__Eukaryota 100;k__Fungi 100;p__Ascomycota 100;c__Saccharomycetes 100;o__Saccharomycetales 100;f__Saccharomycetaceae 100;g__Saccharomyces 100;s__Saccharomyces eubayanus 100;
mix_10518_1	36.21	23.38	0	0	0	0	Biological Process: microtubule cytoskeleton organization (GO:0000226);; Cellular Component: nucleus (GO:0005634);; Cellular Component: cytoplasm (GO:0005737);; Biological Process: peptidyl-lysine modification to hypusine (GO:0008612);; Molecular Function: deoxyhypusine monooxygenase activity (GO:0019135);; Molecular Function: metal ion binding (GO:0046872);; Biological Process: oxidation-reducti…	K06072|2.6e-133|gnl|BL_ORD_ID|6658938|	gi|410079471|ref|XP_003957316.1| hypothetical protein KAFR_0E00270 [Kazachstania africana CBS 2517]<>gi|372463902|emb|CCF58181.1| hypothetical protein KAFR_0E00270 [Kazachstania africana CBS 2517]	d__Eukaryota 100;k__Fungi 100;p__Ascomycota 100;c__Saccharomycetes 100;o__Saccharomycetales 100;f__Saccharomycetaceae 100;g__Kazachstania 100;s__Kazachstania africana 100;
mix_10519_1	0	0	0	0	0	0	-	-	-	-
mix_10519_2	0	0	0	0	0	0	-	-	-	-
mix_1051_1	0	0	0	0	0	0	--	K17780|1.1e-39|gnl|BL_ORD_ID|13048906|	gi|1175453|sp|Q09783.1|TIM8_SCHPO RecName: Full=Mitochondrial import inner membrane translocase subunit tim8<>gi|5139257|gb|AAD40476.1|AF143537_1 small zinc finger protein Tim8 [Schizosaccharomyces pombe]	d__Eukaryota 100;k__Fungi 100;p__Ascomycota 100;c__Schizosaccharomycetes 100;o__Schizosaccharomycetales 100;f__Schizosaccharomycetaceae 100;g__Schizosaccharomyces 100;s__Schizosaccharomyces pombe 100;
mix_10520_1	0	10.27	15.13	30.62	2.57	0.37	-	-	-	-
mix_10521_1	3.69	11.12	5.22	0.46	0	0	Cellular Component: chromosome, centromeric region (GO:0000775);; Biological Process: mitosis (GO:0007067);;	K11548|4.9e-87|gnl|BL_ORD_ID|14831722|	gi|578049257|emb|CDH15356.1| related to kinetochore protein NUF2 [Zygosaccharomyces bailii ISA1307]	d__Eukaryota 100;k__Fungi 100;p__Ascomycota 100;c__Saccharomycetes 100;o__Saccharomycetales 100;f__Saccharomycetaceae 100;g__Zygosaccharomyces 100;s__Zygosaccharomyces bailii 100;
mix_10523_1	4.54	2.06	0	0.85	0	0	Cellular Component: chromosome, centromeric region (GO:0000775);; Biological Process: mitosis (GO:0007067);;	K11548|6.1e-88|gnl|BL_ORD_ID|14831722|	gi|578049257|emb|CDH15356.1| related to kinetochore protein NUF2 [Zygosaccharomyces bailii ISA1307]	d__Eukaryota 100;k__Fungi 100;p__Ascomycota 100;c__Saccharomycetes 100;o__Saccharomycetales 100;f__Saccharomycetaceae 100;g__Zygosaccharomyces 100;s__Zygosaccharomyces bailii 100;
mix_10524_1	19.61	3.58	0	0	0	0	-	-	-	-
mix_10525_1	0	0	0	0	0	0	-	-	-	-
mix_10526_1	0	0	0	0	0	0	-	-	-	-
mix_10526_2	0	0	0	0	0	0	-	-	-	-
mix_10527_1	0	0	0	0	0	0	-	-	-	-
mix_10528_1	0	0	14.33	3.71	0	0	Biological Process: response to light stimulus (GO:0009416);; Cellular Component: photosystem I (GO:0009522);; Cellular Component: photosystem II (GO:0009523);; Cellular Component: chloroplast thylakoid membrane (GO:0009535);; Biological Process: photosynthesis, light harvesting in photosystem I (GO:0009768);; Cellular Component: chloroplast envelope (GO:0009941);; Cellular Component: plastoglobu…	K08912|1.8e-78|gnl|BL_ORD_ID|12717596|	gi|971583297|ref|XP_015159977.1| PREDICTED: chlorophyll a-b binding protein 1C, chloroplastic [Solanum tuberosum]	d__Eukaryota 100;k__Viridiplantae 100;p__Streptophyta 100;o__Solanales 71;f__Solanaceae 71;g__Solanum 31;s__Solanum lycopersicum 8;
mix_10530_1	0	0	15.36	0	0	0	Biological Process: response to light stimulus (GO:0009416);; Cellular Component: photosystem I (GO:0009522);; Cellular Component: photosystem II (GO:0009523);; Cellular Component: chloroplast thylakoid membrane (GO:0009535);; Biological Process: photosynthesis, light harvesting in photosystem I (GO:0009768);; Cellular Component: chloroplast envelope (GO:0009941);; Cellular Component: plastoglobu…	K08912|3.2e-53|gnl|BL_ORD_ID|12717596|	gi|971583297|ref|XP_015159977.1| PREDICTED: chlorophyll a-b binding protein 1C, chloroplastic [Solanum tuberosum]	d__Eukaryota 100;k__Viridiplantae 100;p__Streptophyta 100;o__Solanales 90;f__Solanaceae 90;g__Solanum 47;s__Solanum lycopersicum 19;
mix_10531_1	311.84	55.18	1.1	0	0	0	Molecular Function: structural constituent of cell wall (GO:0005199);; Cellular Component: cell wall (GO:0005618);; Biological Process: response to stress (GO:0006950);;	--	gi|961776766|gb|KTB02308.1| Cold shock-induced protein TIR1, partial [Candida glabrata]	d__Eukaryota 100;k__Fungi 100;p__Ascomycota 100;c__Saccharomycetes 100;o__Saccharomycetales 100;f__Saccharomycetaceae 100;g__Nakaseomyces 100;s__Candida glabrata 100;
mix_10532_1	6.48	5.87	2.2	0	0	0	Molecular Function: RNA binding (GO:0003723);;	K14775|1.3e-100|gnl|BL_ORD_ID|14833109|	gi|523421167|emb|CDF87392.1| BN860_05336g1_1 [Zygosaccharomyces bailii CLIB 213]<>gi|578049126|emb|CDH15542.1| probable Ribosome biogenesis protein UTP30 [Zygosaccharomyces bailii ISA1307]	d__Eukaryota 100;k__Fungi 100;p__Ascomycota 100;c__Saccharomycetes 100;o__Saccharomycetales 100;f__Saccharomycetaceae 100;g__Zygosaccharomyces 100;s__Zygosaccharomyces bailii 100;
mix_10533_1	58.08	66	22.05	8.78	0	0	Molecular Function: RNA binding (GO:0003723);;	K14775|2.7e-101|gnl|BL_ORD_ID|14833109|	gi|523421167|emb|CDF87392.1| BN860_05336g1_1 [Zygosaccharomyces bailii CLIB 213]<>gi|578049126|emb|CDH15542.1| probable Ribosome biogenesis protein UTP30 [Zygosaccharomyces bailii ISA1307]	d__Eukaryota 100;k__Fungi 100;p__Ascomycota 100;c__Saccharomycetes 100;o__Saccharomycetales 100;f__Saccharomycetaceae 100;g__Zygosaccharomyces 100;s__Zygosaccharomyces bailii 100;
mix_10534_1	2.55	6.96	10.65	0.93	0	0	-	-	-	-
mix_10536_1	0	0	12.87	0	0	0	-	-	-	-
mix_10537_1	0	0	0	0	0	0	--	--	gi|259145375|emb|CAY78639.1| EC1118_1D0_3906p [Saccharomyces cerevisiae EC1118]	d__Eukaryota 100;k__Fungi 100;p__Ascomycota 100;c__Saccharomycetes 100;o__Saccharomycetales 100;f__Saccharomycetaceae 100;g__Saccharomyces 100;s__Saccharomyces cerevisiae 38;
mix_10538_1	219.65	62.18	0	0	0	0	--	--	gi|151942118|gb|EDN60474.1| cell wall mannoprotein [Saccharomyces cerevisiae YJM789]<>gi|190404906|gb|EDV08173.1| hypothetical protein SCRG_00385 [Saccharomyces cerevisiae RM11-1a]<>gi|323334228|gb|EGA75611.1| Ccw12p [Saccharomyces cerevisiae AWRI796]<>gi|323338286|gb|EGA79517.1| Ccw12p [Saccharomyces cerevisiae Vin13]<>gi|323355722|gb|EGA87538.1| Ccw12p [Saccharomyces cerevisiae VL3]<>gi|3657666…	d__Eukaryota 100;k__Fungi 100;p__Ascomycota 100;c__Saccharomycetes 100;o__Saccharomycetales 100;f__Saccharomycetaceae 100;g__Saccharomyces 100;s__Saccharomyces eubayanus 50;
mix_10539_1	8.84	11.13	6.43	1.43	0	0	Molecular Function: ATP binding (GO:0005524);; Biological Process: mismatch repair (GO:0006298);; Molecular Function: mismatched DNA binding (GO:0030983);;	K08734|1.6e-179|gnl|BL_ORD_ID|14831230|	gi|578048911|emb|CDH15615.1| related to DNA mismatch repair protein MLH1 [Zygosaccharomyces bailii ISA1307]	d__Eukaryota 100;k__Fungi 100;p__Ascomycota 100;c__Saccharomycetes 100;o__Saccharomycetales 100;f__Saccharomycetaceae 100;g__Zygosaccharomyces 100;s__Zygosaccharomyces bailii 100;
mix_10541_1	148.78	219.46	87.68	54.94	0	0	Biological Process: snRNA pseudouridine synthesis (GO:0031120);; Cellular Component: box H/ACA snoRNP complex (GO:0031429);; Molecular Function: box H/ACA snoRNA binding (GO:0034513);; Biological Process: ribosome biogenesis (GO:0042254);;	K11128|7.9e-48|gnl|BL_ORD_ID|14831211|	gi|254577359|ref|XP_002494666.1| ZYRO0A06864p [Zygosaccharomyces rouxii]<>gi|238937555|emb|CAR25733.1| ZYRO0A06864p [Zygosaccharomyces rouxii]	d__Eukaryota 100;k__Fungi 100;p__Ascomycota 100;c__Saccharomycetes 100;o__Saccharomycetales 100;f__Saccharomycetaceae 100;g__Zygosaccharomyces 100;s__Zygosaccharomyces rouxii 100;
mix_10542_1	0	0	0	0	0	0	-	-	-	-
mix_10544_1	118.1	140.18	76.55	33.75	0	0.22	Molecular Function: phosphoadenylyl-sulfate reductase (thioredoxin) activity (GO:0004604);; Biological Process: sulfate assimilation, phosphoadenylyl sulfate reduction by phosphoadenylyl-sulfate reductase (thioredoxin) (GO:0019379);;	K00390|8.4e-125|gnl|BL_ORD_ID|14833038|	gi|523422355|emb|CDF88619.1| BN860_14466g1_1 [Zygosaccharomyces bailii CLIB 213]<>gi|578049937|emb|CDH14504.1| probable Phosphoadenosine phosphosulfate reductase [Zygosaccharomyces bailii ISA1307]	d__Eukaryota 100;k__Fungi 100;p__Ascomycota 100;c__Saccharomycetes 100;o__Saccharomycetales 100;f__Saccharomycetaceae 100;g__Zygosaccharomyces 100;s__Zygosaccharomyces bailii 100;
mix_10545_1	0	0	0	0	0	0	-	-	-	-
mix_10545_2	0	0	0	0	0	0	-	-	-	-
mix_1054_1	0	0	3.98	0	0	0	--	--	gi|19075192|ref|NP_587692.1| UCS-domain protein Rng3 [Schizosaccharomyces pombe 972h-]<>gi|15214254|sp|O74994.1|RNG3_SCHPO RecName: Full=Ring assembly protein 3<>gi|3647332|emb|CAA21056.1| UCS-domain protein Rng3 [Schizosaccharomyces pombe]<>gi|3702661|emb|CAA09767.1| Rng3 protein [Schizosaccharomyces pombe]	d__Eukaryota 100;k__Fungi 100;p__Ascomycota 100;c__Schizosaccharomycetes 100;o__Schizosaccharomycetales 100;f__Schizosaccharomycetaceae 100;g__Schizosaccharomyces 100;s__Schizosaccharomyces pombe 100;
mix_10550_1	47.32	72.18	45.41	37.88	3.74	0.49	-	-	-	-
mix_10552_1	5.58	0	8.67	31.83	0	0	-	-	-	-
mix_10555_1	26.09	53.13	0	1.1	0	0	Biological Process: cytoplasmic translation (GO:0002181);; Molecular Function: structural constituent of ribosome (GO:0003735);; Cellular Component: cytosolic small ribosomal subunit (GO:0022627);;	K02951|6.2e-53|gnl|BL_ORD_ID|11999867|	gi|756142897|pdb|4UER|U Chain U, 40s-eif1-eif1a-eif3-eif3j Translation Initiation Complex From Lachancea Kluyveri	d__Eukaryota 100;k__Fungi 100;p__Ascomycota 100;c__Saccharomycetes 100;o__Saccharomycetales 100;f__Saccharomycetaceae 100;g__Saccharomyces 67;s__Saccharomyces cerevisiae 33;
mix_10556_1	1305.03	1939.4	437.55	315.15	0.51	0	Molecular Function: structural constituent of ribosome (GO:0003735);; Cellular Component: ribosome (GO:0005840);; Biological Process: translation (GO:0006412);;	K02951|4.2e-52|gnl|BL_ORD_ID|14832232|	gi|523424303|emb|CDF90646.1| ZYBA0S07-05864g1_1 [Zygosaccharomyces bailii CLIB 213]<>gi|578049668|emb|CDH14984.1| probable 40S ribosomal protein S12 [Zygosaccharomyces bailii ISA1307]<>gi|578051834|emb|CDH13181.1| probable 40S ribosomal protein S12 [Zygosaccharomyces bailii ISA1307]	d__Eukaryota 100;k__Fungi 100;p__Ascomycota 100;c__Saccharomycetes 100;o__Saccharomycetales 100;f__Saccharomycetaceae 100;g__Zygosaccharomyces 100;s__Zygosaccharomyces bailii 100;
mix_10558_1	10.23	9.88	13.88	3.56	0	0	Molecular Function: methyltransferase activity (GO:0008168);; Biological Process: methylation (GO:0032259);;	K15444|5.6e-93|gnl|BL_ORD_ID|14833540|	gi|523423551|emb|CDF89859.1| ZYBA0S05-03422g1_1 [Zygosaccharomyces bailii CLIB 213]<>gi|578046946|emb|CDH17620.1| probable tRNA (carboxymethyluridine(34)-5-O)-methyltransferase [Zygosaccharomyces bailii ISA1307]	d__Eukaryota 100;k__Fungi 100;p__Ascomycota 100;c__Saccharomycetes 100;o__Saccharomycetales 100;f__Saccharomycetaceae 100;g__Zygosaccharomyces 100;s__Zygosaccharomyces bailii 100;
mix_1055_1	0	0	0	0	0	0	-	-	-	-
mix_10560_1	26.68	21.24	11.81	2.8	0	0	Molecular Function: methyltransferase activity (GO:0008168);; Biological Process: methylation (GO:0032259);;	K15444|3.8e-109|gnl|BL_ORD_ID|14833540|	gi|523423551|emb|CDF89859.1| ZYBA0S05-03422g1_1 [Zygosaccharomyces bailii CLIB 213]<>gi|578046946|emb|CDH17620.1| probable tRNA (carboxymethyluridine(34)-5-O)-methyltransferase [Zygosaccharomyces bailii ISA1307]	d__Eukaryota 100;k__Fungi 100;p__Ascomycota 100;c__Saccharomycetes 100;o__Saccharomycetales 100;f__Saccharomycetaceae 100;g__Zygosaccharomyces 100;s__Zygosaccharomyces bailii 100;
mix_10561_1	12.97	25.03	1.92	1.7	0	0	Molecular Function: flavin-containing monooxygenase activity (GO:0004499);; Molecular Function: flavin adenine dinucleotide binding (GO:0050660);; Molecular Function: NADP binding (GO:0050661);; Biological Process: oxidation-reduction process (GO:0055114);;	--	gi|523421764|emb|CDF88020.1| unnamed protein product [Zygosaccharomyces bailii CLIB 213]	d__Eukaryota 100;k__Fungi 100;p__Ascomycota 100;c__Saccharomycetes 100;o__Saccharomycetales 100;f__Saccharomycetaceae 100;g__Zygosaccharomyces 100;s__Zygosaccharomyces bailii 100;
mix_10561_2	0	5	0	0	0	0	Molecular Function: urea transmembrane transporter activity (GO:0015204);; Cellular Component: integral to membrane (GO:0016021);; Biological Process: urea transmembrane transport (GO:0071918);;	--	gi|523421765|emb|CDF88021.1| BN860_00474g1_1 [Zygosaccharomyces bailii CLIB 213]	d__Eukaryota 100;k__Fungi 100;p__Ascomycota 100;c__Saccharomycetes 100;o__Saccharomycetales 100;f__Saccharomycetaceae 100;g__Zygosaccharomyces 100;s__Zygosaccharomyces bailii 100;
mix_10562_1	5.97	8.22	1.46	0.43	0	0	Molecular Function: flavin-containing monooxygenase activity (GO:0004499);; Molecular Function: flavin adenine dinucleotide binding (GO:0050660);; Molecular Function: NADP binding (GO:0050661);; Biological Process: oxidation-reduction process (GO:0055114);;	--	gi|578055587|emb|CDH09150.1| uncharacterized protein ZBAI_00934 [Zygosaccharomyces bailii ISA1307]	d__Eukaryota 100;k__Fungi 100;p__Ascomycota 100;c__Saccharomycetes 100;o__Saccharomycetales 100;f__Saccharomycetaceae 100;g__Zygosaccharomyces 100;s__Zygosaccharomyces bailii 100;
mix_10563_1	0	0	0	0	0	0	-	-	-	-
mix_10563_2	24.56	2.8	5.09	4.41	0	0	--	K17553|6.8e-36|gnl|BL_ORD_ID|14834355|	gi|523424583|emb|CDF90935.1| ZYBA0S09-01068g1_1 [Zygosaccharomyces bailii CLIB 213]<>gi|578050766|emb|CDH13963.1| related to Type 1 phosphatases regulator YPI1 [Zygosaccharomyces bailii ISA1307]	d__Eukaryota 100;k__Fungi 100;p__Ascomycota 100;c__Saccharomycetes 100;o__Saccharomycetales 100;f__Saccharomycetaceae 100;g__Zygosaccharomyces 100;s__Zygosaccharomyces bailii 100;
mix_10563_3	118.3	40.91	90.74	13.69	0	0	Cellular Component: nuclear pore (GO:0005643);; Biological Process: transport (GO:0006810);;	K14309|5.0e-37|gnl|BL_ORD_ID|14834354|	gi|578055086|emb|CDH09697.1| probable NIC96-Nuclear pore protein [Zygosaccharomyces bailii ISA1307]	d__Eukaryota 100;k__Fungi 100;p__Ascomycota 100;c__Saccharomycetes 100;o__Saccharomycetales 100;f__Saccharomycetaceae 100;g__Zygosaccharomyces 100;s__Zygosaccharomyces bailii 100;
mix_10564_1	18.86	26.41	19.3	4.18	0	0	--	K17553|1.4e-36|gnl|BL_ORD_ID|14834355|	gi|523424583|emb|CDF90935.1| ZYBA0S09-01068g1_1 [Zygosaccharomyces bailii CLIB 213]<>gi|578050766|emb|CDH13963.1| related to Type 1 phosphatases regulator YPI1 [Zygosaccharomyces bailii ISA1307]	d__Eukaryota 100;k__Fungi 100;p__Ascomycota 100;c__Saccharomycetes 100;o__Saccharomycetales 100;f__Saccharomycetaceae 100;g__Zygosaccharomyces 100;s__Zygosaccharomyces bailii 100;
mix_10566_1	123.68	177.24	119.44	52.88	0	0	Molecular Function: translation initiation factor activity (GO:0003743);; Cellular Component: cytoplasm (GO:0005737);; Cellular Component: mRNA cap binding complex (GO:0005845);; Biological Process: translational initiation (GO:0006413);; Biological Process: negative regulation of translation (GO:0017148);;	K03261|2.2e-59|gnl|BL_ORD_ID|14831187|	gi|523421050|emb|CDF87273.1| BN860_02674g1_1 [Zygosaccharomyces bailii CLIB 213]<>gi|578048956|emb|CDH15660.1| probable Cap-associated protein CAF20 [Zygosaccharomyces bailii ISA1307]	d__Eukaryota 100;k__Fungi 100;p__Ascomycota 100;c__Saccharomycetes 100;o__Saccharomycetales 100;f__Saccharomycetaceae 100;g__Zygosaccharomyces 100;s__Zygosaccharomyces bailii 100;
mix_10568_1	4.55	2.42	5.51	4.68	0	0	Molecular Function: transaminase activity (GO:0008483);; Molecular Function: pyridoxal phosphate binding (GO:0030170);;	--	gi|523420954|emb|CDF87172.1| BN860_00364g1_1 [Zygosaccharomyces bailii CLIB 213]<>gi|578049058|emb|CDH15762.1| related to ornithine aminotransferase [Zygosaccharomyces bailii ISA1307]	d__Eukaryota 100;k__Fungi 100;p__Ascomycota 100;c__Saccharomycetes 100;o__Saccharomycetales 100;f__Saccharomycetaceae 100;g__Zygosaccharomyces 100;s__Zygosaccharomyces bailii 100;
mix_10569_1	28.48	10.8	0	0	0	0	Biological Process: ribosomal large subunit export from nucleus (GO:0000055);; Cellular Component: nucleus (GO:0005634);; Cellular Component: cytosolic large ribosomal subunit (GO:0022625);; Molecular Function: ribosomal large subunit binding (GO:0043023);;	K07562|2.4e-229|gnl|BL_ORD_ID|8839366|	gi|366992630|ref|XP_003676080.1| hypothetical protein NCAS_0D01360 [Naumovozyma castellii CBS 4309]<>gi|342301946|emb|CCC69717.1| hypothetical protein NCAS_0D01360 [Naumovozyma castellii CBS 4309]	d__Eukaryota 100;k__Fungi 100;p__Ascomycota 100;c__Saccharomycetes 100;o__Saccharomycetales 100;f__Saccharomycetaceae 100;g__Naumovozyma 100;s__Naumovozyma castellii 100;
mix_1056_2	0	0	0	0	0	0	-	-	-	-
mix_10571_1	3.49	6.34	0	0.85	0	0	Cellular Component: integral to membrane (GO:0016021);;	--	gi|578054748|emb|CDH09882.1| related to Vacuolar protein sorting-associated protein 64 [Zygosaccharomyces bailii ISA1307]	d__Eukaryota 100;k__Fungi 100;p__Ascomycota 100;c__Saccharomycetes 100;o__Saccharomycetales 100;f__Saccharomycetaceae 100;g__Zygosaccharomyces 100;s__Zygosaccharomyces bailii 100;
mix_10572_1	3	4.08	10.16	2.23	0	0	Cellular Component: integral to membrane (GO:0016021);;	--	gi|578054748|emb|CDH09882.1| related to Vacuolar protein sorting-associated protein 64 [Zygosaccharomyces bailii ISA1307]	d__Eukaryota 100;k__Fungi 100;p__Ascomycota 100;c__Saccharomycetes 100;o__Saccharomycetales 100;f__Saccharomycetaceae 100;g__Zygosaccharomyces 100;s__Zygosaccharomyces bailii 100;
mix_10573_1	0	0.88	1.65	9.52	0.38	0.39	--	--	gi|32455732|ref|NP_862333.1| orf1 [Trichoderma harzianum]<>gi|14030859|gb|AAF89327.2| ORF1 [Trichoderma harzianum]	d__Eukaryota 100;k__Fungi 100;p__Ascomycota 100;c__Sordariomycetes 100;o__Hypocreales 100;f__Hypocreaceae 100;g__Trichoderma 100;s__Trichoderma harzianum 100;
mix_10574_1	181.99	171.17	81.88	30.25	0	0	--	K13993|7.3e-53|gnl|BL_ORD_ID|14831490|	gi|578054056|emb|CDH10612.1| related to HSP26-Heat shock protein [Zygosaccharomyces bailii ISA1307]	d__Eukaryota 100;k__Fungi 100;p__Ascomycota 100;c__Saccharomycetes 100;o__Saccharomycetales 100;f__Saccharomycetaceae 100;g__Zygosaccharomyces 100;s__Zygosaccharomyces bailii 100;
mix_10575_1	237.28	163.56	98.5	38.08	0.27	0	--	K13993|1.2e-58|gnl|BL_ORD_ID|14831490|	gi|523424909|emb|CDF91269.1| ZYBA0S10-03510g1_1 [Zygosaccharomyces bailii CLIB 213]<>gi|578047603|emb|CDH17039.1| related to HSP26-Heat shock protein [Zygosaccharomyces bailii ISA1307]	d__Eukaryota 100;k__Fungi 100;p__Ascomycota 100;c__Saccharomycetes 100;o__Saccharomycetales 100;f__Saccharomycetaceae 100;g__Zygosaccharomyces 100;s__Zygosaccharomyces bailii 100;
mix_10577_2	772.41	1133.73	339.37	207.24	0	0	Biological Process: transport (GO:0006810);; Cellular Component: integral to membrane (GO:0016021);;	K20368|9.4e-60|gnl|BL_ORD_ID|14832425|	gi|523422312|emb|CDF88576.1| BN860_13498g1_1 [Zygosaccharomyces bailii CLIB 213]<>gi|578054671|emb|CDH10137.1| ER-derived vesicles protein ERV14 [Zygosaccharomyces bailii ISA1307]	d__Eukaryota 100;k__Fungi 100;p__Ascomycota 100;c__Saccharomycetes 100;o__Saccharomycetales 100;f__Saccharomycetaceae 100;g__Zygosaccharomyces 100;s__Zygosaccharomyces bailii 100;
mix_10578_1	27.37	14.84	0	0	0	0	Biological Process: formation of translation preinitiation complex (GO:0001731);; Biological Process: translation reinitiation (GO:0002188);; Molecular Function: translation initiation factor activity (GO:0003743);; Biological Process: regulation of translational initiation (GO:0006446);; Cellular Component: cytoplasmic stress granule (GO:0010494);; Cellular Component: eukaryotic 43S preinitiatio…	K03246|3.0e-151|gnl|BL_ORD_ID|11998774|	gi|918731496|gb|KOG97479.1| TIF34-like protein [Saccharomyces eubayanus]	d__Eukaryota 100;k__Fungi 75;p__Ascomycota 75;c__Saccharomycetes 75;o__Saccharomycetales 75;f__Saccharomycetaceae 75;g__Saccharomyces 75;s__Saccharomyces cerevisiae 50;
mix_10579_2	0	0	0	0	0	0	-	-	-	-
mix_1057_1	0.82	2.97	5.54	0	0	0	--	--	gi|695107443|gb|KGK35022.1| hypothetical protein JL09_g5829, partial [Pichia kudriavzevii]	d__Eukaryota 100;k__Fungi 100;p__Ascomycota 100;c__Saccharomycetes 100;o__Saccharomycetales 100;f__Pichiaceae 100;g__Pichia 100;s__Pichia kudriavzevii 100;
mix_10580_1	0.54	0.97	0.91	0.4	0	0	--	--	gi|523423767|emb|CDF90081.1| ZYBA0S06-00122g1_1 [Zygosaccharomyces bailii CLIB 213]<>gi|578048015|emb|CDH16697.1| related to Spindle pole body component SPC42 [Zygosaccharomyces bailii ISA1307]	d__Eukaryota 100;k__Fungi 100;p__Ascomycota 100;c__Saccharomycetes 100;o__Saccharomycetales 100;f__Saccharomycetaceae 100;g__Zygosaccharomyces 100;s__Zygosaccharomyces bailii 100;
mix_10581_1	0.52	0	4.45	5.11	1.21	1.06	--	--	gi|254728915|ref|YP_003082249.1| putative coat protein [Sclerotinia sclerotiorum partitivirus S]<>gi|254034308|gb|ACT55330.1| putative coat protein [Sclerotinia sclerotiorum partitivirus S]	f__Partitiviridae 100;s__Sclerotinia sclerotiorum partitivirus S 100;
mix_10582_1	0	0	0	0	2.06	2.14	-	-	-	-
mix_10584_1	34.56	20.46	4.51	3.97	0	0	--	K06694|1.2e-71|gnl|BL_ORD_ID|6657479|	gi|523421583|emb|CDF87824.1| BN860_15302g1_1 [Zygosaccharomyces bailii CLIB 213]<>gi|578046752|emb|CDH17884.1| probable 26S proteasome regulatory subunit p28 [Zygosaccharomyces bailii ISA1307]	d__Eukaryota 100;k__Fungi 100;p__Ascomycota 100;c__Saccharomycetes 100;o__Saccharomycetales 100;f__Saccharomycetaceae 100;g__Zygosaccharomyces 100;s__Zygosaccharomyces bailii 100;
mix_10585_1	29.36	35.91	8.7	2.18	0	0	--	K06694|6.8e-72|gnl|BL_ORD_ID|6657479|	gi|523421583|emb|CDF87824.1| BN860_15302g1_1 [Zygosaccharomyces bailii CLIB 213]<>gi|578046752|emb|CDH17884.1| probable 26S proteasome regulatory subunit p28 [Zygosaccharomyces bailii ISA1307]	d__Eukaryota 100;k__Fungi 100;p__Ascomycota 100;c__Saccharomycetes 100;o__Saccharomycetales 100;f__Saccharomycetaceae 100;g__Zygosaccharomyces 100;s__Zygosaccharomyces bailii 100;
mix_10586_1	6.33	8.2	12.2	4	0	0	Cellular Component: integral to membrane (GO:0016021);;	--	gi|523425351|emb|CDF91727.1| ZYBA0S13-02190g1_1 [Zygosaccharomyces bailii CLIB 213]	d__Eukaryota 100;k__Fungi 100;p__Ascomycota 100;c__Saccharomycetes 100;o__Saccharomycetales 100;f__Saccharomycetaceae 100;g__Zygosaccharomyces 100;s__Zygosaccharomyces bailii 100;
mix_10586_2	8.47	30.97	10.39	2.97	0	0	--	K03540|6.4e-46|gnl|BL_ORD_ID|14835141|	gi|523425352|emb|CDF91728.1| ZYBA0S13-02212g1_1 [Zygosaccharomyces bailii CLIB 213]<>gi|578052363|emb|CDH12337.1| related to Ribonuclease P protein subunit RPR2 [Zygosaccharomyces bailii ISA1307]	d__Eukaryota 100;k__Fungi 100;p__Ascomycota 100;c__Saccharomycetes 100;o__Saccharomycetales 100;f__Saccharomycetaceae 100;g__Zygosaccharomyces 100;s__Zygosaccharomyces bailii 100;
mix_10587_2	6.35	7.74	0	0	0	0	--	K03540|2.2e-46|gnl|BL_ORD_ID|14835141|	gi|523425352|emb|CDF91728.1| ZYBA0S13-02212g1_1 [Zygosaccharomyces bailii CLIB 213]<>gi|578052363|emb|CDH12337.1| related to Ribonuclease P protein subunit RPR2 [Zygosaccharomyces bailii ISA1307]	d__Eukaryota 100;k__Fungi 100;p__Ascomycota 100;c__Saccharomycetes 100;o__Saccharomycetales 100;f__Saccharomycetaceae 100;g__Zygosaccharomyces 100;s__Zygosaccharomyces bailii 100;
mix_10588_1	10.09	30.87	0	9.01	0	0	--	--	gi|523424351|emb|CDF90696.1| ZYBA0S08-00782g1_1 [Zygosaccharomyces bailii CLIB 213]	d__Eukaryota 100;k__Fungi 100;p__Ascomycota 100;c__Saccharomycetes 100;o__Saccharomycetales 100;f__Saccharomycetaceae 100;g__Zygosaccharomyces 100;s__Zygosaccharomyces bailii 100;
mix_10588_2	11.5	7.82	4.87	2.14	0	0	--	--	gi|578050241|emb|CDH14172.1| probable Spindle pole body component 110 [Zygosaccharomyces bailii ISA1307]	d__Eukaryota 100;k__Fungi 100;p__Ascomycota 100;c__Saccharomycetes 100;o__Saccharomycetales 100;f__Saccharomycetaceae 100;g__Zygosaccharomyces 100;s__Zygosaccharomyces bailii 100;
mix_10589_1	10.73	0	0	0	0	0	--	--	gi|523424351|emb|CDF90696.1| ZYBA0S08-00782g1_1 [Zygosaccharomyces bailii CLIB 213]	d__Eukaryota 100;k__Fungi 100;p__Ascomycota 100;c__Saccharomycetes 100;o__Saccharomycetales 100;f__Saccharomycetaceae 100;g__Zygosaccharomyces 100;s__Zygosaccharomyces bailii 100;
mix_10591_1	54.14	63.79	26.58	6.82	0	0	Molecular Function: RNA binding (GO:0003723);;	K18736|1.2e-101|gnl|BL_ORD_ID|14835808|	gi|523422714|emb|CDF88993.1| ZYBA0S03-06656g1_1 [Zygosaccharomyces bailii CLIB 213]<>gi|578048722|emb|CDH16077.1| probable SWI5-dependent HO expression protein 2 [Zygosaccharomyces bailii ISA1307]	d__Eukaryota 100;k__Fungi 100;p__Ascomycota 100;c__Saccharomycetes 100;o__Saccharomycetales 100;f__Saccharomycetaceae 100;g__Zygosaccharomyces 100;s__Zygosaccharomyces bailii 100;
mix_10592_1	62.87	53.3	12.48	4.49	0	0	Molecular Function: RNA binding (GO:0003723);;	K18736|3.7e-100|gnl|BL_ORD_ID|14835808|	gi|523422714|emb|CDF88993.1| ZYBA0S03-06656g1_1 [Zygosaccharomyces bailii CLIB 213]<>gi|578048722|emb|CDH16077.1| probable SWI5-dependent HO expression protein 2 [Zygosaccharomyces bailii ISA1307]	d__Eukaryota 100;k__Fungi 100;p__Ascomycota 100;c__Saccharomycetes 100;o__Saccharomycetales 100;f__Saccharomycetaceae 100;g__Zygosaccharomyces 100;s__Zygosaccharomyces bailii 100;
mix_10593_1	0	0	0	0	0	0	-	-	-	-
mix_10593_2	146.1	86.67	120.3	56.96	0	0	Cellular Component: proteasome complex (GO:0000502);; Biological Process: telomere maintenance via recombination (GO:0000722);; Biological Process: double-strand break repair via homologous recombination (GO:0000724);; Cellular Component: chromosome, telomeric region (GO:0000781);; Cellular Component: nuclear chromatin (GO:0000790);; Molecular Function: single-stranded DNA binding (GO:0003697);; …	K10573|3.0e-78|gnl|BL_ORD_ID|13701045|	gi|190407018|gb|EDV10285.1| ubiquitin-conjugating enzyme [Saccharomyces cerevisiae RM11-1a]<>gi|766468294|gb|AJR92382.1| Rad6p [Saccharomyces cerevisiae YJM1083]<>gi|766482575|gb|AJS06633.1| Rad6p [Saccharomyces cerevisiae YJM1527]<>gi|766483078|gb|AJS07135.1| Rad6p [Saccharomyces cerevisiae YJM1549]	d__Eukaryota 94;k__Fungi 94;p__Ascomycota 94;c__Saccharomycetes 94;o__Saccharomycetales 94;f__Saccharomycetaceae 94;g__Saccharomyces 41;s__Saccharomyces cerevisiae 24;
mix_10598_1	12.12	17.88	6.18	6.67	0.82	0	-	-	-	-
mix_10599_1	20.29	82.63	26.65	18.3	1.07	0.37	-	-	-	-
mix_1059_2	0	0	0	0	0	0	-	-	-	-
mix_105_1	0	0	0	0	0	0	-	-	-	-
mix_10600_1	9.84	0	0	3.16	0	0	-	-	-	-
mix_10601_1	21	9.82	0	0	0	0	Biological Process: maturation of LSU-rRNA from tricistronic rRNA transcript (SSU-rRNA, 5.8S rRNA, LSU-rRNA) (GO:0000463);; Biological Process: maturation of 5.8S rRNA from tricistronic rRNA transcript (SSU-rRNA, 5.8S rRNA, LSU-rRNA) (GO:0000466);; Cellular Component: nucleoplasm (GO:0005654);; Cellular Component: preribosome, large subunit precursor (GO:0030687);; Molecular Function: ribonucleop…	K14824|1.7e-126|gnl|BL_ORD_ID|14423011|	gi|156836824|ref|XP_001642454.1| hypothetical protein Kpol_262p1 [Vanderwaltozyma polyspora DSM 70294]<>gi|156112985|gb|EDO14596.1| hypothetical protein Kpol_262p1 [Vanderwaltozyma polyspora DSM 70294]	d__Eukaryota 100;k__Fungi 100;p__Ascomycota 100;c__Saccharomycetes 100;o__Saccharomycetales 100;f__Saccharomycetaceae 100;g__Saccharomyces 95;s__Saccharomyces cerevisiae 74;
mix_10603_1	0	0	0	0	1.12	2.94	Biological Process: glucose metabolic process (GO:0006006);; Molecular Function: oxidoreductase activity, acting on the aldehyde or oxo group of donors, NAD or NADP as acceptor (GO:0016620);; Molecular Function: NADP binding (GO:0050661);; Molecular Function: NAD binding (GO:0051287);; Biological Process: oxidation-reduction process (GO:0055114);;	K00134|8.6e-71|gnl|BL_ORD_ID|7797497|	gi|381393064|gb|AFG28406.1| glyceraldehyde-3-phosphate dehydrogenase C1 [Pyrus x bretschneideri]	d__Eukaryota 100;k__Viridiplantae 100;p__Streptophyta 100;o__Rosales 100;f__Rosaceae 100;g__Pyrus 67;s__Pyrus pyrifolia 33;v__Pyrus pyrifolia var. culta 33;
mix_10604_1	18.53	38.52	11.04	0	0	0	Molecular Function: glyceraldehyde-3-phosphate dehydrogenase (NAD+) (phosphorylating) activity (GO:0004365);; Biological Process: glucose metabolic process (GO:0006006);; Biological Process: glycolysis (GO:0006096);; Molecular Function: NADP binding (GO:0050661);; Molecular Function: NAD binding (GO:0051287);; Biological Process: oxidation-reduction process (GO:0055114);;	K00134|2.0e-65|gnl|BL_ORD_ID|4104584|	gi|695114137|gb|KGK40669.1| hypothetical protein JL09_g247 [Pichia kudriavzevii]	d__Eukaryota 100;k__Fungi 100;p__Ascomycota 100;c__Saccharomycetes 100;o__Saccharomycetales 100;f__Pichiaceae 100;g__Pichia 100;s__Pichia kudriavzevii 100;
mix_10605_1	31.29	23.93	4.56	2.54	0	0	Biological Process: ribosome biogenesis (GO:0042254);;	K02896|6.9e-69|gnl|BL_ORD_ID|11998059|	gi|523422129|emb|CDF88390.1| BN860_09098g1_1 [Zygosaccharomyces bailii CLIB 213]<>gi|578050161|emb|CDH14728.1| probable Ribosome biogenesis protein RLP24 [Zygosaccharomyces bailii ISA1307]	d__Eukaryota 100;k__Fungi 100;p__Ascomycota 100;c__Saccharomycetes 100;o__Saccharomycetales 100;f__Saccharomycetaceae 100;g__Zygosaccharomyces 100;s__Zygosaccharomyces bailii 100;
mix_10606_1	56.81	86.32	42.14	27.21	0	0	Biological Process: ribosome biogenesis (GO:0042254);;	K02896|4.8e-68|gnl|BL_ORD_ID|11998059|	gi|578052089|emb|CDH12672.1| probable Ribosome biogenesis protein RLP24 [Zygosaccharomyces bailii ISA1307]	d__Eukaryota 100;k__Fungi 100;p__Ascomycota 100;c__Saccharomycetes 100;o__Saccharomycetales 100;f__Saccharomycetaceae 100;g__Zygosaccharomyces 100;s__Zygosaccharomyces bailii 100;
mix_10608_1	95.76	114.9	75.6	27.66	0	0	Cellular Component: nucleus (GO:0005634);; Cellular Component: cytoplasm (GO:0005737);; Biological Process: nucleoside metabolic process (GO:0009116);; Molecular Function: S-methyl-5-thioadenosine phosphorylase activity (GO:0017061);; Biological Process: L-methionine salvage from methylthioadenosine (GO:0019509);;	K00772|4.3e-165|gnl|BL_ORD_ID|14831945|	gi|523422099|emb|CDF88360.1| BN860_08438g1_1 [Zygosaccharomyces bailii CLIB 213]	d__Eukaryota 100;k__Fungi 100;p__Ascomycota 100;c__Saccharomycetes 100;o__Saccharomycetales 100;f__Saccharomycetaceae 100;g__Zygosaccharomyces 100;s__Zygosaccharomyces bailii 100;
mix_10609_1	113.21	105.19	61.09	51.61	0.17	0.18	Cellular Component: nucleus (GO:0005634);; Cellular Component: cytoplasm (GO:0005737);; Biological Process: nucleoside metabolic process (GO:0009116);; Molecular Function: S-methyl-5-thioadenosine phosphorylase activity (GO:0017061);; Biological Process: L-methionine salvage from methylthioadenosine (GO:0019509);;	K00772|4.8e-164|gnl|BL_ORD_ID|14831945|	gi|523422099|emb|CDF88360.1| BN860_08438g1_1 [Zygosaccharomyces bailii CLIB 213]	d__Eukaryota 100;k__Fungi 100;p__Ascomycota 100;c__Saccharomycetes 100;o__Saccharomycetales 100;f__Saccharomycetaceae 100;g__Zygosaccharomyces 100;s__Zygosaccharomyces bailii 100;
mix_1060_1	0.98	2.06	11.2	4.23	0.26	0	--	K03253|0.0e+00|gnl|BL_ORD_ID|13050651|	gi|19115440|ref|NP_594528.1| translation initiation factor eIF3b (p84) [Schizosaccharomyces pombe 972h-]<>gi|1723536|sp|Q10425.1|EIF3B_SCHPO RecName: Full=Eukaryotic translation initiation factor 3 subunit B; Short=eIF3b; AltName: Full=Eukaryotic translation initiation factor 3 90 kDa subunit homolog; Short=eIF3 p90; AltName: Full=Translation initiation factor eIF3 p90 subunit homolog; AltName: F…	d__Eukaryota 100;k__Fungi 100;p__Ascomycota 100;c__Schizosaccharomycetes 100;o__Schizosaccharomycetales 100;f__Schizosaccharomycetaceae 100;g__Schizosaccharomyces 100;s__Schizosaccharomyces pombe 100;
mix_10610_1	18.44	24.66	0	0	0	0	Molecular Function: adenine phosphoribosyltransferase activity (GO:0003999);; Cellular Component: cytoplasm (GO:0005737);; Biological Process: adenine salvage (GO:0006168);; Biological Process: nucleoside metabolic process (GO:0009116);;	K00759|5.3e-78|gnl|BL_ORD_ID|6658303|	gi|410078199|ref|XP_003956681.1| hypothetical protein KAFR_0C05550 [Kazachstania africana CBS 2517]<>gi|372463265|emb|CCF57546.1| hypothetical protein KAFR_0C05550 [Kazachstania africana CBS 2517]	d__Eukaryota 100;k__Fungi 100;p__Ascomycota 100;c__Saccharomycetes 100;o__Saccharomycetales 100;f__Saccharomycetaceae 100;g__Kazachstania 100;s__Kazachstania africana 100;
mix_10614_1	183.82	124.14	3.28	0	0	0	Molecular Function: structural constituent of ribosome (GO:0003735);; Biological Process: translation (GO:0006412);; Cellular Component: cytosolic large ribosomal subunit (GO:0022625);;	K02912|5.5e-53|gnl|BL_ORD_ID|8839958|	gi|366993815|ref|XP_003676672.1| hypothetical protein NCAS_0E02430 [Naumovozyma castellii CBS 4309]<>gi|342302539|emb|CCC70313.1| hypothetical protein NCAS_0E02430 [Naumovozyma castellii CBS 4309]	d__Eukaryota 100;k__Fungi 100;p__Ascomycota 100;c__Saccharomycetes 100;o__Saccharomycetales 100;f__Saccharomycetaceae 100;g__Kazachstania 50;s__Kazachstania africana 50;
mix_10617_1	72.67	16.65	0	0	0	0	Molecular Function: C-4 methylsterol oxidase activity (GO:0000254);; Molecular Function: iron ion binding (GO:0005506);; Cellular Component: endoplasmic reticulum membrane (GO:0005789);; Cellular Component: plasma membrane (GO:0005886);; Biological Process: fatty acid biosynthetic process (GO:0006633);; Biological Process: ergosterol biosynthetic process (GO:0006696);; Cellular Component: integra…	K07750|2.1e-161|gnl|BL_ORD_ID|8836459|	gi|366986813|ref|XP_003673173.1| hypothetical protein NCAS_0A02240 [Naumovozyma castellii CBS 4309]<>gi|342299036|emb|CCC66782.1| hypothetical protein NCAS_0A02240 [Naumovozyma castellii CBS 4309]	d__Eukaryota 100;k__Fungi 100;p__Ascomycota 100;c__Saccharomycetes 100;o__Saccharomycetales 100;f__Saccharomycetaceae 100;g__Saccharomyces 83;s__Saccharomyces cerevisiae 67;
mix_10618_1	0	0	0	0	0	0	-	-	-	-
mix_1061_1	0	1	0	0.83	0	0	--	K03138|4.5e-155|gnl|BL_ORD_ID|13053856|	gi|295442794|ref|NP_588467.2| transcription factor TFIIF complex alpha subunit Tfg1 (predicted) [Schizosaccharomyces pombe 972h-]<>gi|254745647|emb|CAA22493.2| transcription factor TFIIF complex alpha subunit Tfg1 (predicted) [Schizosaccharomyces pombe]	d__Eukaryota 100;k__Fungi 100;p__Ascomycota 100;c__Schizosaccharomycetes 100;o__Schizosaccharomycetales 100;f__Schizosaccharomycetaceae 100;g__Schizosaccharomyces 100;s__Schizosaccharomyces pombe 100;
mix_10620_1	0	0	0	0	0	0	-	-	-	-
mix_10621_1	0.9	2.17	0.52	1.83	0.24	0.12	--	--	gi|695112714|gb|KGK39255.1| hypothetical protein JL09_g1490 [Pichia kudriavzevii]	d__Eukaryota 100;k__Fungi 100;p__Ascomycota 100;c__Saccharomycetes 100;o__Saccharomycetales 100;f__Pichiaceae 100;g__Pichia 100;s__Pichia kudriavzevii 100;
mix_10622_1	0	0	0	0	0	0	-	-	-	-
mix_10623_1	0	0	0	0	0	0	-	-	-	-
mix_10624_1	0	0	0	0	0	0	-	-	-	-
mix_10625_1	13.58	7.92	0.36	0	0	0	Cellular Component: cytoplasmic mRNA processing body (GO:0000932);; Biological Process: aerobic respiration (GO:0009060);; Cellular Component: integral to mitochondrial membrane (GO:0032592);;	--	gi|403218428|emb|CCK72918.1| hypothetical protein KNAG_0M00650 [Kazachstania naganishii CBS 8797]	d__Eukaryota 100;k__Fungi 100;p__Ascomycota 100;c__Saccharomycetes 100;o__Saccharomycetales 100;f__Saccharomycetaceae 100;g__Kazachstania 100;s__Kazachstania naganishii 100;
mix_10626_2	0	0	0	0	0	0	--	--	gi|578050394|emb|CDH14325.1| uncharacterized protein ZBAI_06111 [Zygosaccharomyces bailii ISA1307]	d__Eukaryota 100;k__Fungi 100;p__Ascomycota 100;c__Saccharomycetes 100;o__Saccharomycetales 100;f__Saccharomycetaceae 100;g__Zygosaccharomyces 100;s__Zygosaccharomyces bailii 100;
mix_10627_1	4.02	4.55	2.57	0	0	0	--	--	gi|578055831|emb|CDH09029.1| uncharacterized protein ZBAI_00813 [Zygosaccharomyces bailii ISA1307]	d__Eukaryota 100;k__Fungi 100;p__Ascomycota 100;c__Saccharomycetes 100;o__Saccharomycetales 100;f__Saccharomycetaceae 100;g__Zygosaccharomyces 100;s__Zygosaccharomyces bailii 100;
mix_10628_1	20.33	4.86	0	0.23	0	0	Molecular Function: magnesium ion binding (GO:0000287);; Molecular Function: RNA binding (GO:0003723);; Molecular Function: phenylalanine-tRNA ligase activity (GO:0004826);; Molecular Function: ATP binding (GO:0005524);; Cellular Component: nucleus (GO:0005634);; Cellular Component: cytosol (GO:0005829);; Biological Process: phenylalanyl-tRNA aminoacylation (GO:0006432);; Cellular Component: phen…	K01890|1.3e-212|gnl|BL_ORD_ID|14421760|	gi|366991931|ref|XP_003675731.1| hypothetical protein NCAS_0C03760 [Naumovozyma castellii CBS 4309]<>gi|342301596|emb|CCC69366.1| hypothetical protein NCAS_0C03760 [Naumovozyma castellii CBS 4309]	d__Eukaryota 100;k__Fungi 100;p__Ascomycota 100;c__Saccharomycetes 100;o__Saccharomycetales 100;f__Saccharomycetaceae 100;g__Naumovozyma 100;s__Naumovozyma castellii 100;
mix_10629_1	11.98	16.3	8.39	4.4	0	0	Molecular Function: riboflavin kinase activity (GO:0008531);; Biological Process: riboflavin biosynthetic process (GO:0009231);; Biological Process: phosphorylation (GO:0016310);;	K00861|2.2e-68|gnl|BL_ORD_ID|14831354|	gi|523421561|emb|CDF87802.1| BN860_14818g1_1 [Zygosaccharomyces bailii CLIB 213]<>gi|578046730|emb|CDH17862.1| probable Riboflavin kinase [Zygosaccharomyces bailii ISA1307]	d__Eukaryota 100;k__Fungi 100;p__Ascomycota 100;c__Saccharomycetes 100;o__Saccharomycetales 100;f__Saccharomycetaceae 100;g__Zygosaccharomyces 100;s__Zygosaccharomyces bailii 100;
mix_10630_1	24.44	16.68	3.93	3.13	0	0	Cellular Component: nuclear pore (GO:0005643);; Biological Process: poly(A)+ mRNA export from nucleus (GO:0016973);;	K18723|3.4e-130|gnl|BL_ORD_ID|14831355|	gi|523421562|emb|CDF87803.1| BN860_14840g1_1 [Zygosaccharomyces bailii CLIB 213]<>gi|578046731|emb|CDH17863.1| related to Nucleoporin GLE1 [Zygosaccharomyces bailii ISA1307]	d__Eukaryota 100;k__Fungi 100;p__Ascomycota 100;c__Saccharomycetes 100;o__Saccharomycetales 100;f__Saccharomycetaceae 100;g__Zygosaccharomyces 100;s__Zygosaccharomyces bailii 100;
mix_10631_1	18.93	9.91	6.79	7.49	0	0	Cellular Component: nuclear pore (GO:0005643);; Biological Process: poly(A)+ mRNA export from nucleus (GO:0016973);;	K18723|3.0e-128|gnl|BL_ORD_ID|14831355|	gi|523421562|emb|CDF87803.1| BN860_14840g1_1 [Zygosaccharomyces bailii CLIB 213]<>gi|578046731|emb|CDH17863.1| related to Nucleoporin GLE1 [Zygosaccharomyces bailii ISA1307]	d__Eukaryota 100;k__Fungi 100;p__Ascomycota 100;c__Saccharomycetes 100;o__Saccharomycetales 100;f__Saccharomycetaceae 100;g__Zygosaccharomyces 100;s__Zygosaccharomyces bailii 100;
mix_10632_1	51.91	72.88	26.38	25.23	0	0	Molecular Function: riboflavin kinase activity (GO:0008531);; Biological Process: riboflavin biosynthetic process (GO:0009231);; Biological Process: phosphorylation (GO:0016310);;	K00861|4.1e-70|gnl|BL_ORD_ID|14831354|	gi|523421561|emb|CDF87802.1| BN860_14818g1_1 [Zygosaccharomyces bailii CLIB 213]<>gi|578046730|emb|CDH17862.1| probable Riboflavin kinase [Zygosaccharomyces bailii ISA1307]	d__Eukaryota 100;k__Fungi 100;p__Ascomycota 100;c__Saccharomycetes 100;o__Saccharomycetales 100;f__Saccharomycetaceae 100;g__Zygosaccharomyces 100;s__Zygosaccharomyces bailii 100;
mix_10634_1	15.57	16.48	8.44	3.73	0	0	--	--	gi|523421178|emb|CDF87403.1| BN860_05578g1_1 [Zygosaccharomyces bailii CLIB 213]<>gi|578049115|emb|CDH15531.1| probable Altered inheritance of mitochondria protein 23, mitochondrial [Zygosaccharomyces bailii ISA1307]	d__Eukaryota 100;k__Fungi 100;p__Ascomycota 100;c__Saccharomycetes 100;o__Saccharomycetales 100;f__Saccharomycetaceae 100;g__Zygosaccharomyces 100;s__Zygosaccharomyces bailii 100;
mix_10635_1	61.1	55.93	53.5	9.78	0	0	--	--	gi|523421178|emb|CDF87403.1| BN860_05578g1_1 [Zygosaccharomyces bailii CLIB 213]<>gi|578049115|emb|CDH15531.1| probable Altered inheritance of mitochondria protein 23, mitochondrial [Zygosaccharomyces bailii ISA1307]	d__Eukaryota 100;k__Fungi 100;p__Ascomycota 100;c__Saccharomycetes 100;o__Saccharomycetales 100;f__Saccharomycetaceae 100;g__Zygosaccharomyces 100;s__Zygosaccharomyces bailii 100;
mix_10636_1	0	0	0	0	0	0	-	-	-	-
mix_10637_1	0	0	0	0	0	0	-	-	-	-
mix_10639_1	1.39	2.54	0	0	0	0	-	-	-	-
mix_1063_1	0	0	0	0	0	0	--	K08157|1.4e-27|gnl|BL_ORD_ID|13051483|	gi|19112121|ref|NP_595329.1| spermidine family transporter (predicted) [Schizosaccharomyces pombe 972h-]<>gi|48474263|sp|O59698.1|YN41_SCHPO RecName: Full=Uncharacterized transporter C36.01c<>gi|3135988|emb|CAA19049.1| spermidine family transporter (predicted) [Schizosaccharomyces pombe]	d__Eukaryota 100;k__Fungi 100;p__Ascomycota 100;c__Schizosaccharomycetes 100;o__Schizosaccharomycetales 100;f__Schizosaccharomycetaceae 100;g__Schizosaccharomyces 100;s__Schizosaccharomyces pombe 100;
mix_10640_1	0	2.54	0	0	0	0	-	-	-	-
mix_10641_1	0	1.35	7.56	4.98	1.43	0.3	--	--	gi|32455732|ref|NP_862333.1| orf1 [Trichoderma harzianum]<>gi|14030859|gb|AAF89327.2| ORF1 [Trichoderma harzianum]	d__Eukaryota 100;k__Fungi 100;p__Ascomycota 100;c__Sordariomycetes 100;o__Hypocreales 100;f__Hypocreaceae 100;g__Trichoderma 100;s__Trichoderma harzianum 100;
mix_10642_1	1.53	2.78	0	1.71	0	0	--	--	--	-
mix_10643_1	1.77	0	2.91	0	0	0	--	--	--	-
mix_10644_1	0	18.86	7.96	13.12	0	0	--	--	gi|162312102|ref|NP_588031.3| sequence orphan [Schizosaccharomyces pombe 972h-]<>gi|51704338|sp|Q9P6S0.3|YJP1_SCHPO RecName: Full=Putative cell agglutination protein 1742.01; Flags: Precursor<>gi|157310503|emb|CAC39326.2| sequence orphan [Schizosaccharomyces pombe]	d__Eukaryota 100;k__Fungi 100;p__Ascomycota 100;c__Schizosaccharomycetes 100;o__Schizosaccharomycetales 100;f__Schizosaccharomycetaceae 100;g__Schizosaccharomyces 100;s__Schizosaccharomyces pombe 100;
mix_10645_1	0	0	0	0	0	0	-	-	-	-
mix_10645_2	0	0	0	0	0	0	-	-	-	-
mix_10645_3	0	0	0	0	0	0	-	-	-	-
mix_10645_4	2.48	0	1.69	2.24	0	0	--	--	gi|162312102|ref|NP_588031.3| sequence orphan [Schizosaccharomyces pombe 972h-]<>gi|51704338|sp|Q9P6S0.3|YJP1_SCHPO RecName: Full=Putative cell agglutination protein 1742.01; Flags: Precursor<>gi|157310503|emb|CAC39326.2| sequence orphan [Schizosaccharomyces pombe]	d__Eukaryota 100;k__Fungi 100;p__Ascomycota 100;c__Schizosaccharomycetes 100;o__Schizosaccharomycetales 100;f__Schizosaccharomycetaceae 100;g__Schizosaccharomyces 100;s__Schizosaccharomyces pombe 100;
mix_10646_1	0	0	7.49	0	0	0	-	-	-	-
mix_10647_1	1.89	1.14	1.07	0	0	0	--	--	gi|162312102|ref|NP_588031.3| sequence orphan [Schizosaccharomyces pombe 972h-]<>gi|51704338|sp|Q9P6S0.3|YJP1_SCHPO RecName: Full=Putative cell agglutination protein 1742.01; Flags: Precursor<>gi|157310503|emb|CAC39326.2| sequence orphan [Schizosaccharomyces pombe]	d__Eukaryota 100;k__Fungi 100;p__Ascomycota 100;c__Schizosaccharomycetes 100;o__Schizosaccharomycetales 100;f__Schizosaccharomycetaceae 100;g__Schizosaccharomyces 100;s__Schizosaccharomyces pombe 100;
mix_10648_1	2.67	0	32.98	24.95	0.68	0	--	K02995|1.5e-110|gnl|BL_ORD_ID|13050642|	gi|19115431|ref|NP_594519.1| 40S ribosomal protein S8 [Schizosaccharomyces pombe 972h-]<>gi|6094196|sp|O14049.1|RS8A_SCHPO RecName: Full=40S ribosomal protein S8-A<>gi|2414627|emb|CAB16376.1| 40S ribosomal protein S8 (predicted) [Schizosaccharomyces pombe]	d__Eukaryota 100;k__Fungi 100;p__Ascomycota 100;c__Schizosaccharomycetes 100;o__Schizosaccharomycetales 100;f__Schizosaccharomycetaceae 100;g__Schizosaccharomyces 100;s__Schizosaccharomyces pombe 100;
mix_10648_2	0	0	0	0	0	0	-	-	-	-
mix_10649_1	0.9	3.25	19.65	11.25	1.02	0	--	K02995|4.4e-99|gnl|BL_ORD_ID|13049173|	gi|19115431|ref|NP_594519.1| 40S ribosomal protein S8 [Schizosaccharomyces pombe 972h-]<>gi|6094196|sp|O14049.1|RS8A_SCHPO RecName: Full=40S ribosomal protein S8-A<>gi|2414627|emb|CAB16376.1| 40S ribosomal protein S8 (predicted) [Schizosaccharomyces pombe]	d__Eukaryota 100;k__Fungi 100;p__Ascomycota 100;c__Schizosaccharomycetes 100;o__Schizosaccharomycetales 100;f__Schizosaccharomycetaceae 100;g__Schizosaccharomyces 100;s__Schizosaccharomyces pombe 100;
mix_1064_1	0	0	0	0	0	0	-	-	-	-
mix_10650_1	0	0	0	0	0	0	--	--	gi|752455812|gb|AJG39262.1| RNA-dependent RNA polymerase [Wuhan Insect virus 2]	s__Wuhan Insect virus 2 100;
mix_10651_1	50.29	43.38	23.51	11.63	0	0	--	K12471|3.5e-90|gnl|BL_ORD_ID|14834662|	gi|578047577|emb|CDH17013.1| related to Epsin-1 [Zygosaccharomyces bailii ISA1307]	d__Eukaryota 100;k__Fungi 100;p__Ascomycota 100;c__Saccharomycetes 100;o__Saccharomycetales 100;f__Saccharomycetaceae 100;g__Zygosaccharomyces 100;s__Zygosaccharomyces bailii 100;
mix_10651_2	0	0	0	0	0	0	--	K12471|5.7e-08|gnl|BL_ORD_ID|14834662|	gi|523424884|emb|CDF91243.1| ZYBA0S10-02916g1_1 [Zygosaccharomyces bailii CLIB 213]	d__Eukaryota 100;k__Fungi 100;p__Ascomycota 100;c__Saccharomycetes 100;o__Saccharomycetales 100;f__Saccharomycetaceae 100;g__Zygosaccharomyces 100;s__Zygosaccharomyces bailii 100;
mix_10653_1	39.37	51.87	15.84	11.79	0	0	--	K12471|7.2e-52|gnl|BL_ORD_ID|14834662|	gi|578047577|emb|CDH17013.1| related to Epsin-1 [Zygosaccharomyces bailii ISA1307]	d__Eukaryota 100;k__Fungi 100;p__Ascomycota 100;c__Saccharomycetes 100;o__Saccharomycetales 100;f__Saccharomycetaceae 100;g__Zygosaccharomyces 100;s__Zygosaccharomyces bailii 100;
mix_10654_1	0	0	0	0	0	0	Cellular Component: phosphopyruvate hydratase complex (GO:0000015);; Molecular Function: magnesium ion binding (GO:0000287);; Molecular Function: phosphopyruvate hydratase activity (GO:0004634);; Biological Process: glycolysis (GO:0006096);;	K01689|1.7e-51|gnl|BL_ORD_ID|12990762|	gi|127519359|gb|ABO28523.1| enolase [Candida glycerinogenes]	d__Eukaryota 100;k__Fungi 100;p__Ascomycota 100;c__Saccharomycetes 100;o__Saccharomycetales 100;g__Candida 50;s__Candida glycerinogenes 50;
mix_10655_1	12.07	12.55	0	0	0	0	Cellular Component: phosphopyruvate hydratase complex (GO:0000015);; Molecular Function: magnesium ion binding (GO:0000287);; Cellular Component: fungal-type vacuole (GO:0000324);; Molecular Function: phosphopyruvate hydratase activity (GO:0004634);; Cellular Component: mitochondrion (GO:0005739);; Biological Process: gluconeogenesis (GO:0006094);; Biological Process: glycolysis (GO:0006096);; Ce…	K01689|4.1e-58|gnl|BL_ORD_ID|11997055|	gi|768504630|gb|AJU17752.1| Eno2p [Saccharomyces cerevisiae YJM1387]<>gi|768510613|gb|AJU23712.1| Eno2p [Saccharomyces cerevisiae YJM1526]<>gi|768515959|gb|AJU29039.1| Eno2p [Saccharomyces cerevisiae YJM453]<>gi|768517474|gb|AJU30548.1| Eno2p [Saccharomyces cerevisiae YJM627]	d__Eukaryota 100;k__Fungi 100;p__Ascomycota 100;c__Saccharomycetes 100;o__Saccharomycetales 100;f__Saccharomycetaceae 100;g__Saccharomyces 100;s__Saccharomyces cerevisiae 96;
mix_10656_1	27.3	29.76	16.18	9.32	0	0	Cellular Component: phosphopyruvate hydratase complex (GO:0000015);; Molecular Function: magnesium ion binding (GO:0000287);; Cellular Component: fungal-type vacuole (GO:0000324);; Molecular Function: phosphopyruvate hydratase activity (GO:0004634);; Cellular Component: mitochondrion (GO:0005739);; Cellular Component: plasma membrane (GO:0005886);; Biological Process: gluconeogenesis (GO:0006094)…	K01689|7.8e-77|gnl|BL_ORD_ID|11996788|	gi|88192082|pdb|2AL2|B Chain B, Crystal Structure Analysis Of Enolase Mg Subunit Complex At Ph 8.0	d__Eukaryota 100;k__Fungi 100;p__Ascomycota 100;c__Saccharomycetes 100;o__Saccharomycetales 100;f__Saccharomycetaceae 100;g__Saccharomyces 100;s__Saccharomyces cerevisiae 93;
mix_10657_1	76.75	83.21	23.66	20.01	0	0	--	--	gi|523425211|emb|CDF91573.1| ZYBA0S12-02036g1_1 [Zygosaccharomyces bailii CLIB 213]<>gi|578047209|emb|CDH17321.1| uncharacterized protein ZBAI_09109 [Zygosaccharomyces bailii ISA1307]	d__Eukaryota 100;k__Fungi 100;p__Ascomycota 100;c__Saccharomycetes 100;o__Saccharomycetales 100;f__Saccharomycetaceae 100;g__Zygosaccharomyces 100;s__Zygosaccharomyces bailii 100;
mix_10658_1	41.19	35.66	14.19	8.97	0	0	--	--	gi|523425211|emb|CDF91573.1| ZYBA0S12-02036g1_1 [Zygosaccharomyces bailii CLIB 213]<>gi|578047209|emb|CDH17321.1| uncharacterized protein ZBAI_09109 [Zygosaccharomyces bailii ISA1307]	d__Eukaryota 100;k__Fungi 100;p__Ascomycota 100;c__Saccharomycetes 100;o__Saccharomycetales 100;f__Saccharomycetaceae 100;g__Zygosaccharomyces 100;s__Zygosaccharomyces bailii 100;
mix_10659_1	2.41	4.35	0.83	0	0.09	0.1	--	--	gi|695109808|gb|KGK36412.1| hypothetical protein JL09_g4437 [Pichia kudriavzevii]	d__Eukaryota 100;k__Fungi 100;p__Ascomycota 100;c__Saccharomycetes 100;o__Saccharomycetales 100;f__Pichiaceae 100;g__Pichia 100;s__Pichia kudriavzevii 100;
mix_1065_1	25.62	24.71	19.57	4.43	0	0	Molecular Function: nucleotide binding (GO:0000166);; Molecular Function: protein kinase activity (GO:0004672);; Biological Process: phosphorylation (GO:0016310);;	--	gi|578053246|emb|CDH11468.1| probable cAMP-dependent protein kinase type 1 [Zygosaccharomyces bailii ISA1307]	d__Eukaryota 100;k__Fungi 100;p__Ascomycota 100;c__Saccharomycetes 100;o__Saccharomycetales 100;f__Saccharomycetaceae 100;g__Zygosaccharomyces 100;s__Zygosaccharomyces bailii 100;
mix_10660_1	43.14	49.33	18.59	16.78	0	0	--	K07975|3.5e-121|gnl|BL_ORD_ID|14833114|	gi|578055362|emb|CDH09456.1| related to GTP-binding protein RHO4 [Zygosaccharomyces bailii ISA1307]	d__Eukaryota 100;k__Fungi 100;p__Ascomycota 100;c__Saccharomycetes 100;o__Saccharomycetales 100;f__Saccharomycetaceae 100;g__Zygosaccharomyces 100;s__Zygosaccharomyces bailii 100;
mix_10661_1	27.77	31.39	16.06	8.21	0	0	Molecular Function: GTP binding (GO:0005525);; Cellular Component: intracellular (GO:0005622);; Biological Process: small GTPase mediated signal transduction (GO:0007264);;	K07975|4.5e-116|gnl|BL_ORD_ID|14833114|	gi|523421172|emb|CDF87397.1| BN860_05446g1_1 [Zygosaccharomyces bailii CLIB 213]<>gi|578049122|emb|CDH15538.1| related to GTP-binding protein RHO4 [Zygosaccharomyces bailii ISA1307]	d__Eukaryota 100;k__Fungi 100;p__Ascomycota 100;c__Saccharomycetes 100;o__Saccharomycetales 100;f__Saccharomycetaceae 100;g__Zygosaccharomyces 100;s__Zygosaccharomyces bailii 100;
mix_10664_1	18.95	2.52	0	0	0	0	Molecular Function: nucleotide binding (GO:0000166);; Cellular Component: nucleus (GO:0005634);; Cellular Component: cytosol (GO:0005829);; Cellular Component: ribosome (GO:0005840);; Biological Process: mRNA export from nucleus (GO:0006406);; Biological Process: regulation of translational initiation (GO:0006446);; Molecular Function: poly(A) RNA binding (GO:0008143);; Molecular Function: ribonu…	K13126|2.3e-268|gnl|BL_ORD_ID|6657305|	gi|410076202|ref|XP_003955683.1| hypothetical protein KAFR_0B02500 [Kazachstania africana CBS 2517]<>gi|372462266|emb|CCF56548.1| hypothetical protein KAFR_0B02500 [Kazachstania africana CBS 2517]	d__Eukaryota 100;k__Fungi 100;p__Ascomycota 100;c__Saccharomycetes 100;o__Saccharomycetales 100;f__Saccharomycetaceae 100;g__Kazachstania 100;s__Kazachstania africana 100;
mix_10666_1	74.83	69.15	52.55	28.25	0	0	--	K16365|4.8e-114|gnl|BL_ORD_ID|14832529|	gi|523423117|emb|CDF89412.1| ZYBA0S04-03664g1_1 [Zygosaccharomyces bailii CLIB 213]<>gi|578051134|emb|CDH13536.1| related to SGT2-Glutamine-rich cytoplasmic protein [Zygosaccharomyces bailii ISA1307]	d__Eukaryota 100;k__Fungi 100;p__Ascomycota 100;c__Saccharomycetes 100;o__Saccharomycetales 100;f__Saccharomycetaceae 100;g__Zygosaccharomyces 100;s__Zygosaccharomyces bailii 100;
mix_10667_1	83.98	78.17	55.39	27.93	0	0.34	--	K16365|1.2e-112|gnl|BL_ORD_ID|14832529|	gi|523423117|emb|CDF89412.1| ZYBA0S04-03664g1_1 [Zygosaccharomyces bailii CLIB 213]<>gi|578051134|emb|CDH13536.1| related to SGT2-Glutamine-rich cytoplasmic protein [Zygosaccharomyces bailii ISA1307]	d__Eukaryota 100;k__Fungi 100;p__Ascomycota 100;c__Saccharomycetes 100;o__Saccharomycetales 100;f__Saccharomycetaceae 100;g__Zygosaccharomyces 100;s__Zygosaccharomyces bailii 100;
mix_10668_1	6.99	5.43	0	1.47	0	0	Molecular Function: sequence-specific DNA binding RNA polymerase II transcription factor activity (GO:0000981);; Cellular Component: nucleus (GO:0005634);; Biological Process: regulation of transcription from RNA polymerase II promoter (GO:0006357);; Molecular Function: zinc ion binding (GO:0008270);;	--	gi|578048653|emb|CDH16008.1| probable Transcription activator of gluconeogenesis [Zygosaccharomyces bailii ISA1307]	d__Eukaryota 100;k__Fungi 100;p__Ascomycota 100;c__Saccharomycetes 100;o__Saccharomycetales 100;f__Saccharomycetaceae 100;g__Zygosaccharomyces 100;s__Zygosaccharomyces bailii 100;
mix_1066_1	0	0	0	0	0	0	--	--	gi|429239146|ref|NP_588289.2| carboxylesterase-lipase family protein [Schizosaccharomyces pombe 972h-]<>gi|395398573|sp|O94493.2|YC7C_SCHPO RecName: Full=Uncharacterized esterase/lipase C417.12<>gi|347834466|emb|CAA22658.2| carboxylesterase-lipase family protein [Schizosaccharomyces pombe]	d__Eukaryota 100;k__Fungi 100;p__Ascomycota 100;c__Schizosaccharomycetes 100;o__Schizosaccharomycetales 100;f__Schizosaccharomycetaceae 100;g__Schizosaccharomyces 100;s__Schizosaccharomyces pombe 100;
mix_10670_1	0	3.33	0	0	0	0	Molecular Function: sequence-specific DNA binding RNA polymerase II transcription factor activity (GO:0000981);; Cellular Component: nucleus (GO:0005634);; Biological Process: regulation of transcription from RNA polymerase II promoter (GO:0006357);; Molecular Function: zinc ion binding (GO:0008270);;	--	gi|578048653|emb|CDH16008.1| probable Transcription activator of gluconeogenesis [Zygosaccharomyces bailii ISA1307]	d__Eukaryota 100;k__Fungi 100;p__Ascomycota 100;c__Saccharomycetes 100;o__Saccharomycetales 100;f__Saccharomycetaceae 100;g__Zygosaccharomyces 100;s__Zygosaccharomyces bailii 100;
mix_10671_1	0	0	0	0	0	0	-	-	-	-
mix_10673_1	0	0	0	2.52	0	0	--	--	gi|239977522|sp|B3LQU1.1|PIR3_YEAS1 RecName: Full=Cell wall mannoprotein PIR3; AltName: Full=Covalently-linked cell wall protein 8; AltName: Full=Protein with internal repeats 3; Flags: Precursor<>gi|190409679|gb|EDV12944.1| protein PIR3 precursor [Saccharomyces cerevisiae RM11-1a]<>gi|584374964|gb|EWG94855.1| Pir3p [Saccharomyces cerevisiae R103]<>gi|767040433|gb|AJS35728.1| Pir3p [Saccharomyces…	d__Eukaryota 100;k__Fungi 100;p__Ascomycota 100;c__Saccharomycetes 100;o__Saccharomycetales 100;f__Saccharomycetaceae 100;g__Saccharomyces 100;s__Saccharomyces cerevisiae 100;
mix_10674_1	16.57	14.46	29.68	10.31	0	0	--	--	gi|239977522|sp|B3LQU1.1|PIR3_YEAS1 RecName: Full=Cell wall mannoprotein PIR3; AltName: Full=Covalently-linked cell wall protein 8; AltName: Full=Protein with internal repeats 3; Flags: Precursor<>gi|190409679|gb|EDV12944.1| protein PIR3 precursor [Saccharomyces cerevisiae RM11-1a]<>gi|584374964|gb|EWG94855.1| Pir3p [Saccharomyces cerevisiae R103]<>gi|767040433|gb|AJS35728.1| Pir3p [Saccharomyces…	d__Eukaryota 100;k__Fungi 100;p__Ascomycota 100;c__Saccharomycetes 100;o__Saccharomycetales 100;f__Saccharomycetaceae 100;g__Saccharomyces 100;s__Saccharomyces cerevisiae 100;
mix_10677_1	7.11	14.41	8.95	1.13	0	0	Molecular Function: structural constituent of cell wall (GO:0005199);; Cellular Component: extracellular region (GO:0005576);; Cellular Component: fungal-type cell wall (GO:0009277);; Biological Process: fungal-type cell wall organization (GO:0031505);;	--	gi|6322685|ref|NP_012758.1| beta-1,3-glucan linked protein [Saccharomyces cerevisiae S288c]<>gi|239938866|sp|Q03180.3|PIR3_YEAST RecName: Full=Cell wall mannoprotein PIR3; AltName: Full=Covalently-linked cell wall protein 8; AltName: Full=Protein with internal repeats 3; Flags: Precursor<>gi|407485|emb|CAA81491.1| unknown [Saccharomyces cerevisiae]<>gi|486285|emb|CAA82005.1| PIR3 [Saccharomyces c…	d__Eukaryota 100;k__Fungi 100;p__Ascomycota 100;c__Saccharomycetes 100;o__Saccharomycetales 100;f__Saccharomycetaceae 100;g__Saccharomyces 100;s__Saccharomyces cerevisiae 94;
mix_10679_1	14.35	12.31	11.29	1.68	0	0	Biological Process: intracellular protein transport (GO:0006886);; Biological Process: vesicle-mediated transport (GO:0016192);; Cellular Component: clathrin adaptor complex (GO:0030131);;	--	gi|523423775|emb|CDF90089.1| unnamed protein product [Zygosaccharomyces bailii CLIB 213]<>gi|578048007|emb|CDH16689.1| related to Adaptin medium chain homolog APM2 [Zygosaccharomyces bailii ISA1307]	d__Eukaryota 100;k__Fungi 100;p__Ascomycota 100;c__Saccharomycetes 100;o__Saccharomycetales 100;f__Saccharomycetaceae 100;g__Zygosaccharomyces 100;s__Zygosaccharomyces bailii 100;
mix_1067_1	0	0	0	0	0	0	Molecular Function: catalytic activity (GO:0003824);; Biological Process: carbohydrate metabolic process (GO:0005975);; Biological Process: response to abiotic stimulus (GO:0009628);; Cellular Component: membrane (GO:0016020);; Biological Process: cellular response to stress (GO:0033554);; Cellular Component: cell part (GO:0044464);;	K01194|2.6e-21|gnl|BL_ORD_ID|12000191|	gi|403214938|emb|CCK69438.1| hypothetical protein KNAG_0C03300 [Kazachstania naganishii CBS 8797]	d__Eukaryota 100;k__Fungi 100;p__Ascomycota 100;c__Saccharomycetes 100;o__Saccharomycetales 100;f__Saccharomycetaceae 100;g__Kazachstania 100;s__Kazachstania naganishii 100;
mix_10681_1	25.61	47.15	7.98	3.28	0	0	Biological Process: intracellular protein transport (GO:0006886);; Biological Process: vesicle-mediated transport (GO:0016192);; Cellular Component: clathrin adaptor complex (GO:0030131);;	--	gi|578053191|emb|CDH11691.1| related to Adaptin medium chain homolog APM2 [Zygosaccharomyces bailii ISA1307]	d__Eukaryota 100;k__Fungi 100;p__Ascomycota 100;c__Saccharomycetes 100;o__Saccharomycetales 100;f__Saccharomycetaceae 100;g__Zygosaccharomyces 100;s__Zygosaccharomyces bailii 100;
mix_10682_1	13.42	9.61	4.37	1.41	0	0	Biological Process: intracellular protein transport (GO:0006886);; Biological Process: vesicle-mediated transport (GO:0016192);; Cellular Component: clathrin adaptor complex (GO:0030131);;	--	gi|523423775|emb|CDF90089.1| unnamed protein product [Zygosaccharomyces bailii CLIB 213]<>gi|578048007|emb|CDH16689.1| related to Adaptin medium chain homolog APM2 [Zygosaccharomyces bailii ISA1307]	d__Eukaryota 100;k__Fungi 100;p__Ascomycota 100;c__Saccharomycetes 100;o__Saccharomycetales 100;f__Saccharomycetaceae 100;g__Zygosaccharomyces 100;s__Zygosaccharomyces bailii 100;
mix_10683_1	152.06	30.73	0.91	0.4	0	0.11	Molecular Function: translation elongation factor activity (GO:0003746);; Molecular Function: ATP binding (GO:0005524);; Biological Process: translational elongation (GO:0006414);; Biological Process: translational termination (GO:0006415);; Cellular Component: cytoplasmic stress granule (GO:0010494);; Molecular Function: ATPase activity (GO:0016887);; Cellular Component: cytosolic ribosome (GO:0…	K03235|8.9e-223|gnl|BL_ORD_ID|3302773|	gi|3786314|dbj|BAA33959.1| translation elongation factor3 [Candida glabrata]	d__Eukaryota 100;k__Fungi 100;p__Ascomycota 100;c__Saccharomycetes 100;o__Saccharomycetales 100;f__Saccharomycetaceae 100;g__Nakaseomyces 100;s__Candida glabrata 100;
mix_10684_1	0	23.33	0	0	2.87	2.98	-	-	-	-
mix_10685_1	0	0	26.75	0	0	3.53	-	-	-	-
mix_10686_1	67.61	62.88	33.65	19.87	0	0	Molecular Function: ATPase activity, coupled to transmembrane movement of substances (GO:0042626);; Biological Process: transmembrane transport (GO:0055085);;	K02149|1.2e-104|gnl|BL_ORD_ID|14833514|	gi|578052748|emb|CDH11964.1| probable V-type proton ATPase subunit D [Zygosaccharomyces bailii ISA1307]	d__Eukaryota 100;k__Fungi 100;p__Ascomycota 100;c__Saccharomycetes 100;o__Saccharomycetales 100;f__Saccharomycetaceae 100;g__Zygosaccharomyces 100;s__Zygosaccharomyces bailii 100;
mix_10689_1	11.26	4.12	0	0	0	0	Cellular Component: integral to membrane (GO:0016021);; Biological Process: transmembrane transport (GO:0055085);;	--	gi|403214020|emb|CCK68521.1| hypothetical protein KNAG_0B00730 [Kazachstania naganishii CBS 8797]	d__Eukaryota 100;k__Fungi 100;p__Ascomycota 100;c__Saccharomycetes 100;o__Saccharomycetales 100;f__Saccharomycetaceae 100;g__Kazachstania 100;s__Kazachstania naganishii 100;
mix_1068_1	0.79	1.43	0	0	0	0	Cellular Component: plasma membrane (GO:0005886);; Biological Process: carbohydrate metabolic process (GO:0005975);; Cellular Component: integral to membrane (GO:0016021);; Molecular Function: transferase activity (GO:0016740);; Cellular Component: anchored to membrane (GO:0031225);;	--	gi|695112013|gb|KGK38562.1| hypothetical protein JL09_g2314 [Pichia kudriavzevii]	d__Eukaryota 100;k__Fungi 100;p__Ascomycota 100;c__Saccharomycetes 100;o__Saccharomycetales 100;f__Pichiaceae 100;g__Pichia 100;s__Pichia kudriavzevii 100;
mix_10690_1	17.65	5	0	0.52	0	0	Molecular Function: spermine transmembrane transporter activity (GO:0000297);; Cellular Component: fungal-type vacuole membrane (GO:0000329);; Cellular Component: plasma membrane (GO:0005886);; Cellular Component: integral to membrane (GO:0016021);;	--	gi|761521822|gb|AJP42277.1| Tpo3p [Saccharomyces cerevisiae YJM1078]<>gi|768869542|gb|AJV97671.1| Tpo3p [Saccharomyces cerevisiae YJM248]	d__Eukaryota 100;k__Fungi 100;p__Ascomycota 100;c__Saccharomycetes 100;o__Saccharomycetales 100;f__Saccharomycetaceae 100;g__Saccharomyces 100;s__Saccharomyces cerevisiae 86;
mix_10692_1	97.24	47.52	0	0	0	0	Biological Process: ribosomal large subunit assembly (GO:0000027);; Biological Process: cytoplasmic translation (GO:0002181);; Molecular Function: structural constituent of ribosome (GO:0003735);; Cellular Component: cytosolic large ribosomal subunit (GO:0022625);;	K02896|8.4e-52|gnl|BL_ORD_ID|11996683|	gi|398365909|ref|NP_011664.3| ribosomal 60S subunit protein L24B [Saccharomyces cerevisiae S288c]<>gi|132946|sp|P24000.1|RL24B_YEAST RecName: Full=60S ribosomal protein L24-B; AltName: Full=L30; AltName: Full=RP29; AltName: Full=YL21<>gi|171821|gb|AAA34736.1| ribosomal protein L30 (RPL30B), (3' end of exon not determined), partial [Saccharomyces cerevisiae]<>gi|1045254|emb|CAA59806.1| RPL30B [Sac…	d__Eukaryota 100;k__Fungi 100;p__Ascomycota 67;c__Saccharomycetes 67;o__Saccharomycetales 67;f__Saccharomycetaceae 67;g__Nakaseomyces 33;s__Candida glabrata 33;
mix_10693_1	705.01	955.99	303.92	221.42	0.52	1.09	--	K02896|2.2e-53|gnl|BL_ORD_ID|8836415|	gi|578051081|emb|CDH13564.1| probable 60S ribosomal protein L24 [Zygosaccharomyces bailii ISA1307]	d__Eukaryota 100;k__Fungi 100;p__Ascomycota 100;c__Saccharomycetes 100;o__Saccharomycetales 100;f__Saccharomycetaceae 100;g__Zygosaccharomyces 100;s__Zygosaccharomyces bailii 100;
mix_10695_1	21.88	13.61	12.1	7.26	0	0	Biological Process: mRNA export from nucleus (GO:0006406);; Cellular Component: transcription export complex 2 (GO:0070390);;	--	gi|578048514|emb|CDH16314.1| related to Nuclear mRNA export protein SAC3 [Zygosaccharomyces bailii ISA1307]	d__Eukaryota 100;k__Fungi 100;p__Ascomycota 100;c__Saccharomycetes 100;o__Saccharomycetales 100;f__Saccharomycetaceae 100;g__Zygosaccharomyces 100;s__Zygosaccharomyces bailii 100;
mix_10698_1	129.99	137.48	47.84	26.42	0	0.62		K00416|1.1e-35|gnl|BL_ORD_ID|13701433|	gi|578055624|emb|CDH09061.1| related to QCR6-Ubiquinol--cytochrome-c reductase 17K protein [Zygosaccharomyces bailii ISA1307]	d__Eukaryota 100;k__Fungi 100;p__Ascomycota 100;c__Saccharomycetes 100;o__Saccharomycetales 100;f__Saccharomycetaceae 100;g__Zygosaccharomyces 100;s__Zygosaccharomyces bailii 100;
mix_10699_2	0	0	0	0	0	0	-	-	-	-
mix_1069_1	0	0	0	4.27	0	0	-	-	-	-
mix_106_1	1.03	0	0	9.05	0	0	-	-	-	-
mix_10700_1	21.49	11.19	10.19	1.1	0	0		K00416|2.4e-36|gnl|BL_ORD_ID|13701433|	gi|523421849|emb|CDF88108.1| BN860_02520g1_1 [Zygosaccharomyces bailii CLIB 213]	d__Eukaryota 100;k__Fungi 100;p__Ascomycota 100;c__Saccharomycetes 100;o__Saccharomycetales 100;f__Saccharomycetaceae 100;g__Zygosaccharomyces 100;s__Zygosaccharomyces bailii 100;
mix_10702_1	5.41	0	0	7.4	0	0	--	--	gi|3970837|dbj|BAA34783.1| RNA-dependent RNA polymerase [Pyrus pyrifolia]	d__Eukaryota 100;k__Viridiplantae 100;p__Streptophyta 100;o__Rosales 100;f__Rosaceae 100;g__Pyrus 100;s__Pyrus pyrifolia 100;
mix_10703_1	1.11	2.02	7.47	4.89	0.42	0.44	--	--	gi|338808376|gb|AEJ07890.1| putative RNA-dependent RNA polymerase [Pepper cryptic virus 1]	f__Partitiviridae 100;g__Deltapartitivirus 50;s__Pepper cryptic virus 1 50;
mix_10704_1	0	0	3.9	1.7	0	0.92	--	--	gi|338808376|gb|AEJ07890.1| putative RNA-dependent RNA polymerase [Pepper cryptic virus 1]	f__Partitiviridae 100;g__Deltapartitivirus 50;s__Pepper cryptic virus 1 50;
mix_10705_1	0	0	0	0	0	0	-	-	-	-
mix_10708_1	31.77	16.44	11.01	2.42	0	0	--	--	gi|578048664|emb|CDH16019.1| uncharacterized protein ZBAI_07807 [Zygosaccharomyces bailii ISA1307]	d__Eukaryota 100;k__Fungi 100;p__Ascomycota 100;c__Saccharomycetes 100;o__Saccharomycetales 100;f__Saccharomycetaceae 100;g__Zygosaccharomyces 100;s__Zygosaccharomyces bailii 100;
mix_10709_1	39.77	55.87	10.09	4	0	0	--	--	gi|578048664|emb|CDH16019.1| uncharacterized protein ZBAI_07807 [Zygosaccharomyces bailii ISA1307]	d__Eukaryota 100;k__Fungi 100;p__Ascomycota 100;c__Saccharomycetes 100;o__Saccharomycetales 100;f__Saccharomycetaceae 100;g__Zygosaccharomyces 100;s__Zygosaccharomyces bailii 100;
mix_10709_2	0	0	0	0	0	0	-	-	-	-
mix_1070_1	7.72	4	0	0	0	0	Cellular Component: fungal-type vacuole membrane (GO:0000329);; Biological Process: pheromone-dependent signal transduction involved in conjugation with cellular fusion (GO:0000750);; Cellular Component: chromosome, telomeric region (GO:0000781);; Molecular Function: G-protein alpha-subunit binding (GO:0001965);; Molecular Function: mRNA binding (GO:0003729);; Cellular Component: endoplasmic reti…	--	gi|365759977|gb|EHN01728.1| Scp160p [Saccharomyces cerevisiae x Saccharomyces kudriavzevii VIN7]	d__Eukaryota 100;k__Fungi 100;p__Ascomycota 100;c__Saccharomycetes 100;o__Saccharomycetales 100;f__Saccharomycetaceae 100;g__Saccharomyces 100;s__Saccharomyces cerevisiae 89;
mix_10711_1	0	0	0	13.92	0	0	--	--	gi|1004395035|gb|KYB24784.1| hypothetical protein TcasGA2_TC031589, partial [Tribolium castaneum]	d__Eukaryota 100;k__Metazoa 100;p__Arthropoda 100;c__Insecta 100;o__Coleoptera 100;f__Tenebrionidae 100;g__Tribolium 100;s__Tribolium castaneum 100;
mix_10712_1	0	0	0	0	0	0	-	-	-	-
mix_10714_1	3.38	2.09	0	0.33	0	0	Molecular Function: GTP binding (GO:0005525);;	--	gi|578048567|emb|CDH15922.1| related to GTPase MTG2, mitochondrial [Zygosaccharomyces bailii ISA1307]	d__Eukaryota 100;k__Fungi 100;p__Ascomycota 100;c__Saccharomycetes 100;o__Saccharomycetales 100;f__Saccharomycetaceae 100;g__Zygosaccharomyces 100;s__Zygosaccharomyces bailii 100;
mix_10715_1	0	9.91	0	3.7	0	0	Cellular Component: nucleus (GO:0005634);; Biological Process: regulation of transcription, DNA-dependent (GO:0006355);; Molecular Function: zinc ion binding (GO:0008270);;	--	gi|578049454|emb|CDH15204.1| uncharacterized protein ZBAI_06991 [Zygosaccharomyces bailii ISA1307]	d__Eukaryota 100;k__Fungi 100;p__Ascomycota 100;c__Saccharomycetes 100;o__Saccharomycetales 100;f__Saccharomycetaceae 100;g__Zygosaccharomyces 100;s__Zygosaccharomyces bailii 100;
mix_10716_1	3.2	2.48	7.02	2.76	0	0	Cellular Component: nucleus (GO:0005634);; Biological Process: regulation of transcription, DNA-dependent (GO:0006355);; Molecular Function: zinc ion binding (GO:0008270);;	--	gi|523424094|emb|CDF90428.1| ZYBA0S07-00760g1_1 [Zygosaccharomyces bailii CLIB 213]<>gi|578053918|emb|CDH10809.1| uncharacterized protein ZBAI_02595 [Zygosaccharomyces bailii ISA1307]	d__Eukaryota 100;k__Fungi 100;p__Ascomycota 100;c__Saccharomycetes 100;o__Saccharomycetales 100;f__Saccharomycetaceae 100;g__Zygosaccharomyces 100;s__Zygosaccharomyces bailii 100;
mix_10718_1	5.41	19.82	0	1.85	0	0	--	--	gi|523422686|emb|CDF88963.1| ZYBA0S03-05996g1_1 [Zygosaccharomyces bailii CLIB 213]<>gi|578048692|emb|CDH16047.1| probable protein FMP21, mitochondrial [Zygosaccharomyces bailii ISA1307]	d__Eukaryota 100;k__Fungi 100;p__Ascomycota 100;c__Saccharomycetes 100;o__Saccharomycetales 100;f__Saccharomycetaceae 100;g__Zygosaccharomyces 100;s__Zygosaccharomyces bailii 100;
mix_10719_1	0	0	0	0	0	0	-	-	-	-
mix_10719_2	0	0	0	0	0	0	-	-	-	-
mix_1071_1	0.89	0.69	1.53	1.26	0.05	0	--	K18752|0.0e+00|gnl|BL_ORD_ID|13050494|	gi|19115297|ref|NP_594385.1| karyopherin Kap104 [Schizosaccharomyces pombe 972h-]<>gi|4033411|sp|O14089.1|IMB2_SCHPO RecName: Full=Importin subunit beta-2; AltName: Full=Importin-104; AltName: Full=Karyopherin subunit beta-2; AltName: Full=Karyopherin-104; AltName: Full=Transportin; Short=TRN<>gi|2656009|emb|CAB16272.1| karyopherin Kap104 [Schizosaccharomyces pombe]	d__Eukaryota 100;k__Fungi 100;p__Ascomycota 100;c__Schizosaccharomycetes 100;o__Schizosaccharomycetales 100;f__Schizosaccharomycetaceae 100;g__Schizosaccharomyces 100;s__Schizosaccharomyces pombe 100;
mix_10720_1	433.54	343.9	92.4	28.45	0	0.35	Molecular Function: catalytic activity (GO:0003824);; Biological Process: biosynthetic process (GO:0009058);; Molecular Function: pyridoxal phosphate binding (GO:0030170);;	K14264|3.8e-223|gnl|BL_ORD_ID|14835836|	gi|523422687|emb|CDF88964.1| ZYBA0S03-06018g1_1 [Zygosaccharomyces bailii CLIB 213]<>gi|578048693|emb|CDH16048.1| probable kynurenine--oxoglutarate transaminase BNA3 [Zygosaccharomyces bailii ISA1307]	d__Eukaryota 100;k__Fungi 100;p__Ascomycota 100;c__Saccharomycetes 100;o__Saccharomycetales 100;f__Saccharomycetaceae 100;g__Zygosaccharomyces 100;s__Zygosaccharomyces bailii 100;
mix_10721_1	19.84	4.03	7.19	6.15	0	0	--	--	gi|523422686|emb|CDF88963.1| ZYBA0S03-05996g1_1 [Zygosaccharomyces bailii CLIB 213]<>gi|578048692|emb|CDH16047.1| probable protein FMP21, mitochondrial [Zygosaccharomyces bailii ISA1307]	d__Eukaryota 100;k__Fungi 100;p__Ascomycota 100;c__Saccharomycetes 100;o__Saccharomycetales 100;f__Saccharomycetaceae 100;g__Zygosaccharomyces 100;s__Zygosaccharomyces bailii 100;
mix_10722_1	0	0	0	0	0	0	-	-	-	-
mix_10722_2	540.06	506.51	143.34	57.81	0	0	Molecular Function: catalytic activity (GO:0003824);; Biological Process: biosynthetic process (GO:0009058);; Molecular Function: pyridoxal phosphate binding (GO:0030170);;	K14264|6.2e-215|gnl|BL_ORD_ID|14835836|	gi|523422687|emb|CDF88964.1| ZYBA0S03-06018g1_1 [Zygosaccharomyces bailii CLIB 213]<>gi|578048693|emb|CDH16048.1| probable kynurenine--oxoglutarate transaminase BNA3 [Zygosaccharomyces bailii ISA1307]	d__Eukaryota 100;k__Fungi 100;p__Ascomycota 100;c__Saccharomycetes 100;o__Saccharomycetales 100;f__Saccharomycetaceae 100;g__Zygosaccharomyces 100;s__Zygosaccharomyces bailii 100;
mix_10722_3	0	0	0	0	0	0	-	-	-	-
mix_10723_1	35.2	27.06	8.99	6.11	0	0	Molecular Function: catalytic activity (GO:0003824);; Molecular Function: coenzyme binding (GO:0050662);;	K17741|2.0e-123|gnl|BL_ORD_ID|14832206|	gi|523425543|emb|CDF91926.1| ZYBA0S16-00210g1_1 [Zygosaccharomyces bailii CLIB 213]<>gi|578053631|emb|CDH11195.1| related to GRE2-Methylglyoxal reductase (NADPH-dependent) [Zygosaccharomyces bailii ISA1307]	d__Eukaryota 100;k__Fungi 100;p__Ascomycota 100;c__Saccharomycetes 100;o__Saccharomycetales 100;f__Saccharomycetaceae 100;g__Zygosaccharomyces 100;s__Zygosaccharomyces bailii 100;
mix_10724_1	27.51	22.67	13.13	9.78	0	0	Molecular Function: catalytic activity (GO:0003824);; Molecular Function: coenzyme binding (GO:0050662);;	K17741|1.8e-121|gnl|BL_ORD_ID|14832206|	gi|523425543|emb|CDF91926.1| ZYBA0S16-00210g1_1 [Zygosaccharomyces bailii CLIB 213]<>gi|578053631|emb|CDH11195.1| related to GRE2-Methylglyoxal reductase (NADPH-dependent) [Zygosaccharomyces bailii ISA1307]	d__Eukaryota 100;k__Fungi 100;p__Ascomycota 100;c__Saccharomycetes 100;o__Saccharomycetales 100;f__Saccharomycetaceae 100;g__Zygosaccharomyces 100;s__Zygosaccharomyces bailii 100;
mix_10725_1	3.71	62.64	574.75	1183.17	1714.6	3350.68	Molecular Function: ribonucleoside-diphosphate reductase activity (GO:0004748);; Molecular Function: ATP binding (GO:0005524);; Biological Process: DNA replication (GO:0006260);; Biological Process: oxidation-reduction process (GO:0055114);;	K00525|8.5e-185|gnl|BL_ORD_ID|7352857|	gi|938151459|ref|WP_054606278.1| ribonucleotide-diphosphate reductase [Lactobacillus kunkeei]<>gi|937534270|gb|KPN79960.1| Ribonucleoside-diphosphate reductase [Lactobacillus kunkeei]	d__Bacteria 100;p__Firmicutes 100;c__Bacilli 100;o__Lactobacillales 100;f__Lactobacillaceae 100;g__Lactobacillus 100;s__Lactobacillus kunkeei 100;
mix_10725_2	7.22	145.53	1575.89	2332.95	2486.6	2517.67	Molecular Function: ribonucleoside-diphosphate reductase activity (GO:0004748);; Cellular Component: ribonucleoside-diphosphate reductase complex (GO:0005971);; Biological Process: deoxyribonucleoside diphosphate metabolic process (GO:0009186);; Biological Process: deoxyribonucleotide biosynthetic process (GO:0009263);; Biological Process: oxidation-reduction process (GO:0055114);;	K00526|4.3e-161|gnl|BL_ORD_ID|6935192|	gi|736516045|ref|WP_034531906.1| ribonucleotide-diphosphate reductase subunit beta [Lactobacillus kunkeei]<>gi|673165023|gb|KFJ14946.1| ribonucleotide-diphosphate reductase subunit beta [Lactobacillus kunkeei]<>gi|938308492|gb|ALJ30895.1| ribonucleotide-diphosphate reductase subunit beta [Lactobacillus kunkeei]	d__Bacteria 100;p__Firmicutes 100;c__Bacilli 100;o__Lactobacillales 100;f__Lactobacillaceae 100;g__Lactobacillus 100;s__Lactobacillus kunkeei 90;
mix_10726_1	6.12	84.52	865.96	1200.34	2462.65	4925.18	Molecular Function: ribonucleoside-diphosphate reductase activity (GO:0004748);; Molecular Function: ATP binding (GO:0005524);; Biological Process: DNA replication (GO:0006260);; Biological Process: oxidation-reduction process (GO:0055114);;	K02867|6.6e-106|gnl|BL_ORD_ID|7374113|	gi|949526651|ref|WP_056965694.1| ribonucleoside-diphosphate reductase subunit alpha [Lactobacillus ozensis]<>gi|948851973|gb|KRM69448.1| ribonucleotide-diphosphate reductase subunit alpha [Lactobacillus ozensis DSM 23829 = JCM 17196]	d__Bacteria 100;p__Firmicutes 100;c__Bacilli 100;o__Lactobacillales 100;f__Lactobacillaceae 100;g__Lactobacillus 100;s__Lactobacillus fructivorans 50;
mix_10727_1	0	8.07	67.65	265.53	205.83	271.87	Molecular Function: ribonucleoside-diphosphate reductase activity (GO:0004748);; Molecular Function: ATP binding (GO:0005524);; Biological Process: DNA replication (GO:0006260);; Biological Process: oxidation-reduction process (GO:0055114);;	K00525|2.3e-46|gnl|BL_ORD_ID|7415920|	gi|949566071|ref|WP_056998340.1| ribonucleoside-diphosphate reductase subunit alpha [Lactobacillus fructivorans]<>gi|948897781|gb|KRN12753.1| ribonucleotide-diphosphate reductase subunit alpha [Lactobacillus fructivorans]	d__Bacteria 100;p__Firmicutes 100;c__Bacilli 100;o__Lactobacillales 100;f__Lactobacillaceae 100;g__Lactobacillus 100;s__Lactobacillus fructivorans 15;
mix_10729_1	0	0	0	0	0	0	Cellular Component: extracellular region (GO:0005576);; Cellular Component: fungal-type cell wall (GO:0009277);; Cellular Component: anchored to membrane (GO:0031225);; Biological Process: cellular response to water deprivation (GO:0042631);;	--	gi|349580753|dbj|GAA25912.1| K7_Ynl190wp [Saccharomyces cerevisiae Kyokai no. 7]<>gi|767223742|gb|AJT02331.1| hypothetical protein H749_YJM195N00137 [Saccharomyces cerevisiae YJM195]<>gi|767225612|gb|AJT04571.1| hypothetical protein H755_YJM326N00138 [Saccharomyces cerevisiae YJM326]<>gi|767227108|gb|AJT06440.1| hypothetical protein H760_YJM456N00138 [Saccharomyces cerevisiae YJM456]<>gi|76722784…	d__Eukaryota 100;k__Fungi 100;p__Ascomycota 100;c__Saccharomycetes 100;o__Saccharomycetales 100;f__Saccharomycetaceae 100;g__Saccharomyces 100;s__Saccharomyces cerevisiae 88;
mix_10730_1	0	0	0	0	0	0	--	--	--	-
mix_10731_1	0	0	0	0	0	0	--	--	gi|511662838|ref|WP_016370329.1| hypothetical protein [Lactobacillus paracasei]<>gi|511426818|gb|EPC61139.1| hypothetical protein Lpp189_03621 [Lactobacillus paracasei subsp. paracasei Lpp189]<>gi|511434113|gb|EPC67673.1| hypothetical protein Lpp228_06260 [Lactobacillus paracasei subsp. paracasei Lpp228]	d__Bacteria 100;p__Firmicutes 100;c__Bacilli 100;o__Lactobacillales 100;f__Lactobacillaceae 100;g__Lactobacillus 100;s__Lactobacillus casei group 100;s__Lactobacillus paracasei 100;s__Lactobacillus paracasei subsp. paracasei 100;
mix_10732_1	0	0	0	0	0	0	--	--	gi|361057409|gb|AEV96205.1| hypothetical protein PECL_2031 [Pediococcus claussenii ATCC BAA-344]<>gi|363713981|gb|EHL97536.1| hypothetical protein HMPREF9103_01972 [Lactobacillus parafarraginis F0439]	d__Bacteria 100;p__Firmicutes 100;c__Bacilli 100;o__Lactobacillales 100;f__Lactobacillaceae 100;
mix_10733_1	0	0	1.91	0	0	1.35	--	--	gi|662220831|ref|XP_008484571.1| PREDICTED: uncharacterized protein LOC103521244 [Diaphorina citri]	d__Eukaryota 100;k__Metazoa 100;p__Arthropoda 100;c__Insecta 100;o__Hemiptera 100;f__Psyllidae 100;g__Diaphorina 100;s__Diaphorina citri 100;
mix_10736_1	11.66	18.11	8.44	3.7	0	0	Biological Process: mitotic cell cycle spindle assembly checkpoint (GO:0007094);;	K02537|1.9e-92|gnl|BL_ORD_ID|14831379|	gi|578050147|emb|CDH14714.1| probable Mitotic spindle checkpoint component MAD2 [Zygosaccharomyces bailii ISA1307]	d__Eukaryota 100;k__Fungi 100;p__Ascomycota 100;c__Saccharomycetes 100;o__Saccharomycetales 100;f__Saccharomycetaceae 100;g__Zygosaccharomyces 100;s__Zygosaccharomyces bailii 100;
mix_10737_1	5.42	9.84	4.57	5.34	0	0	--	K02537|2.0e-91|gnl|BL_ORD_ID|14831379|	gi|578054021|emb|CDH10577.1| probable Mitotic spindle checkpoint component MAD2 [Zygosaccharomyces bailii ISA1307]	d__Eukaryota 100;k__Fungi 100;p__Ascomycota 100;c__Saccharomycetes 100;o__Saccharomycetales 100;f__Saccharomycetaceae 100;g__Zygosaccharomyces 100;s__Zygosaccharomyces bailii 100;
mix_10738_1	14.76	1.51	0	0	0	0	Molecular Function: organic acid transmembrane transporter activity (GO:0005342);; Molecular Function: ATP binding (GO:0005524);; Cellular Component: plasma membrane (GO:0005886);; Biological Process: drug transmembrane transport (GO:0006855);; Molecular Function: xenobiotic-transporting ATPase activity (GO:0008559);; Cellular Component: integral to membrane (GO:0016021);; Biological Process: ste…	--	gi|961778765|gb|KTB04262.1| ATP-dependent permease PDR12 [Candida glabrata]<>gi|961778952|gb|KTB04445.1| ATP-dependent permease PDR12 [Candida glabrata]<>gi|961780932|gb|KTB06387.1| ATP-dependent permease PDR12 [Candida glabrata]<>gi|961786749|gb|KTB11822.1| ATP-dependent permease PDR12 [Candida glabrata]<>gi|961790211|gb|KTB15111.1| ATP-dependent permease PDR12 [Candida glabrata]<>gi|961790836|g…	d__Eukaryota 100;k__Fungi 100;p__Ascomycota 100;c__Saccharomycetes 100;o__Saccharomycetales 100;f__Saccharomycetaceae 100;g__Saccharomyces 87;s__Saccharomyces cerevisiae 78;
mix_10739_1	14.83	15.65	13	5.56	0	0	--	--	gi|523423141|emb|CDF89436.1| ZYBA0S04-04280g1_1 [Zygosaccharomyces bailii CLIB 213]	d__Eukaryota 100;k__Fungi 100;p__Ascomycota 100;c__Saccharomycetes 100;o__Saccharomycetales 100;f__Saccharomycetaceae 100;g__Zygosaccharomyces 100;s__Zygosaccharomyces bailii 100;
mix_1073_1	9.16	6.04	8.44	9.87	0	0	--	K14786|2.5e-65|gnl|BL_ORD_ID|14832322|	gi|578055453|emb|CDH09547.1| related to KRI1-KRRI-Interacting protein 1 [Zygosaccharomyces bailii ISA1307]	d__Eukaryota 100;k__Fungi 100;p__Ascomycota 100;c__Saccharomycetes 100;o__Saccharomycetales 100;f__Saccharomycetaceae 100;g__Zygosaccharomyces 100;s__Zygosaccharomyces bailii 100;
mix_10740_1	5	0	4.22	2.47	0	0	--	--	gi|578051078|emb|CDH13561.1| probable Mitochondrial group I intron splicing factor CCM1 [Zygosaccharomyces bailii ISA1307]	d__Eukaryota 100;k__Fungi 100;p__Ascomycota 100;c__Saccharomycetes 100;o__Saccharomycetales 100;f__Saccharomycetaceae 100;g__Zygosaccharomyces 100;s__Zygosaccharomyces bailii 100;
mix_10747_1	0	0	0	0	0	0	--	--	gi|554753426|gb|ESK57859.1| hypothetical protein PAJL_2583 [Propionibacterium acnes HL042PA3]	d__Bacteria 100;p__Actinobacteria <phylum> 100;c__Actinobacteria 100;o__Actinomycetales 100;f__Propionibacteriaceae 100;g__Propionibacterium 100;s__Propionibacterium acnes 100;
mix_10748_1	0	0	0	0	0	0	--	--	gi|764032790|gb|AJQ91025.1| Hypothetical protein RM25_1313 [Propionibacterium freudenreichii subsp. freudenreichii]<>gi|764033225|gb|AJQ91460.1| Hypothetical protein RM25_1754 [Propionibacterium freudenreichii subsp. freudenreichii]	d__Bacteria 100;p__Actinobacteria <phylum> 100;c__Actinobacteria 100;o__Actinomycetales 100;f__Propionibacteriaceae 100;g__Propionibacterium 100;s__Propionibacterium freudenreichii 100;s__Propionibacterium freudenreichii subsp. freudenreichii 100;
mix_10749_1	0	0	0	0	0	0	--	--	gi|291357456|gb|EFE84358.1| conserved hypothetical protein [Streptomyces albus J1074]	d__Bacteria 100;p__Actinobacteria <phylum> 100;c__Actinobacteria 100;o__Actinomycetales 100;f__Streptomycetaceae 100;g__Streptomyces 100;s__Streptomyces albus 100;
mix_10751_1	0	0	0	0	0	0	-	-	-	-
mix_10753_1	16.28	7.98	8.63	4.14	0	0	Molecular Function: sequence-specific DNA binding RNA polymerase II transcription factor activity (GO:0000981);; Cellular Component: nucleus (GO:0005634);; Biological Process: regulation of transcription from RNA polymerase II promoter (GO:0006357);; Molecular Function: zinc ion binding (GO:0008270);;	--	gi|523425283|emb|CDF91658.1| ZYBA0S13-00562g1_1 [Zygosaccharomyces bailii CLIB 213]	d__Eukaryota 100;k__Fungi 100;p__Ascomycota 100;c__Saccharomycetes 100;o__Saccharomycetales 100;f__Saccharomycetaceae 100;g__Zygosaccharomyces 100;s__Zygosaccharomyces bailii 100;
mix_10755_1	8.11	4.96	0	0	0	0	Molecular Function: sequence-specific DNA binding RNA polymerase II transcription factor activity (GO:0000981);; Cellular Component: nucleus (GO:0005634);; Biological Process: regulation of transcription from RNA polymerase II promoter (GO:0006357);; Molecular Function: zinc ion binding (GO:0008270);;	--	gi|578052292|emb|CDH12266.1| uncharacterized protein ZBAI_04052 [Zygosaccharomyces bailii ISA1307]	d__Eukaryota 100;k__Fungi 100;p__Ascomycota 100;c__Saccharomycetes 100;o__Saccharomycetales 100;f__Saccharomycetaceae 100;g__Saccharomyces 75;s__Saccharomyces cerevisiae 63;
mix_10756_1	13.91	10.93	0.69	1.22	0	0	Biological Process: mRNA processing (GO:0006397);; Molecular Function: hydrolase activity, acting on ester bonds (GO:0016788);;	K18328|5.5e-134|gnl|BL_ORD_ID|14832657|	gi|523424516|emb|CDF90867.1| ZYBA0S08-05028g1_1 [Zygosaccharomyces bailii CLIB 213]	d__Eukaryota 100;k__Fungi 100;p__Ascomycota 100;c__Saccharomycetes 100;o__Saccharomycetales 100;f__Saccharomycetaceae 100;g__Zygosaccharomyces 100;s__Zygosaccharomyces bailii 100;
mix_10757_1	13.88	15.4	2.53	2.8	0	0	Biological Process: mRNA processing (GO:0006397);; Molecular Function: hydrolase activity, acting on ester bonds (GO:0016788);;	K18328|4.8e-144|gnl|BL_ORD_ID|14832657|	gi|523424516|emb|CDF90867.1| ZYBA0S08-05028g1_1 [Zygosaccharomyces bailii CLIB 213]	d__Eukaryota 100;k__Fungi 100;p__Ascomycota 100;c__Saccharomycetes 100;o__Saccharomycetales 100;f__Saccharomycetaceae 100;g__Zygosaccharomyces 100;s__Zygosaccharomyces bailii 100;
mix_1075_1	0	0	2.91	0	0	0	--	--	gi|19075446|ref|NP_587946.1| DDHD family phospholipase (predicted) [Schizosaccharomyces pombe 972h-]<>gi|166228641|sp|Q7LKZ6.1|YJMD_SCHPO RecName: Full=Probable phospholipase C1020.13c<>gi|3560189|emb|CAA20658.1| DDHD family phospholipase (predicted) [Schizosaccharomyces pombe]	d__Eukaryota 100;k__Fungi 100;p__Ascomycota 100;c__Schizosaccharomycetes 100;o__Schizosaccharomycetales 100;f__Schizosaccharomycetaceae 100;g__Schizosaccharomyces 100;s__Schizosaccharomyces pombe 100;
mix_10760_1	683.93	684.74	290.32	197	0.18	0	Molecular Function: iron ion binding (GO:0005506);; Biological Process: fatty acid biosynthetic process (GO:0006633);; Cellular Component: integral to membrane (GO:0016021);; Molecular Function: oxidoreductase activity (GO:0016491);; Biological Process: oxidation-reduction process (GO:0055114);;	K07750|4.2e-165|gnl|BL_ORD_ID|14831831|	gi|523421612|emb|CDF87854.1| BN860_15962g1_1 [Zygosaccharomyces bailii CLIB 213]<>gi|578046696|emb|CDH17911.1| Methylsterol monooxygenase [Zygosaccharomyces bailii ISA1307]	d__Eukaryota 100;k__Fungi 100;p__Ascomycota 100;c__Saccharomycetes 100;o__Saccharomycetales 100;f__Saccharomycetaceae 100;g__Zygosaccharomyces 100;s__Zygosaccharomyces bailii 100;
mix_10764_1	0	0	0	0	10.92	4.48	--	--	gi|694403160|ref|XP_009376539.1| PREDICTED: uncharacterized protein LOC103965242 [Pyrus x bretschneideri]	d__Eukaryota 100;k__Viridiplantae 100;p__Streptophyta 100;o__Rosales 100;f__Rosaceae 100;g__Pyrus 100;s__Pyrus x bretschneideri 100;
mix_10765_1	0	0	0	0	1.01	0	--	--	gi|657979046|ref|XP_008381469.1| PREDICTED: 5'-3' exoribonuclease 2-like [Malus domestica]	d__Eukaryota 100;k__Viridiplantae 100;p__Streptophyta 100;o__Rosales 100;f__Rosaceae 100;g__Malus 100;s__Malus domestica 100;
mix_10766_1	8.83	9.13	2.87	3.18	0	0	Molecular Function: uracil DNA N-glycosylase activity (GO:0004844);; Cellular Component: nucleus (GO:0005634);; Cellular Component: mitochondrion (GO:0005739);; Biological Process: base-excision repair (GO:0006284);;	K03648|3.3e-131|gnl|BL_ORD_ID|14833551|	gi|523423542|emb|CDF89850.1| ZYBA0S05-03180g1_1 [Zygosaccharomyces bailii CLIB 213]<>gi|578046935|emb|CDH17609.1| probable Uracil-DNA glycosylase, mitochondrial [Zygosaccharomyces bailii ISA1307]	d__Eukaryota 100;k__Fungi 100;p__Ascomycota 100;c__Saccharomycetes 100;o__Saccharomycetales 100;f__Saccharomycetaceae 100;g__Zygosaccharomyces 100;s__Zygosaccharomyces bailii 100;
mix_10767_1	11.12	15.54	10.33	1.9	0	0	Molecular Function: uracil DNA N-glycosylase activity (GO:0004844);; Cellular Component: nucleus (GO:0005634);; Cellular Component: mitochondrion (GO:0005739);; Biological Process: base-excision repair (GO:0006284);;	K03648|7.5e-116|gnl|BL_ORD_ID|14833551|	gi|523423542|emb|CDF89850.1| ZYBA0S05-03180g1_1 [Zygosaccharomyces bailii CLIB 213]<>gi|578046935|emb|CDH17609.1| probable Uracil-DNA glycosylase, mitochondrial [Zygosaccharomyces bailii ISA1307]	d__Eukaryota 100;k__Fungi 100;p__Ascomycota 100;c__Saccharomycetes 100;o__Saccharomycetales 100;f__Saccharomycetaceae 100;g__Zygosaccharomyces 100;s__Zygosaccharomyces bailii 100;
mix_10768_1	3.1	1.05	1.27	0	0	0	--	--	gi|543283048|ref|XP_005428969.1| PREDICTED: O-acetyl-ADP-ribose deacetylase 1 [Geospiza fortis]	d__Eukaryota 100;k__Metazoa 100;p__Chordata 100;c__Aves 100;o__Passeriformes 100;f__Thraupidae 100;g__Geospiza 100;s__Geospiza fortis 100;
mix_10773_1	0	0	0	0	0	0	Biological Process: protein secretion (GO:0009306);;	--	gi|186703875|emb|CAQ43561.1| Non-classical export protein 1 [Zygosaccharomyces rouxii]	d__Eukaryota 100;k__Fungi 100;p__Ascomycota 100;c__Saccharomycetes 100;o__Saccharomycetales 100;f__Saccharomycetaceae 100;g__Zygosaccharomyces 100;s__Zygosaccharomyces rouxii 100;
mix_10773_2	0	0	0	0	0	0	-	-	-	-
mix_10774_1	0	0	0	0	0	0	-	-	-	-
mix_10774_2	0	0	0	0	0	0	Biological Process: protein secretion (GO:0009306);;	--	gi|186703875|emb|CAQ43561.1| Non-classical export protein 1 [Zygosaccharomyces rouxii]	d__Eukaryota 100;k__Fungi 100;p__Ascomycota 100;c__Saccharomycetes 100;o__Saccharomycetales 100;f__Saccharomycetaceae 100;g__Zygosaccharomyces 100;s__Zygosaccharomyces rouxii 100;
mix_10775_1	40.68	37.14	32.29	13.65	0	0	--	--	gi|523422262|emb|CDF88525.1| BN860_12288g1_1 [Zygosaccharomyces bailii CLIB 213]	d__Eukaryota 100;k__Fungi 100;p__Ascomycota 100;c__Saccharomycetes 100;o__Saccharomycetales 100;f__Saccharomycetaceae 100;g__Zygosaccharomyces 100;s__Zygosaccharomyces bailii 100;
mix_10777_1	38.75	27.88	22.3	16.44	0	0	--	--	gi|523422262|emb|CDF88525.1| BN860_12288g1_1 [Zygosaccharomyces bailii CLIB 213]	d__Eukaryota 100;k__Fungi 100;p__Ascomycota 100;c__Saccharomycetes 100;o__Saccharomycetales 100;f__Saccharomycetaceae 100;g__Zygosaccharomyces 100;s__Zygosaccharomyces bailii 100;
mix_10779_1	9.46	0	0	3.05	0	0	--	--	gi|578046590|emb|CDH18000.1| related to Hydroxyacyl-thioester dehydratase type 2, mitochondrial [Zygosaccharomyces bailii ISA1307]	d__Eukaryota 100;k__Fungi 100;p__Ascomycota 100;c__Saccharomycetes 100;o__Saccharomycetales 100;f__Saccharomycetaceae 100;g__Zygosaccharomyces 100;s__Zygosaccharomyces bailii 100;
mix_1077_1	0	0	0	0	0	0	--	K14826|2.1e-29|gnl|BL_ORD_ID|13050658|	gi|19115447|ref|NP_594535.1| FKBP-type peptidyl-prolyl cis-trans isomerase (predicted) [Schizosaccharomyces pombe 972h-]<>gi|1723247|sp|Q10175.1|FKBPH_SCHPO RecName: Full=Probable peptidyl-prolyl cis-trans isomerase C27F1.06c; Short=PPIase; AltName: Full=Rotamase<>gi|1182043|emb|CAA93295.1| FKBP-type peptidyl-prolyl cis-trans isomerase (predicted) [Schizosaccharomyces pombe]	d__Eukaryota 100;k__Fungi 100;p__Ascomycota 100;c__Schizosaccharomycetes 100;o__Schizosaccharomycetales 100;f__Schizosaccharomycetaceae 100;g__Schizosaccharomyces 100;s__Schizosaccharomyces pombe 100;
mix_10780_1	11.09	23.2	2.13	0	0	0	Cellular Component: mitochondrion (GO:0005739);; Biological Process: fatty acid biosynthetic process (GO:0006633);; Molecular Function: 3-hydroxyacyl-[acyl-carrier-protein] dehydratase activity (GO:0019171);;	--	gi|523421696|emb|CDF87945.1| BN860_18030g1_1 [Zygosaccharomyces bailii CLIB 213]<>gi|578052589|emb|CDH12197.1| related to Hydroxyacyl-thioester dehydratase type 2, mitochondrial [Zygosaccharomyces bailii ISA1307]	d__Eukaryota 100;k__Fungi 100;p__Ascomycota 100;c__Saccharomycetes 100;o__Saccharomycetales 100;f__Saccharomycetaceae 100;g__Zygosaccharomyces 100;s__Zygosaccharomyces bailii 100;
mix_10780_2	11.23	21.23	9.56	7.29	0	0	Molecular Function: ATP binding (GO:0005524);; Biological Process: phosphorylation (GO:0016310);; Molecular Function: inositol pentakisphosphate 2-kinase activity (GO:0035299);;	K19786|5.8e-76|gnl|BL_ORD_ID|14832808|	gi|523421697|emb|CDF87946.1| BN860_18052g1_1 [Zygosaccharomyces bailii CLIB 213]	d__Eukaryota 100;k__Fungi 100;p__Ascomycota 100;c__Saccharomycetes 100;o__Saccharomycetales 100;f__Saccharomycetaceae 100;g__Zygosaccharomyces 100;s__Zygosaccharomyces bailii 100;
mix_10782_1	22.34	10.93	7.18	0.45	0	0	Cellular Component: mitochondrion (GO:0005739);; Biological Process: fatty acid biosynthetic process (GO:0006633);; Molecular Function: 3-hydroxyacyl-[acyl-carrier-protein] dehydratase activity (GO:0019171);;	--	gi|523421696|emb|CDF87945.1| BN860_18030g1_1 [Zygosaccharomyces bailii CLIB 213]<>gi|578052589|emb|CDH12197.1| related to Hydroxyacyl-thioester dehydratase type 2, mitochondrial [Zygosaccharomyces bailii ISA1307]	d__Eukaryota 100;k__Fungi 100;p__Ascomycota 100;c__Saccharomycetes 100;o__Saccharomycetales 100;f__Saccharomycetaceae 100;g__Zygosaccharomyces 100;s__Zygosaccharomyces bailii 100;
mix_10783_1	14.49	15.93	3.53	6.62	0	0	Molecular Function: ATP binding (GO:0005524);; Biological Process: phosphorylation (GO:0016310);; Molecular Function: inositol pentakisphosphate 2-kinase activity (GO:0035299);;	K19786|3.1e-74|gnl|BL_ORD_ID|14832808|	gi|523421697|emb|CDF87946.1| BN860_18052g1_1 [Zygosaccharomyces bailii CLIB 213]	d__Eukaryota 100;k__Fungi 100;p__Ascomycota 100;c__Saccharomycetes 100;o__Saccharomycetales 100;f__Saccharomycetaceae 100;g__Zygosaccharomyces 100;s__Zygosaccharomyces bailii 100;
mix_10784_1	2.1	0	0	0	0	0	Cellular Component: mitochondrion (GO:0005739);; Biological Process: fatty acid biosynthetic process (GO:0006633);; Molecular Function: 3-hydroxyacyl-[acyl-carrier-protein] dehydratase activity (GO:0019171);;	--	gi|523421696|emb|CDF87945.1| BN860_18030g1_1 [Zygosaccharomyces bailii CLIB 213]<>gi|578052589|emb|CDH12197.1| related to Hydroxyacyl-thioester dehydratase type 2, mitochondrial [Zygosaccharomyces bailii ISA1307]	d__Eukaryota 100;k__Fungi 100;p__Ascomycota 100;c__Saccharomycetes 100;o__Saccharomycetales 100;f__Saccharomycetaceae 100;g__Zygosaccharomyces 100;s__Zygosaccharomyces bailii 100;
mix_10788_1	0	0	0	0.46	0	0	--	--	gi|19075768|ref|NP_588268.1| short chain dehydrogenase (predicted) [Schizosaccharomyces pombe 972h-]<>gi|74619290|sp|Q7Z9I4.1|YCP6_SCHPO RecName: Full=Uncharacterized oxidoreductase C663.06c<>gi|3426132|emb|CAA20366.1| short chain dehydrogenase (predicted) [Schizosaccharomyces pombe]	d__Eukaryota 100;k__Fungi 100;p__Ascomycota 100;c__Schizosaccharomycetes 100;o__Schizosaccharomycetales 100;f__Schizosaccharomycetaceae 100;g__Schizosaccharomyces 100;s__Schizosaccharomyces pombe 100;
mix_10789_1	0	0	0	0.46	0	0	--	--	gi|19075769|ref|NP_588269.1| short chain dehydrogenase [Schizosaccharomyces pombe 972h-]<>gi|74619289|sp|Q7Z9I3.1|YCP8_SCHPO RecName: Full=Uncharacterized oxidoreductase C663.08c<>gi|3426134|emb|CAA20368.1| short chain dehydrogenase [Schizosaccharomyces pombe]	d__Eukaryota 100;k__Fungi 100;p__Ascomycota 100;c__Schizosaccharomycetes 100;o__Schizosaccharomycetales 100;f__Schizosaccharomycetaceae 100;g__Schizosaccharomyces 100;s__Schizosaccharomyces pombe 100;
mix_10789_2	0	0	0	0	0	0	-	-	-	-
mix_1078_1	0.79	0.57	2.98	3.37	0.06	0	Molecular Function: dolichyl-diphosphooligosaccharide-protein glycotransferase activity (GO:0004579);; Biological Process: protein N-linked glycosylation (GO:0006487);; Cellular Component: oligosaccharyltransferase complex (GO:0008250);; Cellular Component: integral to membrane (GO:0016021);;	K07151|7.3e-280|gnl|BL_ORD_ID|283840|	gi|891555456|ref|XP_013017779.1| oligosaccharyltransferase subunit Stt3 [Schizosaccharomyces octosporus yFS286]<>gi|528065775|gb|EPX75337.1| oligosaccharyltransferase subunit Stt3 [Schizosaccharomyces octosporus yFS286]	d__Eukaryota 100;k__Fungi 100;p__Ascomycota 100;c__Schizosaccharomycetes 100;o__Schizosaccharomycetales 100;f__Schizosaccharomycetaceae 100;g__Schizosaccharomyces 100;s__Schizosaccharomyces octosporus 100;
mix_10790_1	38.37	1.42	3.97	0	0	0.31	Molecular Function: glyceraldehyde-3-phosphate dehydrogenase (NAD+) (phosphorylating) activity (GO:0004365);; Biological Process: glucose metabolic process (GO:0006006);; Biological Process: glycolysis (GO:0006096);; Molecular Function: NADP binding (GO:0050661);; Molecular Function: NAD binding (GO:0051287);; Biological Process: oxidation-reduction process (GO:0055114);;	K00134|2.1e-99|gnl|BL_ORD_ID|6659098|	gi|410079791|ref|XP_003957476.1| hypothetical protein KAFR_0E01870 [Kazachstania africana CBS 2517]<>gi|372464062|emb|CCF58341.1| hypothetical protein KAFR_0E01870 [Kazachstania africana CBS 2517]	d__Eukaryota 100;k__Fungi 100;p__Ascomycota 100;c__Saccharomycetes 100;o__Saccharomycetales 100;f__Saccharomycetaceae 100;g__Saccharomyces 83;s__Saccharomyces cerevisiae 50;
mix_10791_1	0	4.64	5.44	4.31	0.25	0.52	Molecular Function: hydrolase activity (GO:0016787);; Biological Process: macromolecule metabolic process (GO:0043170);; Biological Process: primary metabolic process (GO:0044238);;	--	gi|148717938|ref|YP_001285409.1| polyprotein [Brevicoryne brassicae picorna-like virus]<>gi|145307685|gb|ABP57198.1| polyprotein [Brevicoryne brassicae picorna-like virus]	o__Picornavirales 100;f__Iflaviridae 100;g__Iflavirus 100;s__Brevicoryne brassicae picorna-like virus 100;
mix_10795_1	0	0	0	0	0	0	--	K13728|2.0e-14|gnl|BL_ORD_ID|13052104|	gi|162312235|ref|XP_001713135.1| DNA polymerase zeta Rev7 (predicted) [Schizosaccharomyces pombe 972h-]<>gi|121743396|sp|Q0E7J8.1|REV7_SCHPO RecName: Full=DNA polymerase zeta processivity subunit; AltName: Full=Revertibility protein 7<>gi|114649413|emb|CAL45666.1| DNA polymerase zeta Rev7 (predicted) [Schizosaccharomyces pombe]	d__Eukaryota 100;k__Fungi 100;p__Ascomycota 100;c__Schizosaccharomycetes 100;o__Schizosaccharomycetales 100;f__Schizosaccharomycetaceae 100;g__Schizosaccharomyces 100;s__Schizosaccharomyces pombe 100;
mix_10798_1	0	0	0	0.78	0	0	--	K13728|1.2e-100|gnl|BL_ORD_ID|13052104|	gi|162312235|ref|XP_001713135.1| DNA polymerase zeta Rev7 (predicted) [Schizosaccharomyces pombe 972h-]<>gi|121743396|sp|Q0E7J8.1|REV7_SCHPO RecName: Full=DNA polymerase zeta processivity subunit; AltName: Full=Revertibility protein 7<>gi|114649413|emb|CAL45666.1| DNA polymerase zeta Rev7 (predicted) [Schizosaccharomyces pombe]	d__Eukaryota 100;k__Fungi 100;p__Ascomycota 100;c__Schizosaccharomycetes 100;o__Schizosaccharomycetales 100;f__Schizosaccharomycetaceae 100;g__Schizosaccharomyces 100;s__Schizosaccharomyces pombe 100;
mix_107_1	0	0	0	0	0	0	-	-	-	-
mix_10801_1	5.81	0	1.65	0	0	0	--	--	gi|578052319|emb|CDH12293.1| related to Putative glutaminyl-peptide cyclotransferase [Zygosaccharomyces bailii ISA1307]	d__Eukaryota 100;k__Fungi 100;p__Ascomycota 100;c__Saccharomycetes 100;o__Saccharomycetales 100;f__Saccharomycetaceae 100;g__Zygosaccharomyces 100;s__Zygosaccharomyces bailii 100;
mix_10802_1	14.1	4.26	11.92	0.58	0	0	Biological Process: proteolysis (GO:0006508);; Molecular Function: peptidase activity (GO:0008233);; Molecular Function: metal ion binding (GO:0046872);;	--	gi|578047836|emb|CDH16793.1| related to Putative glutaminyl-peptide cyclotransferase [Zygosaccharomyces bailii ISA1307]	d__Eukaryota 100;k__Fungi 100;p__Ascomycota 100;c__Saccharomycetes 100;o__Saccharomycetales 100;f__Saccharomycetaceae 100;g__Zygosaccharomyces 100;s__Zygosaccharomyces bailii 100;
mix_10803_1	93.42	80.35	37.52	19.84	0	2.14	Cellular Component: mitochondrial proton-transporting ATP synthase complex, coupling factor F(o) (GO:0000276);; Molecular Function: hydrogen ion transmembrane transporter activity (GO:0015078);; Biological Process: ATP synthesis coupled proton transport (GO:0015986);;	K02140|2.0e-35|gnl|BL_ORD_ID|14833854|	gi|523423867|emb|CDF90189.1| ZYBA0S06-02740g1_1 [Zygosaccharomyces bailii CLIB 213]<>gi|578053087|emb|CDH11587.1| probable ATP synthase subunit g, mitochondrial [Zygosaccharomyces bailii ISA1307]	d__Eukaryota 100;k__Fungi 100;p__Ascomycota 100;c__Saccharomycetes 100;o__Saccharomycetales 100;f__Saccharomycetaceae 100;g__Zygosaccharomyces 100;s__Zygosaccharomyces bailii 100;
mix_10803_2	14.06	0	0	0	0	0	Molecular Function: nucleic acid binding (GO:0003676);; Molecular Function: helicase activity (GO:0004386);; Molecular Function: ATP binding (GO:0005524);;	K14779|2.6e-33|gnl|BL_ORD_ID|14833853|	gi|523423866|emb|CDF90188.1| ZYBA0S06-02718g1_1 [Zygosaccharomyces bailii CLIB 213]<>gi|578053088|emb|CDH11588.1| probable ATP-dependent RNA helicase ROK1 [Zygosaccharomyces bailii ISA1307]	d__Eukaryota 100;k__Fungi 100;p__Ascomycota 100;c__Saccharomycetes 100;o__Saccharomycetales 100;f__Saccharomycetaceae 100;g__Zygosaccharomyces 100;s__Zygosaccharomyces bailii 100;
mix_10804_1	53.8	50.23	28.41	19.43	0	0	Molecular Function: nucleic acid binding (GO:0003676);; Molecular Function: helicase activity (GO:0004386);; Molecular Function: ATP binding (GO:0005524);;	K14779|1.1e-224|gnl|BL_ORD_ID|13700237|	gi|523423866|emb|CDF90188.1| ZYBA0S06-02718g1_1 [Zygosaccharomyces bailii CLIB 213]<>gi|578053088|emb|CDH11588.1| probable ATP-dependent RNA helicase ROK1 [Zygosaccharomyces bailii ISA1307]	d__Eukaryota 100;k__Fungi 100;p__Ascomycota 100;c__Saccharomycetes 100;o__Saccharomycetales 100;f__Saccharomycetaceae 100;g__Zygosaccharomyces 100;s__Zygosaccharomyces bailii 100;
mix_10805_1	163.49	203.55	103.19	51.57	0	0	Cellular Component: mitochondrial proton-transporting ATP synthase complex, coupling factor F(o) (GO:0000276);; Molecular Function: hydrogen ion transmembrane transporter activity (GO:0015078);; Biological Process: ATP synthesis coupled proton transport (GO:0015986);;	K02140|1.7e-42|gnl|BL_ORD_ID|14833854|	gi|578048091|emb|CDH16590.1| probable ATP synthase subunit g, mitochondrial [Zygosaccharomyces bailii ISA1307]	d__Eukaryota 100;k__Fungi 100;p__Ascomycota 100;c__Saccharomycetes 100;o__Saccharomycetales 100;f__Saccharomycetaceae 100;g__Zygosaccharomyces 100;s__Zygosaccharomyces bailii 100;
mix_10807_2	0	0	0	0	0	0	-	-	-	-
mix_10808_1	3.58	12.97	6.09	2.68	0.46	0	--	K02126|1.7e-106|gnl|BL_ORD_ID|6519977|	gi|661176380|emb|CDH60557.1| atp synthase subunit 6 [Lichtheimia corymbifera JMRC:FSU:9682]<>gi|661176388|emb|CDH60565.1| atp synthase subunit 6 [Lichtheimia corymbifera JMRC:FSU:9682]	d__Eukaryota 100;k__Fungi 100;o__Mucorales 100;f__Lichtheimiaceae 100;g__Lichtheimia 100;s__Lichtheimia corymbifera 100;
mix_10809_1	0	0	0	0	0	0	-	-	-	-
mix_10809_2	19.05	32.66	31.99	7.76	0	0	Cellular Component: endoplasmic reticulum (GO:0005783);; Biological Process: intracellular protein transport (GO:0006886);; Cellular Component: integral to membrane (GO:0016021);;	--	gi|578047389|emb|CDH17178.1| related to Endoplasmic reticulum transmembrane protein 3 [Zygosaccharomyces bailii ISA1307]	d__Eukaryota 100;k__Fungi 100;p__Ascomycota 100;c__Saccharomycetes 100;o__Saccharomycetales 100;f__Saccharomycetaceae 100;g__Zygosaccharomyces 100;s__Zygosaccharomyces bailii 100;
mix_1080_1	0	0	0	0	0	0	--	K09658|4.4e-28|gnl|BL_ORD_ID|13051819|	gi|19112468|ref|NP_595676.1| dolichol-phosphate mannosyltransferase subunit 2 (predicted) [Schizosaccharomyces pombe 972h-]<>gi|20138071|sp|Q9USW6.1|DPM2_SCHPO RecName: Full=Dolichol phosphate-mannose biosynthesis regulatory protein<>gi|6018735|emb|CAB57919.1| dolichol-phosphate mannosyltransferase subunit 2 (predicted) [Schizosaccharomyces pombe]	d__Eukaryota 100;k__Fungi 100;p__Ascomycota 100;c__Schizosaccharomycetes 100;o__Schizosaccharomycetales 100;f__Schizosaccharomycetaceae 100;g__Schizosaccharomyces 100;s__Schizosaccharomyces pombe 100;
mix_1080_2	0	0	0	0	0	0	-	-	-	-
mix_10810_1	30.55	43.59	21.97	7.19	0	0	Cellular Component: endoplasmic reticulum (GO:0005783);; Biological Process: intracellular protein transport (GO:0006886);; Cellular Component: integral to membrane (GO:0016021);;	--	gi|523425034|emb|CDF91395.1| ZYBA0S11-01904g1_1 [Zygosaccharomyces bailii CLIB 213]	d__Eukaryota 100;k__Fungi 100;p__Ascomycota 100;c__Saccharomycetes 100;o__Saccharomycetales 100;f__Saccharomycetaceae 100;g__Zygosaccharomyces 100;s__Zygosaccharomyces bailii 100;
mix_10814_1	54.51	110.63	89.74	61.1	0.81	0	Molecular Function: RNA binding (GO:0003723);; Cellular Component: nucleolus (GO:0005730);; Cellular Component: ribonucleoprotein complex (GO:0030529);; Biological Process: ribosome biogenesis (GO:0042254);;	K11129|2.9e-41|gnl|BL_ORD_ID|14834218|	gi|578049437|emb|CDH15187.1| probable H/ACA ribonucleoprotein complex subunit 2 [Zygosaccharomyces bailii ISA1307]	d__Eukaryota 100;k__Fungi 100;p__Ascomycota 100;c__Saccharomycetes 100;o__Saccharomycetales 100;f__Saccharomycetaceae 100;g__Zygosaccharomyces 100;s__Zygosaccharomyces bailii 100;
mix_10815_1	923.18	693.79	253.52	135.75	0	0	Cellular Component: mitochondrial envelope (GO:0005740);; Cellular Component: integral to membrane (GO:0016021);;	K00237|6.2e-71|gnl|BL_ORD_ID|14832368|	gi|523421482|emb|CDF87722.1| BN860_12948g1_1 [Zygosaccharomyces bailii CLIB 213]<>gi|578054717|emb|CDH09851.1| related to Putative succinate dehydrogenase [ubiquinone] cytochrome b small subunit YLR164W,mitochondrial [Zygosaccharomyces bailii ISA1307]	d__Eukaryota 100;k__Fungi 100;p__Ascomycota 100;c__Saccharomycetes 100;o__Saccharomycetales 100;f__Saccharomycetaceae 100;g__Zygosaccharomyces 100;s__Zygosaccharomyces bailii 100;
mix_10816_1	0	0	0	0	0	0	-	-	-	-
mix_10817_1	0	0	0	0	0	0	-	-	-	-
mix_10819_1	83.1	85.85	16.05	6.51	0	0	--	--	gi|578048054|emb|CDH16553.1| related to Found in Mitochondrial Proteome [Zygosaccharomyces bailii ISA1307]	d__Eukaryota 100;k__Fungi 100;p__Ascomycota 100;c__Saccharomycetes 100;o__Saccharomycetales 100;f__Saccharomycetaceae 100;g__Zygosaccharomyces 100;s__Zygosaccharomyces bailii 100;
mix_1081_1	5.46	6.9	52.27	45.16	0.6	0.27	--	K03235|0.0e+00|gnl|BL_ORD_ID|13053667|	gi|19075785|ref|NP_588285.1| translation elongation factor eEF3 [Schizosaccharomyces pombe 972h-]<>gi|15213983|sp|O94489.1|EF3_SCHPO RecName: Full=Elongation factor 3; Short=EF-3<>gi|4107285|emb|CAA22654.1| translation elongation factor eEF3 [Schizosaccharomyces pombe]	d__Eukaryota 100;k__Fungi 100;p__Ascomycota 100;c__Schizosaccharomycetes 100;o__Schizosaccharomycetales 100;f__Schizosaccharomycetaceae 100;g__Schizosaccharomyces 100;s__Schizosaccharomyces pombe 100;
mix_10820_1	14.8	14.04	11.94	5.25	0	0	--	--	gi|523423903|emb|CDF90226.1| ZYBA0S06-03642g1_1 [Zygosaccharomyces bailii CLIB 213]	d__Eukaryota 100;k__Fungi 100;p__Ascomycota 100;c__Saccharomycetes 100;o__Saccharomycetales 100;f__Saccharomycetaceae 100;g__Zygosaccharomyces 100;s__Zygosaccharomyces bailii 100;
mix_10820_2	0	0	0	0	0	0	-	-	-	-
mix_10821_1	0	0	0	0	0	0	-	-	-	-
mix_10821_2	0	0	0	0	0	0	--	--	gi|578048055|emb|CDH16554.1| uncharacterized protein ZBAI_08342 [Zygosaccharomyces bailii ISA1307]	d__Eukaryota 100;k__Fungi 100;p__Ascomycota 100;c__Saccharomycetes 100;o__Saccharomycetales 100;f__Saccharomycetaceae 100;g__Zygosaccharomyces 100;s__Zygosaccharomyces bailii 100;
mix_10822_1	31.05	36.6	14.27	9.29	0	0	--	K11556|1.1e-62|gnl|BL_ORD_ID|14832424|	gi|578054670|emb|CDH10136.1| related to Central kinetochore subunit AME1 [Zygosaccharomyces bailii ISA1307]	d__Eukaryota 100;k__Fungi 100;p__Ascomycota 100;c__Saccharomycetes 100;o__Saccharomycetales 100;f__Saccharomycetaceae 100;g__Zygosaccharomyces 100;s__Zygosaccharomyces bailii 100;
mix_10823_1	4.29	0	0	0	0	0	--	K11556|3.0e-09|gnl|BL_ORD_ID|14832424|	gi|578054670|emb|CDH10136.1| related to Central kinetochore subunit AME1 [Zygosaccharomyces bailii ISA1307]	d__Eukaryota 100;k__Fungi 100;p__Ascomycota 100;c__Saccharomycetes 100;o__Saccharomycetales 100;f__Saccharomycetaceae 100;g__Zygosaccharomyces 100;s__Zygosaccharomyces bailii 100;
mix_10824_1	0	0	0	1.54	0	0	--	K11556|4.3e-52|gnl|BL_ORD_ID|14832424|	gi|578049980|emb|CDH14547.1| uncharacterized protein ZBAI_06333 [Zygosaccharomyces bailii ISA1307]	d__Eukaryota 100;k__Fungi 100;p__Ascomycota 100;c__Saccharomycetes 100;o__Saccharomycetales 100;f__Saccharomycetaceae 100;g__Zygosaccharomyces 100;s__Zygosaccharomyces bailii 100;
mix_10825_1	18.21	15.64	9.32	9	0	0	--	K11556|2.2e-57|gnl|BL_ORD_ID|14832424|	gi|578049980|emb|CDH14547.1| uncharacterized protein ZBAI_06333 [Zygosaccharomyces bailii ISA1307]	d__Eukaryota 100;k__Fungi 100;p__Ascomycota 100;c__Saccharomycetes 100;o__Saccharomycetales 100;f__Saccharomycetaceae 100;g__Zygosaccharomyces 100;s__Zygosaccharomyces bailii 100;
mix_10828_1	26.93	33.72	20.29	12.84	0	0	Molecular Function: RNA binding (GO:0003723);;	K06963|3.4e-121|gnl|BL_ORD_ID|14834126|	gi|523423446|emb|CDF89752.1| ZYBA0S05-00892g1_1 [Zygosaccharomyces bailii CLIB 213]	d__Eukaryota 100;k__Fungi 100;p__Ascomycota 100;c__Saccharomycetes 100;o__Saccharomycetales 100;f__Saccharomycetaceae 100;g__Zygosaccharomyces 100;s__Zygosaccharomyces bailii 100;
mix_10829_1	145.86	175.29	32.81	31.68	0	0	Cellular Component: integral to membrane (GO:0016021);;	--	gi|578052866|emb|CDH11829.1| related to ER membrane protein complex subunit 4 [Zygosaccharomyces bailii ISA1307]	d__Eukaryota 100;k__Fungi 100;p__Ascomycota 100;c__Saccharomycetes 100;o__Saccharomycetales 100;f__Saccharomycetaceae 100;g__Zygosaccharomyces 100;s__Zygosaccharomyces bailii 100;
mix_1082_1	0	0	0	0	0	0	--	--	gi|429240908|ref|NP_596389.2| GTPase regulator (predicted) [Schizosaccharomyces pombe 972h-]<>gi|408360220|sp|Q10201.2|YBX7_SCHPO RecName: Full=Uncharacterized protein C17D1.07c<>gi|347834368|emb|CAA20431.2| GTPase regulator (predicted) [Schizosaccharomyces pombe]	d__Eukaryota 100;k__Fungi 100;p__Ascomycota 100;c__Schizosaccharomycetes 100;o__Schizosaccharomycetales 100;f__Schizosaccharomycetaceae 100;g__Schizosaccharomyces 100;s__Schizosaccharomyces pombe 100;
mix_10831_1	124.94	128.02	74.56	34.06	0	0	Cellular Component: integral to membrane (GO:0016021);;	--	gi|523423447|emb|CDF89753.1| ZYBA0S05-00914g1_1 [Zygosaccharomyces bailii CLIB 213]<>gi|578047066|emb|CDH17512.1| related to ER membrane protein complex subunit 4 [Zygosaccharomyces bailii ISA1307]	d__Eukaryota 100;k__Fungi 100;p__Ascomycota 100;c__Saccharomycetes 100;o__Saccharomycetales 100;f__Saccharomycetaceae 100;g__Zygosaccharomyces 100;s__Zygosaccharomyces bailii 100;
mix_10833_1	0	0	0	0	0	0	--	--	gi|300438495|gb|ADK18261.1| hypothetical protein LCAZH_1018 [Lactobacillus casei str. Zhang]	d__Bacteria 100;p__Firmicutes 100;c__Bacilli 100;o__Lactobacillales 100;f__Lactobacillaceae 100;g__Lactobacillus 100;s__Lactobacillus casei group 100;s__Lactobacillus casei 100;
mix_10838_1	22.1	8.78	21.11	5.26	0	0	--	K11547|3.5e-94|gnl|BL_ORD_ID|14835578|	gi|523425567|emb|CDF91950.1| ZYBA0S16-00738g1_1 [Zygosaccharomyces bailii CLIB 213]<>gi|578053607|emb|CDH11171.1| related to Kinetochore protein NDC80 [Zygosaccharomyces bailii ISA1307]	d__Eukaryota 100;k__Fungi 100;p__Ascomycota 100;c__Saccharomycetes 100;o__Saccharomycetales 100;f__Saccharomycetaceae 100;g__Zygosaccharomyces 100;s__Zygosaccharomyces bailii 100;
mix_1083_1	0	0	2.86	0.18	0	0	--	--	gi|19112038|ref|NP_595246.1| P-type ATPase, calcium transporting Cta3 [Schizosaccharomyces pombe 972h-]<>gi|114303|sp|P22189.1|ATC3_SCHPO RecName: Full=Calcium-transporting ATPase 3<>gi|173355|gb|AAA35290.1| Ca-2+-ATPase (cta3) [Schizosaccharomyces pombe]<>gi|5441469|emb|CAB46699.1| P-type ATPase, calcium transporting Cta3 [Schizosaccharomyces pombe]	d__Eukaryota 100;k__Fungi 100;p__Ascomycota 100;c__Schizosaccharomycetes 100;o__Schizosaccharomycetales 100;f__Schizosaccharomycetaceae 100;g__Schizosaccharomyces 100;s__Schizosaccharomyces pombe 100;
mix_10840_1	0	0	0	0	0	0	-	-	-	-
mix_10841_1	17.6	5.62	0	0	0	0	Molecular Function: organic cyclic compound binding (GO:0097159);;	K14837|2.6e-92|gnl|BL_ORD_ID|6658530|	gi|403218189|emb|CCK72680.1| hypothetical protein KNAG_0L00570 [Kazachstania naganishii CBS 8797]	d__Eukaryota 100;k__Fungi 100;p__Ascomycota 100;c__Saccharomycetes 100;o__Saccharomycetales 100;f__Saccharomycetaceae 100;g__Kazachstania 100;s__Kazachstania naganishii 100;
mix_10842_1	33.13	23.44	21.28	7.95	0	0	Molecular Function: catalytic activity (GO:0003824);; Biological Process: biosynthetic process (GO:0009058);;	--	gi|523424060|emb|CDF90390.1| ZYBA0S06-07448g1_1 [Zygosaccharomyces bailii CLIB 213]<>gi|578048171|emb|CDH16390.1| related to Antisense-enhancing sequence 1 [Zygosaccharomyces bailii ISA1307]	d__Eukaryota 100;k__Fungi 100;p__Ascomycota 100;c__Saccharomycetes 100;o__Saccharomycetales 100;f__Saccharomycetaceae 100;g__Zygosaccharomyces 100;s__Zygosaccharomyces bailii 100;
mix_10843_1	85.2	77.51	40.76	20.61	0	0	Molecular Function: catalytic activity (GO:0003824);; Biological Process: biosynthetic process (GO:0009058);;	--	gi|523424060|emb|CDF90390.1| ZYBA0S06-07448g1_1 [Zygosaccharomyces bailii CLIB 213]<>gi|578048171|emb|CDH16390.1| related to Antisense-enhancing sequence 1 [Zygosaccharomyces bailii ISA1307]	d__Eukaryota 100;k__Fungi 100;p__Ascomycota 100;c__Saccharomycetes 100;o__Saccharomycetales 100;f__Saccharomycetaceae 100;g__Zygosaccharomyces 100;s__Zygosaccharomyces bailii 100;
mix_10844_1	11.17	20.19	7.14	4.56	0	0	Cellular Component: nucleolus (GO:0005730);; Molecular Function: rRNA (adenine) methyltransferase activity (GO:0016433);; Biological Process: rRNA methylation (GO:0031167);;	K18849|3.3e-109|gnl|BL_ORD_ID|14831750|	gi|523421385|emb|CDF87616.1| BN860_10506g1_1 [Zygosaccharomyces bailii CLIB 213]	d__Eukaryota 100;k__Fungi 100;p__Ascomycota 100;c__Saccharomycetes 100;o__Saccharomycetales 100;f__Saccharomycetaceae 100;g__Zygosaccharomyces 100;s__Zygosaccharomyces bailii 100;
mix_10845_1	1.19	2.16	0	3.47	0	0	Molecular Function: nucleic acid binding (GO:0003676);; Molecular Function: helicase activity (GO:0004386);; Molecular Function: ATP binding (GO:0005524);;	K14805|9.8e-23|gnl|BL_ORD_ID|14831751|	gi|523421386|emb|CDF87617.1| BN860_10528g1_1 [Zygosaccharomyces bailii CLIB 213]	d__Eukaryota 100;k__Fungi 100;p__Ascomycota 100;c__Saccharomycetes 100;o__Saccharomycetales 100;f__Saccharomycetaceae 100;g__Zygosaccharomyces 100;s__Zygosaccharomyces bailii 100;
mix_10845_2	14.25	19.7	5.01	6.96	0	0	Cellular Component: nucleolus (GO:0005730);; Molecular Function: rRNA (adenine) methyltransferase activity (GO:0016433);; Biological Process: rRNA methylation (GO:0031167);;	K18849|6.0e-117|gnl|BL_ORD_ID|14831750|	gi|523421385|emb|CDF87616.1| BN860_10506g1_1 [Zygosaccharomyces bailii CLIB 213]	d__Eukaryota 100;k__Fungi 100;p__Ascomycota 100;c__Saccharomycetes 100;o__Saccharomycetales 100;f__Saccharomycetaceae 100;g__Zygosaccharomyces 100;s__Zygosaccharomyces bailii 100;
mix_10846_1	57.18	48.42	24.07	14.04	0	0	--	K14543|4.3e-75|gnl|BL_ORD_ID|14832060|	gi|523425055|emb|CDF91416.1| ZYBA0S11-02366g1_1 [Zygosaccharomyces bailii CLIB 213]<>gi|578047368|emb|CDH17157.1| probable mRNA transport regulator MTR2 [Zygosaccharomyces bailii ISA1307]	d__Eukaryota 100;k__Fungi 100;p__Ascomycota 100;c__Saccharomycetes 100;o__Saccharomycetales 100;f__Saccharomycetaceae 100;g__Zygosaccharomyces 100;s__Zygosaccharomyces bailii 100;
mix_10847_1	31.45	39.77	27.28	21.76	0	0	--	K14543|1.6e-74|gnl|BL_ORD_ID|14832060|	gi|578053763|emb|CDH10912.1| probable mRNA transport regulator MTR2 [Zygosaccharomyces bailii ISA1307]	d__Eukaryota 100;k__Fungi 100;p__Ascomycota 100;c__Saccharomycetes 100;o__Saccharomycetales 100;f__Saccharomycetaceae 100;g__Zygosaccharomyces 100;s__Zygosaccharomyces bailii 100;
mix_1084_1	0	0	0	0	0	0	-	-	-	-
mix_1084_2	2.18	0	4.47	5.27	0	0	--	--	gi|19115161|ref|NP_594249.1| RTA1-like protein [Schizosaccharomyces pombe 972h-]<>gi|48474245|sp|O13780.1|YEO2_SCHPO RecName: Full=Uncharacterized protein C17G6.02c<>gi|2408015|emb|CAB16213.1| RTA1-like protein [Schizosaccharomyces pombe]	d__Eukaryota 100;k__Fungi 100;p__Ascomycota 100;c__Schizosaccharomycetes 100;o__Schizosaccharomycetales 100;f__Schizosaccharomycetaceae 100;g__Schizosaccharomyces 100;s__Schizosaccharomyces pombe 100;
mix_10851_1	24.41	29.71	11.21	8.13	0	0	Cellular Component: exosome (RNase complex) (GO:0000178);; Biological Process: RNA processing (GO:0006396);;	K03678|2.6e-159|gnl|BL_ORD_ID|14835655|	gi|523422885|emb|CDF89171.1| ZYBA0S03-10858g1_1 [Zygosaccharomyces bailii CLIB 213]<>gi|578048463|emb|CDH16263.1| Exosome complex component RRP45 [Zygosaccharomyces bailii ISA1307]	d__Eukaryota 100;k__Fungi 100;p__Ascomycota 100;c__Saccharomycetes 100;o__Saccharomycetales 100;f__Saccharomycetaceae 100;g__Zygosaccharomyces 100;s__Zygosaccharomyces bailii 100;
mix_10851_2	0	0	2.91	0	0	0	Cellular Component: integral to membrane (GO:0016021);;	--	gi|578048464|emb|CDH16264.1| uncharacterized protein ZBAI_08052 [Zygosaccharomyces bailii ISA1307]	d__Eukaryota 100;k__Fungi 100;p__Ascomycota 100;c__Saccharomycetes 100;o__Saccharomycetales 100;f__Saccharomycetaceae 100;g__Zygosaccharomyces 100;s__Zygosaccharomyces bailii 100;
mix_10853_1	21.12	20.37	19.21	6.36	0	0	Cellular Component: exosome (RNase complex) (GO:0000178);; Biological Process: RNA processing (GO:0006396);;	K03678|2.4e-157|gnl|BL_ORD_ID|14835655|	gi|523422885|emb|CDF89171.1| ZYBA0S03-10858g1_1 [Zygosaccharomyces bailii CLIB 213]<>gi|578048463|emb|CDH16263.1| Exosome complex component RRP45 [Zygosaccharomyces bailii ISA1307]	d__Eukaryota 100;k__Fungi 100;p__Ascomycota 100;c__Saccharomycetes 100;o__Saccharomycetales 100;f__Saccharomycetaceae 100;g__Zygosaccharomyces 100;s__Zygosaccharomyces bailii 100;
mix_10853_2	8.83	9.66	5.82	2.51	0	0	Cellular Component: integral to membrane (GO:0016021);;	--	gi|578048464|emb|CDH16264.1| uncharacterized protein ZBAI_08052 [Zygosaccharomyces bailii ISA1307]	d__Eukaryota 100;k__Fungi 100;p__Ascomycota 100;c__Saccharomycetes 100;o__Saccharomycetales 100;f__Saccharomycetaceae 100;g__Zygosaccharomyces 100;s__Zygosaccharomyces bailii 100;
mix_10855_1	80.7	158.87	53.29	27.76	0	0	Molecular Function: RNA binding (GO:0003723);; Molecular Function: ribonuclease III activity (GO:0004525);; Biological Process: RNA processing (GO:0006396);;	K17437|3.2e-99|gnl|BL_ORD_ID|14831529|	gi|523423709|emb|CDF90022.1| ZYBA0S05-07096g1_1 [Zygosaccharomyces bailii CLIB 213]<>gi|578046882|emb|CDH17780.1| related to 54S ribosomal protein L15,mitochondrial [Zygosaccharomyces bailii ISA1307]	d__Eukaryota 100;k__Fungi 100;p__Ascomycota 100;c__Saccharomycetes 100;o__Saccharomycetales 100;f__Saccharomycetaceae 100;g__Zygosaccharomyces 100;s__Zygosaccharomyces bailii 100;
mix_10856_1	106.31	169.31	68.51	49.29	0	0	Molecular Function: RNA binding (GO:0003723);; Molecular Function: ribonuclease III activity (GO:0004525);; Biological Process: RNA processing (GO:0006396);;	K17437|1.4e-99|gnl|BL_ORD_ID|14831529|	gi|523423709|emb|CDF90022.1| ZYBA0S05-07096g1_1 [Zygosaccharomyces bailii CLIB 213]<>gi|578046882|emb|CDH17780.1| related to 54S ribosomal protein L15,mitochondrial [Zygosaccharomyces bailii ISA1307]	d__Eukaryota 100;k__Fungi 100;p__Ascomycota 100;c__Saccharomycetes 100;o__Saccharomycetales 100;f__Saccharomycetaceae 100;g__Zygosaccharomyces 100;s__Zygosaccharomyces bailii 100;
mix_10857_1	0	0	6.55	11.25	0.73	1.52	--	--	gi|71647192|ref|YP_271923.1| putative capsid protein [Penicillium stoloniferum virus F]<>gi|224983552|pdb|3ES5|A Chain A, Crystal Structure Of Partitivirus (Psv-F)<>gi|224983553|pdb|3ES5|B Chain B, Crystal Structure Of Partitivirus (Psv-F)<>gi|53854830|gb|AAU95759.1| putative capsid protein [Penicillium stoloniferum virus F]	f__Partitiviridae 100;g__Gammapartitivirus 100;s__Penicillium stoloniferum virus F 100;
mix_10858_1	10.93	10.91	5.42	5.02	0	0	Molecular Function: phosphomevalonate kinase activity (GO:0004631);; Molecular Function: ATP binding (GO:0005524);; Biological Process: phosphorylation (GO:0016310);;	K00938|1.9e-179|gnl|BL_ORD_ID|14831179|	gi|578048964|emb|CDH15668.1| related to Phosphomevalonate kinase [Zygosaccharomyces bailii ISA1307]	d__Eukaryota 100;k__Fungi 100;p__Ascomycota 100;c__Saccharomycetes 100;o__Saccharomycetales 100;f__Saccharomycetaceae 100;g__Zygosaccharomyces 100;s__Zygosaccharomyces bailii 100;
mix_10859_1	14.67	9.35	3.94	3.28	0	0	Molecular Function: phosphomevalonate kinase activity (GO:0004631);; Molecular Function: ATP binding (GO:0005524);; Biological Process: phosphorylation (GO:0016310);;	K00938|2.9e-175|gnl|BL_ORD_ID|14831179|	gi|523421043|emb|CDF87265.1| BN860_02498g1_1 [Zygosaccharomyces bailii CLIB 213]	d__Eukaryota 100;k__Fungi 100;p__Ascomycota 100;c__Saccharomycetes 100;o__Saccharomycetales 100;f__Saccharomycetaceae 100;g__Zygosaccharomyces 100;s__Zygosaccharomyces bailii 100;
mix_1085_1	0	1	0	0	0.22	0	--	K15174|2.0e-227|gnl|BL_ORD_ID|13049544|	gi|429242148|ref|NP_593451.2| RNA polymerase II associated Paf1 complex (predicted) [Schizosaccharomyces pombe 972h-]<>gi|391358161|sp|Q9US06.2|PAF1_SCHPO RecName: Full=RNA polymerase II-associated protein 1 homolog<>gi|347834089|emb|CAB65804.2| RNA polymerase II associated Paf1 complex (predicted) [Schizosaccharomyces pombe]	d__Eukaryota 100;k__Fungi 100;p__Ascomycota 100;c__Schizosaccharomycetes 100;o__Schizosaccharomycetales 100;f__Schizosaccharomycetaceae 100;g__Schizosaccharomyces 100;s__Schizosaccharomyces pombe 100;
mix_10860_1	237.2	161.91	2.35	0	0	0	Molecular Function: translation elongation factor activity (GO:0003746);; Biological Process: translational frameshifting (GO:0006452);; Molecular Function: ribosome binding (GO:0043022);; Biological Process: positive regulation of translational elongation (GO:0045901);; Biological Process: positive regulation of translational termination (GO:0045905);;	K03263|3.4e-78|gnl|BL_ORD_ID|8840933|	gi|768533011|gb|AJU46030.1| Hyp2p [Saccharomyces cerevisiae YJM1304]<>gi|768533515|gb|AJU46532.1| Hyp2p [Saccharomyces cerevisiae YJM1311]<>gi|768818454|gb|AJV35029.1| Hyp2p [Saccharomyces cerevisiae YJM428]<>gi|768818709|gb|AJV35283.1| Hyp2p [Saccharomyces cerevisiae YJM450]	d__Eukaryota 100;k__Fungi 100;p__Ascomycota 100;c__Saccharomycetes 100;o__Saccharomycetales 100;f__Saccharomycetaceae 100;g__Saccharomyces 100;s__Saccharomyces cerevisiae 100;
mix_10861_1	38.06	51.87	9.95	1.73	0	0	Cellular Component: integral to membrane (GO:0016021);;	K03263|6.5e-83|gnl|BL_ORD_ID|11995930|	gi|259145866|emb|CAY79126.1| EC1118_1E8_0463p [Saccharomyces cerevisiae EC1118]	d__Eukaryota 100;k__Fungi 100;p__Ascomycota 100;c__Saccharomycetes 100;o__Saccharomycetales 100;f__Saccharomycetaceae 100;g__Saccharomyces 100;s__Saccharomyces cerevisiae 100;
mix_10862_1	0	12.85	0	0	0	0	Molecular Function: translation elongation factor activity (GO:0003746);; Biological Process: translational frameshifting (GO:0006452);; Molecular Function: ribosome binding (GO:0043022);; Biological Process: positive regulation of translational elongation (GO:0045901);; Biological Process: positive regulation of translational termination (GO:0045905);;	K03263|1.4e-71|gnl|BL_ORD_ID|10430831|	gi|695110191|gb|KGK36776.1| hypothetical protein JL09_g4096 [Pichia kudriavzevii]	d__Eukaryota 100;k__Fungi 100;p__Ascomycota 100;c__Saccharomycetes 100;o__Saccharomycetales 100;f__Pichiaceae 100;g__Pichia 100;s__Pichia kudriavzevii 100;
mix_10863_1	0	0	0	0	3.9	1.36	Molecular Function: calcium ion binding (GO:0005509);; Biological Process: regulation of photomorphogenesis (GO:0010099);;	K02183|9.8e-79|gnl|BL_ORD_ID|3883234|	gi|1024042653|gb|KZV46024.1| hypothetical protein F511_27793 [Dorcoceras hygrometricum]	d__Eukaryota 100;k__Viridiplantae 100;p__Streptophyta 100;o__Brassicales 21;f__Brassicaceae 21;g__Brassica 18;s__Brassica napus 14;
mix_10868_1	208.17	197.68	100.5	77.73	0	0	Cellular Component: intracellular (GO:0005622);; Biological Process: intracellular transport (GO:0046907);;	K15306|6.9e-95|gnl|BL_ORD_ID|14831114|	gi|578048386|emb|CDH16186.1| probable Ran-specific GTPase-activating protein 1 [Zygosaccharomyces bailii ISA1307]	d__Eukaryota 100;k__Fungi 100;p__Ascomycota 100;c__Saccharomycetes 100;o__Saccharomycetales 100;f__Saccharomycetaceae 100;g__Zygosaccharomyces 100;s__Zygosaccharomyces bailii 100;
mix_1086_1	1.09	1.47	0.47	0.21	0	0	Molecular Function: magnesium ion binding (GO:0000287);; Molecular Function: pyruvate kinase activity (GO:0004743);; Cellular Component: cytosol (GO:0005829);; Molecular Function: kinase activity (GO:0016301);; Molecular Function: potassium ion binding (GO:0030955);; Biological Process: pyruvate biosynthetic process (GO:0042866);;	K00873|8.5e-210|gnl|BL_ORD_ID|10429245|	gi|695109974|gb|KGK36568.1| hypothetical protein JL09_g4285, partial [Pichia kudriavzevii]	d__Eukaryota 100;k__Fungi 100;p__Ascomycota 100;c__Saccharomycetes 100;o__Saccharomycetales 100;f__Pichiaceae 100;g__Pichia 100;s__Pichia kudriavzevii 100;
mix_10871_1	2.15	0	1.13	1	0	0	Molecular Function: nucleotide binding (GO:0000166);; Molecular Function: nucleic acid binding (GO:0003676);;	K13093|1.5e-74|gnl|BL_ORD_ID|14831798|	gi|523421428|emb|CDF87661.1| BN860_11606g1_1 [Zygosaccharomyces bailii CLIB 213]<>gi|578049335|emb|CDH15285.1| related to Cold sensitive U2 snRNA suppressor 2 [Zygosaccharomyces bailii ISA1307]	d__Eukaryota 100;k__Fungi 100;p__Ascomycota 100;c__Saccharomycetes 100;o__Saccharomycetales 100;f__Saccharomycetaceae 100;g__Zygosaccharomyces 100;s__Zygosaccharomyces bailii 100;
mix_10872_1	7.88	3.63	4.54	1.5	0	0	Molecular Function: nucleotide binding (GO:0000166);; Molecular Function: nucleic acid binding (GO:0003676);;	K13093|1.6e-66|gnl|BL_ORD_ID|14831798|	gi|523421428|emb|CDF87661.1| BN860_11606g1_1 [Zygosaccharomyces bailii CLIB 213]<>gi|578049335|emb|CDH15285.1| related to Cold sensitive U2 snRNA suppressor 2 [Zygosaccharomyces bailii ISA1307]	d__Eukaryota 100;k__Fungi 100;p__Ascomycota 100;c__Saccharomycetes 100;o__Saccharomycetales 100;f__Saccharomycetaceae 100;g__Zygosaccharomyces 100;s__Zygosaccharomyces bailii 100;
mix_10873_1	0	0	0	0	0	0	Molecular Function: nucleotide binding (GO:0000166);; Molecular Function: nucleic acid binding (GO:0003676);;	K13093|3.4e-27|gnl|BL_ORD_ID|14831798|	gi|523421428|emb|CDF87661.1| BN860_11606g1_1 [Zygosaccharomyces bailii CLIB 213]<>gi|578049335|emb|CDH15285.1| related to Cold sensitive U2 snRNA suppressor 2 [Zygosaccharomyces bailii ISA1307]	d__Eukaryota 100;k__Fungi 100;p__Ascomycota 100;c__Saccharomycetes 100;o__Saccharomycetales 100;f__Saccharomycetaceae 100;g__Zygosaccharomyces 100;s__Zygosaccharomyces bailii 100;
mix_10874_1	18.8	8.6	7.64	0	0	0	Molecular Function: nucleic acid binding (GO:0003676);; Molecular Function: zinc ion binding (GO:0008270);;	K12819|1.4e-50|gnl|BL_ORD_ID|14831988|	gi|523422248|emb|CDF88511.1| BN860_11958g1_1 [Zygosaccharomyces bailii CLIB 213]<>gi|578050043|emb|CDH14610.1| related to Pre-mRNA-splicing factor SLU7 [Zygosaccharomyces bailii ISA1307]	d__Eukaryota 100;k__Fungi 100;p__Ascomycota 100;c__Saccharomycetes 100;o__Saccharomycetales 100;f__Saccharomycetaceae 100;g__Zygosaccharomyces 100;s__Zygosaccharomyces bailii 100;
mix_10875_1	20.91	7.13	4.36	3.79	0	0	Molecular Function: nucleic acid binding (GO:0003676);; Molecular Function: zinc ion binding (GO:0008270);;	K12819|4.0e-58|gnl|BL_ORD_ID|14831988|	gi|523422248|emb|CDF88511.1| BN860_11958g1_1 [Zygosaccharomyces bailii CLIB 213]<>gi|578050043|emb|CDH14610.1| related to Pre-mRNA-splicing factor SLU7 [Zygosaccharomyces bailii ISA1307]	d__Eukaryota 100;k__Fungi 100;p__Ascomycota 100;c__Saccharomycetes 100;o__Saccharomycetales 100;f__Saccharomycetaceae 100;g__Zygosaccharomyces 100;s__Zygosaccharomyces bailii 100;
mix_10875_2	11.26	16.49	32.87	13.69	0	0	Biological Process: rRNA processing (GO:0006364);; Cellular Component: preribosome, small subunit precursor (GO:0030688);;	K14849|1.6e-99|gnl|BL_ORD_ID|14831987|	gi|578050042|emb|CDH14609.1| related to Ribosomal RNA-processing protein 1 [Zygosaccharomyces bailii ISA1307]	d__Eukaryota 100;k__Fungi 100;p__Ascomycota 100;c__Saccharomycetes 100;o__Saccharomycetales 100;f__Saccharomycetaceae 100;g__Zygosaccharomyces 100;s__Zygosaccharomyces bailii 100;
mix_10876_2	15.55	30.08	36.52	15.7	0	0	Biological Process: rRNA processing (GO:0006364);; Cellular Component: preribosome, small subunit precursor (GO:0030688);;	K14849|1.6e-99|gnl|BL_ORD_ID|14831987|	gi|578050042|emb|CDH14609.1| related to Ribosomal RNA-processing protein 1 [Zygosaccharomyces bailii ISA1307]	d__Eukaryota 100;k__Fungi 100;p__Ascomycota 100;c__Saccharomycetes 100;o__Saccharomycetales 100;f__Saccharomycetaceae 100;g__Zygosaccharomyces 100;s__Zygosaccharomyces bailii 100;
mix_10878_1	0	0	0	0	0	0	Molecular Function: GTPase activity (GO:0003924);; Molecular Function: GTP binding (GO:0005525);; Cellular Component: intracellular (GO:0005622);; Biological Process: translation (GO:0006412);;	K03234|1.7e-36|gnl|BL_ORD_ID|14684566|	gi|50542892|ref|XP_499612.1| YALI0A00352p [Yarrowia lipolytica]<>gi|49645477|emb|CAG83532.1| YALI0A00352p [Yarrowia lipolytica CLIB122]	d__Eukaryota 100;k__Fungi 100;p__Ascomycota 100;c__Saccharomycetes 100;o__Saccharomycetales 100;f__Dipodascaceae 100;g__Yarrowia 100;s__Yarrowia lipolytica 100;
mix_10879_1	4.68	3.44	24.72	26.32	0.27	0.21	Molecular Function: translation elongation factor activity (GO:0003746);; Molecular Function: GTPase activity (GO:0003924);; Molecular Function: GTP binding (GO:0005525);; Biological Process: translational elongation (GO:0006414);;	K03234|0.0e+00|gnl|BL_ORD_ID|6659275|	gi|891566461|ref|XP_013019201.1| translation elongation factor 2 Eft2,B [Schizosaccharomyces octosporus yFS286]<>gi|528062338|gb|EPX71901.1| translation elongation factor 2 Eft2,B [Schizosaccharomyces octosporus yFS286]	d__Eukaryota 100;k__Fungi 100;p__Ascomycota 100;c__Schizosaccharomycetes 100;o__Schizosaccharomycetales 100;f__Schizosaccharomycetaceae 100;g__Schizosaccharomyces 100;s__Schizosaccharomyces octosporus 100;
mix_1087_1	1.68	0	12.21	5.08	0.16	0	--	K05275|3.8e-188|gnl|BL_ORD_ID|13050710|	gi|19115496|ref|NP_594584.1| pyridoxal reductase Plr1 [Schizosaccharomyces pombe 972h-]<>gi|24638123|sp|O14295.1|PLR1_SCHPO RecName: Full=Pyridoxal reductase; Short=PL reductase; Short=PL-red<>gi|2414666|emb|CAB16409.1| pyridoxal reductase Plr1 [Schizosaccharomyces pombe]	d__Eukaryota 100;k__Fungi 100;p__Ascomycota 100;c__Schizosaccharomycetes 100;o__Schizosaccharomycetales 100;f__Schizosaccharomycetaceae 100;g__Schizosaccharomyces 100;s__Schizosaccharomyces pombe 100;
mix_1087_2	0	0	0	0	0	0	--	--	--	-
mix_10880_1	45.73	42.11	13.96	0	0	0	Molecular Function: GTPase activity (GO:0003924);; Molecular Function: GTP binding (GO:0005525);;	K03234|4.3e-111|gnl|BL_ORD_ID|4034494|	gi|323305469|gb|EGA59213.1| Eft1p [Saccharomyces cerevisiae FostersB]	d__Eukaryota 100;k__Fungi 100;p__Ascomycota 100;c__Saccharomycetes 100;o__Saccharomycetales 100;f__Saccharomycetaceae 100;g__Saccharomyces 100;s__Saccharomyces cerevisiae 100;
mix_10880_2	0	0	0	0	0	0	-	-	-	-
mix_10881_1	424.54	705.57	289.59	96.4	0	0	Molecular Function: translation initiation factor activity (GO:0003743);; Biological Process: translational initiation (GO:0006413);;	K03113|4.4e-53|gnl|BL_ORD_ID|14834852|	gi|523425372|emb|CDF91750.1| ZYBA0S14-00166g1_1 [Zygosaccharomyces bailii CLIB 213]<>gi|578051339|emb|CDH13382.1| Eukaryotic translation initiation factor eIF-1 [Zygosaccharomyces bailii ISA1307]<>gi|578054896|emb|CDH09734.1| Eukaryotic translation initiation factor eIF-1 [Zygosaccharomyces bailii ISA1307]	d__Eukaryota 100;k__Fungi 100;p__Ascomycota 100;c__Saccharomycetes 100;o__Saccharomycetales 100;f__Saccharomycetaceae 100;g__Zygosaccharomyces 100;s__Zygosaccharomyces bailii 100;
mix_10881_2	4.92	9.05	0	0	0	0	--	--	gi|523425373|emb|CDF91751.1| ZYBA0S14-00188g1_1 [Zygosaccharomyces bailii CLIB 213]<>gi|578051338|emb|CDH13381.1| uncharacterized protein ZBAI_05167 [Zygosaccharomyces bailii ISA1307]	d__Eukaryota 100;k__Fungi 100;p__Ascomycota 100;c__Saccharomycetes 100;o__Saccharomycetales 100;f__Saccharomycetaceae 100;g__Zygosaccharomyces 100;s__Zygosaccharomyces bailii 100;
mix_10882_1	0	0	0	0	0	0	-	-	-	-
mix_10883_1	775.61	1200.96	476.21	423.1	0	0	Molecular Function: translation initiation factor activity (GO:0003743);; Biological Process: translational initiation (GO:0006413);;	K03113|4.4e-53|gnl|BL_ORD_ID|14834852|	gi|523425372|emb|CDF91750.1| ZYBA0S14-00166g1_1 [Zygosaccharomyces bailii CLIB 213]<>gi|578051339|emb|CDH13382.1| Eukaryotic translation initiation factor eIF-1 [Zygosaccharomyces bailii ISA1307]<>gi|578054896|emb|CDH09734.1| Eukaryotic translation initiation factor eIF-1 [Zygosaccharomyces bailii ISA1307]	d__Eukaryota 100;k__Fungi 100;p__Ascomycota 100;c__Saccharomycetes 100;o__Saccharomycetales 100;f__Saccharomycetaceae 100;g__Zygosaccharomyces 100;s__Zygosaccharomyces bailii 100;
mix_10884_2	0	0	0	0	0	0	-	-	-	-
mix_10885_1	19.52	16.22	12.37	5.43	0	0	Biological Process: autophagic vacuole assembly (GO:0000045);; Biological Process: protein transport (GO:0015031);; Cellular Component: pre-autophagosomal structure membrane (GO:0034045);;	K08336|5.8e-49|gnl|BL_ORD_ID|14832414|	gi|523422302|emb|CDF88565.1| BN860_13212g1_1 [Zygosaccharomyces bailii CLIB 213]<>gi|578049991|emb|CDH14558.1| related to Ubiquitin-like protein ATG12 [Zygosaccharomyces bailii ISA1307]	d__Eukaryota 100;k__Fungi 100;p__Ascomycota 100;c__Saccharomycetes 100;o__Saccharomycetales 100;f__Saccharomycetaceae 100;g__Zygosaccharomyces 100;s__Zygosaccharomyces bailii 100;
mix_10885_2	16.92	0	19.96	0	0	0	Biological Process: mitosis (GO:0007067);; Cellular Component: DASH complex (GO:0042729);; Cellular Component: mitotic spindle (GO:0072686);;	K11570|3.0e-30|gnl|BL_ORD_ID|14832413|	gi|578054659|emb|CDH10125.1| related to DASH complex subunit DUO1 [Zygosaccharomyces bailii ISA1307]	d__Eukaryota 100;k__Fungi 100;p__Ascomycota 100;c__Saccharomycetes 100;o__Saccharomycetales 100;f__Saccharomycetaceae 100;g__Zygosaccharomyces 100;s__Zygosaccharomyces bailii 100;
mix_10886_2	9.3	12.68	3.9	0.85	0	0	Biological Process: mitosis (GO:0007067);; Cellular Component: DASH complex (GO:0042729);; Cellular Component: mitotic spindle (GO:0072686);;	K11570|1.6e-49|gnl|BL_ORD_ID|14832413|	gi|523422301|emb|CDF88564.1| BN860_13190g1_1 [Zygosaccharomyces bailii CLIB 213]<>gi|578049992|emb|CDH14559.1| related to DASH complex subunit DUO1 [Zygosaccharomyces bailii ISA1307]	d__Eukaryota 100;k__Fungi 100;p__Ascomycota 100;c__Saccharomycetes 100;o__Saccharomycetales 100;f__Saccharomycetaceae 100;g__Zygosaccharomyces 100;s__Zygosaccharomyces bailii 100;
mix_10887_1	0	0	0	0	0	0	-	-	-	-
mix_10887_2	47.3	200.19	14.8	15.27	0	0	--	--	gi|578050283|emb|CDH14214.1| uncharacterized protein ZBAI_06000 [Zygosaccharomyces bailii ISA1307]	d__Eukaryota 100;k__Fungi 100;p__Ascomycota 100;c__Saccharomycetes 100;o__Saccharomycetales 100;f__Saccharomycetaceae 100;g__Zygosaccharomyces 100;s__Zygosaccharomyces bailii 100;
mix_10890_1	20.49	47.15	23.94	0	0	0	--	--	gi|578050283|emb|CDH14214.1| uncharacterized protein ZBAI_06000 [Zygosaccharomyces bailii ISA1307]	d__Eukaryota 100;k__Fungi 100;p__Ascomycota 100;c__Saccharomycetes 100;o__Saccharomycetales 100;f__Saccharomycetaceae 100;g__Zygosaccharomyces 100;s__Zygosaccharomyces bailii 100;
mix_10891_1	0	0	0	0	0	0	-	-	-	-
mix_10892_1	0	0	0.27	0.72	0	0	--	K14403|0.0e+00|gnl|BL_ORD_ID|13050367|	gi|429243009|ref|NP_594263.2| mRNA cleavage and polyadenylation specificity factor complex endoribonuclease subunit Ysh1 [Schizosaccharomyces pombe 972h-]<>gi|384872669|sp|O13794.2|YSH1_SCHPO RecName: Full=Endoribonuclease ysh1; AltName: Full=mRNA 3'-end-processing protein ysh1<>gi|347834169|emb|CAB16227.2| mRNA cleavage and polyadenylation specificity factor complex endoribonuclease subunit Ysh1…	d__Eukaryota 100;k__Fungi 100;p__Ascomycota 100;c__Schizosaccharomycetes 100;o__Schizosaccharomycetales 100;f__Schizosaccharomycetaceae 100;g__Schizosaccharomyces 100;s__Schizosaccharomyces pombe 100;
mix_10895_2	0	0	0	1.66	0	0	--	--	gi|429243007|ref|NP_594262.2| MTC tricarboxylate transporter (predicted) [Schizosaccharomyces pombe 972h-]<>gi|384872373|sp|O13793.2|FSF1_SCHPO RecName: Full=Probable mitochondrial transport protein fsf1; AltName: Full=Fungal sideroflexin-1<>gi|347834168|emb|CAB16226.2| MTC tricarboxylate transporter (predicted) [Schizosaccharomyces pombe]	d__Eukaryota 100;k__Fungi 100;p__Ascomycota 100;c__Schizosaccharomycetes 100;o__Schizosaccharomycetales 100;f__Schizosaccharomycetaceae 100;g__Schizosaccharomyces 100;s__Schizosaccharomyces pombe 100;
mix_10899_1	0	0	0	0	0	0	-	-	-	-
mix_1089_1	0	0	0	0	0	0	-	-	-	-
mix_10909_1	0	0	0	0	0	0	-	-	-	-
mix_10909_2	0	0	0	0	0	0	-	-	-	-
mix_1090_1	0	0	0	0.7	0	0	--	--	gi|19113840|ref|NP_592928.1| RhoGEF Gef2 [Schizosaccharomyces pombe 972h-]<>gi|1175410|sp|Q09733.1|GEF2_SCHPO RecName: Full=Rho guanine nucleotide exchange factor gef2<>gi|914894|emb|CAA90474.1| RhoGEF Gef2 [Schizosaccharomyces pombe]	d__Eukaryota 100;k__Fungi 100;p__Ascomycota 100;c__Schizosaccharomycetes 100;o__Schizosaccharomycetales 100;f__Schizosaccharomycetaceae 100;g__Schizosaccharomyces 100;s__Schizosaccharomyces pombe 100;
mix_10910_1	0	0	0	0	0	0	--	--	--	-
mix_10911_1	0	0	0	0	0	0	-	-	-	-
mix_10913_1	0	0	0	0	0	0	--	--	gi|156358781|ref|XP_001624693.1| predicted protein [Nematostella vectensis]<>gi|156211488|gb|EDO32593.1| predicted protein, partial [Nematostella vectensis]	d__Eukaryota 100;k__Metazoa 100;p__Cnidaria 100;c__Anthozoa 100;o__Actiniaria 100;f__Edwardsiidae 100;g__Nematostella 100;s__Nematostella vectensis 100;
mix_10914_1	197.24	49.83	0	0	0	0	Molecular Function: translation elongation factor activity (GO:0003746);; Molecular Function: GTPase activity (GO:0003924);; Molecular Function: GTP binding (GO:0005525);; Cellular Component: cytosol (GO:0005829);; Cellular Component: ribosome (GO:0005840);; Molecular Function: rRNA binding (GO:0019843);; Biological Process: positive regulation of translational elongation (GO:0045901);;	K03234|2.3e-135|gnl|BL_ORD_ID|8857503|	gi|6320593|ref|NP_010673.1| elongation factor 2 [Saccharomyces cerevisiae S288c]<>gi|6324707|ref|NP_014776.1| elongation factor 2 [Saccharomyces cerevisiae S288c]<>gi|416935|sp|P32324.1|EF2_YEAST RecName: Full=Elongation factor 2; Short=EF-2; AltName: Full=Eukaryotic elongation factor 2; Short=eEF2; AltName: Full=Ribosomal translocase; AltName: Full=Translation elongation factor 2<>gi|27065817|pd…	d__Eukaryota 100;k__Fungi 100;p__Ascomycota 100;c__Saccharomycetes 100;o__Saccharomycetales 100;f__Saccharomycetaceae 100;g__Saccharomyces 100;
mix_10916_1	5.79	12.9	2.78	3.87	0	0	Biological Process: DNA damage checkpoint (GO:0000077);; Molecular Function: damaged DNA binding (GO:0003684);; Molecular Function: double-stranded DNA binding (GO:0003690);; Biological Process: double-strand break repair (GO:0006302);; Biological Process: reciprocal meiotic recombination (GO:0007131);; Cellular Component: checkpoint clamp complex (GO:0030896);;	K02830|3.7e-134|gnl|BL_ORD_ID|11999866|	gi|578049669|emb|CDH14985.1| probable DNA damage checkpoint control protein RAD17 [Zygosaccharomyces bailii ISA1307]	d__Eukaryota 100;k__Fungi 100;p__Ascomycota 100;c__Saccharomycetes 100;o__Saccharomycetales 100;f__Saccharomycetaceae 100;g__Zygosaccharomyces 100;s__Zygosaccharomyces bailii 100;
mix_10917_1	18.56	21.88	17.2	6.16	0	0	Cellular Component: integral to membrane (GO:0016021);;	--	gi|523424818|emb|CDF91176.1| ZYBA0S10-01398g1_1 [Zygosaccharomyces bailii CLIB 213]	d__Eukaryota 100;k__Fungi 100;p__Ascomycota 100;c__Saccharomycetes 100;o__Saccharomycetales 100;f__Saccharomycetaceae 100;g__Zygosaccharomyces 100;s__Zygosaccharomyces bailii 100;
mix_10918_1	65.18	73.14	30.02	24	0	0	Cellular Component: integral to membrane (GO:0016021);;	--	gi|523424818|emb|CDF91176.1| ZYBA0S10-01398g1_1 [Zygosaccharomyces bailii CLIB 213]	d__Eukaryota 100;k__Fungi 100;p__Ascomycota 100;c__Saccharomycetes 100;o__Saccharomycetales 100;f__Saccharomycetaceae 100;g__Zygosaccharomyces 100;s__Zygosaccharomyces bailii 100;
mix_10918_2	45.73	84.21	0	0	0	0	Molecular Function: GTP binding (GO:0005525);; Cellular Component: intracellular (GO:0005622);; Biological Process: small GTPase mediated signal transduction (GO:0007264);;	K07975|8.6e-18|gnl|BL_ORD_ID|14830989|	gi|523424817|emb|CDF91175.1| ZYBA0S10-01376g1_1 [Zygosaccharomyces bailii CLIB 213]<>gi|578047513|emb|CDH16949.1| probable GTP-binding protein RHO3 [Zygosaccharomyces bailii ISA1307]	d__Eukaryota 100;k__Fungi 100;p__Ascomycota 100;c__Saccharomycetes 100;o__Saccharomycetales 100;f__Saccharomycetaceae 100;g__Zygosaccharomyces 100;s__Zygosaccharomyces bailii 100;
mix_1091_1	0	0	0	0	1.33	0.31	--	K00008|3.7e-181|gnl|BL_ORD_ID|7778651|	gi|657944887|ref|XP_008377010.1| PREDICTED: sorbitol dehydrogenase-like [Malus domestica]<>gi|657944889|ref|XP_008377016.1| PREDICTED: sorbitol dehydrogenase-like [Malus domestica]	d__Eukaryota 100;k__Viridiplantae 100;p__Streptophyta 100;o__Rosales 100;f__Rosaceae 100;g__Malus 67;s__Malus domestica 67;
mix_10921_1	189.83	132.25	75.46	39.91	0	0	Biological Process: response to oxidative stress (GO:0006979);;	--	gi|523421068|emb|CDF87291.1| BN860_03070g1_1 [Zygosaccharomyces bailii CLIB 213]<>gi|578048938|emb|CDH15642.1| probable Survival factor 1 [Zygosaccharomyces bailii ISA1307]	d__Eukaryota 100;k__Fungi 100;p__Ascomycota 100;c__Saccharomycetes 100;o__Saccharomycetales 100;f__Saccharomycetaceae 100;g__Zygosaccharomyces 100;s__Zygosaccharomyces bailii 100;
mix_10924_1	39.26	22.68	12.09	9.86	0	0	Cellular Component: integral to nuclear inner membrane (GO:0005639);;	--	gi|578047138|emb|CDH17584.1| uncharacterized protein ZBAI_09372 [Zygosaccharomyces bailii ISA1307]	d__Eukaryota 100;k__Fungi 100;p__Ascomycota 100;c__Saccharomycetes 100;o__Saccharomycetales 100;f__Saccharomycetaceae 100;g__Zygosaccharomyces 100;s__Zygosaccharomyces bailii 100;
mix_10925_1	31.19	24.45	11.72	5.87	0.12	0	Cellular Component: integral to nuclear inner membrane (GO:0005639);;	--	gi|578047138|emb|CDH17584.1| uncharacterized protein ZBAI_09372 [Zygosaccharomyces bailii ISA1307]	d__Eukaryota 100;k__Fungi 100;p__Ascomycota 100;c__Saccharomycetes 100;o__Saccharomycetales 100;f__Saccharomycetaceae 100;g__Zygosaccharomyces 100;s__Zygosaccharomyces bailii 100;
mix_10926_1	78.61	39.67	0	0	0	0	Cellular Component: ribosome (GO:0005840);;	K02937|4.7e-127|gnl|BL_ORD_ID|8839604|	gi|366993106|ref|XP_003676318.1| hypothetical protein NCAS_0D03760 [Naumovozyma castellii CBS 4309]<>gi|342302184|emb|CCC69957.1| hypothetical protein NCAS_0D03760 [Naumovozyma castellii CBS 4309]	d__Eukaryota 100;k__Fungi 100;p__Ascomycota 100;c__Saccharomycetes 100;o__Saccharomycetales 100;f__Saccharomycetaceae 100;g__Naumovozyma 100;s__Naumovozyma castellii 100;
mix_10927_1	18.28	41.78	2.69	0	0	0	Biological Process: maturation of LSU-rRNA from tricistronic rRNA transcript (SSU-rRNA, 5.8S rRNA, LSU-rRNA) (GO:0000463);; Biological Process: cytoplasmic translation (GO:0002181);; Molecular Function: structural constituent of ribosome (GO:0003735);; Cellular Component: nucleolus (GO:0005730);; Cellular Component: cytosolic large ribosomal subunit (GO:0022625);; Cellular Component: preribosome,…	K02937|9.8e-105|gnl|BL_ORD_ID|11996470|	gi|559778661|pdb|4BYN|F Chain F, Cryo-em Reconstruction Of The 80s-eif5b-met-itrnamet Eukaryotic Translation Initiation Complex<>gi|559778703|pdb|4BYU|F Chain F, Cryo-em Reconstruction Of The 80s-eif5b-met-itrnamet Eukaryotic Translation Initiation Complex<>gi|699027873|pdb|4UJG|I Chain I, Crystal Structure Of Narciclasine Bound To The Yeast 80s Ribosome<>gi|699027952|pdb|4UJI|Q Chain Q, Crystal …	d__Eukaryota 100;k__Fungi 100;p__Ascomycota 100;c__Saccharomycetes 100;o__Saccharomycetales 100;f__Saccharomycetaceae 100;g__Saccharomyces 92;s__Saccharomyces cerevisiae 92;
mix_10928_1	0	0	0	0	0	0	Biological Process: maturation of LSU-rRNA from tricistronic rRNA transcript (SSU-rRNA, 5.8S rRNA, LSU-rRNA) (GO:0000463);; Biological Process: cytoplasmic translation (GO:0002181);; Molecular Function: structural constituent of ribosome (GO:0003735);; Cellular Component: cytosolic large ribosomal subunit (GO:0022625);; Cellular Component: preribosome, large subunit precursor (GO:0030687);;	K02937|3.5e-85|gnl|BL_ORD_ID|6657973|	gi|410077539|ref|XP_003956351.1| hypothetical protein KAFR_0C02230 [Kazachstania africana CBS 2517]<>gi|372462935|emb|CCF57216.1| hypothetical protein KAFR_0C02230 [Kazachstania africana CBS 2517]	d__Eukaryota 100;k__Fungi 100;p__Ascomycota 100;c__Saccharomycetes 100;o__Saccharomycetales 100;f__Saccharomycetaceae 100;g__Saccharomyces 44;s__Saccharomyces cerevisiae 33;
mix_10929_1	0	0	0	0	0	0	Biological Process: maturation of LSU-rRNA from tricistronic rRNA transcript (SSU-rRNA, 5.8S rRNA, LSU-rRNA) (GO:0000463);; Biological Process: cytoplasmic translation (GO:0002181);; Molecular Function: structural constituent of ribosome (GO:0003735);; Cellular Component: cytosolic large ribosomal subunit (GO:0022625);; Cellular Component: preribosome, large subunit precursor (GO:0030687);;	K02937|8.9e-118|gnl|BL_ORD_ID|13931643|	gi|367002161|ref|XP_003685815.1| 60S ribosomal protein L7 [Tetrapisispora phaffii CBS 4417]<>gi|357524114|emb|CCE63381.1| hypothetical protein TPHA_0E02910 [Tetrapisispora phaffii CBS 4417]	d__Eukaryota 100;k__Fungi 100;p__Ascomycota 100;c__Saccharomycetes 100;o__Saccharomycetales 100;f__Saccharomycetaceae 100;g__Kazachstania 20;s__Kazachstania africana 20;
mix_1092_1	0	0.43	1.11	0.8	0	0	--	K10742|0.0e+00|gnl|BL_ORD_ID|13052659|	gi|429241027|ref|NP_596499.2| DNA replication endonuclease-helicase Dna2 [Schizosaccharomyces pombe 972h-]<>gi|408360057|sp|Q9URU2.2|DNA2_SCHPO RecName: Full=DNA replication ATP-dependent helicase/nuclease dna2; Includes: RecName: Full=DNA replication nuclease dna2; Includes: RecName: Full=DNA replication ATP-dependent helicase dna2<>gi|5052396|gb|AAD38528.1|AF144384_1 Dna2p [Schizosaccharomyces …	d__Eukaryota 100;k__Fungi 100;p__Ascomycota 100;c__Schizosaccharomycetes 100;o__Schizosaccharomycetales 100;f__Schizosaccharomycetaceae 100;g__Schizosaccharomyces 100;s__Schizosaccharomyces pombe 100;
mix_10930_1	16.76	7.61	8.8	4.61	0	0	Biological Process: DNA repair (GO:0006281);; Biological Process: regulation of transcription, DNA-dependent (GO:0006355);; Cellular Component: Ino80 complex (GO:0031011);;	K11672|1.1e-85|gnl|BL_ORD_ID|14830988|	gi|578047512|emb|CDH16948.1| probable ARP5-Actin-related protein [Zygosaccharomyces bailii ISA1307]	d__Eukaryota 100;k__Fungi 100;p__Ascomycota 100;c__Saccharomycetes 100;o__Saccharomycetales 100;f__Saccharomycetaceae 100;g__Zygosaccharomyces 100;s__Zygosaccharomyces bailii 100;
mix_10934_1	12.46	11.72	1.7	0.37	0	0	--	--	gi|578053251|emb|CDH11473.1| uncharacterized protein ZBAI_03259 [Zygosaccharomyces bailii ISA1307]	d__Eukaryota 100;k__Fungi 100;p__Ascomycota 100;c__Saccharomycetes 100;o__Saccharomycetales 100;f__Saccharomycetaceae 100;g__Zygosaccharomyces 100;s__Zygosaccharomyces bailii 100;
mix_10935_1	36.81	16.72	9.64	6.72	0	0	--	--	gi|578051754|emb|CDH13101.1| related to Glucose-induced degradation protein 8 [Zygosaccharomyces bailii ISA1307]	d__Eukaryota 100;k__Fungi 100;p__Ascomycota 100;c__Saccharomycetes 100;o__Saccharomycetales 100;f__Saccharomycetaceae 100;g__Zygosaccharomyces 100;s__Zygosaccharomyces bailii 100;
mix_10937_1	0	0	0	0	0	0	Molecular Function: monooxygenase activity (GO:0004497);; Molecular Function: oxidoreductase activity, acting on paired donors, with incorporation or reduction of molecular oxygen (GO:0016705);; Biological Process: oxidation-reduction process (GO:0055114);;	--	gi|523421763|emb|CDF88019.1| BN860_00430g1_1 [Zygosaccharomyces bailii CLIB 213]<>gi|578055588|emb|CDH09151.1| related to thermophilic desulfurizing enzyme [Zygosaccharomyces bailii ISA1307]	d__Eukaryota 100;k__Fungi 100;p__Ascomycota 100;c__Saccharomycetes 100;o__Saccharomycetales 100;f__Saccharomycetaceae 100;g__Zygosaccharomyces 100;s__Zygosaccharomyces bailii 100;
mix_10939_1	4.35	2.36	0	0.66	0	0	Molecular Function: monooxygenase activity (GO:0004497);; Molecular Function: oxidoreductase activity, acting on paired donors, with incorporation or reduction of molecular oxygen (GO:0016705);; Biological Process: oxidation-reduction process (GO:0055114);;	--	gi|523421763|emb|CDF88019.1| BN860_00430g1_1 [Zygosaccharomyces bailii CLIB 213]<>gi|578055588|emb|CDH09151.1| related to thermophilic desulfurizing enzyme [Zygosaccharomyces bailii ISA1307]	d__Eukaryota 100;k__Fungi 100;p__Ascomycota 100;c__Saccharomycetes 100;o__Saccharomycetales 100;f__Saccharomycetaceae 100;g__Zygosaccharomyces 100;s__Zygosaccharomyces bailii 100;
mix_10940_1	2.03	1.84	0.87	0	0	0	Molecular Function: monooxygenase activity (GO:0004497);; Molecular Function: oxidoreductase activity, acting on paired donors, with incorporation or reduction of molecular oxygen (GO:0016705);; Biological Process: oxidation-reduction process (GO:0055114);;	--	gi|523421763|emb|CDF88019.1| BN860_00430g1_1 [Zygosaccharomyces bailii CLIB 213]<>gi|578055588|emb|CDH09151.1| related to thermophilic desulfurizing enzyme [Zygosaccharomyces bailii ISA1307]	d__Eukaryota 100;k__Fungi 100;p__Ascomycota 100;c__Saccharomycetes 100;o__Saccharomycetales 100;f__Saccharomycetaceae 100;g__Zygosaccharomyces 100;s__Zygosaccharomyces bailii 100;
mix_10944_1	0	0	0	0	0	0	-	-	-	-
mix_10945_1	0.7	2.54	7.12	6.78	0	0	--	K07889|7.6e-103|gnl|BL_ORD_ID|13050006|	gi|19114819|ref|NP_593907.1| GTPase Ypt5 [Schizosaccharomyces pombe 972h-]<>gi|549812|sp|P36586.1|YPT5_SCHPO RecName: Full=GTP-binding protein ypt5<>gi|396079|emb|CAA80223.1| ypt5 protein [Schizosaccharomyces pombe]<>gi|2389005|emb|CAB11737.1| GTPase Ypt5 [Schizosaccharomyces pombe]	d__Eukaryota 100;k__Fungi 100;p__Ascomycota 100;c__Schizosaccharomycetes 100;o__Schizosaccharomycetales 100;f__Schizosaccharomycetaceae 100;g__Schizosaccharomyces 100;s__Schizosaccharomyces pombe 100;
mix_10946_1	0	0	0	0	0.35	0	--	K07889|1.8e-76|gnl|BL_ORD_ID|13050006|	gi|19114819|ref|NP_593907.1| GTPase Ypt5 [Schizosaccharomyces pombe 972h-]<>gi|549812|sp|P36586.1|YPT5_SCHPO RecName: Full=GTP-binding protein ypt5<>gi|396079|emb|CAA80223.1| ypt5 protein [Schizosaccharomyces pombe]<>gi|2389005|emb|CAB11737.1| GTPase Ypt5 [Schizosaccharomyces pombe]	d__Eukaryota 100;k__Fungi 100;p__Ascomycota 100;c__Schizosaccharomycetes 100;o__Schizosaccharomycetales 100;f__Schizosaccharomycetaceae 100;g__Schizosaccharomyces 100;s__Schizosaccharomyces pombe 100;
mix_1094_1	0	0	0	0	0	0	-	-	-	-
mix_1094_2	0	0	1.31	0.87	0	0	--	K03860|0.0e+00|gnl|BL_ORD_ID|13052434|	gi|19113066|ref|NP_596274.1| pig-Q [Schizosaccharomyces pombe 972h-]<>gi|6166181|sp|O14357.1|GPI1_SCHPO RecName: Full=N-acetylglucosaminyl-phosphatidylinositol biosynthetic protein gpi1<>gi|2276360|emb|CAB10806.1| pig-Q [Schizosaccharomyces pombe]	d__Eukaryota 100;k__Fungi 100;p__Ascomycota 100;c__Schizosaccharomycetes 100;o__Schizosaccharomycetales 100;f__Schizosaccharomycetaceae 100;g__Schizosaccharomyces 100;s__Schizosaccharomyces pombe 100;
mix_10950_1	0	0	0	0	0.43	0.89	Molecular Function: monooxygenase activity (GO:0004497);; Cellular Component: cell wall (GO:0005618);; Cellular Component: chloroplast ribulose bisphosphate carboxylase complex (GO:0009573);; Cellular Component: thylakoid (GO:0009579);; Biological Process: response to blue light (GO:0009637);; Biological Process: photorespiration (GO:0009853);; Cellular Component: chloroplast envelope (GO:0009941…	K01602|2.4e-96|gnl|BL_ORD_ID|3874342|	gi|15240901|ref|NP_198657.1| ribulose bisphosphate carboxylase small chain 3B [Arabidopsis thaliana]<>gi|20141686|sp|P10798.2|RBS3B_ARATH RecName: Full=Ribulose bisphosphate carboxylase small chain 3B, chloroplastic; Short=RuBisCO small subunit 3B; Flags: Precursor<>gi|13430424|gb|AAK25834.1|AF360124_1 putative ribulose bisphosphate carboxylase small chain 3b precursor [Arabidopsis thaliana]<>gi|…	d__Eukaryota 100;k__Viridiplantae 100;p__Streptophyta 100;o__Brassicales 100;f__Brassicaceae 100;g__Arabidopsis 100;s__Arabidopsis thaliana 100;
mix_10951_1	52.39	60.35	18.64	19.99	0	0	Biological Process: transcription elongation from RNA polymerase II promoter (GO:0006368);; Biological Process: histone modification (GO:0016570);; Cellular Component: Cdc73/Paf1 complex (GO:0016593);;	K15177|1.9e-91|gnl|BL_ORD_ID|14834600|	gi|578055704|emb|CDH08902.1| related to RNA polymerase-associated protein LEO1 [Zygosaccharomyces bailii ISA1307]	d__Eukaryota 100;k__Fungi 100;p__Ascomycota 100;c__Saccharomycetes 100;o__Saccharomycetales 100;f__Saccharomycetaceae 100;g__Zygosaccharomyces 100;s__Zygosaccharomyces bailii 100;
mix_10953_1	8.6	23.38	5.81	5.72	0	0	Molecular Function: carbon-nitrogen ligase activity, with glutamine as amido-N-donor (GO:0016884);;	K01426|2.1e-59|gnl|BL_ORD_ID|14835500|	gi|523425215|emb|CDF91577.1| ZYBA0S12-02124g1_1 [Zygosaccharomyces bailii CLIB 213]	d__Eukaryota 100;k__Fungi 100;p__Ascomycota 100;c__Saccharomycetes 100;o__Saccharomycetales 100;f__Saccharomycetaceae 100;g__Zygosaccharomyces 100;s__Zygosaccharomyces bailii 100;
mix_10957_1	23.2	4.37	0.35	0.15	0	0	Biological Process: ribosomal subunit export from nucleus (GO:0000054);; Molecular Function: translation initiation factor activity (GO:0003743);; Molecular Function: iron ion binding (GO:0005506);; Molecular Function: ATP binding (GO:0005524);; Cellular Component: nucleus (GO:0005634);; Biological Process: translational initiation (GO:0006413);; Biological Process: translational termination (GO:…	K06174|0.0e+00|gnl|BL_ORD_ID|6656438|	gi|259145334|emb|CAY78598.1| Rli1p [Saccharomyces cerevisiae EC1118]<>gi|768794893|gb|AJV19484.1| Rli1p [Saccharomyces cerevisiae YJM1574]	d__Eukaryota 100;k__Fungi 100;p__Ascomycota 100;c__Saccharomycetes 100;o__Saccharomycetales 100;f__Saccharomycetaceae 100;g__Saccharomyces 50;s__Saccharomyces cerevisiae 25;
mix_10958_1	12.6	7.86	6.68	9.18	0	0	Molecular Function: nucleic acid binding (GO:0003676);; Molecular Function: helicase activity (GO:0004386);; Molecular Function: ATP binding (GO:0005524);;	K06877|1.1e-155|gnl|BL_ORD_ID|14835668|	gi|523422898|emb|CDF89184.1| ZYBA0S03-11144g1_1 [Zygosaccharomyces bailii CLIB 213]	d__Eukaryota 100;k__Fungi 100;p__Ascomycota 100;c__Saccharomycetes 100;o__Saccharomycetales 100;f__Saccharomycetaceae 100;g__Zygosaccharomyces 100;s__Zygosaccharomyces bailii 100;
mix_10959_1	8.62	3.12	4.42	4.88	0	0	Molecular Function: nucleic acid binding (GO:0003676);; Molecular Function: helicase activity (GO:0004386);; Molecular Function: ATP binding (GO:0005524);;	K06877|2.0e-157|gnl|BL_ORD_ID|14835668|	gi|523422898|emb|CDF89184.1| ZYBA0S03-11144g1_1 [Zygosaccharomyces bailii CLIB 213]	d__Eukaryota 100;k__Fungi 100;p__Ascomycota 100;c__Saccharomycetes 100;o__Saccharomycetales 100;f__Saccharomycetaceae 100;g__Zygosaccharomyces 100;s__Zygosaccharomyces bailii 100;
mix_1095_1	0	0	1.85	1.64	0	0	--	K10971|1.7e-197|gnl|BL_ORD_ID|13053150|	gi|19075275|ref|NP_587775.1| alpha-1,2-galactosyltransferase Gma12 [Schizosaccharomyces pombe 972h-]<>gi|1169976|sp|Q09174.1|GMA12_SCHPO RecName: Full=Alpha-1,2-galactosyltransferase<>gi|483579|emb|CAA83200.1| alpha-1,2-galactosyltransferase [Schizosaccharomyces pombe]<>gi|3169074|emb|CAA19268.1| alpha-1,2-galactosyltransferase Gma12 [Schizosaccharomyces pombe]	d__Eukaryota 100;k__Fungi 100;p__Ascomycota 100;c__Schizosaccharomycetes 100;o__Schizosaccharomycetales 100;f__Schizosaccharomycetaceae 100;g__Schizosaccharomyces 100;s__Schizosaccharomyces pombe 100;
mix_10960_1	52.28	54.5	44.17	27.17	0	0	--	--	gi|578055808|emb|CDH09006.1| uncharacterized protein ZBAI_00790 [Zygosaccharomyces bailii ISA1307]	d__Eukaryota 100;k__Fungi 100;p__Ascomycota 100;c__Saccharomycetes 100;o__Saccharomycetales 100;f__Saccharomycetaceae 100;g__Zygosaccharomyces 100;s__Zygosaccharomyces bailii 100;
mix_10960_2	0	0	0	0	0	0	--	K14998|6.2e-08|gnl|BL_ORD_ID|14832473|	gi|578055807|emb|CDH09005.1| related to Cytochrome oxidase assembly protein SHY1 [Zygosaccharomyces bailii ISA1307]	d__Eukaryota 100;k__Fungi 100;p__Ascomycota 100;c__Saccharomycetes 100;o__Saccharomycetales 100;f__Saccharomycetaceae 100;g__Zygosaccharomyces 100;s__Zygosaccharomyces bailii 100;
mix_10962_1	31.44	22.61	13.19	11.92	0	0	Biological Process: metabolic process (GO:0008152);; Molecular Function: transferase activity, transferring acyl groups other than amino-acyl groups (GO:0016747);;	K07513|3.3e-186|gnl|BL_ORD_ID|14832204|	gi|523425545|emb|CDF91928.1| ZYBA0S16-00254g1_1 [Zygosaccharomyces bailii CLIB 213]	d__Eukaryota 100;k__Fungi 100;p__Ascomycota 100;c__Saccharomycetes 100;o__Saccharomycetales 100;f__Saccharomycetaceae 100;g__Zygosaccharomyces 100;s__Zygosaccharomyces bailii 100;
mix_10963_1	16.22	0	0	0	0	0	--	--	gi|523425544|emb|CDF91927.1| ZYBA0S16-00232g1_1 [Zygosaccharomyces bailii CLIB 213]<>gi|578053630|emb|CDH11194.1| uncharacterized protein ZBAI_02980 [Zygosaccharomyces bailii ISA1307]	d__Eukaryota 100;k__Fungi 100;p__Ascomycota 100;c__Saccharomycetes 100;o__Saccharomycetales 100;f__Saccharomycetaceae 100;g__Zygosaccharomyces 100;s__Zygosaccharomyces bailii 100;
mix_10964_1	28.51	11.17	33.36	2.36	0	0	--	--	gi|523425544|emb|CDF91927.1| ZYBA0S16-00232g1_1 [Zygosaccharomyces bailii CLIB 213]<>gi|578053630|emb|CDH11194.1| uncharacterized protein ZBAI_02980 [Zygosaccharomyces bailii ISA1307]	d__Eukaryota 100;k__Fungi 100;p__Ascomycota 100;c__Saccharomycetes 100;o__Saccharomycetales 100;f__Saccharomycetaceae 100;g__Zygosaccharomyces 100;s__Zygosaccharomyces bailii 100;
mix_10964_2	19.25	19.71	4.94	1.7	0	0	Biological Process: metabolic process (GO:0008152);; Molecular Function: transferase activity, transferring acyl groups other than amino-acyl groups (GO:0016747);;	K07513|1.7e-177|gnl|BL_ORD_ID|14832204|	gi|523425545|emb|CDF91928.1| ZYBA0S16-00254g1_1 [Zygosaccharomyces bailii CLIB 213]	d__Eukaryota 100;k__Fungi 100;p__Ascomycota 100;c__Saccharomycetes 100;o__Saccharomycetales 100;f__Saccharomycetaceae 100;g__Zygosaccharomyces 100;s__Zygosaccharomyces bailii 100;
mix_10964_3	0	0	0	0	0	0	-	-	-	-
mix_10965_1	9	7.61	9.18	1.8	0	0.24	--	--	gi|578047337|emb|CDH17449.1| uncharacterized protein ZBAI_09237 [Zygosaccharomyces bailii ISA1307]	d__Eukaryota 100;k__Fungi 100;p__Ascomycota 100;c__Saccharomycetes 100;o__Saccharomycetales 100;f__Saccharomycetaceae 100;g__Zygosaccharomyces 100;s__Zygosaccharomyces bailii 100;
mix_10968_1	96.19	103.58	57.67	34.19	0	0	Cellular Component: integral to membrane (GO:0016021);;	--	gi|578048951|emb|CDH15655.1| related to Vacuolar integral membrane protein YDR352W [Zygosaccharomyces bailii ISA1307]	d__Eukaryota 100;k__Fungi 100;p__Ascomycota 100;c__Saccharomycetes 100;o__Saccharomycetales 100;f__Saccharomycetaceae 100;g__Zygosaccharomyces 100;s__Zygosaccharomyces bailii 100;
mix_1096_1	0	0	0	0	0	0	--	--	gi|19112219|ref|NP_595427.1| mRNA processing protein (predicted) [Schizosaccharomyces pombe 972h-]<>gi|50401734|sp|O74751.1|YHFA_SCHPO RecName: Full=Uncharacterized protein C1734.10c<>gi|3738168|emb|CAA21304.1| mRNA processing protein (predicted) [Schizosaccharomyces pombe]	d__Eukaryota 100;k__Fungi 100;p__Ascomycota 100;c__Schizosaccharomycetes 100;o__Schizosaccharomycetales 100;f__Schizosaccharomycetaceae 100;g__Schizosaccharomyces 100;s__Schizosaccharomyces pombe 100;
mix_1096_3	0	0	0	0	0	0	--	K15278|5.2e-126|gnl|BL_ORD_ID|13051583|	gi|19112218|ref|NP_595426.1| NST UDP-N-acetylglucosamine transporter (predicted) [Schizosaccharomyces pombe 972h-]<>gi|74676100|sp|O74750.1|YEA4_SCHPO RecName: Full=UDP-N-acetylglucosamine transporter yea4<>gi|3738167|emb|CAA21303.1| NST UDP-N-acetylglucosamine transporter (predicted) [Schizosaccharomyces pombe]	d__Eukaryota 100;k__Fungi 100;p__Ascomycota 100;c__Schizosaccharomycetes 100;o__Schizosaccharomycetales 100;f__Schizosaccharomycetaceae 100;g__Schizosaccharomyces 100;s__Schizosaccharomyces pombe 100;
mix_10973_1	0	1.73	1.6	8.42	3.26	0.76	Molecular Function: nucleic acid binding (GO:0003676);; Cellular Component: membrane (GO:0016020);; Molecular Function: nucleotidyltransferase activity (GO:0016779);;	--	gi|959121688|ref|YP_009182154.1| 174 kDa protein [Penicillium aurantiogriseum fusarivirus 1]<>gi|953064459|gb|ALO50125.1| 174 kDa protein [Penicillium aurantiogriseum fusarivirus 1]
mix_10974_1	0	3.73	10.36	16.59	1.95	0.82	Molecular Function: nucleic acid binding (GO:0003676);; Cellular Component: membrane (GO:0016020);; Molecular Function: nucleotidyltransferase activity (GO:0016779);;	--	gi|959121688|ref|YP_009182154.1| 174 kDa protein [Penicillium aurantiogriseum fusarivirus 1]<>gi|953064459|gb|ALO50125.1| 174 kDa protein [Penicillium aurantiogriseum fusarivirus 1]
mix_10975_1	23.48	21.26	13.29	3.9	0	0	--	K11677|4.9e-84|gnl|BL_ORD_ID|14834310|	gi|523425478|emb|CDF91858.1| ZYBA0S15-00144g1_1 [Zygosaccharomyces bailii CLIB 213]	d__Eukaryota 100;k__Fungi 100;p__Ascomycota 100;c__Saccharomycetes 100;o__Saccharomycetales 100;f__Saccharomycetaceae 100;g__Zygosaccharomyces 100;s__Zygosaccharomyces bailii 100;
mix_10975_2	0	0	0	0	0	0	--	--	--	-
mix_10977_1	7.25	1.09	4.1	3.62	0	0	--	K11677|3.1e-81|gnl|BL_ORD_ID|14834310|	gi|578055042|emb|CDH09653.1| related to Ino eighty subunit 3 [Zygosaccharomyces bailii ISA1307]	d__Eukaryota 100;k__Fungi 100;p__Ascomycota 100;c__Saccharomycetes 100;o__Saccharomycetales 100;f__Saccharomycetaceae 100;g__Zygosaccharomyces 100;s__Zygosaccharomyces bailii 100;
mix_1097_1	0.42	0.76	3.61	0	0	0	--	--	gi|19112219|ref|NP_595427.1| mRNA processing protein (predicted) [Schizosaccharomyces pombe 972h-]<>gi|50401734|sp|O74751.1|YHFA_SCHPO RecName: Full=Uncharacterized protein C1734.10c<>gi|3738168|emb|CAA21304.1| mRNA processing protein (predicted) [Schizosaccharomyces pombe]	d__Eukaryota 100;k__Fungi 100;p__Ascomycota 100;c__Schizosaccharomycetes 100;o__Schizosaccharomycetales 100;f__Schizosaccharomycetaceae 100;g__Schizosaccharomyces 100;s__Schizosaccharomyces pombe 100;
mix_10980_1	36.55	89.8	9.41	3.83	0	0	Cellular Component: integral to membrane (GO:0016021);;	K08505|9.5e-39|gnl|BL_ORD_ID|14831556|	gi|523423683|emb|CDF89995.1| ZYBA0S05-06458g1_1 [Zygosaccharomyces bailii CLIB 213]	d__Eukaryota 100;k__Fungi 100;p__Ascomycota 100;c__Saccharomycetes 100;o__Saccharomycetales 100;f__Saccharomycetaceae 100;g__Zygosaccharomyces 100;s__Zygosaccharomyces bailii 100;
mix_10981_1	6.09	0	0	3.83	0	0	Cellular Component: integral to membrane (GO:0016021);;	K08505|1.8e-37|gnl|BL_ORD_ID|14831556|	gi|523423683|emb|CDF89995.1| ZYBA0S05-06458g1_1 [Zygosaccharomyces bailii CLIB 213]	d__Eukaryota 100;k__Fungi 100;p__Ascomycota 100;c__Saccharomycetes 100;o__Saccharomycetales 100;f__Saccharomycetaceae 100;g__Zygosaccharomyces 100;s__Zygosaccharomyces bailii 100;
mix_10983_1	0	0	0	0	0	0	-	-	-	-
mix_10984_1	15.56	16.95	1.74	3.05	0	0	Cellular Component: integral to membrane (GO:0016021);;	--	gi|523424736|emb|CDF91091.1| ZYBA0S09-04588g1_1 [Zygosaccharomyces bailii CLIB 213]<>gi|578050627|emb|CDH14115.1| uncharacterized protein ZBAI_05901 [Zygosaccharomyces bailii ISA1307]	d__Eukaryota 100;k__Fungi 100;p__Ascomycota 100;c__Saccharomycetes 100;o__Saccharomycetales 100;f__Saccharomycetaceae 100;g__Zygosaccharomyces 100;s__Zygosaccharomyces bailii 100;
mix_10985_1	0	0	0	0	0	0	-	-	-	-
mix_10985_2	10.37	26.37	10.46	4.57	0	0	Cellular Component: integral to membrane (GO:0016021);;	--	gi|578056042|emb|CDH08817.1| uncharacterized protein ZBAI_00600 [Zygosaccharomyces bailii ISA1307]	d__Eukaryota 100;k__Fungi 100;p__Ascomycota 100;c__Saccharomycetes 100;o__Saccharomycetales 100;f__Saccharomycetaceae 100;g__Zygosaccharomyces 100;s__Zygosaccharomyces bailii 100;
mix_10986_1	135.22	79.64	73.53	49.99	0	0	Biological Process: enzyme-directed rRNA 2'-O-methylation (GO:0000453);; Cellular Component: nucleolus (GO:0005730);; Molecular Function: rRNA (uridine-2'-O-)-methyltransferase activity (GO:0008650);; Cellular Component: preribosome, large subunit precursor (GO:0030687);; Molecular Function: rRNA (guanosine-2'-O-)-methyltransferase activity (GO:0070039);;	K14857|1.8e-131|gnl|BL_ORD_ID|14834959|	gi|578055001|emb|CDH09839.1| probable SPB1-required for ribosome synthesis,putative methylase [Zygosaccharomyces bailii ISA1307]	d__Eukaryota 100;k__Fungi 100;p__Ascomycota 100;c__Saccharomycetes 100;o__Saccharomycetales 100;f__Saccharomycetaceae 100;g__Zygosaccharomyces 100;s__Zygosaccharomyces bailii 100;
mix_10987_1	106.35	60.18	82.34	25.8	0	0	Biological Process: enzyme-directed rRNA 2'-O-methylation (GO:0000453);; Cellular Component: nucleolus (GO:0005730);; Molecular Function: rRNA (uridine-2'-O-)-methyltransferase activity (GO:0008650);; Cellular Component: preribosome, large subunit precursor (GO:0030687);; Molecular Function: rRNA (guanosine-2'-O-)-methyltransferase activity (GO:0070039);;	K14857|3.6e-132|gnl|BL_ORD_ID|14834959|	gi|523425466|emb|CDF91846.1| ZYBA0S14-02542g1_1 [Zygosaccharomyces bailii CLIB 213]	d__Eukaryota 100;k__Fungi 100;p__Ascomycota 100;c__Saccharomycetes 100;o__Saccharomycetales 100;f__Saccharomycetaceae 100;g__Zygosaccharomyces 100;s__Zygosaccharomyces bailii 100;
mix_10988_1	3.24	17.65	3.63	2.37	0	0	--	--	gi|523422154|emb|CDF88415.1| BN860_09736g1_1 [Zygosaccharomyces bailii CLIB 213]<>gi|578050134|emb|CDH14701.1| uncharacterized protein ZBAI_06487 [Zygosaccharomyces bailii ISA1307]	d__Eukaryota 100;k__Fungi 100;p__Ascomycota 100;c__Saccharomycetes 100;o__Saccharomycetales 100;f__Saccharomycetaceae 100;g__Zygosaccharomyces 100;s__Zygosaccharomyces bailii 100;
mix_10988_3	8.96	10.8	2.27	4.03	0	0	Cellular Component: integral to peroxisomal membrane (GO:0005779);; Biological Process: peroxisome organization (GO:0007031);;	--	gi|523422152|emb|CDF88413.1| BN860_09692g1_1 [Zygosaccharomyces bailii CLIB 213]	d__Eukaryota 100;k__Fungi 100;p__Ascomycota 100;c__Saccharomycetes 100;o__Saccharomycetales 100;f__Saccharomycetaceae 100;g__Zygosaccharomyces 100;s__Zygosaccharomyces bailii 100;
mix_10989_2	4.91	13.5	0	1.7	0	0	Molecular Function: ribonuclease P activity (GO:0004526);; Cellular Component: nucleus (GO:0005634);; Biological Process: tRNA processing (GO:0008033);;	K14526|5.3e-34|gnl|BL_ORD_ID|14831367|	gi|523422153|emb|CDF88414.1| BN860_09714g1_1 [Zygosaccharomyces bailii CLIB 213]<>gi|578050135|emb|CDH14702.1| related to Ribonucleases P/MRP protein subunit POP7 [Zygosaccharomyces bailii ISA1307]	d__Eukaryota 100;k__Fungi 100;p__Ascomycota 100;c__Saccharomycetes 100;o__Saccharomycetales 100;f__Saccharomycetaceae 100;g__Zygosaccharomyces 100;s__Zygosaccharomyces bailii 100;
mix_1098_1	0	0	0	0	0	0	--	--	gi|295443014|ref|XP_002742511.1| Ino80 complex subunit Iec5 [Schizosaccharomyces pombe 972h-]<>gi|269969407|sp|B8Y7Y5.1|IEC5_SCHPO RecName: Full=INO80 complex subunit 5<>gi|219693772|gb|ACL34424.1| ino eighty complex subunit 5 [Schizosaccharomyces pombe]<>gi|254745538|emb|CBA11502.1| Ino80 complex subunit Iec5 [Schizosaccharomyces pombe]	d__Eukaryota 100;k__Fungi 100;p__Ascomycota 100;c__Schizosaccharomycetes 100;o__Schizosaccharomycetales 100;f__Schizosaccharomycetaceae 100;g__Schizosaccharomyces 100;s__Schizosaccharomyces pombe 100;
mix_1098_2	0	0	0	0	0.28	0	--	K01230|4.5e-132|gnl|BL_ORD_ID|13050239|	gi|63054593|ref|NP_594139.2| mannosyl-oligosaccharide 1,2-alpha-mannosidase [Schizosaccharomyces pombe 972h-]<>gi|48474992|sp|Q9P7C3.2|MNS1_SCHPO RecName: Full=Endoplasmic reticulum mannosyl-oligosaccharide 1,2-alpha-mannosidase; AltName: Full=ER alpha-1,2-mannosidase; AltName: Full=Man(9)-alpha-mannosidase<>gi|159883978|emb|CAC36930.2| mannosyl-oligosaccharide 1,2-alpha-mannosidase [Schizosaccha…	d__Eukaryota 100;k__Fungi 100;p__Ascomycota 100;c__Schizosaccharomycetes 100;o__Schizosaccharomycetales 100;f__Schizosaccharomycetaceae 100;g__Schizosaccharomyces 100;s__Schizosaccharomyces pombe 100;
mix_10991_1	22.49	25.54	17.81	5.89	0	0	--	K12199|4.2e-55|gnl|BL_ORD_ID|14834912|	gi|578054954|emb|CDH09792.1| related to Vacuolar protein sorting-associated protein VTA1 [Zygosaccharomyces bailii ISA1307]	d__Eukaryota 100;k__Fungi 100;p__Ascomycota 100;c__Saccharomycetes 100;o__Saccharomycetales 100;f__Saccharomycetaceae 100;g__Zygosaccharomyces 100;s__Zygosaccharomyces bailii 100;
mix_10993_1	5.58	11.64	5.13	5.18	0	0	--	K12199|2.6e-72|gnl|BL_ORD_ID|14834912|	gi|578054954|emb|CDH09792.1| related to Vacuolar protein sorting-associated protein VTA1 [Zygosaccharomyces bailii ISA1307]	d__Eukaryota 100;k__Fungi 100;p__Ascomycota 100;c__Saccharomycetes 100;o__Saccharomycetales 100;f__Saccharomycetaceae 100;g__Zygosaccharomyces 100;s__Zygosaccharomyces bailii 100;
mix_10995_1	0	0	0.97	0.89	0.04	0	--	K01187|0.0e+00|gnl|BL_ORD_ID|13051216|	gi|19111855|ref|NP_595063.1| maltase alpha-glucosidase Mal1 [Schizosaccharomyces pombe 972h-]<>gi|74625263|sp|Q9P6J3.1|MALT_SCHPO RecName: Full=Alpha-glucosidase; AltName: Full=Maltase<>gi|7801300|emb|CAB91169.1| maltase alpha-glucosidase Mal1 [Schizosaccharomyces pombe]	d__Eukaryota 100;k__Fungi 100;p__Ascomycota 100;c__Schizosaccharomycetes 100;o__Schizosaccharomycetales 100;f__Schizosaccharomycetaceae 100;g__Schizosaccharomyces 100;s__Schizosaccharomyces pombe 100;
mix_10995_2	0	0	0	0	0	0	-	-	-	-
mix_10996_1	0	0	0.49	0.89	0.04	0	--	K01187|0.0e+00|gnl|BL_ORD_ID|13051216|	gi|19111855|ref|NP_595063.1| maltase alpha-glucosidase Mal1 [Schizosaccharomyces pombe 972h-]<>gi|74625263|sp|Q9P6J3.1|MALT_SCHPO RecName: Full=Alpha-glucosidase; AltName: Full=Maltase<>gi|7801300|emb|CAB91169.1| maltase alpha-glucosidase Mal1 [Schizosaccharomyces pombe]	d__Eukaryota 100;k__Fungi 100;p__Ascomycota 100;c__Schizosaccharomycetes 100;o__Schizosaccharomycetales 100;f__Schizosaccharomycetaceae 100;g__Schizosaccharomyces 100;s__Schizosaccharomyces pombe 100;
mix_10997_1	1.64	0	2.8	6.16	0.21	0	--	--	gi|948514609|gb|ALM62234.1| RNA-dependent RNA polymerase [Soybean leaf-associated endornavirus 1]
mix_10998_1	37.37	53.43	17.06	12.13	0	0.35	Molecular Function: methylenetetrahydrofolate dehydrogenase (NADP+) activity (GO:0004488);; Biological Process: folic acid-containing compound biosynthetic process (GO:0009396);; Biological Process: oxidation-reduction process (GO:0055114);;	K00295|8.3e-164|gnl|BL_ORD_ID|14831414|	gi|523420979|emb|CDF87200.1| BN860_01046g1_1 [Zygosaccharomyces bailii CLIB 213]<>gi|578049031|emb|CDH15735.1| probable Methylenetetrahydrofolate dehydrogenase [NAD(+)] [Zygosaccharomyces bailii ISA1307]	d__Eukaryota 100;k__Fungi 100;p__Ascomycota 100;c__Saccharomycetes 100;o__Saccharomycetales 100;f__Saccharomycetaceae 100;g__Zygosaccharomyces 100;s__Zygosaccharomyces bailii 100;
mix_10999_1	86.91	67.58	27.45	7.87	0	0	Molecular Function: methylenetetrahydrofolate dehydrogenase (NADP+) activity (GO:0004488);; Biological Process: folic acid-containing compound biosynthetic process (GO:0009396);; Biological Process: oxidation-reduction process (GO:0055114);;	K00295|2.2e-164|gnl|BL_ORD_ID|14831414|	gi|523420979|emb|CDF87200.1| BN860_01046g1_1 [Zygosaccharomyces bailii CLIB 213]<>gi|578049031|emb|CDH15735.1| probable Methylenetetrahydrofolate dehydrogenase [NAD(+)] [Zygosaccharomyces bailii ISA1307]	d__Eukaryota 100;k__Fungi 100;p__Ascomycota 100;c__Saccharomycetes 100;o__Saccharomycetales 100;f__Saccharomycetaceae 100;g__Zygosaccharomyces 100;s__Zygosaccharomyces bailii 100;
mix_1099_1	0	0	0	0	0	0	--	--	gi|19075792|ref|NP_588292.1| sequence orphan [Schizosaccharomyces pombe 972h-]<>gi|50401813|sp|Q9Y7P7.1|YQ63_SCHPO RecName: Full=Uncharacterized protein C191.03c<>gi|4678670|emb|CAB41049.1| sequence orphan [Schizosaccharomyces pombe]	d__Eukaryota 100;k__Fungi 100;p__Ascomycota 100;c__Schizosaccharomycetes 100;o__Schizosaccharomycetales 100;f__Schizosaccharomycetaceae 100;g__Schizosaccharomyces 100;s__Schizosaccharomyces pombe 100;
mix_11002_1	0	0.62	0	0	0	0	--	--	gi|695109608|gb|KGK36237.1| hypothetical protein JL09_g4613 [Pichia kudriavzevii]	d__Eukaryota 100;k__Fungi 100;p__Ascomycota 100;c__Saccharomycetes 100;o__Saccharomycetales 100;f__Pichiaceae 100;g__Pichia 100;s__Pichia kudriavzevii 100;
mix_11003_1	0	0	0	0	0	0	-	-	-	-
mix_11004_1	0	0	0	0	0	0	-	-	-	-
mix_11006_1	0	0	0	0	0	0	-	-	-	-
mix_11007_1	0	0	0	0	0	0	-	-	-	-
mix_11008_1	0	0	0	0	0	0	-	-	-	-
mix_11009_1	0	0	0	0	0	0	-	-	-	-
mix_1100_1	0	0	0	0	0	0	--	--	gi|19075792|ref|NP_588292.1| sequence orphan [Schizosaccharomyces pombe 972h-]<>gi|50401813|sp|Q9Y7P7.1|YQ63_SCHPO RecName: Full=Uncharacterized protein C191.03c<>gi|4678670|emb|CAB41049.1| sequence orphan [Schizosaccharomyces pombe]	d__Eukaryota 100;k__Fungi 100;p__Ascomycota 100;c__Schizosaccharomycetes 100;o__Schizosaccharomycetales 100;f__Schizosaccharomycetaceae 100;g__Schizosaccharomyces 100;s__Schizosaccharomyces pombe 100;
mix_1100_2	0.18	0	0.94	1.8	0	0	Molecular Function: acetate-CoA ligase activity (GO:0003987);; Molecular Function: ATP binding (GO:0005524);; Cellular Component: nucleus (GO:0005634);; Cellular Component: cytoplasm (GO:0005737);; Molecular Function: AMP binding (GO:0016208);; Biological Process: acetyl-CoA biosynthetic process from acetate (GO:0019427);;	K01895|1.3e-243|gnl|BL_ORD_ID|2081812|	gi|891548968|ref|XP_013016888.1| acetyl-CoA ligase [Schizosaccharomyces octosporus yFS286]<>gi|528064164|gb|EPX73726.1| acetyl-CoA ligase [Schizosaccharomyces octosporus yFS286]	d__Eukaryota 100;k__Fungi 100;p__Ascomycota 100;c__Schizosaccharomycetes 100;o__Schizosaccharomycetales 100;f__Schizosaccharomycetaceae 100;g__Schizosaccharomyces 100;s__Schizosaccharomyces cryophilus 50;
mix_11011_1	8.24	10.96	6.66	4.19	0	0	--	--	gi|523421669|emb|CDF87918.1| BN860_17436g1_1 [Zygosaccharomyces bailii CLIB 213]	d__Eukaryota 100;k__Fungi 100;p__Ascomycota 100;c__Saccharomycetes 100;o__Saccharomycetales 100;f__Saccharomycetaceae 100;g__Zygosaccharomyces 100;s__Zygosaccharomyces bailii 100;
mix_11011_2	0	0	0	0	0	0	--	--	gi|523421670|emb|CDF87919.1| BN860_17458g1_1 [Zygosaccharomyces bailii CLIB 213]	d__Eukaryota 100;k__Fungi 100;p__Ascomycota 100;c__Saccharomycetes 100;o__Saccharomycetales 100;f__Saccharomycetaceae 100;g__Zygosaccharomyces 100;s__Zygosaccharomyces bailii 100;
mix_11014_2	11.25	7.26	8.45	9.61	0	0	--	--	gi|578046656|emb|CDH17974.1| uncharacterized protein ZBAI_09762 [Zygosaccharomyces bailii ISA1307]	d__Eukaryota 100;k__Fungi 100;p__Ascomycota 100;c__Saccharomycetes 100;o__Saccharomycetales 100;f__Saccharomycetaceae 100;g__Zygosaccharomyces 100;s__Zygosaccharomyces bailii 100;
mix_11015_1	126.71	92.17	39.57	25.14	0	0	--	K00550|6.6e-77|gnl|BL_ORD_ID|14835061|	gi|578046514|emb|CDH18089.1| probable Methylene-fatty-acyl-phospholipid synthase [Zygosaccharomyces bailii ISA1307]	d__Eukaryota 100;k__Fungi 100;p__Ascomycota 100;c__Saccharomycetes 100;o__Saccharomycetales 100;f__Saccharomycetaceae 100;g__Zygosaccharomyces 100;s__Zygosaccharomyces bailii 100;
mix_11016_1	125.1	83.39	40.94	30.52	0	0	Biological Process: phospholipid metabolic process (GO:0006644);; Molecular Function: N-methyltransferase activity (GO:0008170);; Cellular Component: integral to membrane (GO:0016021);; Biological Process: methylation (GO:0032259);;	K00550|4.6e-78|gnl|BL_ORD_ID|14835061|	gi|523422425|emb|CDF88689.1| BN860_16138g1_1 [Zygosaccharomyces bailii CLIB 213]<>gi|578051452|emb|CDH13236.1| probable Methylene-fatty-acyl-phospholipid synthase [Zygosaccharomyces bailii ISA1307]	d__Eukaryota 100;k__Fungi 100;p__Ascomycota 100;c__Saccharomycetes 100;o__Saccharomycetales 100;f__Saccharomycetaceae 100;g__Zygosaccharomyces 100;s__Zygosaccharomyces bailii 100;
mix_1101_1	0	8.07	0	2.85	0	0	Biological Process: cellular biosynthetic process (GO:0044249);;	K00948|2.2e-17|gnl|BL_ORD_ID|10038889|	gi|695110223|gb|KGK36807.1| hypothetical protein JL09_g4056 [Pichia kudriavzevii]	d__Eukaryota 100;k__Fungi 100;p__Ascomycota 100;c__Saccharomycetes 100;o__Saccharomycetales 100;f__Pichiaceae 100;g__Pichia 100;s__Pichia kudriavzevii 100;
mix_11020_1	7.18	9.28	1.75	2.31	0	0	Biological Process: double-strand break repair via homologous recombination (GO:0000724);; Cellular Component: Smc5-Smc6 complex (GO:0030915);; Biological Process: resolution of recombination intermediates (GO:0071139);;	--	gi|578047411|emb|CDH17200.1| probable Structural maintenance of chromosomes protein 6 [Zygosaccharomyces bailii ISA1307]	d__Eukaryota 100;k__Fungi 100;p__Ascomycota 100;c__Saccharomycetes 100;o__Saccharomycetales 100;f__Saccharomycetaceae 100;g__Zygosaccharomyces 100;s__Zygosaccharomyces bailii 100;
mix_11023_1	0	0	0	0	0	0	Cellular Component: nucleosome (GO:0000786);; Molecular Function: DNA binding (GO:0003677);; Cellular Component: nucleus (GO:0005634);; Biological Process: nucleosome assembly (GO:0006334);; Molecular Function: protein heterodimerization activity (GO:0046982);;	K11254|1.0e-42|gnl|BL_ORD_ID|6660953|	gi|410074239|ref|XP_003954702.1| hypothetical protein KAFR_0A01280 [Kazachstania africana CBS 2517]<>gi|410077237|ref|XP_003956200.1| hypothetical protein KAFR_0C00700 [Kazachstania africana CBS 2517]<>gi|410083507|ref|XP_003959331.1| hypothetical protein KAFR_0J01290 [Kazachstania africana CBS 2517]<>gi|372461284|emb|CCF55567.1| hypothetical protein KAFR_0A01280 [Kazachstania africana CBS 2517]<…	d__Eukaryota 100;k__Fungi 100;p__Ascomycota 100;c__Saccharomycetes 100;o__Saccharomycetales 100;f__Saccharomycetaceae 100;g__Kazachstania 100;s__Kazachstania africana 100;
mix_11025_1	681.1	748.53	147.96	103.85	0	0	Cellular Component: nucleosome (GO:0000786);; Cellular Component: nuclear chromatin (GO:0000790);; Molecular Function: DNA binding (GO:0003677);; Molecular Function: phosphoglycerate mutase activity (GO:0004619);; Cellular Component: nucleolus (GO:0005730);; Cellular Component: cytosol (GO:0005829);; Cellular Component: mRNA cleavage and polyadenylation specificity factor complex (GO:0005847);; B…	K11254|7.2e-37|gnl|BL_ORD_ID|14421142|	gi|523422828|emb|CDF89112.1| ZYBA0S03-09406g1_1 [Zygosaccharomyces bailii CLIB 213]<>gi|578048396|emb|CDH16196.1| Histone H4 [Zygosaccharomyces bailii ISA1307]<>gi|578054357|emb|CDH10343.1| Histone H4 [Zygosaccharomyces bailii ISA1307]	d__Eukaryota 100;k__Fungi 100;p__Ascomycota 100;c__Saccharomycetes 100;o__Saccharomycetales 100;f__Saccharomycetaceae 100;g__Zygosaccharomyces 33;s__Zygosaccharomyces bailii 33;
mix_11026_1	31.15	0	0	0	0	0	Cellular Component: nucleosome (GO:0000786);; Molecular Function: DNA binding (GO:0003677);; Cellular Component: nucleus (GO:0005634);; Biological Process: nucleosome assembly (GO:0006334);; Molecular Function: protein heterodimerization activity (GO:0046982);;	K11254|9.3e-44|gnl|BL_ORD_ID|6660953|	gi|410074239|ref|XP_003954702.1| hypothetical protein KAFR_0A01280 [Kazachstania africana CBS 2517]<>gi|410077237|ref|XP_003956200.1| hypothetical protein KAFR_0C00700 [Kazachstania africana CBS 2517]<>gi|410083507|ref|XP_003959331.1| hypothetical protein KAFR_0J01290 [Kazachstania africana CBS 2517]<>gi|372461284|emb|CCF55567.1| hypothetical protein KAFR_0A01280 [Kazachstania africana CBS 2517]<…	d__Eukaryota 100;k__Fungi 100;p__Ascomycota 100;c__Saccharomycetes 100;o__Saccharomycetales 100;f__Saccharomycetaceae 100;g__Kazachstania 100;s__Kazachstania africana 100;
mix_11027_2	0	0	0	0	0	0	-	-	-	-
mix_11027_3	0	0	0	0	0	0	--	--	gi|578050920|emb|CDH13764.1| uncharacterized protein ZBAI_05550 [Zygosaccharomyces bailii ISA1307]	d__Eukaryota 100;k__Fungi 100;p__Ascomycota 100;c__Saccharomycetes 100;o__Saccharomycetales 100;f__Saccharomycetaceae 100;g__Zygosaccharomyces 100;s__Zygosaccharomyces bailii 100;
mix_11027_4	0	0	0	0	0	0	--	--	gi|578050920|emb|CDH13764.1| uncharacterized protein ZBAI_05550 [Zygosaccharomyces bailii ISA1307]	d__Eukaryota 100;k__Fungi 100;p__Ascomycota 100;c__Saccharomycetes 100;o__Saccharomycetales 100;f__Saccharomycetaceae 100;g__Zygosaccharomyces 100;s__Zygosaccharomyces bailii 100;
mix_11030_1	0	0	0	0	0	0	--	--	gi|578056378|emb|CDH08613.1| uncharacterized protein ZBAI_00395 [Zygosaccharomyces bailii ISA1307]	d__Eukaryota 100;k__Fungi 100;p__Ascomycota 100;c__Saccharomycetes 100;o__Saccharomycetales 100;f__Saccharomycetaceae 100;g__Zygosaccharomyces 100;s__Zygosaccharomyces bailii 100;
mix_11031_2	0	0	0	0	0	0	-	-	-	-
mix_11032_1	0	0	0	0	0	0	--	--	gi|578056378|emb|CDH08613.1| uncharacterized protein ZBAI_00395 [Zygosaccharomyces bailii ISA1307]	d__Eukaryota 100;k__Fungi 100;p__Ascomycota 100;c__Saccharomycetes 100;o__Saccharomycetales 100;f__Saccharomycetaceae 100;g__Zygosaccharomyces 100;s__Zygosaccharomyces bailii 100;
mix_11033_1	0	0	0	0	0	0	-	-	-	-
mix_11034_2	0	0	0	0	0	0	-	-	-	-
mix_11034_3	0	0	0	0	0	0	-	-	-	-
mix_11036_1	0	0	0	0	0	0	-	-	-	-
mix_1103_1	0	0	0	0	0	0	--	K17428|4.1e-75|gnl|BL_ORD_ID|13053208|	gi|19075332|ref|NP_587832.1| mitochondrial ribosomal protein subunit L4 (predicted) [Schizosaccharomyces pombe 972h-]<>gi|74583169|sp|P87232.1|RM04_SCHPO RecName: Full=54S ribosomal protein L4, mitochondrial; Flags: Precursor<>gi|2213549|emb|CAB09773.1| mitochondrial ribosomal protein subunit L4 (predicted) [Schizosaccharomyces pombe]	d__Eukaryota 100;k__Fungi 100;p__Ascomycota 100;c__Schizosaccharomycetes 100;o__Schizosaccharomycetales 100;f__Schizosaccharomycetaceae 100;g__Schizosaccharomyces 100;s__Schizosaccharomyces pombe 100;
mix_1103_2	0.6	0	0	0.31	0	0	--	K08991|0.0e+00|gnl|BL_ORD_ID|13053209|	gi|162312090|ref|XP_001713161.1| Holliday junction resolvase subunit Mus81 [Schizosaccharomyces pombe 972h-]<>gi|97536758|sp|P87231.2|MUS81_SCHPO RecName: Full=Crossover junction endonuclease mus81<>gi|88193489|emb|CAJ77393.1| Holliday junction resolvase subunit Mus81 [Schizosaccharomyces pombe]	d__Eukaryota 100;k__Fungi 100;p__Ascomycota 100;c__Schizosaccharomycetes 100;o__Schizosaccharomycetales 100;f__Schizosaccharomycetaceae 100;g__Schizosaccharomyces 100;s__Schizosaccharomyces pombe 100;
mix_11040_1	20.62	0.75	0	0	0	0	Cellular Component: incipient cellular bud site (GO:0000131);; Molecular Function: hydrolase activity, hydrolyzing O-glycosyl compounds (GO:0004553);; Biological Process: cell wall chitin metabolic process (GO:0006037);; Cellular Component: fungal-type cell wall (GO:0009277);; Molecular Function: transferase activity, transferring glycosyl groups (GO:0016757);; Biological Process: fungal-type cel…	--	gi|961770464|gb|KTA96252.1| putative glycosidase CRH1 [Candida glabrata]<>gi|961780741|gb|KTB06200.1| putative glycosidase CRH1 [Candida glabrata]<>gi|961781946|gb|KTB07389.1| putative glycosidase CRH1 [Candida glabrata]<>gi|961816560|gb|KTB18572.1| putative glycosidase CRH1 [Candida glabrata]<>gi|961821732|gb|KTB23558.1| putative glycosidase CRH1 [Candida glabrata]<>gi|961822548|gb|KTB24298.1| p…	d__Eukaryota 100;k__Fungi 100;p__Ascomycota 100;c__Saccharomycetes 100;o__Saccharomycetales 100;f__Saccharomycetaceae 100;g__Nakaseomyces 100;s__Candida glabrata 100;
mix_11041_1	0.72	0.14	1.51	2.01	0.09	0	--	K20047|0.0e+00|gnl|BL_ORD_ID|13050652|	gi|162312536|ref|XP_001713105.1| actin cortical patch component, with EF hand and WH2 motif Panl (predicted) [Schizosaccharomyces pombe 972h-]<>gi|1723244|sp|Q10172.1|PAN1_SCHPO RecName: Full=Actin cytoskeleton-regulatory complex protein pan1<>gi|159884013|emb|CAA94638.2| actin cortical patch component, with EF hand and WH2 motif Panl (predicted) [Schizosaccharomyces pombe]	d__Eukaryota 100;k__Fungi 100;p__Ascomycota 100;c__Schizosaccharomycetes 100;o__Schizosaccharomycetales 100;f__Schizosaccharomycetaceae 100;g__Schizosaccharomyces 100;s__Schizosaccharomyces pombe 100;
mix_11042_1	0	0	2.59	4.22	0	0	--	K20047|1.9e-255|gnl|BL_ORD_ID|13050652|	gi|162312536|ref|XP_001713105.1| actin cortical patch component, with EF hand and WH2 motif Panl (predicted) [Schizosaccharomyces pombe 972h-]<>gi|1723244|sp|Q10172.1|PAN1_SCHPO RecName: Full=Actin cytoskeleton-regulatory complex protein pan1<>gi|159884013|emb|CAA94638.2| actin cortical patch component, with EF hand and WH2 motif Panl (predicted) [Schizosaccharomyces pombe]	d__Eukaryota 100;k__Fungi 100;p__Ascomycota 100;c__Schizosaccharomycetes 100;o__Schizosaccharomycetales 100;f__Schizosaccharomycetaceae 100;g__Schizosaccharomyces 100;s__Schizosaccharomyces pombe 100;
mix_11046_1	0	0	0	0	0	0	--	K20047|2.6e-252|gnl|BL_ORD_ID|13050652|	gi|162312536|ref|XP_001713105.1| actin cortical patch component, with EF hand and WH2 motif Panl (predicted) [Schizosaccharomyces pombe 972h-]<>gi|1723244|sp|Q10172.1|PAN1_SCHPO RecName: Full=Actin cytoskeleton-regulatory complex protein pan1<>gi|159884013|emb|CAA94638.2| actin cortical patch component, with EF hand and WH2 motif Panl (predicted) [Schizosaccharomyces pombe]	d__Eukaryota 100;k__Fungi 100;p__Ascomycota 100;c__Schizosaccharomycetes 100;o__Schizosaccharomycetales 100;f__Schizosaccharomycetaceae 100;g__Schizosaccharomyces 100;s__Schizosaccharomyces pombe 100;
mix_11047_1	23.46	2.74	0	0	0	0	Cellular Component: fungal-type vacuole (GO:0000324);; Biological Process: conjugation with cellular fusion (GO:0000747);; Molecular Function: mRNA binding (GO:0003729);; Cellular Component: extracellular region (GO:0005576);; Biological Process: carbohydrate metabolic process (GO:0005975);; Cellular Component: fungal-type cell wall (GO:0009277);; Molecular Function: glucosidase activity (GO:0015…	--	gi|918733823|gb|KOG99757.1| SCW4-like protein [Saccharomyces eubayanus]	d__Eukaryota 100;k__Fungi 100;p__Ascomycota 100;c__Saccharomycetes 100;o__Saccharomycetales 100;f__Saccharomycetaceae 100;g__Saccharomyces 100;s__Saccharomyces cerevisiae 89;
mix_1104_1	0	0	0	0	0	0	-	-	-	-
mix_11050_1	0	0	0	0	0	0	-	-	-	-
mix_11053_1	0	0	0	0	0	0	-	-	-	-
mix_11057_1	28.46	11.52	23.58	12.46	0	0	--	K17278|3.0e-60|gnl|BL_ORD_ID|14833458|	gi|578054493|emb|CDH10180.1| probable Damage response protein 1 [Zygosaccharomyces bailii ISA1307]	d__Eukaryota 100;k__Fungi 100;p__Ascomycota 100;c__Saccharomycetes 100;o__Saccharomycetales 100;f__Saccharomycetaceae 100;g__Zygosaccharomyces 100;s__Zygosaccharomyces bailii 100;
mix_11058_1	8.66	14.63	2.95	4.33	0	0	--	--	gi|523421895|emb|CDF88154.1| BN860_03554g1_1 [Zygosaccharomyces bailii CLIB 213]	d__Eukaryota 100;k__Fungi 100;p__Ascomycota 100;c__Saccharomycetes 100;o__Saccharomycetales 100;f__Saccharomycetaceae 100;g__Zygosaccharomyces 100;s__Zygosaccharomyces bailii 100;
mix_11059_1	17.17	7.82	4.76	3.1	0	0	--	K17278|1.4e-60|gnl|BL_ORD_ID|14833458|	gi|523421896|emb|CDF88155.1| BN860_03576g1_1 [Zygosaccharomyces bailii CLIB 213]<>gi|578049830|emb|CDH14950.1| probable Damage response protein 1 [Zygosaccharomyces bailii ISA1307]	d__Eukaryota 100;k__Fungi 100;p__Ascomycota 100;c__Saccharomycetes 100;o__Saccharomycetales 100;f__Saccharomycetaceae 100;g__Zygosaccharomyces 100;s__Zygosaccharomyces bailii 100;
mix_11059_2	0	4.09	0	0	0	0	--	--	gi|578049831|emb|CDH14951.1| uncharacterized protein ZBAI_06737 [Zygosaccharomyces bailii ISA1307]	d__Eukaryota 100;k__Fungi 100;p__Ascomycota 100;c__Saccharomycetes 100;o__Saccharomycetales 100;f__Saccharomycetaceae 100;g__Zygosaccharomyces 100;s__Zygosaccharomyces bailii 100;
mix_1105_1	0.69	1.24	170.66	372.74	572.75	1345.05	Cellular Component: membrane (GO:0016020);;	--	gi|951534810|ref|WP_057885365.1| manganese transporter NRAMP [Lactobacillus nagelii]	d__Bacteria 100;p__Firmicutes 100;c__Bacilli 100;o__Lactobacillales 100;f__Lactobacillaceae 100;g__Lactobacillus 100;s__Lactobacillus plantarum 43;
mix_1105_10	2.09	24.65	793.19	1257.64	2148.49	3924.93	Molecular Function: peptidase activity, acting on L-amino acid peptides (GO:0070011);;	K01256|1.9e-300|gnl|BL_ORD_ID|7397091|	gi|489808252|ref|WP_003712114.1| aminopeptidase N [Lactobacillus oris]<>gi|311095267|gb|EFQ53539.1| peptidase family M1 [Lactobacillus oris PB013-T2-3]	d__Bacteria 100;p__Firmicutes 100;c__Bacilli 100;o__Lactobacillales 100;f__Lactobacillaceae 100;g__Lactobacillus 93;s__Lactobacillus reuteri 53;
mix_1105_2	0	4.88	556.45	875.33	2622.72	7007.29	-	-	-	-
mix_1105_3	0.95	0	430.14	838.94	1207.68	2929.11	Cellular Component: cytoplasm (GO:0005737);; Molecular Function: [formate-C-acetyltransferase]-activating enzyme activity (GO:0043365);; Molecular Function: 4 iron, 4 sulfur cluster binding (GO:0051539);; Biological Process: oxidation-reduction process (GO:0055114);;	K04068|5.0e-84|gnl|BL_ORD_ID|7413744|	gi|951364317|ref|WP_057740699.1| anaerobic ribonucleoside-triphosphate reductase activating protein [Lactobacillus secaliphilus]<>gi|948946035|gb|KRN59215.1| anaerobic ribonucleoside-triphosphate reductase activating protein [Lactobacillus secaliphilus]	d__Bacteria 100;p__Firmicutes 100;c__Bacilli 100;o__Lactobacillales 100;f__Lactobacillaceae 100;g__Lactobacillus 100;s__Lactobacillus secaliphilus 100;
mix_1105_4	1.18	2.14	303.08	658.23	659.73	1693.02	Molecular Function: ATP binding (GO:0005524);; Biological Process: transport (GO:0006810);; Molecular Function: ATPase activity (GO:0016887);;	K09013|2.6e-91|gnl|BL_ORD_ID|7096956|	gi|927073365|gb|KOY75070.1| ABC superfamily ATP binding cassette transporter, ABC protein [Lactobacillus kunkeei DSM 12361 = ATCC 700308]<>gi|948589938|gb|KRK23003.1| ABC transporter ATP-binding protein [Lactobacillus kunkeei DSM 12361 = ATCC 700308]	d__Bacteria 100;p__Firmicutes 100;c__Bacilli 100;o__Lactobacillales 100;f__Lactobacillaceae 100;g__Lactobacillus 100;s__Lactobacillus kunkeei 100;
mix_1105_5	0.68	3.69	473.83	786.1	1195.68	3037.6	--	K09015|3.8e-46|gnl|BL_ORD_ID|7426557|	gi|916985460|ref|WP_051592172.1| hypothetical protein [Lactobacillus kunkeei]<>gi|632815288|gb|KDB01420.1| FeS cluster assembly protein SufD [Lactobacillus kunkeei EFB6]	d__Bacteria 100;p__Firmicutes 100;c__Bacilli 100;o__Lactobacillales 100;f__Lactobacillaceae 100;g__Lactobacillus 100;s__Lactobacillus kunkeei 100;
[truncated: 31,385 more rows]
