# Supplementary material for: Geographically Associated Fungus-Bacterium Interactions Contribute to the Formation of Geography-Dependent Flavor during High-Complexity Spontaneous Fermentation
Source: Microbiol Spectr. 2022 Sep 22;10(5):e01844-22. doi: 10.1128/spectrum.01844-22 (PMC9603688; doi:10.1128/spectrum.01844-22)
Supplement: Supplemental file 7 — Dataset 6. Download SPECTRUM01844-22_Supp_7_seq17.xlsx, XLSX file, 0.2 MB [file spectrum01844-22_supp_7_seq17.xlsx]

## Sheet: Sheet2
Dataset 6| Normalized abundance of accessory genes based on NCBI database.
ID	Replication 1	Replication 2	Replication 3	Replication 4	Replication 5	Replication 6	Database_ID	Identity	Annotation	nr_class
k99_19541185_1	28.2868	1.09831	38.7719	9.20641	4.61293	5.50922	gnl|BL_ORD_ID|16214802	172/172	gi|802138214|ref|WP_046041197.1| plasmid replication initiation protein [Lactobacillus plantarum]	d__Bacteria; p__Firmicutes; c__Bacilli; o__Lactobacillales; f__Lactobacillaceae; g__Lactobacillus; s__Lactobacillus plantarum
k99_32728434_1	2.28037	0.114407	0	0	0	1.04721	gnl|BL_ORD_ID|77574337	140/140	gi|574961633|emb|CDK35990.1| Mobile element protein [Lactobacillus salivarius cp400]<>gi|690349128|gb|AIR11054.1| Mobile element protein [Lactobacillus salivarius]	d__Bacteria; p__Firmicutes; c__Bacilli; o__Lactobacillales; f__Lactobacillaceae; g__Lactobacillus; s__Lactobacillus salivarius
k99_965474_1	7.9941	0.572037	8.76957	2.77329	2.09091	3.71076	gnl|BL_ORD_ID|68688840	148/148	gi|511679052|ref|WP_016377515.1| MULTISPECIES: RepA [Lactobacillus]<>gi|511435745|gb|EPC69167.1| RepA [Lactobacillus paracasei subsp. paracasei Lpp71]<>gi|948912237|gb|KRN26673.1| RepA [Lactobacillus similis DSM 23365 = JCM 2765]<>gi|948994360|gb|KRO05662.1| RepA [Lactobacillus paucivorans]	d__Bacteria; p__Firmicutes; c__Bacilli; o__Lactobacillales; f__Lactobacillaceae; g__Lactobacillus; s__Lactobacillus rhamnosus
k99_9302194_1	11.5043	1.00679	20.2357	4.50091	1.76757	3.36928	gnl|BL_ORD_ID|59308269	114/114	gi|498306689|ref|WP_010620845.1| MULTISPECIES: mRNA interferase PemK [Lactobacillus]	d__Bacteria; p__Firmicutes; c__Bacilli; o__Lactobacillales; f__Lactobacillaceae; g__Lactobacillus
k99_33087385_3	8.25032	0.686445	20.0091	3.15973	0.905342	1.59358	gnl|BL_ORD_ID|66460016	131/131	gi|489741528|ref|WP_003645591.1| DNA invertase Pin related protein [Lactobacillus plantarum]<>gi|468444780|gb|EMP44324.1| DNA invertase Pin related protein [Lactobacillus plantarum UCMA 3037]<>gi|1023875506|gb|KZU91230.1| Site-specific recombinase DNA invertase Pinrelated protein [Lactobacillus plantarum]	d__Bacteria; p__Firmicutes; c__Bacilli; o__Lactobacillales; f__Lactobacillaceae; g__Lactobacillus; s__Lactobacillus plantarum
k99_1637747_1	30.644	2.44832	1.74485	0.636493	0.452671	6.5109	gnl|BL_ORD_ID|61175332	196/196	gi|489735904|ref|WP_003639999.1| haloacid dehalogenase [Lactobacillus pentosus]<>gi|392434426|gb|EIW12393.1| cadmium-transporting ATPase [Lactobacillus pentosus KCA1]	d__Bacteria; p__Firmicutes; c__Bacilli; o__Lactobacillales; f__Lactobacillaceae; g__Lactobacillus; s__Lactobacillus pentosus
k99_8778280_1	0	0	0	0	0	0	gnl|BL_ORD_ID|68816873	272/272	gi|512739627|ref|WP_016497316.1| chromosome partitioning ATPase [Lactobacillus reuteri]<>gi|512156962|gb|AGO00242.1| chromosome partitioning ATPase [Lactobacillus reuteri I5007]<>gi|970367162|emb|CUR39806.1| Chromosome (plasmid) partitioning protein ParA / Sporulation initiation inhibitor protein Soj [Lactobacillus reuteri]	d__Bacteria; p__Firmicutes; c__Bacilli; o__Lactobacillales; f__Lactobacillaceae; g__Lactobacillus; s__Lactobacillus reuteri
k99_24613182_1	52.6534	2.81442	1.85815	0.113659	0.582005	10.1078	gnl|BL_ORD_ID|14333967	175/175	gi|983173045|ref|WP_060459814.1| adenylosuccinate lyase [Lactobacillus acetotolerans]<>gi|766542971|dbj|BAQ57932.1| adenylosuccinate lyase [Lactobacillus acetotolerans]	d__Bacteria; p__Firmicutes; c__Bacilli; o__Lactobacillales; f__Lactobacillaceae; g__Lactobacillus; s__Lactobacillus acetotolerans
k99_13227719_1	38.0488	2.49408	13.3696	5.06921	2.02624	7.6264	gnl|BL_ORD_ID|57081248	169/169	gi|497700381|ref|WP_010014565.1| DNA-directed DNA polymerase [Lactobacillus coryniformis]	d__Bacteria; p__Firmicutes; c__Bacilli; o__Lactobacillales; f__Lactobacillaceae; g__Lactobacillus; s__Lactobacillus coryniformis
k99_17478639_1	53.2684	2.76866	1.63155	0.181855	1.05623	13.3178	gnl|BL_ORD_ID|14333638	213/213	gi|983172877|ref|WP_060459646.1| NAD kinase [Lactobacillus acetotolerans]<>gi|766542632|dbj|BAQ57593.1| inorganic polyphosphate/ATP-NAD kinase [Lactobacillus acetotolerans]	d__Bacteria; p__Firmicutes; c__Bacilli; o__Lactobacillales; f__Lactobacillaceae; g__Lactobacillus; s__Lactobacillus acetotolerans
k99_13993183_1	27.5181	1.96781	3.76163	0.841079	0.840674	3.73352	gnl|BL_ORD_ID|7898666	103/103	gi|737179223|ref|WP_035165210.1| hypothetical protein [Lactobacillus delbrueckii]	d__Bacteria; p__Firmicutes; c__Bacilli; o__Lactobacillales; f__Lactobacillaceae; g__Lactobacillus; s__Lactobacillus delbrueckii
k99_23114377_1	0.666175	0	0	0	0.172446	0.478073	gnl|BL_ORD_ID|19472005	305/305	gi|836617775|ref|WP_047768260.1| sucrose phosphorylase [Lactobacillus panis]<>gi|948806635|gb|KRM27119.1| sucrose phosphorylase [Lactobacillus panis DSM 6035]	d__Bacteria; p__Firmicutes; c__Bacilli; o__Lactobacillales; f__Lactobacillaceae; g__Lactobacillus; s__Lactobacillus panis
k99_8467233_1	6.6105	0.709326	14.7293	3.43251	1.46579	1.43422	gnl|BL_ORD_ID|36183441	64/64	gi|971837425|ref|WP_058906977.1| antitoxin [Lactobacillus plantarum]<>gi|971178530|gb|ALV16212.1| antitoxin (plasmid) [Lactobacillus plantarum]<>gi|1008721429|gb|KYK00656.1| antitoxin (plasmid) [Lactobacillus plantarum]	d__Bacteria; p__Firmicutes; c__Bacilli; o__Lactobacillales; f__Lactobacillaceae; g__Lactobacillus; s__Lactobacillus brevis
k99_1625991_1	0.794285	0	0	0	0	0.432542	gnl|BL_ORD_ID|19472538	218/218	gi|836618951|ref|WP_047769436.1| 1,3-propanediol dehydrogenase [Lactobacillus panis]<>gi|948806747|gb|KRM27226.1| lactaldehyde reductase [Lactobacillus panis DSM 6035]	d__Bacteria; p__Firmicutes; c__Bacilli; o__Lactobacillales; f__Lactobacillaceae; g__Lactobacillus; s__Lactobacillus panis
k99_3446062_1	40.1755	3.36358	1.4276	0	0.71134	8.65085	gnl|BL_ORD_ID|50259483	100/100	gi|1024852168|ref|WP_063507216.1| copper-binding protein [Lactobacillus acetotolerans]	d__Bacteria; p__Firmicutes; c__Bacilli; o__Lactobacillales; f__Lactobacillaceae; g__Lactobacillus; s__Lactobacillus acetotolerans
k99_22322916_1	2.35723	0.114407	8.20306	1.22752	0.15089	0.113827	gnl|BL_ORD_ID|25732830	364/364	gi|921975221|ref|WP_053267454.1| phosphoketolase [Lactobacillus plantarum]<>gi|917674610|gb|KOE72199.1| phosphoketolase [Lactobacillus plantarum]	d__Bacteria; p__Firmicutes; c__Bacilli; o__Lactobacillales; f__Lactobacillaceae; g__Lactobacillus; s__Lactobacillus plantarum; s__Lactobacillus plantarum subsp. plantarum
k99_17594485_1	2.25475	0	0.0906416	0	0.086223	0.159358	gnl|BL_ORD_ID|19472719	217/217	gi|836619352|ref|WP_047769837.1| ATP-dependent helicase [Lactobacillus panis]	d__Bacteria; p__Firmicutes; c__Bacilli; o__Lactobacillales; f__Lactobacillaceae; g__Lactobacillus; s__Lactobacillus panis
k99_28330520_1	35.1279	3.24917	1.04238	0	0.323336	9.49317	gnl|BL_ORD_ID|33318120	172/172	gi|949532105|ref|WP_056970648.1| 6-phospho-beta-glucosidase [Lactobacillus acetotolerans]<>gi|948925618|gb|KRN39681.1| 6-phospho-beta-glucosidase [Lactobacillus acetotolerans DSM 20749 = JCM 3825]	d__Bacteria; p__Firmicutes; c__Bacilli; o__Lactobacillales; f__Lactobacillaceae; g__Lactobacillus; s__Lactobacillus acetotolerans
k99_19377100_1	0.61493	0	0	0	0	0.182123	gnl|BL_ORD_ID|19472558	334/334	gi|836618990|ref|WP_047769475.1| membrane protein [Lactobacillus panis]<>gi|948808847|gb|KRM29131.1| outer membrane protein [Lactobacillus panis DSM 6035]	d__Bacteria; p__Firmicutes; c__Bacilli; o__Lactobacillales; f__Lactobacillaceae; g__Lactobacillus; s__Lactobacillus panis
k99_25618983_1	0.717419	0	0	0.136391	0	0.136592	gnl|BL_ORD_ID|19471855	286/286	gi|836617433|ref|WP_047767918.1| 16S rRNA (adenine(1518)-N(6)/adenine(1519)-N(6))-dimethyltransferase [Lactobacillus panis]<>gi|948806312|gb|KRM26831.1| dimethyladenosine transferase [Lactobacillus panis DSM 6035]	d__Bacteria; p__Firmicutes; c__Bacilli; o__Lactobacillales; f__Lactobacillaceae; g__Lactobacillus; s__Lactobacillus panis
k99_8150911_1	0.717419	0	0	0	0	0.364246	gnl|BL_ORD_ID|19472423	234/234	gi|836618696|ref|WP_047769181.1| cysteine--tRNA ligase [Lactobacillus panis]<>gi|948809322|gb|KRM29631.1| cysteine--tRNA ligase [Lactobacillus panis DSM 6035]	d__Bacteria; p__Firmicutes; c__Bacilli; o__Lactobacillales; f__Lactobacillaceae; g__Lactobacillus; s__Lactobacillus panis
k99_1505891_1	22.7524	0.846615	15.3637	1.45484	0.948453	2.11718	gnl|BL_ORD_ID|68695776	99/99	gi|511456381|gb|EPC85762.1| Resolvase [Lactobacillus paracasei subsp. paracasei Lpp43]	d__Bacteria; p__Firmicutes; c__Bacilli; o__Lactobacillales; f__Lactobacillaceae; g__Lactobacillus; s__Lactobacillus casei group; s__Lactobacillus paracasei; s__Lactobacillus paracasei subsp. paracasei
k99_1229299_2	38.6125	2.44832	1.17834	0	0.517338	11.7469	gnl|BL_ORD_ID|50260216	149/149	gi|1024852905|ref|WP_063507953.1| hypothetical protein [Lactobacillus acetotolerans]	d__Bacteria; p__Firmicutes; c__Bacilli; o__Lactobacillales; f__Lactobacillaceae; g__Lactobacillus; s__Lactobacillus acetotolerans
k99_30962178_1	3.27963	0	2.402	0.136391	0.776007	0.0910615	gnl|BL_ORD_ID|68816883	192/192	gi|512156976|gb|AGO00255.1| phage integrase [Lactobacillus reuteri I5007]	d__Bacteria; p__Firmicutes; c__Bacilli; o__Lactobacillales; f__Lactobacillaceae; g__Lactobacillus; s__Lactobacillus reuteri
k99_13544342_1	0.589308	0	2.13008	0	0	0.637431	gnl|BL_ORD_ID|57284559	398/398	gi|544929263|ref|WP_021338352.1| multidrug ABC transporter ATP-binding protein [Lactobacillus plantarum]<>gi|339639310|emb|CCC18551.1| ABC transporter, ATP-binding and permease protein [Lactobacillus pentosus IG1]<>gi|532626451|gb|EQM52497.1| multidrug ABC transporter ATP-binding protein [Lactobacillus plantarum EGD-AQ4]	d__Bacteria; p__Firmicutes; c__Bacilli; o__Lactobacillales; f__Lactobacillaceae; g__Lactobacillus; s__Lactobacillus pentosus
k99_19216319_1	0.538064	0	0	0	0	0.387012	gnl|BL_ORD_ID|19471848	205/205	gi|836617419|ref|WP_047767904.1| Fe-S cluster assembly protein SufB [Lactobacillus panis]<>gi|948806305|gb|KRM26824.1| fes assembly protein sufb [Lactobacillus panis DSM 6035]	d__Bacteria; p__Firmicutes; c__Bacilli; o__Lactobacillales; f__Lactobacillaceae; g__Lactobacillus; s__Lactobacillus panis
k99_20918829_1	0.743041	0.091526	2.92319	0.113659	0	0.432542	gnl|BL_ORD_ID|56945860	282/282	gi|912992133|ref|WP_050338927.1| cytochrome ubiquinol oxidase subunit I [Lactobacillus pentosus]<>gi|334882598|emb|CCB83635.1| cytochrome D ubiquinol oxidase, subunit I [Lactobacillus pentosus MP-10]<>gi|339637223|emb|CCC16116.1| cytochrome D ubiquinol oxidase, subunit I [Lactobacillus pentosus IG1]<>gi|948593935|gb|KRK26945.1| cytochrome d ubiquinol oxidase, subunit i [Lactobacillus pentosus DSM…	d__Bacteria; p__Firmicutes; c__Bacilli; o__Lactobacillales; f__Lactobacillaceae; g__Lactobacillus; s__Lactobacillus plantarum; s__Lactobacillus plantarum subsp. plantarum
k99_12198662_2	9.58267	0.411867	19.216	0.613761	0	0.409777	gnl|BL_ORD_ID|39277368	205/205	gi|983180007|ref|WP_060463373.1| transposase [Lactobacillus brevis]<>gi|983127458|gb|KWU29955.1| transposase [Lactobacillus brevis]	d__Bacteria; p__Firmicutes; c__Bacilli; o__Lactobacillales; f__Lactobacillaceae; g__Lactobacillus; s__Lactobacillus brevis
k99_1280802_1	32.0276	2.35679	0.997057	0	0.474227	7.89959	gnl|BL_ORD_ID|14333557	167/167	gi|983172830|ref|WP_060459599.1| HAD family hydrolase [Lactobacillus acetotolerans]<>gi|766542546|dbj|BAQ57507.1| hydrolase [Lactobacillus acetotolerans]	d__Bacteria; p__Firmicutes; c__Bacilli; o__Lactobacillales; f__Lactobacillaceae; g__Lactobacillus; s__Lactobacillus acetotolerans
k99_6636013_1	0.743041	0	1.90347	0	0	0.796788	gnl|BL_ORD_ID|68050012	388/388	gi|505453364|ref|WP_015640466.1| GTP pyrophosphokinase [Lactobacillus plantarum]	d__Bacteria; p__Firmicutes; c__Bacilli; o__Lactobacillales; f__Lactobacillaceae; g__Lactobacillus; s__Lactobacillus plantarum
k99_18710341_1	0.563686	0	1.56357	0	0	0.774023	gnl|BL_ORD_ID|56945950	378/378	gi|912992206|ref|WP_050339000.1| aspartate kinase [Lactobacillus pentosus]<>gi|334882700|emb|CCB83748.1| aspartokinase [Lactobacillus pentosus MP-10]<>gi|948594056|gb|KRK27066.1| aspartokinase [Lactobacillus pentosus DSM 20314]	d__Bacteria; p__Firmicutes; c__Bacilli; o__Lactobacillales; f__Lactobacillaceae; g__Lactobacillus; s__Lactobacillus pentosus
k99_11294866_2	35.461	3.56951	0.951737	0	0.883786	9.35657	gnl|BL_ORD_ID|33318500	148/148	gi|948926473|gb|KRN40498.1| hypothetical protein FC77_GL000632 [Lactobacillus acetotolerans DSM 20749 = JCM 3825]	d__Bacteria; p__Firmicutes; c__Bacilli; o__Lactobacillales; f__Lactobacillaceae; g__Lactobacillus; s__Lactobacillus acetotolerans
k99_13198603_2	0.768663	0	0	0	0	0.478073	gnl|BL_ORD_ID|19472493	237/237	gi|836618847|ref|WP_047769332.1| fructose-1,6-bisphosphate aldolase, class II [Lactobacillus panis]<>gi|948809237|gb|KRM29546.1| fructose-bisphosphate aldolase class-II [Lactobacillus panis DSM 6035]	d__Bacteria; p__Firmicutes; c__Bacilli; o__Lactobacillales; f__Lactobacillaceae; g__Lactobacillus; s__Lactobacillus panis
k99_2043666_1	2.12663	0.228815	7.43261	0.932007	0.237113	0.204888	gnl|BL_ORD_ID|49921705	265/265	gi|1027817924|ref|WP_063724189.1| hypothetical protein [Lactobacillus plantarum]<>gi|1023762346|gb|KZT82135.1| Phosphoesterase DHH family protein [Lactobacillus plantarum]	d__Bacteria; p__Firmicutes; c__Bacilli; o__Lactobacillales; f__Lactobacillaceae; g__Lactobacillus; s__Lactobacillus plantarum
k99_3770851_24	13.1698	0.755089	9.33608	1.34118	0.71134	1.68464	gnl|BL_ORD_ID|29997212	121/121	gi|938970209|ref|WP_054748670.1| MFS transporter [Lactobacillus rapi]<>gi|948687524|gb|KRL16248.1| transporter, major facilitator family protein [Lactobacillus rapi DSM 19907 = JCM 15042]	d__Bacteria; p__Firmicutes; c__Bacilli; o__Lactobacillales; f__Lactobacillaceae; g__Lactobacillus; s__Lactobacillus rapi
k99_23187119_1	20.9589	0.869497	6.61684	1.31845	0.517338	5.34987	gnl|BL_ORD_ID|33218192	173/173	gi|951493955|ref|WP_057864898.1| peptide transporter [Lactobacillus diolivorans]<>gi|948740233|gb|KRL65267.1| chromosome partitioning ATPase [Lactobacillus diolivorans DSM 14421]	d__Bacteria; p__Firmicutes; c__Bacilli; o__Lactobacillales; f__Lactobacillaceae; g__Lactobacillus; s__Lactobacillus diolivorans
k99_9191890_1	0.435576	0	1.88081	0	0	0.660196	gnl|BL_ORD_ID|61175611	349/349	gi|489735795|ref|WP_003639890.1| cardiolipin synthase [Lactobacillus pentosus]<>gi|392434736|gb|EIW12697.1| Cardiolipin synthetase [Lactobacillus pentosus KCA1]<>gi|948592386|gb|KRK25418.1| cardiolipin synthase (cl synthase) [Lactobacillus pentosus DSM 20314]	d__Bacteria; p__Firmicutes; c__Bacilli; o__Lactobacillales; f__Lactobacillaceae; g__Lactobacillus; s__Lactobacillus plantarum
k99_8549972_2	1.05051	0	0	0.0909275	0.086223	0	gnl|BL_ORD_ID|19472371	225/225	gi|836618603|ref|WP_047769088.1| ATP-dependent Clp protease ATP-binding subunit ClpX [Lactobacillus panis]<>gi|948804358|gb|KRM25103.1| ATP-dependent Clp protease [Lactobacillus panis DSM 6035]	d__Bacteria; p__Firmicutes; c__Bacilli; o__Lactobacillales; f__Lactobacillaceae; g__Lactobacillus; s__Lactobacillus panis
k99_3223464_1	0.61493	0	0	0	0	0.0910615	gnl|BL_ORD_ID|33253418	221/221	gi|948804355|gb|KRM25100.1| trigger factor [Lactobacillus panis DSM 6035]	d__Bacteria; p__Firmicutes; c__Bacilli; o__Lactobacillales; f__Lactobacillaceae; g__Lactobacillus; s__Lactobacillus panis
k99_2102054_2	0.512442	0	0	0	0	0.318715	gnl|BL_ORD_ID|19472696	201/201	gi|836619311|ref|WP_047769796.1| NAD(P) transhydrogenase subunit alpha [Lactobacillus panis]<>gi|948806183|gb|KRM26717.1| NAD(P)(+) transhydrogenase (AB-specific), alpha subunit [Lactobacillus panis DSM 6035]	d__Bacteria; p__Firmicutes; c__Bacilli; o__Lactobacillales; f__Lactobacillaceae; g__Lactobacillus; s__Lactobacillus panis
k99_36702101_1	29.9266	1.80764	0.883755	0	0.366448	7.51258	gnl|BL_ORD_ID|50259744	170/170	gi|1024852431|ref|WP_063507479.1| GTP pyrophosphokinase [Lactobacillus acetotolerans]	d__Bacteria; p__Firmicutes; c__Bacilli; o__Lactobacillales; f__Lactobacillaceae; g__Lactobacillus; s__Lactobacillus acetotolerans
k99_8675029_1	8.76276	1.64747	10.5144	4.47818	2.02624	3.16439	gnl|BL_ORD_ID|33353061	114/114	gi|948994358|gb|KRO05660.1| mobilization protein [Lactobacillus paucivorans]	d__Bacteria; p__Firmicutes; c__Bacilli; o__Lactobacillales; f__Lactobacillaceae; g__Lactobacillus; s__Lactobacillus paucivorans
k99_1456701_1	27.8768	1.99069	1.01972	0.0909275	0.452671	7.64917	gnl|BL_ORD_ID|14332925	170/170	gi|983172491|ref|WP_060459260.1| alanine--tRNA ligase [Lactobacillus acetotolerans]<>gi|766541895|dbj|BAQ56856.1| alanyl-tRNA synthase [Lactobacillus acetotolerans]	d__Bacteria; p__Firmicutes; c__Bacilli; o__Lactobacillales; f__Lactobacillaceae; g__Lactobacillus; s__Lactobacillus acetotolerans
k99_6537052_1	0	0.228815	1.22366	0	0	0	gnl|BL_ORD_ID|56945515	281/281	gi|489735537|ref|WP_003639632.1| MULTISPECIES: hypothetical protein [Lactobacillus]<>gi|334882238|emb|CCB83224.1| L-fucose isomerase [Lactobacillus pentosus MP-10]<>gi|392434971|gb|EIW12928.1| L-fucose isomerase [Lactobacillus pentosus KCA1]<>gi|532628527|gb|EQM54321.1| fucose isomerase [Lactobacillus plantarum EGD-AQ4]<>gi|948591054|gb|KRK24095.1| l-fucose isomerase [Lactobacillus pentosus DSM 2…	d__Bacteria; p__Firmicutes; c__Bacilli; o__Lactobacillales; f__Lactobacillaceae; g__Lactobacillus; s__Lactobacillus pentosus
k99_25550325_1	0.819907	0	0	0	0	0	gnl|BL_ORD_ID|26488047	187/187	gi|920569320|ref|WP_053003071.1| hypothetical protein [Lactobacillus panis]<>gi|948805580|gb|KRM26179.1| hypothetical protein FD32_GL000511 [Lactobacillus panis DSM 6035]	d__Bacteria; p__Firmicutes; c__Bacilli; o__Lactobacillales; f__Lactobacillaceae; g__Lactobacillus; s__Lactobacillus panis
k99_36323884_1	17.9355	2.53985	22.5924	1.47757	0.517338	3.32375	gnl|BL_ORD_ID|46281468	218/218	gi|499988269|ref|WP_011668987.1| hypothetical protein [Lactobacillus brevis]<>gi|116100222|gb|ABJ65370.1| hypothetical protein LVIS_A09 [Lactobacillus brevis ATCC 367]	d__Bacteria; p__Firmicutes; c__Bacilli; o__Lactobacillales; f__Lactobacillaceae; g__Lactobacillus; s__Lactobacillus brevis
k99_11740316_1	4.25327	0.45763	10.8996	3.86442	0.71134	0.159358	gnl|BL_ORD_ID|33190595	394/394	gi|948686995|gb|KRL15724.1| glycosyl hydrolase family 65 central catalytic domain protein [Lactobacillus rapi DSM 19907 = JCM 15042]	d__Bacteria; p__Firmicutes; c__Bacilli; o__Lactobacillales; f__Lactobacillaceae; g__Lactobacillus; s__Lactobacillus rapi
k99_17267863_1	0.307465	0	0	0	0	0.0910615	gnl|BL_ORD_ID|19472156	215/215	gi|836618120|ref|WP_047768605.1| arginine--tRNA ligase, partial [Lactobacillus panis]	d__Bacteria; p__Firmicutes; c__Bacilli; o__Lactobacillales; f__Lactobacillaceae; g__Lactobacillus; s__Lactobacillus panis
k99_15408998_1	0.563686	0.091526	0	0	0	0.0910615	gnl|BL_ORD_ID|73987978	182/182	gi|537801649|gb|AGU90229.1| citrate lyase alpha chain [Lactobacillus panis]	d__Bacteria; p__Firmicutes; c__Bacilli; o__Lactobacillales; f__Lactobacillaceae; g__Lactobacillus; s__Lactobacillus panis
k99_12900024_1	0.307465	0	2.49264	0	0	0.387012	gnl|BL_ORD_ID|23960699	270/270	gi|912991698|ref|WP_050338492.1| translation initiation factor IF-2 [Lactobacillus pentosus]<>gi|948593660|gb|KRK26673.1| translation initiation factor if-2 [Lactobacillus pentosus DSM 20314]	d__Bacteria; p__Firmicutes; c__Bacilli; o__Lactobacillales; f__Lactobacillaceae; g__Lactobacillus; s__Lactobacillus pentosus
k99_13999562_1	0.666175	0	1.54091	0	0	0.88785	gnl|BL_ORD_ID|61177737	290/290	gi|489733289|ref|WP_003637388.1| MULTISPECIES: aldo/keto reductase [Lactobacillus]<>gi|392437308|gb|EIW15197.1| aldo/keto reductase family protein [Lactobacillus pentosus KCA1]<>gi|532626540|gb|EQM52583.1| aldo/keto reductase [Lactobacillus plantarum EGD-AQ4]	d__Bacteria; p__Firmicutes; c__Bacilli; o__Lactobacillales; f__Lactobacillaceae; g__Lactobacillus; s__Lactobacillus pentosus
k99_12854833_1	17.7561	1.16696	17.0633	1.40938	0.474227	3.91565	gnl|BL_ORD_ID|69544808	185/185	gi|515830664|ref|WP_017261417.1| hypothetical protein, partial [Lactobacillus rossiae]	d__Bacteria; p__Firmicutes; c__Bacilli; o__Lactobacillales; f__Lactobacillaceae; g__Lactobacillus; s__Lactobacillus rossiae
k99_8832094_1	0.691797	0	0	0	0	0	gnl|BL_ORD_ID|33255669	201/201	gi|949522510|ref|WP_056962078.1| phosphoribosylformylglycinamidine synthase II [Lactobacillus panis]<>gi|948809941|gb|KRM30215.1| phosphoribosylformylglycinamidine synthase ii [Lactobacillus panis DSM 6035]	d__Bacteria; p__Firmicutes; c__Bacilli; o__Lactobacillales; f__Lactobacillaceae; g__Lactobacillus; s__Lactobacillus panis
k99_21317264_1	0	0	1.3143	0	0	0.204888	gnl|BL_ORD_ID|73629708	358/358	gi|544927909|ref|WP_021337040.1| ATP-dependent chaperone ClpB [Lactobacillus plantarum]<>gi|532628728|gb|EQM54497.1| ATP-dependent Clp protease ATP-binding protein [Lactobacillus plantarum EGD-AQ4]	d__Bacteria; p__Firmicutes; c__Bacilli; o__Lactobacillales; f__Lactobacillaceae; g__Lactobacillus; s__Lactobacillus plantarum
k99_11037252_1	0.97364	0	0	0	0	0.113827	gnl|BL_ORD_ID|19472723	166/166	gi|836619361|ref|WP_047769846.1| maltose phosphorylase [Lactobacillus panis]<>gi|948807790|gb|KRM28195.1| maltose phosphorylase [Lactobacillus panis DSM 6035]	d__Bacteria; p__Firmicutes; c__Bacilli; o__Lactobacillales; f__Lactobacillaceae; g__Lactobacillus; s__Lactobacillus panis
k99_16608681_1	27.8512	1.39577	0.838435	0	0.689784	7.74023	gnl|BL_ORD_ID|14333452	139/139	gi|949531015|ref|WP_056969582.1| 5'-methylthioadenosine nucleosidase [Lactobacillus acetotolerans]<>gi|766542438|dbj|BAQ57399.1| nucleosidase [Lactobacillus acetotolerans]<>gi|948928083|gb|KRN42036.1| MTA SAH nucleosidase [Lactobacillus acetotolerans DSM 20749 = JCM 3825]	d__Bacteria; p__Firmicutes; c__Bacilli; o__Lactobacillales; f__Lactobacillaceae; g__Lactobacillus; s__Lactobacillus acetotolerans
k99_7786199_1	30.8746	2.44832	3.73897	0.318246	0.56045	7.0345	gnl|BL_ORD_ID|56418354	174/174	gi|503493993|ref|WP_013728654.1| 3-beta hydroxysteroid dehydrogenase/isomerase [Lactobacillus buchneri]<>gi|329129573|gb|AEB74126.1| 3-beta hydroxysteroid dehydrogenase/isomerase [Lactobacillus buchneri NRRL B-30929]<>gi|948636108|gb|KRK67255.1| 3-beta hydroxysteroid dehydrogenase isomerase [Lactobacillus buchneri DSM 20057]	d__Bacteria; p__Firmicutes; c__Bacilli; o__Lactobacillales; f__Lactobacillaceae; g__Lactobacillus; s__Lactobacillus buchneri
k99_7719222_1	0.307465	0	1.58623	0	0	0.546369	gnl|BL_ORD_ID|73628630	362/362	gi|544928968|ref|WP_021338060.1| 2-octaprenylphenol hydroxylase [Lactobacillus plantarum]<>gi|532626792|gb|EQM52828.1| 2-octaprenylphenol hydroxylase [Lactobacillus plantarum EGD-AQ4]	d__Bacteria; p__Firmicutes; c__Bacilli; o__Lactobacillales; f__Lactobacillaceae; g__Lactobacillus; s__Lactobacillus pentosus
k99_2061917_1	0.563686	0	0	0	0	0.113827	gnl|BL_ORD_ID|19472331	218/218	gi|836618509|ref|WP_047768994.1| D-alanyl-lipoteichoic acid biosynthesis protein DltB [Lactobacillus panis]<>gi|948805607|gb|KRM26201.1| basic membrane protein DtlB [Lactobacillus panis DSM 6035]	d__Bacteria; p__Firmicutes; c__Bacilli; o__Lactobacillales; f__Lactobacillaceae; g__Lactobacillus; s__Lactobacillus panis
k99_7895601_2	12.3755	0.366104	1.06504	0.295514	0.366448	2.45866	gnl|BL_ORD_ID|17984325	89/89	gi|820948939|ref|WP_046811166.1| MULTISPECIES: hypothetical protein [Lactobacillus]<>gi|820744279|gb|KKX43428.1| hypothetical protein WH27_15495 (plasmid) [Lactobacillus plantarum]<>gi|948803041|gb|KRM23899.1| hypothetical protein FC65_GL000632 [Lactobacillus acidipiscis DSM 15836]<>gi|1035490769|gb|ANJ15437.1| hypothetical protein A8704_15280 (plasmid) [Lactobacillus plantarum]	d__Bacteria; p__Firmicutes; c__Bacilli; o__Lactobacillales; f__Lactobacillaceae; g__Lactobacillus; s__Lactobacillus rhamnosus
k99_14093625_1	0.333087	0	0	0	0	0	gnl|BL_ORD_ID|19471417	267/267	gi|836616439|ref|WP_047766924.1| carboxylate--amine ligase [Lactobacillus panis]<>gi|948804460|gb|KRM25219.1| hypothetical protein FD32_GL000953 [Lactobacillus panis DSM 6035]	d__Bacteria; p__Firmicutes; c__Bacilli; o__Lactobacillales; f__Lactobacillaceae; g__Lactobacillus; s__Lactobacillus panis
k99_32995025_1	0.743041	0	0	0	0	0.0910615	gnl|BL_ORD_ID|19471490	187/187	gi|836616603|ref|WP_047767088.1| leucine--tRNA ligase [Lactobacillus panis]<>gi|948804678|gb|KRM25413.1| leucine--trna ligase [Lactobacillus panis DSM 6035]	d__Bacteria; p__Firmicutes; c__Bacilli; o__Lactobacillales; f__Lactobacillaceae; g__Lactobacillus; s__Lactobacillus panis
k99_919827_2	11.4275	0.549156	0.815774	0.227319	0.323336	2.68632	gnl|BL_ORD_ID|56945778	77/77	gi|912991472|ref|WP_050338266.1| thiol reductase thioredoxin [Lactobacillus pentosus]<>gi|334882512|emb|CCB83541.1| thioredoxin [Lactobacillus pentosus MP-10]<>gi|948590367|gb|KRK23423.1| thioredoxin [Lactobacillus pentosus DSM 20314]	d__Bacteria; p__Firmicutes; c__Bacilli; o__Lactobacillales; f__Lactobacillaceae; g__Lactobacillus; s__Lactobacillus pentosus
k99_3942794_1	2.92092	0.228815	4.41878	1.13659	0.237113	0.136592	gnl|BL_ORD_ID|33183271	115/115	gi|951503501|ref|WP_057869868.1| PemK family protein [Lactobacillus hordei]<>gi|948677307|gb|KRL06303.1| hypothetical protein FC92_GL000875 [Lactobacillus hordei DSM 19519]	d__Bacteria; p__Firmicutes; c__Bacilli; o__Lactobacillales; f__Lactobacillaceae; g__Lactobacillus; s__Lactobacillus hordei
k99_922263_1	24.9303	1.64747	0.702472	0	0.625117	6.82962	gnl|BL_ORD_ID|50260222	163/163	gi|1024852911|ref|WP_063507959.1| NADPH:quinone reductase [Lactobacillus acetotolerans]	d__Bacteria; p__Firmicutes; c__Bacilli; o__Lactobacillales; f__Lactobacillaceae; g__Lactobacillus; s__Lactobacillus acetotolerans
k99_11308946_1	0	0	1.67687	0	0	0.387012	gnl|BL_ORD_ID|57284030	270/270	gi|339638493|emb|CCC17610.1| copper transporting ATPase [Lactobacillus pentosus IG1]	d__Bacteria; p__Firmicutes; c__Bacilli; o__Lactobacillales; f__Lactobacillaceae; g__Lactobacillus; s__Lactobacillus pentosus
k99_17621293_1	1.15299	0	0	0	0	0.182123	gnl|BL_ORD_ID|19471424	251/251	gi|836616457|ref|WP_047766942.1| transposase [Lactobacillus panis]	d__Bacteria; p__Firmicutes; c__Bacilli; o__Lactobacillales; f__Lactobacillaceae; g__Lactobacillus; s__Lactobacillus panis
k99_9197664_1	11.9143	0.800852	4.96263	0.136391	0.172446	1.86676	gnl|BL_ORD_ID|33140883	199/199	gi|951592326|ref|WP_057904571.1| DDE transposase [Lactobacillus bifermentans]<>gi|948604271|gb|KRK36837.1| transposase [Lactobacillus bifermentans DSM 20003]	d__Bacteria; p__Firmicutes; c__Bacilli; o__Lactobacillales; f__Lactobacillaceae; g__Lactobacillus; s__Lactobacillus bifermentans
k99_18246096_1	0.461198	0	2.60595	0.250051	0	0.227654	gnl|BL_ORD_ID|61177838	168/168	gi|489733412|ref|WP_003637510.1| MULTISPECIES: PTS fructose transporter subunit IIC [Lactobacillus]<>gi|392437430|gb|EIW15319.1| PTS system, cellobiose-specific IIC component [Lactobacillus pentosus KCA1]<>gi|532626708|gb|EQM52746.1| PTS fructose transporter subunit IIC [Lactobacillus plantarum EGD-AQ4]	d__Bacteria; p__Firmicutes; c__Bacilli; o__Lactobacillales; f__Lactobacillaceae; g__Lactobacillus; s__Lactobacillus plantarum
k99_12941446_1	0.179355	0	1.65421	0	0	0.478073	gnl|BL_ORD_ID|56944807	238/238	gi|912993130|ref|WP_050339887.1| PTS beta-glucoside transporter subunit IIABC [Lactobacillus pentosus]<>gi|334881494|emb|CCB82371.1| beta-glucosides PTS, EIIABC [Lactobacillus pentosus MP-10]	d__Bacteria; p__Firmicutes; c__Bacilli; o__Lactobacillales; f__Lactobacillaceae; g__Lactobacillus; s__Lactobacillus pentosus
k99_14413459_1	0.128111	0.16017	1.15568	0	0	0.364246	gnl|BL_ORD_ID|61175352	247/247	gi|489735927|ref|WP_003640022.1| 2-octaprenylphenol hydroxylase [Lactobacillus pentosus]<>gi|392434449|gb|EIW12416.1| ubiquinone biosynthesis protein, ABC1 family [Lactobacillus pentosus KCA1]	d__Bacteria; p__Firmicutes; c__Bacilli; o__Lactobacillales; f__Lactobacillaceae; g__Lactobacillus; s__Lactobacillus pentosus
k99_11292742_1	0.435576	0	1.0877	0	0	0.341481	gnl|BL_ORD_ID|73629765	252/252	gi|544927805|ref|WP_021336938.1| phosphohydrolase [Lactobacillus plantarum]<>gi|532628847|gb|EQM54597.1| phosphohydrolase [Lactobacillus plantarum EGD-AQ4]	d__Bacteria; p__Firmicutes; c__Bacilli; o__Lactobacillales; f__Lactobacillaceae; g__Lactobacillus; s__Lactobacillus pentosus
k99_32279449_1	23.8798	1.71611	0.793114	0	0.431115	4.7352	gnl|BL_ORD_ID|50259686	166/166	gi|1024852373|ref|WP_063507421.1| tRNA pseudouridine(55) synthase TruB [Lactobacillus acetotolerans]	d__Bacteria; p__Firmicutes; c__Bacilli; o__Lactobacillales; f__Lactobacillaceae; g__Lactobacillus; s__Lactobacillus acetotolerans
k99_7441058_1	3.51023	0.411867	6.7528	2.25046	0.776007	0.364246	gnl|BL_ORD_ID|29992290	311/311	gi|938958386|ref|WP_054737372.1| plasmid replication initiation protein [Lactobacillus similis]	d__Bacteria; p__Firmicutes; c__Bacilli; o__Lactobacillales; f__Lactobacillaceae; g__Lactobacillus; s__Lactobacillus similis
k99_516836_1	0.999262	0.205933	5.48382	0.500101	0.172446	0	gnl|BL_ORD_ID|52629799	207/207	gi|1035679126|ref|WP_064523493.1| hypothetical protein [Lactobacillus plantarum]<>gi|1035433464|gb|ANI96249.1| hypothetical protein A9F05_12060 [Lactobacillus plantarum]	d__Bacteria; p__Firmicutes; c__Bacilli; o__Lactobacillales; f__Lactobacillaceae; g__Lactobacillus; s__Lactobacillus plantarum; s__Lactobacillus plantarum subsp. plantarum
k99_16585103_1	0.230599	0	0	0	0	0	gnl|BL_ORD_ID|26487985	184/184	gi|920569238|ref|WP_053003008.1| hypothetical protein [Lactobacillus panis]<>gi|948810669|gb|KRM30714.1| glycosyltransferase [Lactobacillus panis DSM 6035]	d__Bacteria; p__Firmicutes; c__Bacilli; o__Lactobacillales; f__Lactobacillaceae; g__Lactobacillus; s__Lactobacillus panis
k99_1519486_1	1.76793	0.183052	4.804	0.409174	0.129335	0.0910615	gnl|BL_ORD_ID|66459615	229/229	gi|489742148|ref|WP_003646206.1| phosphoketolase [Lactobacillus plantarum]<>gi|468443653|gb|EMP43341.1| phosphoketolase [Lactobacillus plantarum UCMA 3037]	d__Bacteria; p__Firmicutes; c__Bacilli; o__Lactobacillales; f__Lactobacillaceae; g__Lactobacillus; s__Lactobacillus plantarum; s__Lactobacillus plantarum subsp. plantarum
k99_17883687_1	0.563686	0	1.92613	0	0	0.227654	gnl|BL_ORD_ID|57283943	207/207	gi|912993094|ref|WP_050339860.1| LysR family transcriptional regulator [Lactobacillus pentosus]<>gi|339638378|emb|CCC17476.1| transcription regulator [Lactobacillus pentosus IG1]<>gi|948592324|gb|KRK25356.1| transcription regulator [Lactobacillus pentosus DSM 20314]	d__Bacteria; p__Firmicutes; c__Bacilli; o__Lactobacillales; f__Lactobacillaceae; g__Lactobacillus; s__Lactobacillus pentosus
k99_23277391_1	0.845529	0	0	0	0.086223	0	gnl|BL_ORD_ID|19472014	170/170	gi|836617792|ref|WP_047768277.1| ATPase [Lactobacillus panis]<>gi|948806624|gb|KRM27108.1| hypothetical protein FD32_GL000065 [Lactobacillus panis DSM 6035]	d__Bacteria; p__Firmicutes; c__Bacilli; o__Lactobacillales; f__Lactobacillaceae; g__Lactobacillus; s__Lactobacillus panis
k99_6577833_1	0.256221	0	0	0	0	0.29595	gnl|BL_ORD_ID|19472559	144/144	gi|836618992|ref|WP_047769477.1| hypothetical protein [Lactobacillus panis]<>gi|948808846|gb|KRM29130.1| AraC family transcriptional regulator [Lactobacillus panis DSM 6035]	d__Bacteria; p__Firmicutes; c__Bacilli; o__Lactobacillales; f__Lactobacillaceae; g__Lactobacillus; s__Lactobacillus panis
k99_3200226_9	2.56221	0	0.113302	0	0	0.273185	gnl|BL_ORD_ID|10843826	201/201	gi|750228340|ref|WP_040531641.1| 30S ribosomal protein S4 [Lactobacillus vaginalis]	d__Bacteria; p__Firmicutes; c__Bacilli; o__Lactobacillales; f__Lactobacillaceae; g__Lactobacillus; s__Lactobacillus vaginalis
k99_7866515_1	0.691797	0.091526	1.85815	0	0	0.387012	gnl|BL_ORD_ID|61177850	205/205	gi|489733173|ref|WP_003637274.1| MULTISPECIES: hypothetical protein [Lactobacillus]<>gi|392437450|gb|EIW15336.1| Phosphoesterase, DHH family [Lactobacillus pentosus KCA1]<>gi|532628933|gb|EQM54676.1| hypothetical protein N692_11885 [Lactobacillus plantarum EGD-AQ4]	d__Bacteria; p__Firmicutes; c__Bacilli; o__Lactobacillales; f__Lactobacillaceae; g__Lactobacillus; s__Lactobacillus pentosus
k99_1243923_1	1.40922	0	5.68776	0.591029	0.280225	0.0910615	gnl|BL_ORD_ID|74224316	227/227	gi|544950189|ref|WP_021356880.1| valine--tRNA ligase [Lactobacillus plantarum]<>gi|543389676|gb|ERJ47725.1| valyl-tRNA synthase [Lactobacillus plantarum 2165]<>gi|565428415|gb|ETF12291.1| valyl-tRNA synthetase [Lactobacillus plantarum 4_3]<>gi|1023784078|gb|KZU02742.1| Valyl-tRNA synthetase [Lactobacillus plantarum]<>gi|1023808817|gb|KZU26867.1| Valyl-tRNA synthetase [Lactobacillus plantarum]<>gi…	d__Bacteria; p__Firmicutes; c__Bacilli; o__Lactobacillales; f__Lactobacillaceae; g__Lactobacillus; s__Lactobacillus plantarum; s__Lactobacillus plantarum subsp. argentoratensis
k99_3496396_1	0.333087	0	1.29164	0	0	0.455308	gnl|BL_ORD_ID|57283418	247/247	gi|339637566|emb|CCC16502.1| cysteinyl-tRNA synthetase [Lactobacillus pentosus IG1]	d__Bacteria; p__Firmicutes; c__Bacilli; o__Lactobacillales; f__Lactobacillaceae; g__Lactobacillus; s__Lactobacillus pentosus
k99_18019068_2	0.333087	0	0.838435	0	0	0.478073	gnl|BL_ORD_ID|61176972	274/274	gi|489734192|ref|WP_003638287.1| MULTISPECIES: D-alanyl-D-alanine carboxypeptidase [Lactobacillus]<>gi|392436353|gb|EIW14267.1| D-alanyl-D-alanine carboxypeptidase [Lactobacillus pentosus KCA1]<>gi|532627412|gb|EQM53359.1| D-alanyl-D-alanine carboxypeptidase [Lactobacillus plantarum EGD-AQ4]	d__Bacteria; p__Firmicutes; c__Bacilli; o__Lactobacillales; f__Lactobacillaceae; g__Lactobacillus; s__Lactobacillus pentosus
k99_25621800_1	0.871152	0.16017	3.96557	0.340978	0	0.478073	gnl|BL_ORD_ID|71451780	81/81	gi|516478406|ref|WP_017866850.1| hypothetical protein [Lactobacillus pobuzihii]<>gi|948575347|gb|KRK09065.1| hypothetical protein FD11_GL001383 [Lactobacillus pobuzihii E100301 = KCTC 13174]<>gi|949167370|gb|KRP35915.1| hypothetical protein IV66_GL001380 [Lactobacillus pobuzihii]	d__Bacteria; p__Firmicutes; c__Bacilli; o__Lactobacillales; f__Lactobacillaceae; g__Lactobacillus; s__Lactobacillus plantarum
k99_32766002_1	1.25548	0.183052	4.62272	0.318246	0.280225	0.250419	gnl|BL_ORD_ID|64105552	211/211	gi|489737561|ref|WP_003641656.1| MULTISPECIES: PAS domain-containing sensor histidine kinase [Lactobacillus]<>gi|380031132|ref|YP_004888123.1| two-component system histidine protein kinase; sensor protein [Lactobacillus plantarum WCFS1]<>gi|254044148|gb|ACT60941.1| histidine protein kinase; sensor protein [Lactobacillus plantarum JDM1]<>gi|300493376|gb|EFK28555.1| PAS domain S-box protein [Lactob…	d__Bacteria; p__Firmicutes; c__Bacilli; o__Lactobacillales; f__Lactobacillaceae; g__Lactobacillus; s__Lactobacillus plantarum
k99_14711224_1	1.71668	0	4.01089	0.431906	0	0.409777	gnl|BL_ORD_ID|65600235	395/395	gi|489742335|ref|WP_003646392.1| CDP-glycerol glycerophosphotransferase / glycosyltransferase [Lactobacillus plantarum]<>gi|448273488|gb|AGE38007.1| CDP-glycerol glycerophosphotransferase / glycosyltransferase [Lactobacillus plantarum ZJ316]<>gi|468443281|gb|EMP43024.1| CDP-glycerol glycerophosphotransferase / glycosyltransferase [Lactobacillus plantarum UCMA 3037]<>gi|511781952|gb|EPD25368.1| CD…	d__Bacteria; p__Firmicutes; c__Bacilli; o__Lactobacillales; f__Lactobacillaceae; g__Lactobacillus; s__Lactobacillus plantarum
k99_9523085_1	0.717419	0	0.951737	0	0	0.409777	gnl|BL_ORD_ID|61177438	227/227	gi|489733675|ref|WP_003637771.1| hydrolase [Lactobacillus pentosus]<>gi|392436937|gb|EIW14837.1| cell surface hydrolase, membrane-bound, DUF915 family [Lactobacillus pentosus KCA1]	d__Bacteria; p__Firmicutes; c__Bacilli; o__Lactobacillales; f__Lactobacillaceae; g__Lactobacillus; s__Lactobacillus pentosus
k99_35562559_1	2.76719	0	0	0	0	0.273185	gnl|BL_ORD_ID|19472326	256/256	gi|836618500|ref|WP_047768985.1| ribonucleoside hydrolase RihC [Lactobacillus panis]<>gi|948809800|gb|KRM30082.1| cytidine uridine-specific hydrolase [Lactobacillus panis DSM 6035]	d__Bacteria; p__Firmicutes; c__Bacilli; o__Lactobacillales; f__Lactobacillaceae; g__Lactobacillus; s__Lactobacillus panis
k99_16782341_1	1.22986	0.183052	4.60006	0.386442	0.237113	0	gnl|BL_ORD_ID|78789598	226/226	gi|489737447|ref|WP_003641542.1| catabolite control protein A [Lactobacillus plantarum]<>gi|380032988|ref|YP_004889979.1| catabolite control protein A [Lactobacillus plantarum WCFS1]<>gi|254045984|gb|ACT62777.1| catabolite control protein A [Lactobacillus plantarum JDM1]<>gi|300494393|gb|EFK29555.1| catabolite control protein A [Lactobacillus plantarum subsp. plantarum ATCC 14917 = JCM 1149 = CGM…	d__Bacteria; p__Firmicutes; c__Bacilli; o__Lactobacillales; f__Lactobacillaceae; g__Lactobacillus; s__Lactobacillus plantarum
k99_16343425_1	0.435576	0	1.15568	0	0	0.29595	gnl|BL_ORD_ID|61177633	222/222	gi|489733460|ref|WP_003637557.1| MULTISPECIES: sodium:solute symporter [Lactobacillus]<>gi|392437187|gb|EIW15077.1| carbohydrate (isoprimoverose like)/proton symporter, GPH family [Lactobacillus pentosus KCA1]<>gi|532626669|gb|EQM52707.1| sodium:solute symporter [Lactobacillus plantarum EGD-AQ4]	d__Bacteria; p__Firmicutes; c__Bacilli; o__Lactobacillales; f__Lactobacillaceae; g__Lactobacillus; s__Lactobacillus pentosus
k99_30990349_1	0.256221	0	0	0	0	0.273185	gnl|BL_ORD_ID|19471717	176/176	gi|836617097|ref|WP_047767582.1| beta-ketoacyl-ACP reductase [Lactobacillus panis]<>gi|948807295|gb|KRM27736.1| 3-oxoacyl-[acyl-carrier-protein] reductase [Lactobacillus panis DSM 6035]	d__Bacteria; p__Firmicutes; c__Bacilli; o__Lactobacillales; f__Lactobacillaceae; g__Lactobacillus; s__Lactobacillus panis
k99_3446062_2	20.5489	1.32713	0.56651	0	0.366448	4.59861	gnl|BL_ORD_ID|33319211	82/82	gi|949531313|ref|WP_056969880.1| copper-transporting ATPase [Lactobacillus acetotolerans]<>gi|948927834|gb|KRN41799.1| copper-transporting ATPase [Lactobacillus acetotolerans DSM 20749 = JCM 3825]	d__Bacteria; p__Firmicutes; c__Bacilli; o__Lactobacillales; f__Lactobacillaceae; g__Lactobacillus; s__Lactobacillus acetotolerans
k99_3551804_1	0.48682	0	0.838435	0	0	0.569135	gnl|BL_ORD_ID|61177623	224/224	gi|489733449|ref|WP_003637546.1| MULTISPECIES: spermidine/putrescine ABC transporter ATP-binding protein [Lactobacillus]<>gi|392437176|gb|EIW15066.1| spermidine/putrescine ABC transporter, ATP-binding protein [Lactobacillus pentosus KCA1]<>gi|532626680|gb|EQM52718.1| spermidine/putrescine ABC transporter ATP-binding protein [Lactobacillus plantarum EGD-AQ4]	d__Bacteria; p__Firmicutes; c__Bacilli; o__Lactobacillales; f__Lactobacillaceae; g__Lactobacillus; s__Lactobacillus pentosus
k99_17938837_1	0.435576	0	1.40494	0	0	0.705727	gnl|BL_ORD_ID|61177435	228/228	gi|392436931|gb|EIW14831.1| tRNA/rRNA methyltransferase, TrmH family [Lactobacillus pentosus KCA1]<>gi|532629314|gb|EQM55012.1| rRNA methyltransferase [Lactobacillus plantarum EGD-AQ4]	d__Bacteria; p__Firmicutes; c__Bacilli; o__Lactobacillales; f__Lactobacillaceae; g__Lactobacillus
k99_15580854_1	0.819907	0	3.92025	0.409174	0.129335	0.432542	gnl|BL_ORD_ID|56945534	182/182	gi|334882259|emb|CCB83247.1| putative uncharacterized protein lp_1440 [Lactobacillus pentosus MP-10]	d__Bacteria; p__Firmicutes; c__Bacilli; o__Lactobacillales; f__Lactobacillaceae; g__Lactobacillus; s__Lactobacillus pentosus
k99_33944527_1	0.409954	0.320341	1.58623	0	0	0.318715	gnl|BL_ORD_ID|56946269	215/215	gi|489733826|ref|WP_003637922.1| MULTISPECIES: pyruvate oxidase [Lactobacillus]<>gi|334883049|emb|CCB84159.1| putative pyruvate oxidase [Lactobacillus pentosus MP-10]<>gi|392436800|gb|EIW14707.1| Pyruvate oxidase [Lactobacillus pentosus KCA1]<>gi|532627389|gb|EQM53342.1| pyruvate oxidase [Lactobacillus plantarum EGD-AQ4]<>gi|948592958|gb|KRK25981.1| pyruvate oxidase [Lactobacillus pentosus DSM 20…	d__Bacteria; p__Firmicutes; c__Bacilli; o__Lactobacillales; f__Lactobacillaceae; g__Lactobacillus; s__Lactobacillus pentosus
k99_17548984_1	21.3176	2.24239	0.56651	0.136391	0.344892	4.75797	gnl|BL_ORD_ID|84889251	160/160	gi|640584492|ref|WP_025014352.1| elongation factor Tu [Lactobacillus kitasatonis]<>gi|948779780|gb|KRM02264.1| elongation factor tu [Lactobacillus kitasatonis DSM 16761 = JCM 1039]	d__Bacteria; p__Firmicutes; c__Bacilli; o__Lactobacillales; f__Lactobacillaceae; g__Lactobacillus; s__Lactobacillus kitasatonis
k99_11946999_1	0.409954	0.228815	1.3143	0	0	0.273185	gnl|BL_ORD_ID|73628823	285/285	gi|544928768|ref|WP_021337875.1| phosphoribosylaminoimidazole carboxylase [Lactobacillus plantarum]<>gi|532627157|gb|EQM53139.1| phosphoribosylaminoimidazole carboxylase [Lactobacillus plantarum EGD-AQ4]	d__Bacteria; p__Firmicutes; c__Bacilli; o__Lactobacillales; f__Lactobacillaceae; g__Lactobacillus; s__Lactobacillus pentosus
k99_8394586_1	0.153733	0	1.45027	0	0	0.341481	gnl|BL_ORD_ID|73629727	263/263	gi|532628762|gb|EQM54523.1| glutamine--fructose-6-phosphate aminotransferase [Lactobacillus plantarum EGD-AQ4]	d__Bacteria; p__Firmicutes; c__Bacilli; o__Lactobacillales; f__Lactobacillaceae; g__Lactobacillus; s__Lactobacillus pentosus
k99_13503685_1	0.256221	0	1.17834	0	0	0.113827	gnl|BL_ORD_ID|74415917	251/251	gi|545606083|ref|WP_021732061.1| MULTISPECIES: ATP-dependent Clp protease ATP-binding subunit ClpX [Lactobacillus]<>gi|544587925|gb|ERL43502.1| ATP-dependent protease ATP-binding subunit [Lactobacillus plantarum AY01]<>gi|689728338|gb|KGE75437.1| ATP-dependent protease [Lactobacillus paraplantarum]<>gi|952463090|gb|ALO04503.1| ATP-dependent Clp protease ATP-binding subunit ClpX [Lactobacillus par…	d__Bacteria; p__Firmicutes; c__Bacilli; o__Lactobacillales; f__Lactobacillaceae; g__Lactobacillus; s__Lactobacillus plantarum
k99_26771924_1	0.512442	0	0	0	0	0	gnl|BL_ORD_ID|10843405	163/163	gi|750227105|ref|WP_040530678.1| phosphoketolase [Lactobacillus vaginalis]	d__Bacteria; p__Firmicutes; c__Bacilli; o__Lactobacillales; f__Lactobacillaceae; g__Lactobacillus; s__Lactobacillus vaginalis
k99_8502072_1	19.9084	0.274578	1.26898	0	0.129335	1.43422	gnl|BL_ORD_ID|33259254	178/178	gi|951434889|ref|WP_057807801.1| replicative DNA helicase [Lactobacillus pontis]<>gi|948815754|gb|KRM35684.1| replicative DNA helicase DnaB [Lactobacillus pontis DSM 8475]	d__Bacteria; p__Firmicutes; c__Bacilli; o__Lactobacillales; f__Lactobacillaceae; g__Lactobacillus; s__Lactobacillus pontis
k99_11421013_1	0.204977	0	0.815774	0	0	0.387012	gnl|BL_ORD_ID|61176359	329/329	gi|489734986|ref|WP_003639081.1| MULTISPECIES: penicillin-binding protein 2B [Lactobacillus]<>gi|392435605|gb|EIW13538.1| Cell division protein FtsI (Peptidoglycan synthetase) [Lactobacillus pentosus KCA1]<>gi|532626993|gb|EQM53018.1| penicillin-binding protein 2B [Lactobacillus plantarum EGD-AQ4]	d__Bacteria; p__Firmicutes; c__Bacilli; o__Lactobacillales; f__Lactobacillaceae; g__Lactobacillus; s__Lactobacillus pentosus
k99_26168226_1	0.409954	0	0	0	0.107779	0	gnl|BL_ORD_ID|19472041	150/150	gi|836617856|ref|WP_047768341.1| DHH family phosphoesterase [Lactobacillus panis]<>gi|948807488|gb|KRM27902.1| DHHA1 domain protein [Lactobacillus panis DSM 6035]	d__Bacteria; p__Firmicutes; c__Bacilli; o__Lactobacillales; f__Lactobacillaceae; g__Lactobacillus; s__Lactobacillus panis
k99_156384_1	0.256221	0	0	0	0	0.29595	gnl|BL_ORD_ID|19472818	234/234	gi|836619573|ref|WP_047770058.1| CCA tRNA nucleotidyltransferase [Lactobacillus panis]<>gi|948804206|gb|KRM24995.1| tRNA nucleotidyltransferase poly(A) polymerase family protein [Lactobacillus panis DSM 6035]	d__Bacteria; p__Firmicutes; c__Bacilli; o__Lactobacillales; f__Lactobacillaceae; g__Lactobacillus; s__Lactobacillus panis
k99_696203_1	0.384332	0.137289	0	0	0	0	gnl|BL_ORD_ID|33253924	153/153	gi|948805589|gb|KRM26188.1| hypothetical protein FD32_GL000520 [Lactobacillus panis DSM 6035]	d__Bacteria; p__Firmicutes; c__Bacilli; o__Lactobacillales; f__Lactobacillaceae; g__Lactobacillus; s__Lactobacillus panis
k99_551655_1	0.819907	0	4.84932	0.386442	0.258669	0	gnl|BL_ORD_ID|49921698	197/197	gi|1027817918|ref|WP_063724183.1| glucose-1-phosphate adenylyltransferase subunit GlgD [Lactobacillus plantarum]<>gi|1023762337|gb|KZT82126.1| Glycogen biosynthesis protein GlgD glucose-1-phosphate adenylyltransferase family [Lactobacillus plantarum]	d__Bacteria; p__Firmicutes; c__Bacilli; o__Lactobacillales; f__Lactobacillaceae; g__Lactobacillus; s__Lactobacillus plantarum
k99_14930645_1	0.102488	0	0.929076	0	0	0.455308	gnl|BL_ORD_ID|56945878	220/220	gi|912992150|ref|WP_050338944.1| L-lactate dehydrogenase [Lactobacillus pentosus]<>gi|334882616|emb|CCB83654.1| L-lactate dehydrogenase [Lactobacillus pentosus MP-10]<>gi|948593956|gb|KRK26966.1| l-lactate dehydrogenase [Lactobacillus pentosus DSM 20314]	d__Bacteria; p__Firmicutes; c__Bacilli; o__Lactobacillales; f__Lactobacillaceae; g__Lactobacillus; s__Lactobacillus pentosus
k99_11291899_1	0.230599	0	1.17834	0	0	0.478073	gnl|BL_ORD_ID|56945949	216/216	gi|912992205|ref|WP_050338999.1| asparagine synthetase B [Lactobacillus pentosus]<>gi|334882699|emb|CCB83747.1| asparagine synthase (Glutamine-hydrolysing) [Lactobacillus pentosus MP-10]<>gi|339637328|emb|CCC16231.1| asparagine synthase (glutamine-hydrolysing) [Lactobacillus pentosus IG1]<>gi|948594055|gb|KRK27065.1| asparagine synthase (glutamine-hydrolysing) [Lactobacillus pentosus DSM 20314]	d__Bacteria; p__Firmicutes; c__Bacilli; o__Lactobacillales; f__Lactobacillaceae; g__Lactobacillus; s__Lactobacillus pentosus
k99_10468321_1	0.333087	0.114407	1.51825	0	0	0.273185	gnl|BL_ORD_ID|73628879	290/290	gi|544928831|ref|WP_021337938.1| sugar:proton symporter [Lactobacillus plantarum]<>gi|532627276|gb|EQM53258.1| sugar:proton symporter [Lactobacillus plantarum EGD-AQ4]	d__Bacteria; p__Firmicutes; c__Bacilli; o__Lactobacillales; f__Lactobacillaceae; g__Lactobacillus; s__Lactobacillus pentosus
k99_14546379_1	0.461198	0	1.3143	0	0	0.318715	gnl|BL_ORD_ID|61177389	243/243	gi|392436863|gb|EIW14766.1| Undecaprenyl-phosphate N-acetylglucosaminyl 1-phosphate transferase [Lactobacillus pentosus KCA1]<>gi|532629360|gb|EQM55058.1| UDP-phosphate N-acetyl-glucosaminyl transferase [Lactobacillus plantarum EGD-AQ4]	d__Bacteria; p__Firmicutes; c__Bacilli; o__Lactobacillales; f__Lactobacillaceae; g__Lactobacillus; s__Lactobacillus pentosus
k99_34615613_1	8.94211	0.663563	11.874	1.04567	0.474227	1.91229	gnl|BL_ORD_ID|56870315	71/71	gi|503621091|ref|WP_013855167.1| MULTISPECIES: hypothetical protein [Lactobacillus]<>gi|333958606|gb|AEG41414.1| Hypothetical protein WANG_1719 [Lactobacillus kefiranofaciens ZW3]<>gi|1023782692|gb|KZU01410.1| hypothetical protein Nizo2258_0100 [Lactobacillus plantarum]<>gi|1023861363|gb|KZU77672.1| hypothetical protein Nizo2889_0181 [Lactobacillus plantarum]	d__Bacteria; p__Firmicutes; c__Bacilli; o__Lactobacillales; f__Lactobacillaceae; g__Lactobacillus; s__Lactobacillus plantarum
k99_27648665_1	0.48682	0	1.17834	0	0	0.546369	gnl|BL_ORD_ID|79763958	144/144	gi|601118539|gb|EYR71339.1| hypothetical protein O209_08265 [Lactobacillus plantarum WHE 92]	d__Bacteria; p__Firmicutes; c__Bacilli; o__Lactobacillales; f__Lactobacillaceae; g__Lactobacillus; s__Lactobacillus plantarum
k99_4853746_1	0.512442	0	0	0	0.086223	0	gnl|BL_ORD_ID|19471977	161/161	gi|836617709|ref|WP_047768194.1| LysR family transcriptional regulator [Lactobacillus panis]<>gi|948806670|gb|KRM27154.1| lysr substrate binding domain protein [Lactobacillus panis DSM 6035]	d__Bacteria; p__Firmicutes; c__Bacilli; o__Lactobacillales; f__Lactobacillaceae; g__Lactobacillus; s__Lactobacillus panis
k99_9538525_1	0.230599	0	1.24632	0	0	0	gnl|BL_ORD_ID|57284093	185/185	gi|912993711|ref|WP_050340183.1| 3,4-dihydroxybenzoate decarboxylase [Lactobacillus pentosus]<>gi|339638567|emb|CCC17700.1| 3-octaprenyl-4-hydroxybenzoate carboxy-lyase [Lactobacillus pentosus IG1]<>gi|948591046|gb|KRK24087.1| 3-octaprenyl-4-hydroxybenzoate carboxy-lyase [Lactobacillus pentosus DSM 20314]	d__Bacteria; p__Firmicutes; c__Bacilli; o__Lactobacillales; f__Lactobacillaceae; g__Lactobacillus; s__Lactobacillus pentosus
k99_14207448_1	0.256221	0	0.906416	0	0	0.728492	gnl|BL_ORD_ID|61177166	283/283	gi|489734048|ref|WP_003638144.1| MULTISPECIES: prenyltransferase [Lactobacillus]<>gi|392436566|gb|EIW14478.1| Putative prenyltransferase, contains 1,4-dihydroxy-2-naphthoate octaprenyltransferase domain [Lactobacillus pentosus KCA1]<>gi|532627163|gb|EQM53145.1| 1,4-dihydroxy-2-naphthoate prenyltransferase [Lactobacillus plantarum EGD-AQ4]	d__Bacteria; p__Firmicutes; c__Bacilli; o__Lactobacillales; f__Lactobacillaceae; g__Lactobacillus; s__Lactobacillus pentosus
k99_14518366_1	0.819907	0	0.747793	0	0	0.455308	gnl|BL_ORD_ID|56944542	209/209	gi|489733181|ref|WP_003637282.1| MULTISPECIES: glucose-1-phosphate adenylyltransferase [Lactobacillus]<>gi|334881203|emb|CCB82033.1| glucose-1-phosphate adenylyltransferase [Lactobacillus pentosus MP-10]<>gi|339638018|emb|CCC17056.1| glucose-1-phosphate adenylyltransferase [Lactobacillus pentosus IG1]<>gi|392437440|gb|EIW15327.1| Glucose-1-phosphate adenylyltransferase, enzymatic subunit [Lactoba…	d__Bacteria; p__Firmicutes; c__Bacilli; o__Lactobacillales; f__Lactobacillaceae; g__Lactobacillus
k99_28291853_1	0.307465	0	0.861095	0	0	0.387012	gnl|BL_ORD_ID|697321	221/221	gi|665900633|ref|WP_031267524.1| ATPase [Lactobacillus plantarum]	d__Bacteria; p__Firmicutes; c__Bacilli; o__Lactobacillales; f__Lactobacillaceae; g__Lactobacillus; s__Lactobacillus plantarum
k99_687103_2	0.512442	0	0	0	0	0.204888	gnl|BL_ORD_ID|19473005	152/152	gi|836620046|ref|WP_047770530.1| transcriptional regulator NrdR [Lactobacillus panis]<>gi|948807367|gb|KRM27790.1| transcriptional regulator NrdR [Lactobacillus panis DSM 6035]	d__Bacteria; p__Firmicutes; c__Bacilli; o__Lactobacillales; f__Lactobacillaceae; g__Lactobacillus; s__Lactobacillus panis
k99_9302194_2	2.22912	0.16017	5.52914	1.04567	0.344892	0.774023	gnl|BL_ORD_ID|75066651	56/56	gi|554768523|ref|WP_023192325.1| PemI-like protein [Lactobacillus helveticus]<>gi|552532545|emb|CDI61728.1| PemI-like protein [Lactobacillus helveticus CIRM-BIA 104]<>gi|1000837012|gb|KXN80531.1| PbsX family transcriptional regulator [Lactobacillus helveticus]	d__Bacteria; p__Firmicutes; c__Bacilli; o__Lactobacillales; f__Lactobacillaceae; g__Lactobacillus; s__Lactobacillus helveticus
k99_28320651_1	0.307465	0.114407	0.770453	0	0	0.523604	gnl|BL_ORD_ID|56944234	186/186	gi|334880872|emb|CCB81663.1| sensor histidine protein kinase [Lactobacillus pentosus MP-10]<>gi|339638489|emb|CCC17605.1| sensor histidine protein kinase [Lactobacillus pentosus IG1]<>gi|948591136|gb|KRK24177.1| sensor histidine protein kinase [Lactobacillus pentosus DSM 20314]	d__Bacteria; p__Firmicutes; c__Bacilli; o__Lactobacillales; f__Lactobacillaceae; g__Lactobacillus; s__Lactobacillus pentosus
k99_30548298_1	0.409954	0	1.58623	0	0	0.478073	gnl|BL_ORD_ID|73629840	197/197	gi|544927707|ref|WP_021336842.1| hypothetical protein [Lactobacillus plantarum]<>gi|532628973|gb|EQM54711.1| hypothetical protein N692_11300 [Lactobacillus plantarum EGD-AQ4]	d__Bacteria; p__Firmicutes; c__Bacilli; o__Lactobacillales; f__Lactobacillaceae; g__Lactobacillus; s__Lactobacillus pentosus
k99_31956479_1	1.92166	0	4.55474	0.181855	0.15089	0	gnl|BL_ORD_ID|79764061	182/182	gi|779860216|ref|WP_045351581.1| tRNA modification GTPase [Lactobacillus plantarum]<>gi|601118809|gb|EYR71592.1| tRNA modification GTPase [Lactobacillus plantarum WHE 92]<>gi|1003321686|gb|AMO30917.1| tRNA modification GTPase [Lactobacillus plantarum]<>gi|1023762365|gb|KZT82154.1| GTPase and tRNA-U34 5-formylation enzyme TrmE [Lactobacillus plantarum]<>gi|1023888545|gb|KZV03962.1| GTPase and tRNA…	d__Bacteria; p__Firmicutes; c__Bacilli; o__Lactobacillales; f__Lactobacillaceae; g__Lactobacillus; s__Lactobacillus plantarum; s__Lactobacillus plantarum subsp. argentoratensis
k99_26689029_1	1.28111	0.274578	4.21483	0.36371	0	0.0910615	gnl|BL_ORD_ID|65600004	205/205	gi|505192406|ref|WP_015379508.1| phosphoenolpyruvate carboxykinase [Lactobacillus plantarum]<>gi|448273076|gb|AGE37595.1| Phosphoenolpyruvate carboxykinase (ATP) [Lactobacillus plantarum ZJ316]<>gi|511780843|gb|EPD24294.1| phosphoenolpyruvate carboxykinase (ATP) [Lactobacillus plantarum IPLA88]<>gi|930823269|gb|ALG25981.1| phosphoenolpyruvate carboxykinase [Lactobacillus plantarum]<>gi|1035433635…	d__Bacteria; p__Firmicutes; c__Bacilli; o__Lactobacillales; f__Lactobacillaceae; g__Lactobacillus; s__Lactobacillus plantarum; s__Lactobacillus plantarum subsp. plantarum
k99_16341453_1	0.230599	0	1.24632	0	0	0.478073	gnl|BL_ORD_ID|56945047	232/232	gi|489733766|ref|WP_003637862.1| MULTISPECIES: gluconeogenesis factor [Lactobacillus]<>gi|334881748|emb|CCB82652.1| putative uncharacterized protein lp_0780 [Lactobacillus pentosus MP-10]<>gi|392436852|gb|EIW14756.1| hypothetical protein, cofD family [Lactobacillus pentosus KCA1]<>gi|532627959|gb|EQM53834.1| CofD protein [Lactobacillus plantarum EGD-AQ4]<>gi|948592900|gb|KRK25923.1| hypothetical …	d__Bacteria; p__Firmicutes; c__Bacilli; o__Lactobacillales; f__Lactobacillaceae; g__Lactobacillus; s__Lactobacillus pentosus
k99_8884613_1	0.640553	0.16017	1.67687	0	0	0.569135	gnl|BL_ORD_ID|33233856	204/204	gi|951332841|ref|WP_057717500.1| ABC transporter permease [Lactobacillus plantarum]<>gi|948771607|gb|KRL94529.1| glutamine ABC superfamily ATP binding cassette transporter, substrate binding and permease protein [Lactobacillus plantarum subsp. argentoratensis DSM 16365]<>gi|966126803|gb|KTF02726.1| ABC-type amino acid transport system permease and periplasmic component [Lactobacillus plantarum]<>…	d__Bacteria; p__Firmicutes; c__Bacilli; o__Lactobacillales; f__Lactobacillaceae; g__Lactobacillus; s__Lactobacillus plantarum
k99_33385840_1	0.102488	0	1.17834	0	0	0.204888	gnl|BL_ORD_ID|73628424	289/289	gi|544929279|ref|WP_021338368.1| MFS transporter [Lactobacillus plantarum]<>gi|532626479|gb|EQM52525.1| major facilitator transporter [Lactobacillus plantarum EGD-AQ4]	d__Bacteria; p__Firmicutes; c__Bacilli; o__Lactobacillales; f__Lactobacillaceae; g__Lactobacillus; s__Lactobacillus plantarum
k99_5009248_1	1.48608	0	4.5774	0.272783	0.129335	0.182123	gnl|BL_ORD_ID|76520967	222/222	gi|632393359|ref|WP_024272225.1| carbamoyl-phosphate-synthetase, partial [Lactobacillus plantarum]<>gi|564585285|gb|ERJ51194.2| carbamoyl-phosphate-synthetase, partial [Lactobacillus plantarum 2165]	d__Bacteria; p__Firmicutes; c__Bacilli; o__Lactobacillales; f__Lactobacillaceae; g__Lactobacillus; s__Lactobacillus plantarum; s__Lactobacillus plantarum subsp. plantarum
k99_26105837_1	0.384332	0	1.04238	0.113659	0	0.136592	gnl|BL_ORD_ID|56944696	193/193	gi|912991263|ref|WP_050338057.1| hypothetical protein [Lactobacillus pentosus]<>gi|334881366|emb|CCB82233.1| putative exopolyphosphatase-related protein [Lactobacillus pentosus MP-10]<>gi|339638024|emb|CCC17064.1| putative exopolyphosphatase-related protein [Lactobacillus pentosus IG1]<>gi|948590623|gb|KRK23673.1| exopolyphosphatase-related protein [Lactobacillus pentosus DSM 20314]	d__Bacteria; p__Firmicutes; c__Bacilli; o__Lactobacillales; f__Lactobacillaceae; g__Lactobacillus; s__Lactobacillus pentosus
k99_3586672_2	10.6332	0	0.430547	0	0.086223	0.5919	gnl|BL_ORD_ID|48113239	139/139	gi|489813688|ref|WP_003717531.1| 50S ribosomal protein L10 [Lactobacillus vaginalis]<>gi|227350584|gb|EEJ40875.1| ribosomal protein L10 [Lactobacillus vaginalis DSM 5837 = ATCC 49540]<>gi|948830177|gb|KRM49154.1| ribosomal protein L10 [Lactobacillus vaginalis DSM 5837 = ATCC 49540]	d__Bacteria; p__Firmicutes; c__Bacilli; o__Lactobacillales; f__Lactobacillaceae; g__Lactobacillus; s__Lactobacillus vaginalis
k99_3558636_1	0.384332	0.183052	1.04238	0	0	0.432542	gnl|BL_ORD_ID|23960924	235/235	gi|912992258|ref|WP_050339052.1| ATP-dependent DNA helicase [Lactobacillus pentosus]<>gi|948594112|gb|KRK27122.1| dna helicase [Lactobacillus pentosus DSM 20314]	d__Bacteria; p__Firmicutes; c__Bacilli; o__Lactobacillales; f__Lactobacillaceae; g__Lactobacillus; s__Lactobacillus pentosus
k99_8235245_1	0.307465	0	1.13302	0	0	0.341481	gnl|BL_ORD_ID|56945318	268/268	gi|912992554|ref|WP_050339348.1| metallophosphoesterase [Lactobacillus pentosus]<>gi|334882033|emb|CCB82983.1| putative uncharacterized protein lp_2299 [Lactobacillus pentosus MP-10]<>gi|339639234|emb|CCC18469.1| putative uncharacterized protein lp_2299 [Lactobacillus pentosus IG1]<>gi|948591389|gb|KRK24427.1| hypothetical protein FD24_GL000348 [Lactobacillus pentosus DSM 20314]	d__Bacteria; p__Firmicutes; c__Bacilli; o__Lactobacillales; f__Lactobacillaceae; g__Lactobacillus; s__Lactobacillus pentosus
k99_2266623_1	0.230599	0	1.40494	0	0	0.273185	gnl|BL_ORD_ID|73630051	60/60	gi|544927498|ref|WP_021336637.1| cell surface protein [Lactobacillus plantarum]<>gi|532629325|gb|EQM55023.1| cell surface protein [Lactobacillus plantarum EGD-AQ4]	d__Bacteria; p__Firmicutes; c__Bacilli; o__Lactobacillales; f__Lactobacillaceae; g__Lactobacillus; s__Lactobacillus plantarum
k99_9675012_1	0.307465	0	0.793114	0	0	0.478073	gnl|BL_ORD_ID|57283623	218/218	gi|339637895|emb|CCC16895.1| alpha-glucosidase [Lactobacillus pentosus IG1]	d__Bacteria; p__Firmicutes; c__Bacilli; o__Lactobacillales; f__Lactobacillaceae; g__Lactobacillus; s__Lactobacillus pentosus
k99_17959530_1	3.10027	0.183052	6.6395	0.841079	0.56045	0.113827	gnl|BL_ORD_ID|52942722	53/53	gi|1036651476|gb|ANK65970.1| plasmid replication initiation protein (plasmid) [Lactobacillus backii]	d__Bacteria; p__Firmicutes; c__Bacilli; o__Lactobacillales; f__Lactobacillaceae; g__Lactobacillus; s__Lactobacillus backii
k99_3234929_2	1.58857	0	0.113302	0	0	0.387012	gnl|BL_ORD_ID|33197183	131/131	gi|951372434|ref|WP_057748730.1| hypothetical protein [Lactobacillus frumenti]<>gi|948700362|gb|KRL28347.1| hypothetical protein FD27_GL000173 [Lactobacillus frumenti DSM 13145]	d__Bacteria; p__Firmicutes; c__Bacilli; o__Lactobacillales; f__Lactobacillaceae; g__Lactobacillus; s__Lactobacillus frumenti
k99_2288526_1	0.281843	0	1.201	0.136391	0	0.273185	gnl|BL_ORD_ID|61176856	200/200	gi|489734280|ref|WP_003638375.1| MULTISPECIES: leucine--tRNA ligase [Lactobacillus]<>gi|392436216|gb|EIW14131.1| Leucyl-tRNA synthetase [Lactobacillus pentosus KCA1]<>gi|532629444|gb|EQM55114.1| leucyl-tRNA synthetase [Lactobacillus plantarum EGD-AQ4]	d__Bacteria; p__Firmicutes; c__Bacilli; o__Lactobacillales; f__Lactobacillaceae; g__Lactobacillus
k99_23113095_1	0.409954	0.114407	1.11036	0	0	0.637431	gnl|BL_ORD_ID|73629802	167/167	gi|544927770|ref|WP_021336904.1| PAS domain-containing sensor histidine kinase [Lactobacillus plantarum]<>gi|532628912|gb|EQM54655.1| sensor histidine kinase [Lactobacillus plantarum EGD-AQ4]	d__Bacteria; p__Firmicutes; c__Bacilli; o__Lactobacillales; f__Lactobacillaceae; g__Lactobacillus; s__Lactobacillus pentosus
k99_11525206_1	0.153733	0	0.906416	0	0	0.0910615	gnl|BL_ORD_ID|73628392	269/269	gi|544929238|ref|WP_021338327.1| septation ring formation regulator EzrA [Lactobacillus plantarum]<>gi|532626402|gb|EQM52448.1| septation ring formation regulator EzrA [Lactobacillus plantarum EGD-AQ4]	d__Bacteria; p__Firmicutes; c__Bacilli; o__Lactobacillales; f__Lactobacillaceae; g__Lactobacillus; s__Lactobacillus pentosus
k99_9588939_1	0.435576	0	0	0	0	0.204888	gnl|BL_ORD_ID|19472916	163/163	gi|836619822|ref|WP_047770307.1| colicin V synthesis protein [Lactobacillus panis]<>gi|948806460|gb|KRM26964.1| cvpa family protein [Lactobacillus panis DSM 6035]	d__Bacteria; p__Firmicutes; c__Bacilli; o__Lactobacillales; f__Lactobacillaceae; g__Lactobacillus; s__Lactobacillus panis
k99_14247672_2	0.281843	0	0	0	0	0	gnl|BL_ORD_ID|19472176	127/127	gi|836618167|ref|WP_047768652.1| glyoxalase [Lactobacillus panis]<>gi|948807859|gb|KRM28255.1| glyoxalase family protein [Lactobacillus panis DSM 6035]	d__Bacteria; p__Firmicutes; c__Bacilli; o__Lactobacillales; f__Lactobacillaceae; g__Lactobacillus; s__Lactobacillus panis
k99_18774635_2	15.0658	0.594919	0.385227	0	0.344892	3.77905	gnl|BL_ORD_ID|33146290	180/180	gi|949497418|ref|WP_056939873.1| 50S ribosomal protein L5 [Lactobacillus amylovorus]<>gi|948611473|gb|KRK43687.1| 50S ribosomal protein L5 [Lactobacillus amylovorus DSM 20531]	d__Bacteria; p__Firmicutes; c__Bacilli; o__Lactobacillales; f__Lactobacillaceae; g__Lactobacillus; s__Lactobacillus amylovorus
k99_7842614_1	0.409954	0	0.974397	0	0	0.387012	gnl|BL_ORD_ID|56945449	175/175	gi|489733296|ref|WP_003637395.1| MULTISPECIES: cobalt ABC transporter permease [Lactobacillus]<>gi|334882169|emb|CCB83139.1| ABC transporter, permease protein [Lactobacillus pentosus MP-10]<>gi|339637926|emb|CCC16944.1| ABC transporter, permease protein [Lactobacillus pentosus IG1]<>gi|392437315|gb|EIW15204.1| ABC transporter, permease protein, Cobalt (or cobalamine) [Lactobacillus pentosus KCA1]…	d__Bacteria; p__Firmicutes; c__Bacilli; o__Lactobacillales; f__Lactobacillaceae; g__Lactobacillus
k99_31494328_1	0.640553	0	3.82961	0.181855	0.086223	0.0910615	gnl|BL_ORD_ID|27642907	190/190	gi|925174355|ref|WP_053566412.1| FAD-binding protein [Lactobacillus plantarum]<>gi|924520972|gb|ALC07462.1| Lactate dehydrogenase (Oxidoreductase) [Lactobacillus plantarum]	d__Bacteria; p__Firmicutes; c__Bacilli; o__Lactobacillales; f__Lactobacillaceae; g__Lactobacillus; s__Lactobacillus plantarum; s__Lactobacillus plantarum subsp. plantarum
k99_22691075_1	0.512442	0	0.793114	0	0	0.136592	gnl|BL_ORD_ID|56944164	212/212	gi|334880795|emb|CCB81573.1| ABC transporter, ATP-binding protein [Lactobacillus pentosus MP-10]<>gi|339638796|emb|CCC17969.1| ABC transporter, ATP-binding protein [Lactobacillus pentosus IG1]<>gi|948593059|gb|KRK26079.1| abc transporter, atp-binding protein [Lactobacillus pentosus DSM 20314]	d__Bacteria; p__Firmicutes; c__Bacilli; o__Lactobacillales; f__Lactobacillaceae; g__Lactobacillus; s__Lactobacillus pentosus
k99_7427723_1	0.358709	0	0.929076	0	0	0.204888	gnl|BL_ORD_ID|73628794	346/346	gi|544928843|ref|WP_021337948.1| peptide ABC transporter substrate-binding protein [Lactobacillus plantarum]<>gi|532627085|gb|EQM53081.1| peptide ABC transporter substrate-binding protein [Lactobacillus plantarum EGD-AQ4]	d__Bacteria; p__Firmicutes; c__Bacilli; o__Lactobacillales; f__Lactobacillaceae; g__Lactobacillus; s__Lactobacillus pentosus
k99_32214589_1	1.20424	0	4.07887	0.772884	0	0	gnl|BL_ORD_ID|65601485	191/191	gi|505193758|ref|WP_015380860.1| ABC transporter permease [Lactobacillus plantarum]<>gi|448275844|gb|AGE40363.1| ABC transporter, permease protein [Lactobacillus plantarum ZJ316]<>gi|932708944|gb|KPL56771.1| ABC transporter permease [Lactobacillus plantarum 2025]<>gi|1035433951|gb|ANI96736.1| ABC transporter permease [Lactobacillus plantarum]	d__Bacteria; p__Firmicutes; c__Bacilli; o__Lactobacillales; f__Lactobacillaceae; g__Lactobacillus; s__Lactobacillus plantarum; s__Lactobacillus plantarum subsp. plantarum
k99_6219582_1	0.230599	0	0.997057	0	0	0.273185	gnl|BL_ORD_ID|73629368	222/222	gi|544928249|ref|WP_021337376.1| transcription-repair coupling factor [Lactobacillus plantarum]<>gi|532628162|gb|EQM53977.1| transcription-repair coupling factor [Lactobacillus plantarum EGD-AQ4]	d__Bacteria; p__Firmicutes; c__Bacilli; o__Lactobacillales; f__Lactobacillaceae; g__Lactobacillus; s__Lactobacillus pentosus
k99_23439122_3	0	0	0.747793	0	0	0.113827	gnl|BL_ORD_ID|57284082	198/198	gi|339638556|emb|CCC17689.1| L-fucose isomerase [Lactobacillus pentosus IG1]	d__Bacteria; p__Firmicutes; c__Bacilli; o__Lactobacillales; f__Lactobacillaceae; g__Lactobacillus; s__Lactobacillus pentosus
k99_32147793_1	0.435576	0	2.83255	0.159123	0	0	gnl|BL_ORD_ID|74683541	174/174	gi|550696381|ref|WP_022638529.1| phage portal protein [Lactobacillus plantarum]<>gi|549830799|gb|ERO40302.1| hypothetical protein LPLWJ_25720 [Lactobacillus plantarum WJL]<>gi|937286944|gb|KPN43355.1| Phage portal protein [Lactobacillus plantarum WJL]<>gi|1023882411|gb|KZU97983.1| Phage portal protein [Lactobacillus plantarum]<>gi|1023886767|gb|KZV02238.1| Phage portal protein [Lactobacillus plan…	d__Bacteria; p__Firmicutes; c__Bacilli; o__Lactobacillales; f__Lactobacillaceae; g__Lactobacillus; s__Lactobacillus plantarum
k99_13699148_1	0.461198	0	0.951737	0	0	0.318715	gnl|BL_ORD_ID|61175504	181/181	gi|489736081|ref|WP_003640176.1| L-arabinose isomerase [Lactobacillus pentosus]<>gi|392434603|gb|EIW12570.1| L-arabinose isomerase [Lactobacillus pentosus KCA1]	d__Bacteria; p__Firmicutes; c__Bacilli; o__Lactobacillales; f__Lactobacillaceae; g__Lactobacillus; s__Lactobacillus plantarum
k99_19965331_1	0.128111	0	0.997057	0	0	0.500838	gnl|BL_ORD_ID|56946215	194/194	gi|489735736|ref|WP_003639831.1| MULTISPECIES: sporulation initiation inhibitor Soj [Lactobacillus]<>gi|334882991|emb|CCB84096.1| chromosome partitioning protein, membrane-associated ATPase [Lactobacillus pentosus MP-10]<>gi|339638386|emb|CCC17485.1| chromosome partitioning protein, membrane-associated ATPase [Lactobacillus pentosus IG1]<>gi|392434851|gb|EIW12810.1| Chomosome partitioning protein…	d__Bacteria; p__Firmicutes; c__Bacilli; o__Lactobacillales; f__Lactobacillaceae; g__Lactobacillus; s__Lactobacillus plantarum
k99_24408670_1	0.230599	0	0.58917	0	0	0	gnl|BL_ORD_ID|73630158	223/223	gi|544927265|ref|WP_021336405.1| glycosyl transferase [Lactobacillus plantarum]<>gi|532629547|gb|EQM55217.1| glycosyl transferase [Lactobacillus plantarum EGD-AQ4]	d__Bacteria; p__Firmicutes; c__Bacilli; o__Lactobacillales; f__Lactobacillaceae; g__Lactobacillus; s__Lactobacillus plantarum
k99_2691034_1	0.179355	0	0.997057	0	0	0.318715	gnl|BL_ORD_ID|76642449	182/182	gi|566131601|ref|WP_024002395.1| ribonuclease R [Lactobacillus plantarum]<>gi|565428795|gb|ETF12604.1| ribonuclease R [Lactobacillus plantarum 4_3]	d__Bacteria; p__Firmicutes; c__Bacilli; o__Lactobacillales; f__Lactobacillaceae; g__Lactobacillus; s__Lactobacillus plantarum
k99_22924519_1	0.153733	0.091526	1.13302	0	0	0.500838	gnl|BL_ORD_ID|57283374	203/203	gi|489733759|ref|WP_003637855.1| MULTISPECIES: excinuclease ABC subunit B [Lactobacillus]<>gi|339637480|emb|CCC16407.1| UvrABC system protein B (protein uvrB) (excinuclease ABC subunit B) [Lactobacillus pentosus IG1]<>gi|392436845|gb|EIW14749.1| excinuclease ABC, subunit B [Lactobacillus pentosus KCA1]<>gi|532627966|gb|EQM53841.1| excinuclease ABC subunit B [Lactobacillus plantarum EGD-AQ4]	d__Bacteria; p__Firmicutes; c__Bacilli; o__Lactobacillales; f__Lactobacillaceae; g__Lactobacillus; s__Lactobacillus pentosus
k99_18514966_1	0.179355	0.091526	0.793114	0	0	0.660196	gnl|BL_ORD_ID|56946242	192/192	gi|489733786|ref|WP_003637882.1| MULTISPECIES: glutamine ABC transporter substrate-binding protein [Lactobacillus]<>gi|334883020|emb|CCB84126.1| glutamine ABC transporter, substrate binding and permease protein [Lactobacillus pentosus MP-10]<>gi|339637455|emb|CCC16379.1| glutamine ABC transporter, substrate binding and permease protein [Lactobacillus pentosus IG1]<>gi|392436809|gb|EIW14715.1| pol…	d__Bacteria; p__Firmicutes; c__Bacilli; o__Lactobacillales; f__Lactobacillaceae; g__Lactobacillus
k99_34269246_1	0.333087	0	0.770453	0.0909275	0	0.387012	gnl|BL_ORD_ID|61175373	279/279	gi|489735950|ref|WP_003640045.1| MULTISPECIES: LacI family transcriptional regulator [Lactobacillus]<>gi|392434472|gb|EIW12439.1| raffinose-related transcription regulator LacI family [Lactobacillus pentosus KCA1]<>gi|532626808|gb|EQM52844.1| LacI family transcriptional regulator [Lactobacillus plantarum EGD-AQ4]	d__Bacteria; p__Firmicutes; c__Bacilli; o__Lactobacillales; f__Lactobacillaceae; g__Lactobacillus; s__Lactobacillus pentosus
k99_20842914_1	1.20424	0	4.07887	0.591029	0.086223	0	gnl|BL_ORD_ID|16213794	234/234	gi|802131836|ref|WP_046039239.1| carbamoyl-phosphate-synthetase [Lactobacillus plantarum]	d__Bacteria; p__Firmicutes; c__Bacilli; o__Lactobacillales; f__Lactobacillaceae; g__Lactobacillus; s__Lactobacillus plantarum; s__Lactobacillus plantarum subsp. plantarum
k99_46663_2	0.461198	0	1.65421	0	0	0	gnl|BL_ORD_ID|56944011	229/229	gi|912991967|ref|WP_050338761.1| ribonuclease III [Lactobacillus pentosus]<>gi|334880638|emb|CCB81401.1| ribonuclease 3 [Lactobacillus pentosus MP-10]	d__Bacteria; p__Firmicutes; c__Bacilli; o__Lactobacillales; f__Lactobacillaceae; g__Lactobacillus; s__Lactobacillus pentosus
k99_5182339_1	0.48682	0	0	0	0	0.0910615	gnl|BL_ORD_ID|19472833	201/201	gi|836619600|ref|WP_047770085.1| DNA topoisomerase IV subunit B [Lactobacillus panis]<>gi|948804191|gb|KRM24980.1| DNA topoisomerase IV, B subunit [Lactobacillus panis DSM 6035]	d__Bacteria; p__Firmicutes; c__Bacilli; o__Lactobacillales; f__Lactobacillaceae; g__Lactobacillus; s__Lactobacillus panis
k99_21600499_1	0.307465	0	0.929076	0	0	0.250419	gnl|BL_ORD_ID|57282932	65/65	gi|339636787|emb|CCC15585.1| putative uncharacterized protein [Lactobacillus pentosus IG1]	d__Bacteria; p__Firmicutes; c__Bacilli; o__Lactobacillales; f__Lactobacillaceae; g__Lactobacillus; s__Lactobacillus pentosus
k99_15620750_2	0.358709	0	0	0	0	0.136592	gnl|BL_ORD_ID|19471490	174/174	gi|836616603|ref|WP_047767088.1| leucine--tRNA ligase [Lactobacillus panis]<>gi|948804678|gb|KRM25413.1| leucine--trna ligase [Lactobacillus panis DSM 6035]	d__Bacteria; p__Firmicutes; c__Bacilli; o__Lactobacillales; f__Lactobacillaceae; g__Lactobacillus; s__Lactobacillus panis
k99_1021937_1	0.358709	0.343222	1.24632	0	0	0.500838	gnl|BL_ORD_ID|33136811	168/168	gi|948592916|gb|KRK25939.1| ribonuclease r [Lactobacillus pentosus DSM 20314]	d__Bacteria; p__Firmicutes; c__Bacilli; o__Lactobacillales; f__Lactobacillaceae; g__Lactobacillus; s__Lactobacillus plantarum
k99_2323451_1	0.153733	0	0	0	0	0.0910615	gnl|BL_ORD_ID|26488010	146/146	gi|920569276|ref|WP_053003033.1| hypothetical protein [Lactobacillus panis]<>gi|948808241|gb|KRM28618.1| NAD(P)H dehydrogenase [Lactobacillus panis DSM 6035]	d__Bacteria; p__Firmicutes; c__Bacilli; o__Lactobacillales; f__Lactobacillaceae; g__Lactobacillus; s__Lactobacillus panis
k99_1145747_2	0.256221	0	0	0	0	0.204888	gnl|BL_ORD_ID|19471864	292/292	gi|836617448|ref|WP_047767933.1| choloylglycine hydrolase [Lactobacillus panis]	d__Bacteria; p__Firmicutes; c__Bacilli; o__Lactobacillales; f__Lactobacillaceae; g__Lactobacillus; s__Lactobacillus panis
k99_2260137_1	5.45751	0	0.249264	0	0	0.5919	gnl|BL_ORD_ID|48113182	249/249	gi|489813757|ref|WP_003717600.1| type I glyceraldehyde-3-phosphate dehydrogenase [Lactobacillus vaginalis]<>gi|227350527|gb|EEJ40818.1| glyceraldehyde-3-phosphate dehydrogenase, type I [Lactobacillus vaginalis DSM 5837 = ATCC 49540]<>gi|948829553|gb|KRM48580.1| glyceraldehyde-3-phosphate dehydrogenase (phosphorylating) [Lactobacillus vaginalis DSM 5837 = ATCC 49540]	d__Bacteria; p__Firmicutes; c__Bacilli; o__Lactobacillales; f__Lactobacillaceae; g__Lactobacillus; s__Lactobacillus vaginalis
k99_18040709_1	0.230599	0.114407	1.17834	0	0	0.250419	gnl|BL_ORD_ID|56945447	184/184	gi|489733298|ref|WP_003637397.1| DUF3816 family protein [Lactobacillus pentosus]<>gi|334882167|emb|CCB83136.1| UPF0397 protein lp_0150 [Lactobacillus pentosus MP-10]<>gi|339637924|emb|CCC16939.1| UPF0397 protein lp_0150 [Lactobacillus pentosus IG1]<>gi|392437317|gb|EIW15206.1| ABC transporter, acessory protein,Cobalt (or cobalamine) [Lactobacillus pentosus KCA1]<>gi|948592528|gb|KRK25557.1| hypot…	d__Bacteria; p__Firmicutes; c__Bacilli; o__Lactobacillales; f__Lactobacillaceae; g__Lactobacillus; s__Lactobacillus pentosus
k99_10008717_1	0.204977	0	1.38228	0	0	0.569135	gnl|BL_ORD_ID|56946211	196/196	gi|544928148|ref|WP_021337277.1| MULTISPECIES: guanosine monophosphate reductase [Lactobacillus]<>gi|334882986|emb|CCB84091.1| guanosine 5'-monophosphate oxidoreductase [Lactobacillus pentosus MP-10]<>gi|532628445|gb|EQM54239.1| inosine 5'-monophosphate dehydrogenase [Lactobacillus plantarum EGD-AQ4]<>gi|948592311|gb|KRK25343.1| guanosine 5-monophosphate oxidoreductase [Lactobacillus pentosus DSM…	d__Bacteria; p__Firmicutes; c__Bacilli; o__Lactobacillales; f__Lactobacillaceae; g__Lactobacillus; s__Lactobacillus pentosus
k99_8507961_1	0.256221	0	0.770453	0	0	0.387012	gnl|BL_ORD_ID|61175599	237/237	gi|489735822|ref|WP_003639917.1| serine hydrolase [Lactobacillus pentosus]<>gi|392434719|gb|EIW12682.1| beta-lactamase family protein [Lactobacillus pentosus KCA1]	d__Bacteria; p__Firmicutes; c__Bacilli; o__Lactobacillales; f__Lactobacillaceae; g__Lactobacillus; s__Lactobacillus pentosus
k99_19575769_1	0.333087	0	1.04238	0	0	0.364246	gnl|BL_ORD_ID|61176036	209/209	gi|489735310|ref|WP_003639405.1| MULTISPECIES: hemolysin [Lactobacillus]<>gi|392435208|gb|EIW13160.1| transport protein with CBS domains, DUF21 family [Lactobacillus pentosus KCA1]<>gi|532627571|gb|EQM53491.1| hemolysin [Lactobacillus plantarum EGD-AQ4]	d__Bacteria; p__Firmicutes; c__Bacilli; o__Lactobacillales; f__Lactobacillaceae; g__Lactobacillus; s__Lactobacillus pentosus
k99_12382299_1	0.281843	0	1.17834	0	0	0.250419	gnl|BL_ORD_ID|61176351	202/202	gi|489734976|ref|WP_003639071.1| MULTISPECIES: cell division protein DivIVA [Lactobacillus]<>gi|392435595|gb|EIW13528.1| Cell division initiation protein DivIVA [Lactobacillus pentosus KCA1]<>gi|532626984|gb|EQM53009.1| cell division protein DivIVA [Lactobacillus plantarum EGD-AQ4]	d__Bacteria; p__Firmicutes; c__Bacilli; o__Lactobacillales; f__Lactobacillaceae; g__Lactobacillus; s__Lactobacillus pentosus
k99_15933137_1	0.204977	0	1.24632	0	0	0.182123	gnl|BL_ORD_ID|73629493	200/200	gi|544928072|ref|WP_021337201.1| asparagine synthetase B [Lactobacillus plantarum]<>gi|532628387|gb|EQM54181.1| asparagine synthase [Lactobacillus plantarum EGD-AQ4]	d__Bacteria; p__Firmicutes; c__Bacilli; o__Lactobacillales; f__Lactobacillaceae; g__Lactobacillus; s__Lactobacillus pentosus
k99_6533826_1	0.153733	0	0.770453	0.0909275	0	0.159358	gnl|BL_ORD_ID|56945054	175/175	gi|912992339|ref|WP_050339133.1| excinuclease ABC subunit B [Lactobacillus pentosus]<>gi|334881755|emb|CCB82659.1| UvrABC system protein B (Protein uvrB) (Excinucle ase ABC subunit B) [Lactobacillus pentosus MP-10]<>gi|948592893|gb|KRK25916.1| uvrabc system protein b (protein uvrb) (excinucle ase abc subunit b) [Lactobacillus pentosus DSM 20314]	d__Bacteria; p__Firmicutes; c__Bacilli; o__Lactobacillales; f__Lactobacillaceae; g__Lactobacillus; s__Lactobacillus pentosus
k99_258318_1	0.256221	0	0.906416	0	0	0.660196	gnl|BL_ORD_ID|61177776	205/205	gi|489733333|ref|WP_003637432.1| MULTISPECIES: transcriptional regulator [Lactobacillus]<>gi|392437352|gb|EIW15241.1| Transcriptional regulator, xre family [Lactobacillus pentosus KCA1]<>gi|532629010|gb|EQM54748.1| XRE family transcriptional regulator [Lactobacillus plantarum EGD-AQ4]	d__Bacteria; p__Firmicutes; c__Bacilli; o__Lactobacillales; f__Lactobacillaceae; g__Lactobacillus; s__Lactobacillus pentosus
k99_19233184_1	14.784	0.137289	0.249264	0	0.517338	0.865085	gnl|BL_ORD_ID|33260894	183/183	gi|951432612|ref|WP_057805525.1| elongation factor P [Lactobacillus pontis]<>gi|948818401|gb|KRM38092.1| elongation factor P [Lactobacillus pontis DSM 8475]	d__Bacteria; p__Firmicutes; c__Bacilli; o__Lactobacillales; f__Lactobacillaceae; g__Lactobacillus; s__Lactobacillus pontis
k99_21648089_3	2.61345	0.183052	5.7784	1.09113	0.582005	0.364246	gnl|BL_ORD_ID|71648065	58/58	gi|518934636|ref|WP_020090511.1| toxin of toxin-antitoxin stability system [Lactobacillus parabrevis]	d__Bacteria; p__Firmicutes; c__Bacilli; o__Lactobacillales; f__Lactobacillaceae; g__Lactobacillus; s__Lactobacillus plantarum
k99_12788316_1	0.204977	0	1.3143	0	0	0.819554	gnl|BL_ORD_ID|73628677	214/214	gi|544929036|ref|WP_021338128.1| phosphoketolase [Lactobacillus plantarum]<>gi|532626848|gb|EQM52884.1| phosphoketolase [Lactobacillus plantarum EGD-AQ4]	d__Bacteria; p__Firmicutes; c__Bacilli; o__Lactobacillales; f__Lactobacillaceae; g__Lactobacillus; s__Lactobacillus plantarum; s__Lactobacillus plantarum subsp. plantarum
k99_24029332_1	0.179355	0	0.906416	0	0	0.159358	gnl|BL_ORD_ID|61175778	194/194	gi|489735492|ref|WP_003639587.1| ABC transporter ATP-binding protein [Lactobacillus pentosus]<>gi|392434926|gb|EIW12883.1| ABC transporter, ATP-binding and permease protein [Lactobacillus pentosus KCA1]	d__Bacteria; p__Firmicutes; c__Bacilli; o__Lactobacillales; f__Lactobacillaceae; g__Lactobacillus; s__Lactobacillus plantarum; s__Lactobacillus plantarum subsp. plantarum
k99_24688339_1	0.281843	0	0	0	0	0.113827	gnl|BL_ORD_ID|19472791	148/148	gi|836619516|ref|WP_047770001.1| glycine--tRNA ligase subunit alpha [Lactobacillus panis]<>gi|948804234|gb|KRM25023.1| glycine--tRNA ligase, alpha subunit [Lactobacillus panis DSM 6035]	d__Bacteria; p__Firmicutes; c__Bacilli; o__Lactobacillales; f__Lactobacillaceae; g__Lactobacillus; s__Lactobacillus panis
k99_4500030_2	1.35797	0	3.80695	0.227319	0.107779	0	gnl|BL_ORD_ID|87658517	219/219	gi|654308922|ref|WP_027822392.1| DNA-binding protein WhiA [Lactobacillus plantarum]	d__Bacteria; p__Firmicutes; c__Bacilli; o__Lactobacillales; f__Lactobacillaceae; g__Lactobacillus; s__Lactobacillus plantarum
k99_2070517_1	17.3974	0.091526	1.22366	0	0	0.796788	gnl|BL_ORD_ID|33195878	181/181	gi|949528877|ref|WP_056967565.1| hypothetical protein [Lactobacillus mucosae]<>gi|948698707|gb|KRL26727.1| hydantoinase oxoprolinase [Lactobacillus mucosae DSM 13345]	d__Bacteria; p__Firmicutes; c__Bacilli; o__Lactobacillales; f__Lactobacillaceae; g__Lactobacillus; s__Lactobacillus mucosae
k99_3373265_1	0.281843	0	0.929076	0	0	0.29595	gnl|BL_ORD_ID|56944709	172/172	gi|334881381|emb|CCB82249.1| tRNA modification GTPase mnmE [Lactobacillus pentosus MP-10]	d__Bacteria; p__Firmicutes; c__Bacilli; o__Lactobacillales; f__Lactobacillaceae; g__Lactobacillus; s__Lactobacillus pentosus
k99_2802558_1	0.204977	0	0.793114	0	0	0.273185	gnl|BL_ORD_ID|33136340	204/204	gi|948591370|gb|KRK24408.1| muts2 protein [Lactobacillus pentosus DSM 20314]	d__Bacteria; p__Firmicutes; c__Bacilli; o__Lactobacillales; f__Lactobacillaceae; g__Lactobacillus; s__Lactobacillus pentosus
k99_24521794_1	0.333087	0	1.201	0	0	0.250419	gnl|BL_ORD_ID|57283621	175/175	gi|339637891|emb|CCC16891.1| lipoprotein, peptide binding protein OppA homolog [Lactobacillus pentosus IG1]	d__Bacteria; p__Firmicutes; c__Bacilli; o__Lactobacillales; f__Lactobacillaceae; g__Lactobacillus; s__Lactobacillus pentosus
k99_846950_1	0.281843	0	1.33696	0	0	0.273185	gnl|BL_ORD_ID|33136654	161/161	gi|948592485|gb|KRK25514.1| mip family glycerol uptake facilitator protein glpf [Lactobacillus pentosus DSM 20314]	d__Bacteria; p__Firmicutes; c__Bacilli; o__Lactobacillales; f__Lactobacillaceae; g__Lactobacillus; s__Lactobacillus pentosus
k99_7805853_1	0.179355	0	1.33696	0	0	0.387012	gnl|BL_ORD_ID|61176040	180/180	gi|489735315|ref|WP_003639410.1| MULTISPECIES: glucose-6-phosphate dehydrogenase [Lactobacillus]<>gi|392435213|gb|EIW13165.1| Glucose-6-phosphate 1-dehydrogenase [Lactobacillus pentosus KCA1]<>gi|532627576|gb|EQM53496.1| glucose-6-phosphate 1-dehydrogenase [Lactobacillus plantarum EGD-AQ4]	d__Bacteria; p__Firmicutes; c__Bacilli; o__Lactobacillales; f__Lactobacillaceae; g__Lactobacillus; s__Lactobacillus pentosus
k99_36657438_1	0.128111	0	1.11036	0	0	0.455308	gnl|BL_ORD_ID|56943835	207/207	gi|912991792|ref|WP_050338586.1| pseudouridine synthase [Lactobacillus pentosus]<>gi|334880459|emb|CCB81200.1| pseudouridine synthase [Lactobacillus pentosus MP-10]<>gi|339638932|emb|CCC18133.1| pseudouridine synthase [Lactobacillus pentosus IG1]<>gi|948590782|gb|KRK23829.1| pseudouridine synthase [Lactobacillus pentosus DSM 20314]	d__Bacteria; p__Firmicutes; c__Bacilli; o__Lactobacillales; f__Lactobacillaceae; g__Lactobacillus; s__Lactobacillus pentosus
k99_5644352_19	2.97216	0.091526	8.54297	1.90948	0.625117	0.204888	gnl|BL_ORD_ID|33190593	256/256	gi|949546268|ref|WP_056982572.1| HAD family hydrolase [Lactobacillus rapi]<>gi|948686993|gb|KRL15722.1| Cof-like hydrolase [Lactobacillus rapi DSM 19907 = JCM 15042]	d__Bacteria; p__Firmicutes; c__Bacilli; o__Lactobacillales; f__Lactobacillaceae; g__Lactobacillus; s__Lactobacillus crustorum
k99_19115880_1	16.9362	1.14407	0.543849	0	0.280225	4.96285	gnl|BL_ORD_ID|50259725	105/105	gi|1024852412|ref|WP_063507460.1| ABC transporter ATP-binding protein [Lactobacillus acetotolerans]	d__Bacteria; p__Firmicutes; c__Bacilli; o__Lactobacillales; f__Lactobacillaceae; g__Lactobacillus; s__Lactobacillus acetotolerans
k99_24226463_1	0.179355	0	0.793114	0	0	0.29595	gnl|BL_ORD_ID|61176863	194/194	gi|489734289|ref|WP_003638384.1| ABC transporter substrate-binding protein [Lactobacillus pentosus]<>gi|392436225|gb|EIW14140.1| glycerol-3-phosphate ABC transporter, substrate binding protein [Lactobacillus pentosus KCA1]	d__Bacteria; p__Firmicutes; c__Bacilli; o__Lactobacillales; f__Lactobacillaceae; g__Lactobacillus; s__Lactobacillus pentosus
k99_6631471_1	0.281843	0	1.26898	0	0	0.614665	gnl|BL_ORD_ID|73629074	237/237	gi|544928560|ref|WP_021337678.1| bifunctional phosphoribosylaminoimidazolecarboxamide formyltransferase/inosine monophosphate cyclohydrolase [Lactobacillus plantarum]<>gi|532627601|gb|EQM53521.1| purine biosynthesis protein purH [Lactobacillus plantarum EGD-AQ4]	d__Bacteria; p__Firmicutes; c__Bacilli; o__Lactobacillales; f__Lactobacillaceae; g__Lactobacillus; s__Lactobacillus plantarum
k99_9116922_1	0.307465	0	0.793114	0	0	0.250419	gnl|BL_ORD_ID|56945058	196/196	gi|334881759|emb|CCB82664.1| diguanylate cyclase/phosphodiesterase domain 2 containing protein [Lactobacillus pentosus MP-10]<>gi|948592888|gb|KRK25911.1| diguanylate cyclase phosphodiesterase domain 2 containing protein [Lactobacillus pentosus DSM 20314]	d__Bacteria; p__Firmicutes; c__Bacilli; o__Lactobacillales; f__Lactobacillaceae; g__Lactobacillus; s__Lactobacillus pentosus
k99_19005543_2	0.128111	0	1.201	0	0	0.478073	gnl|BL_ORD_ID|57284530	153/153	gi|339639254|emb|CCC18489.1| valyl-tRNA synthetase [Lactobacillus pentosus IG1]	d__Bacteria; p__Firmicutes; c__Bacilli; o__Lactobacillales; f__Lactobacillaceae; g__Lactobacillus; s__Lactobacillus pentosus
k99_1879951_1	0.281843	0.183052	0.815774	0	0	0	gnl|BL_ORD_ID|73629093	181/181	gi|544928581|ref|WP_021337699.1| threonine synthase [Lactobacillus plantarum]<>gi|532627633|gb|EQM53553.1| threonine synthase [Lactobacillus plantarum EGD-AQ4]	d__Bacteria; p__Firmicutes; c__Bacilli; o__Lactobacillales; f__Lactobacillaceae; g__Lactobacillus; s__Lactobacillus pentosus
k99_26435103_1	0.153733	0	0.611831	0	0	0.136592	gnl|BL_ORD_ID|73628461	192/192	gi|544929165|ref|WP_021338255.1| NADH-dependent flavin oxidoreductase [Lactobacillus plantarum]<>gi|532626535|gb|EQM52578.1| NADH-dependent flavin oxidoreductase [Lactobacillus plantarum EGD-AQ4]	d__Bacteria; p__Firmicutes; c__Bacilli; o__Lactobacillales; f__Lactobacillaceae; g__Lactobacillus; s__Lactobacillus pentosus
k99_22960647_1	0.179355	0	5.39317	0.181855	0.172446	0.136592	gnl|BL_ORD_ID|46279579	286/286	gi|499988029|ref|WP_011668747.1| peptide ABC transporter substrate-binding protein [Lactobacillus brevis]<>gi|116100076|gb|ABJ65225.1| ABC-type oligopeptide transport system, periplasmic component [Lactobacillus brevis ATCC 367]<>gi|982733722|gb|KWT47889.1| peptide ABC transporter substrate-binding protein [Lactobacillus brevis]<>gi|983138066|gb|KWU40451.1| peptide ABC transporter substrate-bindi…	d__Bacteria; p__Firmicutes; c__Bacilli; o__Lactobacillales; f__Lactobacillaceae; g__Lactobacillus; s__Lactobacillus brevis
k99_2572824_2	0.281843	0	0	0	0	0.273185	gnl|BL_ORD_ID|33253743	131/131	gi|948805162|gb|KRM25830.1| ABC transporter, permease protein [Lactobacillus panis DSM 6035]	d__Bacteria; p__Firmicutes; c__Bacilli; o__Lactobacillales; f__Lactobacillaceae; g__Lactobacillus; s__Lactobacillus panis
k99_25744941_1	0.333087	0	1.201	0	0	0.182123	gnl|BL_ORD_ID|73629179	182/182	gi|544928433|ref|WP_021337553.1| dipeptidase [Lactobacillus plantarum]<>gi|532627778|gb|EQM53677.1| peptidase U34 [Lactobacillus plantarum EGD-AQ4]	d__Bacteria; p__Firmicutes; c__Bacilli; o__Lactobacillales; f__Lactobacillaceae; g__Lactobacillus; s__Lactobacillus pentosus
k99_4868025_1	0.256221	0	1.11036	0	0	0.159358	gnl|BL_ORD_ID|73628608	199/199	gi|544929132|ref|WP_021338223.1| CDP-glycerol glycerophosphotransferase [Lactobacillus plantarum]<>gi|532626758|gb|EQM52796.1| CDP-glycerol glycerophosphotransferase [Lactobacillus plantarum EGD-AQ4]	d__Bacteria; p__Firmicutes; c__Bacilli; o__Lactobacillales; f__Lactobacillaceae; g__Lactobacillus; s__Lactobacillus pentosus
k99_3032220_1	0.666175	0.228815	4.91731	0.136391	0.129335	0	gnl|BL_ORD_ID|12000496	188/188	gi|755578666|ref|WP_042516716.1| hypothetical protein [Lactobacillus brevis]<>gi|754303567|gb|KIO99250.1| internalin, putative (LPXTG motif) [Lactobacillus brevis]<>gi|948588120|gb|KRK21226.1| hypothetical protein FC61_GL001046 [Lactobacillus brevis ATCC 14869 = DSM 20054]	d__Bacteria; p__Firmicutes; c__Bacilli; o__Lactobacillales; f__Lactobacillaceae; g__Lactobacillus; s__Lactobacillus brevis
k99_7824118_1	0.307465	0	0	0	0	0	gnl|BL_ORD_ID|19472039	189/189	gi|836617852|ref|WP_047768337.1| replicative DNA helicase [Lactobacillus panis]<>gi|948807490|gb|KRM27904.1| replicative DNA helicase [Lactobacillus panis DSM 6035]	d__Bacteria; p__Firmicutes; c__Bacilli; o__Lactobacillales; f__Lactobacillaceae; g__Lactobacillus; s__Lactobacillus panis
k99_5897181_1	0.307465	0	0.475868	0	0	0.318715	gnl|BL_ORD_ID|33136612	195/195	gi|948592384|gb|KRK25416.1| abc-type oligopeptide transport system, periplasmic component [Lactobacillus pentosus DSM 20314]	d__Bacteria; p__Firmicutes; c__Bacilli; o__Lactobacillales; f__Lactobacillaceae; g__Lactobacillus; s__Lactobacillus pentosus
k99_7406647_2	0.435576	0	0	0	0	0.113827	gnl|BL_ORD_ID|19471850	181/181	gi|836617423|ref|WP_047767908.1| transcriptional regulator [Lactobacillus panis]<>gi|948806307|gb|KRM26826.1| DNA-binding helix-turn-helix protein [Lactobacillus panis DSM 6035]	d__Bacteria; p__Firmicutes; c__Bacilli; o__Lactobacillales; f__Lactobacillaceae; g__Lactobacillus; s__Lactobacillus panis
k99_29746602_2	8.14783	0.091526	0.249264	0	0.15089	0.5919	gnl|BL_ORD_ID|48113569	260/260	gi|489813172|ref|WP_003717017.1| 30S ribosomal protein S1 [Lactobacillus vaginalis]<>gi|227350918|gb|EEJ41209.1| putative ribosomal protein S1 [Lactobacillus vaginalis DSM 5837 = ATCC 49540]<>gi|948829636|gb|KRM48652.1| 30S ribosomal protein S1 [Lactobacillus vaginalis DSM 5837 = ATCC 49540]	d__Bacteria; p__Firmicutes; c__Bacilli; o__Lactobacillales; f__Lactobacillaceae; g__Lactobacillus; s__Lactobacillus vaginalis
k99_1330945_2	4.43262	0.205933	5.59712	0.568297	0.258669	0.796788	gnl|BL_ORD_ID|81295147	158/158	gi|491943476|ref|WP_005684114.1| molecular chaperone [Lactobacillus rhamnosus]<>gi|199592081|gb|EDZ00155.1| Molecular chaperone (small heat shock protein) [Lactobacillus rhamnosus HN001]<>gi|257147597|emb|CAR86570.1| Small heat shock protein [Lactobacillus rhamnosus GG]<>gi|257150514|emb|CAR89486.1| Small heat shock protein [Lactobacillus rhamnosus Lc 705]<>gi|259649017|dbj|BAI41179.1| small heat…	d__Bacteria; p__Firmicutes; c__Bacilli; o__Lactobacillales; f__Lactobacillaceae; g__Lactobacillus; s__Lactobacillus rhamnosus
k99_20038966_1	0.281843	0	1.47293	0	0	0.113827	gnl|BL_ORD_ID|56945464	189/189	gi|912993591|ref|WP_050340121.1| multidrug ABC transporter permease [Lactobacillus pentosus]<>gi|334882187|emb|CCB83160.1| ABC transporter, ATP-binding protein [Lactobacillus pentosus MP-10]	d__Bacteria; p__Firmicutes; c__Bacilli; o__Lactobacillales; f__Lactobacillaceae; g__Lactobacillus; s__Lactobacillus plantarum; s__Lactobacillus plantarum subsp. plantarum
k99_1318051_1	0.128111	0	0.634491	0	0	0.455308	gnl|BL_ORD_ID|61177319	212/212	gi|489733940|ref|WP_003638036.1| MULTISPECIES: Cro/Cl family transcriptional regulator [Lactobacillus]<>gi|392436764|gb|EIW14672.1| Mn-dependent transcriptional regulator MntR [Lactobacillus pentosus KCA1]<>gi|532627263|gb|EQM53245.1| Cro/Cl family transcriptional regulator [Lactobacillus plantarum EGD-AQ4]	d__Bacteria; p__Firmicutes; c__Bacilli; o__Lactobacillales; f__Lactobacillaceae; g__Lactobacillus
k99_25727218_1	0.128111	0	0.657151	0	0	0.409777	gnl|BL_ORD_ID|61177597	179/179	gi|489733489|ref|WP_003637586.1| MULTISPECIES: short-chain dehydrogenase/reductase [Lactobacillus]<>gi|392437144|gb|EIW15035.1| short-chain dehydrogenase/oxidoreductase [Lactobacillus pentosus KCA1]<>gi|532626645|gb|EQM52683.1| short-chain dehydrogenase [Lactobacillus plantarum EGD-AQ4]	d__Bacteria; p__Firmicutes; c__Bacilli; o__Lactobacillales; f__Lactobacillaceae; g__Lactobacillus; s__Lactobacillus pentosus
k99_12455623_2	0.281843	0	0.838435	0	0	0.250419	gnl|BL_ORD_ID|56944953	224/224	gi|334881646|emb|CCB82542.1| phosphoglycerate mutase [Lactobacillus pentosus MP-10]<>gi|339638676|emb|CCC17828.1| phosphoglycerate mutase [Lactobacillus pentosus IG1]	d__Bacteria; p__Firmicutes; c__Bacilli; o__Lactobacillales; f__Lactobacillaceae; g__Lactobacillus; s__Lactobacillus pentosus
k99_33613670_2	0	0	0	0	0.086223	0	gnl|BL_ORD_ID|19471453	247/247	gi|836616524|ref|WP_047767009.1| glutamine ABC transporter substrate-binding protein [Lactobacillus panis]	d__Bacteria; p__Firmicutes; c__Bacilli; o__Lactobacillales; f__Lactobacillaceae; g__Lactobacillus; s__Lactobacillus panis
k99_9275806_2	0.256221	0	0.611831	0	0	0.204888	gnl|BL_ORD_ID|73630061	192/192	gi|544927513|ref|WP_021336652.1| ribosomal-protein-alanine N-acetyltransferase RimI [Lactobacillus plantarum]<>gi|532629351|gb|EQM55049.1| alanine acetyltransferase [Lactobacillus plantarum EGD-AQ4]	d__Bacteria; p__Firmicutes; c__Bacilli; o__Lactobacillales; f__Lactobacillaceae; g__Lactobacillus; s__Lactobacillus pentosus
k99_35430198_1	0.256221	0	0.929076	0	0	0.227654	gnl|BL_ORD_ID|61177183	190/190	gi|489733995|ref|WP_003638091.1| MULTISPECIES: NADH dehydrogenase [Lactobacillus]<>gi|392436615|gb|EIW14524.1| NADH dehydrogenase, membrane-anchored [Lactobacillus pentosus KCA1]<>gi|532627210|gb|EQM53192.1| NADH dehydrogenase [Lactobacillus plantarum EGD-AQ4]	d__Bacteria; p__Firmicutes; c__Bacilli; o__Lactobacillales; f__Lactobacillaceae; g__Lactobacillus; s__Lactobacillus pentosus
k99_7696799_1	0.999262	0	2.49264	0.181855	0	0.409777	gnl|BL_ORD_ID|15288101	98/98	gi|779864767|ref|WP_045353794.1| hypothetical protein [Lactobacillus plantarum]<>gi|1023882365|gb|KZU97939.1| hypothetical protein Nizo3893_1117 [Lactobacillus plantarum]	d__Bacteria; p__Firmicutes; c__Bacilli; o__Lactobacillales; f__Lactobacillaceae; g__Lactobacillus; s__Lactobacillus plantarum
k99_10679751_1	1.07613	0	2.35668	0.113659	0	0	gnl|BL_ORD_ID|39221377	182/182	gi|983063051|ref|WP_060417361.1| virulence protein [Lactobacillus plantarum]<>gi|982738960|gb|KWT53085.1| virulence protein [Lactobacillus plantarum]	d__Bacteria; p__Firmicutes; c__Bacilli; o__Lactobacillales; f__Lactobacillaceae; g__Lactobacillus; s__Lactobacillus plantarum
k99_32627426_2	0.333087	0	0.793114	0	0	0.273185	gnl|BL_ORD_ID|56944017	217/217	gi|489734525|ref|WP_003638620.1| MULTISPECIES: ribulose-phosphate 3-epimerase [Lactobacillus]<>gi|334880645|emb|CCB81408.1| ribulose-phosphate 3-epimerase [Lactobacillus pentosus MP-10]<>gi|339636855|emb|CCC15662.1| ribulose-phosphate 3-epimerase [Lactobacillus pentosus IG1]<>gi|392435991|gb|EIW13912.1| Ribulose-phosphate 3-epimerase [Lactobacillus pentosus KCA1]<>gi|532629630|gb|EQM55300.1| ribu…	d__Bacteria; p__Firmicutes; c__Bacilli; o__Lactobacillales; f__Lactobacillaceae; g__Lactobacillus
k99_232188_1	0.333087	0	0.815774	0.0909275	0	0.250419	gnl|BL_ORD_ID|73629265	189/189	gi|544928362|ref|WP_021337485.1| peptide chain release factor 3 [Lactobacillus plantarum]<>gi|532627917|gb|EQM53798.1| peptide chain release factor 3 [Lactobacillus plantarum EGD-AQ4]	d__Bacteria; p__Firmicutes; c__Bacilli; o__Lactobacillales; f__Lactobacillaceae; g__Lactobacillus; s__Lactobacillus pentosus
k99_2923588_2	0.153733	0	0	0	0	0.136592	gnl|BL_ORD_ID|19472478	118/118	gi|836618815|ref|WP_047769300.1| membrane protein [Lactobacillus panis]<>gi|948809253|gb|KRM29562.1| hypothetical protein FD32_GL001317 [Lactobacillus panis DSM 6035]	d__Bacteria; p__Firmicutes; c__Bacilli; o__Lactobacillales; f__Lactobacillaceae; g__Lactobacillus; s__Lactobacillus panis
k99_3938267_1	0.307465	0	1.01972	0	0	0.409777	gnl|BL_ORD_ID|56945762	175/175	gi|912991458|ref|WP_050338252.1| ATPase [Lactobacillus pentosus]<>gi|334882496|emb|CCB83522.1| putative uncharacterized protein lp_3461 [Lactobacillus pentosus MP-10]<>gi|339638206|emb|CCC17278.1| putative uncharacterized protein lp_3461 [Lactobacillus pentosus IG1]<>gi|948590349|gb|KRK23405.1| hypothetical protein FD24_GL001090 [Lactobacillus pentosus DSM 20314]	d__Bacteria; p__Firmicutes; c__Bacilli; o__Lactobacillales; f__Lactobacillaceae; g__Lactobacillus; s__Lactobacillus pentosus
k99_35531778_1	0.333087	0	1.17834	0	0	0.227654	gnl|BL_ORD_ID|56945191	169/169	gi|912990979|ref|WP_050337878.1| cystathionine gamma-synthase [Lactobacillus pentosus]<>gi|334881898|emb|CCB82828.1| cystathionine beta-lyase [Lactobacillus pentosus MP-10]<>gi|339637851|emb|CCC16844.1| cystathionine beta-lyase [Lactobacillus pentosus IG1]<>gi|948589612|gb|KRK22687.1| cystathionine beta-lyase [Lactobacillus pentosus DSM 20314]	d__Bacteria; p__Firmicutes; c__Bacilli; o__Lactobacillales; f__Lactobacillaceae; g__Lactobacillus; s__Lactobacillus pentosus
k99_9108396_1	0.256221	0	0.861095	0	0	0.0910615	gnl|BL_ORD_ID|61176276	213/213	gi|489735082|ref|WP_003639177.1| MULTISPECIES: polar amino acid ABC transporter ATP-binding protein [Lactobacillus]<>gi|392435501|gb|EIW13440.1| Amino acid ABC transporter, ATP-binding protein [Lactobacillus pentosus KCA1]<>gi|532628238|gb|EQM54042.1| peptide ABC transporter ATP-binding protein [Lactobacillus plantarum EGD-AQ4]	d__Bacteria; p__Firmicutes; c__Bacilli; o__Lactobacillales; f__Lactobacillaceae; g__Lactobacillus; s__Lactobacillus pentosus
k99_18728700_3	0.204977	0	0.679812	0	0	0.273185	gnl|BL_ORD_ID|56944504	176/176	gi|544929229|ref|WP_021338319.1| MULTISPECIES: NAD(P)H-dependent quinone reductase [Lactobacillus]<>gi|334881164|emb|CCB81991.1| nitroreductase [Lactobacillus pentosus MP-10]<>gi|532626589|gb|EQM52632.1| NAD(P)H-dependent quinone reductase [Lactobacillus plantarum EGD-AQ4]<>gi|948588955|gb|KRK22051.1| nitroreductase [Lactobacillus pentosus DSM 20314]	d__Bacteria; p__Firmicutes; c__Bacilli; o__Lactobacillales; f__Lactobacillaceae; g__Lactobacillus; s__Lactobacillus pentosus
k99_6595673_1	0.48682	0.091526	0.883755	0	0	0.250419	gnl|BL_ORD_ID|61176437	203/203	gi|489734915|ref|WP_003639010.1| MULTISPECIES: ABC transporter permease [Lactobacillus]<>gi|392435704|gb|EIW13633.1| glutamine ABC transporter, substrate binding and permease protein [Lactobacillus pentosus KCA1]<>gi|532626925|gb|EQM52950.1| ABC transporter permease [Lactobacillus plantarum EGD-AQ4]	d__Bacteria; p__Firmicutes; c__Bacilli; o__Lactobacillales; f__Lactobacillaceae; g__Lactobacillus; s__Lactobacillus pentosus
k99_2035015_2	13.4004	0.961023	0.430547	0	0.237113	3.50587	gnl|BL_ORD_ID|83519818	102/102	gi|493395814|ref|WP_006351933.1| MULTISPECIES: 30S ribosomal protein S10 [Lactobacillus]<>gi|295064669|gb|EFG55590.1| ribosomal protein S10 [Lactobacillus amylolyticus DSM 11664]<>gi|948691390|gb|KRL19837.1| 30S ribosomal protein S10 [Lactobacillus amylolyticus DSM 11664]<>gi|948768067|gb|KRL91145.1| 30S ribosomal protein S10 [Lactobacillus kalixensis DSM 16043]	d__Bacteria; p__Firmicutes; c__Bacilli; o__Lactobacillales; f__Lactobacillaceae; g__Lactobacillus; s__Lactobacillus pasteurii
k99_8549089_2	0.409954	0	0.747793	0	0	0.227654	gnl|BL_ORD_ID|61176490	249/249	gi|392435777|gb|EIW13702.1| integrase/recombinase, XerC/CodV family [Lactobacillus pentosus KCA1]<>gi|532629820|gb|EQM55490.1| tyrosine recombinase XerD [Lactobacillus plantarum EGD-AQ4]	d__Bacteria; p__Firmicutes; c__Bacilli; o__Lactobacillales; f__Lactobacillaceae; g__Lactobacillus; s__Lactobacillus pentosus
k99_3514270_1	0.179355	0	1.04238	0	0	0	gnl|BL_ORD_ID|33136124	36/36	gi|949512099|ref|WP_056952857.1| hypothetical protein [Lactobacillus pentosus]<>gi|948590712|gb|KRK23759.1| hypothetical protein FD24_GL000731 [Lactobacillus pentosus DSM 20314]	d__Bacteria; p__Firmicutes; c__Bacilli; o__Lactobacillales; f__Lactobacillaceae; g__Lactobacillus; s__Lactobacillus pentosus
k99_7790542_1	0.128111	0	0.974397	0	0	0.136592	gnl|BL_ORD_ID|33137209	182/182	gi|948594110|gb|KRK27120.1| pantothenate kinase [Lactobacillus pentosus DSM 20314]	d__Bacteria; p__Firmicutes; c__Bacilli; o__Lactobacillales; f__Lactobacillaceae; g__Lactobacillus; s__Lactobacillus pentosus
k99_5857254_2	15.1683	1.37289	0.294585	0	0.237113	3.82458	gnl|BL_ORD_ID|50260217	102/102	gi|1024852906|ref|WP_063507954.1| short-chain dehydrogenase/reductase [Lactobacillus acetotolerans]	d__Bacteria; p__Firmicutes; c__Bacilli; o__Lactobacillales; f__Lactobacillaceae; g__Lactobacillus; s__Lactobacillus acetotolerans
k99_13528051_1	0.409954	0	0.611831	0	0	0.364246	gnl|BL_ORD_ID|61177364	169/169	gi|489733795|ref|WP_003637891.1| MULTISPECIES: exonuclease [Lactobacillus]<>gi|392436818|gb|EIW14724.1| DNA-directed DNA polymerase III, epsilon chain [Lactobacillus pentosus KCA1]<>gi|532627936|gb|EQM53811.1| DNA polymerase III subunit alpha [Lactobacillus plantarum EGD-AQ4]	d__Bacteria; p__Firmicutes; c__Bacilli; o__Lactobacillales; f__Lactobacillaceae; g__Lactobacillus; s__Lactobacillus pentosus
k99_23820064_1	0.128111	0	0.951737	0	0	0.159358	gnl|BL_ORD_ID|73630175	226/226	gi|532629577|gb|EQM55247.1| aminodeoxychorismate lyase [Lactobacillus plantarum EGD-AQ4]	d__Bacteria; p__Firmicutes; c__Bacilli; o__Lactobacillales; f__Lactobacillaceae; g__Lactobacillus; s__Lactobacillus pentosus
k99_8464973_1	0.307465	0	1.3143	0	0	0.136592	gnl|BL_ORD_ID|73629969	163/163	gi|544927600|ref|WP_021336737.1| GTPase HflX [Lactobacillus plantarum]<>gi|532629158|gb|EQM54880.1| GTP-binding protein [Lactobacillus plantarum EGD-AQ4]	d__Bacteria; p__Firmicutes; c__Bacilli; o__Lactobacillales; f__Lactobacillaceae; g__Lactobacillus; s__Lactobacillus plantarum
k99_22922895_1	0.128111	0	0.974397	0	0	0.182123	gnl|BL_ORD_ID|33566840	199/199	gi|949511750|ref|WP_056952508.1| exopolyphosphatase, partial [Lactobacillus pentosus]	d__Bacteria; p__Firmicutes; c__Bacilli; o__Lactobacillales; f__Lactobacillaceae; g__Lactobacillus; s__Lactobacillus pentosus
k99_12571285_1	0.256221	0	0.770453	0	0	0.182123	gnl|BL_ORD_ID|73630317	192/192	gi|544927475|ref|WP_021336615.1| thymidylate synthase [Lactobacillus plantarum]<>gi|532629801|gb|EQM55471.1| thymidylate synthase [Lactobacillus plantarum EGD-AQ4]	d__Bacteria; p__Firmicutes; c__Bacilli; o__Lactobacillales; f__Lactobacillaceae; g__Lactobacillus; s__Lactobacillus plantarum
k99_21833350_2	4.58636	0.228815	6.29959	0.772884	0.129335	0.660196	gnl|BL_ORD_ID|33888798	72/72	gi|951454094|ref|WP_057826235.1| hypothetical protein [Lactobacillus sunkii]	d__Bacteria; p__Firmicutes; c__Bacilli; o__Lactobacillales; f__Lactobacillaceae; g__Lactobacillus; s__Lactobacillus sunkii
k99_3400083_1	0.461198	0	0.838435	0	0	0.273185	gnl|BL_ORD_ID|56946017	183/183	gi|912992274|ref|WP_050339068.1| glutamine ABC transporter substrate-binding protein [Lactobacillus pentosus]<>gi|334882767|emb|CCB83825.1| glutamine ABC transporter, substrate binding protein [Lactobacillus pentosus MP-10]<>gi|339637401|emb|CCC16317.1| glutamine ABC transporter, substrate binding protein [Lactobacillus pentosus IG1]<>gi|948592980|gb|KRK26003.1| glutamine abc transporter, substra…	d__Bacteria; p__Firmicutes; c__Bacilli; o__Lactobacillales; f__Lactobacillaceae; g__Lactobacillus; s__Lactobacillus pentosus
k99_10065461_1	0	0	0.793114	0	0	0.159358	gnl|BL_ORD_ID|56944642	153/153	gi|544928265|ref|WP_021337391.1| MULTISPECIES: ribose transporter RbsU [Lactobacillus]<>gi|334881308|emb|CCB82158.1| putative ribose uptake protein rbsU [Lactobacillus pentosus MP-10]<>gi|339638059|emb|CCC17100.1| putative ribose uptake protein rbsU [Lactobacillus pentosus IG1]<>gi|532628094|gb|EQM53914.1| ribose transporter RbsU [Lactobacillus plantarum EGD-AQ4]<>gi|565428275|gb|ETF12169.1| puta…	d__Bacteria; p__Firmicutes; c__Bacilli; o__Lactobacillales; f__Lactobacillaceae; g__Lactobacillus; s__Lactobacillus pentosus
k99_24090843_1	0.256221	0	0.58917	0	0	0.387012	gnl|BL_ORD_ID|697338	241/241	gi|665900720|ref|WP_031267593.1| MULTISPECIES: 3',5'-cyclic-nucleotide phosphodiesterase [Lactobacillus]	d__Bacteria; p__Firmicutes; c__Bacilli; o__Lactobacillales; f__Lactobacillaceae; g__Lactobacillus
k99_33806627_1	0.256221	0	0.838435	0	0	0.227654	gnl|BL_ORD_ID|73629332	208/208	gi|544928267|ref|WP_021337393.1| LacI family transcriptional regulator [Lactobacillus plantarum]<>gi|532628097|gb|EQM53917.1| LacI family transcription regulator [Lactobacillus plantarum EGD-AQ4]	d__Bacteria; p__Firmicutes; c__Bacilli; o__Lactobacillales; f__Lactobacillaceae; g__Lactobacillus; s__Lactobacillus pentosus
k99_33016967_1	0	0.091526	0.883755	0	0	0.341481	gnl|BL_ORD_ID|61175556	204/204	gi|489735855|ref|WP_003639950.1| membrane protein [Lactobacillus pentosus]<>gi|392434665|gb|EIW12631.1| drug/metabolite transport protein [Lactobacillus pentosus KCA1]<>gi|532628779|gb|EQM54540.1| membrane protein [Lactobacillus plantarum EGD-AQ4]	d__Bacteria; p__Firmicutes; c__Bacilli; o__Lactobacillales; f__Lactobacillaceae; g__Lactobacillus; s__Lactobacillus pentosus
k99_8203997_1	0.307465	0	0.861095	0	0	0.182123	gnl|BL_ORD_ID|56945858	181/181	gi|912992131|ref|WP_050338925.1| thiol reductant ABC exporter subunit CydD [Lactobacillus pentosus]<>gi|334882596|emb|CCB83633.1| cytochrome D ABC transporter, ATP-binding and permease protein [Lactobacillus pentosus MP-10]<>gi|339637221|emb|CCC16114.1| cytochrome D ABC transporter, ATP-binding and permease protein [Lactobacillus pentosus IG1]<>gi|948593933|gb|KRK26943.1| cytochrome d abc transpo…	d__Bacteria; p__Firmicutes; c__Bacilli; o__Lactobacillales; f__Lactobacillaceae; g__Lactobacillus; s__Lactobacillus pentosus
k99_12350263_1	0.409954	0	1.79017	0.136391	0	0.29595	gnl|BL_ORD_ID|64170086	125/125	gi|489739856|ref|WP_003643932.1| transcription termination/antitermination protein NusG [Lactobacillus plantarum]<>gi|380031620|ref|YP_004888611.1| transcription antitermination protein NusG [Lactobacillus plantarum WCFS1]<>gi|254044650|gb|ACT61443.1| transcription antitermination protein NusG [Lactobacillus plantarum JDM1]<>gi|342240863|emb|CCC78097.1| transcription antitermination protein NusG …	d__Bacteria; p__Firmicutes; c__Bacilli; o__Lactobacillales; f__Lactobacillaceae; g__Lactobacillus; s__Lactobacillus plantarum; s__Lactobacillus plantarum subsp. plantarum
k99_1043894_1	0.743041	0.137289	3.19512	0	0	0.136592	gnl|BL_ORD_ID|11481290	202/202	gi|752297394|ref|WP_041153398.1| terminase [Lactobacillus plantarum]<>gi|751809346|gb|KIN20954.1| terminase [Lactobacillus plantarum]	d__Bacteria; p__Firmicutes; c__Bacilli; o__Lactobacillales; f__Lactobacillaceae; g__Lactobacillus; s__Lactobacillus plantarum
k99_707094_1	1.22986	0	2.96851	0.227319	0	0.0910615	gnl|BL_ORD_ID|76520867	183/183	gi|632397333|ref|WP_024272311.1| primosomal protein N' [Lactobacillus plantarum]<>gi|564584966|gb|ETC78774.1| primosomal protein N' [Lactobacillus plantarum 2165]	d__Bacteria; p__Firmicutes; c__Bacilli; o__Lactobacillales; f__Lactobacillaceae; g__Lactobacillus; s__Lactobacillus plantarum
k99_11998345_1	0.230599	0	0.883755	0	0	0.0910615	gnl|BL_ORD_ID|56946063	189/189	gi|912992310|ref|WP_050339104.1| phosphoglucosamine mutase [Lactobacillus pentosus]<>gi|334882824|emb|CCB83907.1| phosphoglucosamine mutase [Lactobacillus pentosus MP-10]<>gi|339637439|emb|CCC16362.1| phosphoglucosamine mutase [Lactobacillus pentosus IG1]<>gi|948592937|gb|KRK25960.1| phosphoglucosamine mutase [Lactobacillus pentosus DSM 20314]	d__Bacteria; p__Firmicutes; c__Bacilli; o__Lactobacillales; f__Lactobacillaceae; g__Lactobacillus; s__Lactobacillus pentosus
k99_12919540_2	0.538064	0	0	0	0	0	gnl|BL_ORD_ID|19472781	89/89	gi|836619495|ref|WP_047769980.1| peptidylprolyl isomerase [Lactobacillus panis]<>gi|948804655|gb|KRM25390.1| foldase protein PrsA [Lactobacillus panis DSM 6035]	d__Bacteria; p__Firmicutes; c__Bacilli; o__Lactobacillales; f__Lactobacillaceae; g__Lactobacillus; s__Lactobacillus panis
k99_11370736_1	0.333087	0	0.657151	0	0	0	gnl|BL_ORD_ID|73629564	189/189	gi|544928187|ref|WP_021337316.1| peptide ABC transporter ATP-binding protein [Lactobacillus plantarum]<>gi|532628497|gb|EQM54291.1| peptide ABC transporter ATP-binding protein [Lactobacillus plantarum EGD-AQ4]	d__Bacteria; p__Firmicutes; c__Bacilli; o__Lactobacillales; f__Lactobacillaceae; g__Lactobacillus; s__Lactobacillus pentosus
k99_32689933_1	0.48682	0	0	0	0	0	gnl|BL_ORD_ID|33254353	133/133	gi|948806631|gb|KRM27115.1| ABC superfamily ATP binding cassette transporter, ABC protein [Lactobacillus panis DSM 6035]	d__Bacteria; p__Firmicutes; c__Bacilli; o__Lactobacillales; f__Lactobacillaceae; g__Lactobacillus; s__Lactobacillus panis
k99_3417455_1	0.538064	0	0.747793	0	0	0.250419	gnl|BL_ORD_ID|33135901	171/171	gi|948590063|gb|KRK23126.1| hypothetical protein FD24_GL001269 [Lactobacillus pentosus DSM 20314]	d__Bacteria; p__Firmicutes; c__Bacilli; o__Lactobacillales; f__Lactobacillaceae; g__Lactobacillus; s__Lactobacillus pentosus
k99_30900676_1	0.640553	0	3.76163	0.318246	0.129335	0.182123	gnl|BL_ORD_ID|49921499	195/195	gi|1027818064|ref|WP_063724329.1| oxidoreductase [Lactobacillus plantarum]<>gi|1023761391|gb|KZT81221.1| hypothetical protein Nizo1840_2294 [Lactobacillus plantarum]	d__Bacteria; p__Firmicutes; c__Bacilli; o__Lactobacillales; f__Lactobacillaceae; g__Lactobacillus; s__Lactobacillus plantarum
k99_20019746_1	0.743041	0	0.634491	0	0	0.273185	gnl|BL_ORD_ID|56944514	152/152	gi|489733198|ref|WP_003637298.1| MULTISPECIES: metallo-hydrolase [Lactobacillus]<>gi|334881174|emb|CCB82004.1| hydrolase [Lactobacillus pentosus MP-10]<>gi|339638004|emb|CCC17040.1| hydrolase [Lactobacillus pentosus IG1]<>gi|392437218|gb|EIW15107.1| Zn-dependent hydrolase, beta-lactamase superfamily [Lactobacillus pentosus KCA1]<>gi|532628909|gb|EQM54652.1| metallo-hydrolase [Lactobacillus planta…	d__Bacteria; p__Firmicutes; c__Bacilli; o__Lactobacillales; f__Lactobacillaceae; g__Lactobacillus
k99_12244403_1	17.833	0	0.543849	0	0	0.523604	gnl|BL_ORD_ID|33260570	175/175	gi|951433317|ref|WP_057806230.1| glycerol kinase [Lactobacillus pontis]<>gi|948817827|gb|KRM37623.1| glycerol kinase [Lactobacillus pontis DSM 8475]	d__Bacteria; p__Firmicutes; c__Bacilli; o__Lactobacillales; f__Lactobacillaceae; g__Lactobacillus; s__Lactobacillus pontis
k99_34467997_1	0.204977	0	1.11036	0	0	0.182123	gnl|BL_ORD_ID|73630174	214/214	gi|544927283|ref|WP_021336423.1| phenylalanine--tRNA ligase subunit beta [Lactobacillus plantarum]<>gi|532629576|gb|EQM55246.1| phenylalanyl-tRNA synthase subunit beta [Lactobacillus plantarum EGD-AQ4]	d__Bacteria; p__Firmicutes; c__Bacilli; o__Lactobacillales; f__Lactobacillaceae; g__Lactobacillus; s__Lactobacillus pentosus
k99_2209749_1	0.256221	0	1.35962	0	0	0.250419	gnl|BL_ORD_ID|56943886	214/214	gi|912991837|ref|WP_050338631.1| ribitol-5-phosphate dehydrogenase [Lactobacillus pentosus]<>gi|334880511|emb|CCB81253.1| putative ribitol-5-phosphate 2-dehydrogenase [Lactobacillus pentosus MP-10]<>gi|948590726|gb|KRK23773.1| ribitol-5-phosphate 2-dehydrogenase [Lactobacillus pentosus DSM 20314]	d__Bacteria; p__Firmicutes; c__Bacilli; o__Lactobacillales; f__Lactobacillaceae; g__Lactobacillus; s__Lactobacillus pentosus
k99_2965665_1	0.409954	0	0.770453	0	0	0.409777	gnl|BL_ORD_ID|73629854	168/168	gi|544927729|ref|WP_021336864.1| ABC transporter permease [Lactobacillus plantarum]<>gi|532628994|gb|EQM54732.1| ABC transporter permease [Lactobacillus plantarum EGD-AQ4]	d__Bacteria; p__Firmicutes; c__Bacilli; o__Lactobacillales; f__Lactobacillaceae; g__Lactobacillus; s__Lactobacillus pentosus
k99_6447070_1	0.102488	0.091526	0.543849	0	0	0.250419	gnl|BL_ORD_ID|56945116	142/142	gi|334881818|emb|CCB82725.1| cytosine/adenosine deaminase [Lactobacillus pentosus MP-10]<>gi|392436953|gb|EIW14853.1| tRNA-specific adenosine-34 deaminase [Lactobacillus pentosus KCA1]<>gi|532629332|gb|EQM55030.1| deaminase [Lactobacillus plantarum EGD-AQ4]<>gi|948590870|gb|KRK23914.1| cytosine adenosine deaminase [Lactobacillus pentosus DSM 20314]	d__Bacteria; p__Firmicutes; c__Bacilli; o__Lactobacillales; f__Lactobacillaceae; g__Lactobacillus; s__Lactobacillus pentosus
k99_17091347_1	0.281843	0	0.725133	0	0	0.29595	gnl|BL_ORD_ID|61177335	204/204	gi|489733808|ref|WP_003637904.1| MULTISPECIES: galactose mutarotase [Lactobacillus]<>gi|392436782|gb|EIW14689.1| Aldose 1-epimerase [Lactobacillus pentosus KCA1]<>gi|532627816|gb|EQM53712.1| aldose 1-epimerase [Lactobacillus plantarum EGD-AQ4]	d__Bacteria; p__Firmicutes; c__Bacilli; o__Lactobacillales; f__Lactobacillaceae; g__Lactobacillus; s__Lactobacillus pentosus
k99_30690790_1	0.819907	0	3.3764	0.409174	0	0.159358	gnl|BL_ORD_ID|68916515	175/175	gi|513881577|ref|WP_016526993.1| dipeptidase [Lactobacillus plantarum]<>gi|513035077|gb|AGO07473.1| dipeptidase [Lactobacillus plantarum 16]<>gi|1023824680|gb|KZU42284.1| Dipeptidase [Lactobacillus plantarum]	d__Bacteria; p__Firmicutes; c__Bacilli; o__Lactobacillales; f__Lactobacillaceae; g__Lactobacillus; s__Lactobacillus plantarum; s__Lactobacillus plantarum subsp. plantarum
k99_26454727_1	0.102488	0	0.747793	0	0	0.29595	gnl|BL_ORD_ID|61176823	171/171	gi|489734426|ref|WP_003638521.1| MULTISPECIES: transcriptional regulator NrdR [Lactobacillus]<>gi|392436171|gb|EIW14088.1| transcription regulator NrdR, ATP cone family [Lactobacillus pentosus KCA1]<>gi|532629540|gb|EQM55210.1| NrdR family transcriptional regulator [Lactobacillus plantarum EGD-AQ4]	d__Bacteria; p__Firmicutes; c__Bacilli; o__Lactobacillales; f__Lactobacillaceae; g__Lactobacillus; s__Lactobacillus pentosus
k99_12892013_2	0.204977	0	0.974397	0	0	0.364246	gnl|BL_ORD_ID|23960549	203/203	gi|912991299|ref|WP_050338093.1| hypothetical protein [Lactobacillus pentosus]	d__Bacteria; p__Firmicutes; c__Bacilli; o__Lactobacillales; f__Lactobacillaceae; g__Lactobacillus; s__Lactobacillus pentosus
k99_25571976_1	0	0	0.815774	0	0	0	gnl|BL_ORD_ID|15287888	169/169	gi|779862908|ref|WP_045352904.1| PTS cellobiose transporter subunit IIC [Lactobacillus plantarum]<>gi|924523407|gb|ALC09897.1| cellobiose phosphotransferase system IIC component [Lactobacillus plantarum]<>gi|929722393|gb|ALF15278.1| PTS cellobiose transporter subunit IIC [Lactobacillus plantarum]<>gi|1003321383|gb|AMO30614.1| PTS system cellobiose-specific transporter subunit IIC [Lactobacillus p…	d__Bacteria; p__Firmicutes; c__Bacilli; o__Lactobacillales; f__Lactobacillaceae; g__Lactobacillus; s__Lactobacillus plantarum
k99_2877352_1	0.538064	0	0.793114	0	0	0.455308	gnl|BL_ORD_ID|57283793	231/231	gi|912991408|ref|WP_050338202.1| CoA transferase [Lactobacillus pentosus]<>gi|339638170|emb|CCC17234.1| formyl-coenzyme A transferase [Lactobacillus pentosus IG1]<>gi|948586642|gb|KRK19761.1| formyl-coenzyme a transferase [Lactobacillus pentosus DSM 20314]	d__Bacteria; p__Firmicutes; c__Bacilli; o__Lactobacillales; f__Lactobacillaceae; g__Lactobacillus; s__Lactobacillus pentosus
k99_16119272_5	0.461198	0	0	0	0	0	gnl|BL_ORD_ID|19472629	202/202	gi|836619162|ref|WP_047769647.1| metallophosphatase [Lactobacillus panis]<>gi|948805591|gb|KRM26190.1| hypothetical protein FD32_GL000522 [Lactobacillus panis DSM 6035]	d__Bacteria; p__Firmicutes; c__Bacilli; o__Lactobacillales; f__Lactobacillaceae; g__Lactobacillus; s__Lactobacillus panis
k99_11558399_1	0.461198	0	0.929076	0	0	0.500838	gnl|BL_ORD_ID|56944601	201/201	gi|912990794|ref|WP_050337753.1| RpiR family transcriptional regulator [Lactobacillus pentosus]<>gi|334881266|emb|CCB82106.1| transcription regulator [Lactobacillus pentosus MP-10]<>gi|948592701|gb|KRK25727.1| transcription regulator [Lactobacillus pentosus DSM 20314]	d__Bacteria; p__Firmicutes; c__Bacilli; o__Lactobacillales; f__Lactobacillaceae; g__Lactobacillus; s__Lactobacillus pentosus
k99_311011_1	0.102488	0	0.770453	0	0	0.0910615	gnl|BL_ORD_ID|57284448	219/219	gi|339639102|emb|CCC18324.1| putative endopeptidase La [Lactobacillus pentosus IG1]	d__Bacteria; p__Firmicutes; c__Bacilli; o__Lactobacillales; f__Lactobacillaceae; g__Lactobacillus; s__Lactobacillus pentosus
k99_2756893_1	0.281843	0	0.997057	0	0	0.250419	gnl|BL_ORD_ID|73629665	170/170	gi|532628629|gb|EQM54416.1| ATPase [Lactobacillus plantarum EGD-AQ4]	d__Bacteria; p__Firmicutes; c__Bacilli; o__Lactobacillales; f__Lactobacillaceae; g__Lactobacillus; s__Lactobacillus pentosus
k99_12967237_1	0.333087	0	0.974397	0	0	0.409777	gnl|BL_ORD_ID|73629848	175/175	gi|544927717|ref|WP_021336852.1| dipeptidase [Lactobacillus plantarum]<>gi|532628984|gb|EQM54722.1| peptidase C69 [Lactobacillus plantarum EGD-AQ4]	d__Bacteria; p__Firmicutes; c__Bacilli; o__Lactobacillales; f__Lactobacillaceae; g__Lactobacillus; s__Lactobacillus pentosus
k99_5922751_1	0.102488	0	0.611831	0	0	0.136592	gnl|BL_ORD_ID|61176377	175/175	gi|489734947|ref|WP_003639042.1| MULTISPECIES: dihydrolipoyl dehydrogenase [Lactobacillus]<>gi|392435628|gb|EIW13559.1| pyruvate dehydrogenase complex, E3 component, dihydrolipoamide dehydrogenase [Lactobacillus pentosus KCA1]<>gi|532626956|gb|EQM52981.1| dihydrolipoamide dehydrogenase [Lactobacillus plantarum EGD-AQ4]<>gi|948593750|gb|KRK26763.1| dihydrolipoyl dehydrogenase [Lactobacillus pentos…	d__Bacteria; p__Firmicutes; c__Bacilli; o__Lactobacillales; f__Lactobacillaceae; g__Lactobacillus; s__Lactobacillus plantarum
k99_16590633_1	0.153733	0	0.951737	0	0	0.136592	gnl|BL_ORD_ID|56946129	174/174	gi|949511575|ref|WP_056952368.1| arginine--tRNA ligase [Lactobacillus pentosus]<>gi|334882897|emb|CCB83987.1| arginyl-tRNA synthetase [Lactobacillus pentosus MP-10]<>gi|339637026|emb|CCC15871.1| arginyl-tRNA synthetase [Lactobacillus pentosus IG1]<>gi|948593294|gb|KRK26310.1| arginyl-trna synthetase [Lactobacillus pentosus DSM 20314]	d__Bacteria; p__Firmicutes; c__Bacilli; o__Lactobacillales; f__Lactobacillaceae; g__Lactobacillus; s__Lactobacillus plantarum
k99_11849715_2	0.384332	0	0	0	0	0	gnl|BL_ORD_ID|19472109	117/117	gi|836618012|ref|WP_047768497.1| membrane protein [Lactobacillus panis]<>gi|948804548|gb|KRM25290.1| hypothetical protein FD32_GL000894 [Lactobacillus panis DSM 6035]	d__Bacteria; p__Firmicutes; c__Bacilli; o__Lactobacillales; f__Lactobacillaceae; g__Lactobacillus; s__Lactobacillus panis
k99_29130454_1	0.102488	0	1.06504	0	0	0.29595	gnl|BL_ORD_ID|54675522	184/184	gi|503120545|ref|WP_013355220.1| bacteriocin activator [Lactobacillus plantarum]<>gi|308045160|gb|ADN97703.1| bacteriocin activator [Lactobacillus plantarum subsp. plantarum ST-III]<>gi|549832053|gb|ERO41533.1| bacteriocin activator [Lactobacillus plantarum WJL]<>gi|820746421|gb|KKX45561.1| bacteriocin activator [Lactobacillus plantarum]<>gi|948921325|gb|KRN35534.1| bacteriocin activator [Lactoba…	d__Bacteria; p__Firmicutes; c__Bacilli; o__Lactobacillales; f__Lactobacillaceae; g__Lactobacillus; s__Lactobacillus plantarum
k99_6464435_2	0.179355	0	0.815774	0	0	0.569135	gnl|BL_ORD_ID|24241982	175/175	gi|914231342|ref|WP_050546759.1| hypothetical protein [Lactobacillus pentosus]	d__Bacteria; p__Firmicutes; c__Bacilli; o__Lactobacillales; f__Lactobacillaceae; g__Lactobacillus; s__Lactobacillus pentosus
k99_5593023_1	0.281843	0	1.01972	0.0909275	0	0.409777	gnl|BL_ORD_ID|73629387	172/172	gi|544928223|ref|WP_021337351.1| DNA mismatch repair protein MutS [Lactobacillus plantarum]<>gi|532628227|gb|EQM54031.1| DNA mismatch repair protein MutS [Lactobacillus plantarum EGD-AQ4]	d__Bacteria; p__Firmicutes; c__Bacilli; o__Lactobacillales; f__Lactobacillaceae; g__Lactobacillus; s__Lactobacillus plantarum
k99_9315620_1	0.794285	0	2.26604	0.477369	0	0	gnl|BL_ORD_ID|33239056	147/147	gi|948779327|gb|KRM01822.1| xanthine uracil permease family protein [Lactobacillus plantarum subsp. argentoratensis DSM 16365]	d__Bacteria; p__Firmicutes; c__Bacilli; o__Lactobacillales; f__Lactobacillaceae; g__Lactobacillus; s__Lactobacillus plantarum
k99_18257906_1	0	0	0.634491	0	0	0.0910615	gnl|BL_ORD_ID|33566824	170/170	gi|949511661|ref|WP_056952430.1| oligoendopeptidase, partial [Lactobacillus pentosus]	d__Bacteria; p__Firmicutes; c__Bacilli; o__Lactobacillales; f__Lactobacillaceae; g__Lactobacillus; s__Lactobacillus pentosus
k99_20925220_1	0.179355	0	1.13302	0	0	0.387012	gnl|BL_ORD_ID|57283764	244/244	gi|544929044|ref|WP_021338136.1| N-acetylneuraminate lyase [Lactobacillus plantarum]<>gi|339638121|emb|CCC17174.1| N-acetylneuraminate lyase [Lactobacillus pentosus IG1]<>gi|532626888|gb|EQM52924.1| N-acetylneuraminate lyase [Lactobacillus plantarum EGD-AQ4]	d__Bacteria; p__Firmicutes; c__Bacilli; o__Lactobacillales; f__Lactobacillaceae; g__Lactobacillus; s__Lactobacillus pentosus
k99_16976643_2	0.128111	0.091526	0.747793	0	0	0.341481	gnl|BL_ORD_ID|73630019	174/174	gi|544927551|ref|WP_021336689.1| elongation factor 4 [Lactobacillus plantarum]<>gi|532629254|gb|EQM54957.1| GTP-binding protein LepA [Lactobacillus plantarum EGD-AQ4]	d__Bacteria; p__Firmicutes; c__Bacilli; o__Lactobacillales; f__Lactobacillaceae; g__Lactobacillus; s__Lactobacillus plantarum
k99_17477666_1	15.0146	0.411867	10.1519	0.0909275	0.280225	0.660196	gnl|BL_ORD_ID|20351296	385/385	gi|972515208|ref|WP_059073806.1| hypothetical protein [Lactobacillus farciminis]<>gi|868717271|gb|AKP02980.1| hypothetical protein ABB45_04685 [Lactobacillus farciminis]<>gi|908213292|gb|AKS51280.1| hypothetical protein ABB44_04695 [Lactobacillus farciminis]<>gi|948544861|dbj|GAQ00862.1| hypothetical protein NBRC111452_663 [Lactobacillus farciminis]	d__Bacteria; p__Firmicutes; c__Bacilli; o__Lactobacillales; f__Lactobacillaceae; g__Lactobacillus; s__Lactobacillus farciminis
k99_2362481_1	0.204977	0	0.770453	0	0	0.182123	gnl|BL_ORD_ID|61175892	184/184	gi|489735614|ref|WP_003639709.1| MULTISPECIES: glutamate/gamma-aminobutyrate family transporter YjeM [Lactobacillus]<>gi|392435048|gb|EIW13005.1| amino acid permease [Lactobacillus pentosus KCA1]<>gi|532628365|gb|EQM54159.1| amino acid ABC transporter permease [Lactobacillus plantarum EGD-AQ4]	d__Bacteria; p__Firmicutes; c__Bacilli; o__Lactobacillales; f__Lactobacillaceae; g__Lactobacillus; s__Lactobacillus plantarum; s__Lactobacillus plantarum subsp. plantarum
k99_4401501_1	0	0	0.475868	0	0	0	gnl|BL_ORD_ID|73629205	194/194	gi|544928420|ref|WP_021337541.1| sodium:proton antiporter [Lactobacillus plantarum]<>gi|532627825|gb|EQM53721.1| sodium:proton antiporter [Lactobacillus plantarum EGD-AQ4]	d__Bacteria; p__Firmicutes; c__Bacilli; o__Lactobacillales; f__Lactobacillaceae; g__Lactobacillus; s__Lactobacillus pentosus
k99_2916826_1	0.128111	0	0.929076	0	0	0.159358	gnl|BL_ORD_ID|73629457	213/213	gi|544928022|ref|WP_021337151.1| 6-phospho-beta-glucosidase [Lactobacillus plantarum]<>gi|532628339|gb|EQM54133.1| 6-phospho-beta-glucosidase [Lactobacillus plantarum EGD-AQ4]	d__Bacteria; p__Firmicutes; c__Bacilli; o__Lactobacillales; f__Lactobacillaceae; g__Lactobacillus; s__Lactobacillus pentosus
k99_12570192_1	0.204977	0	0.430547	0	0	0.182123	gnl|BL_ORD_ID|61175733	215/215	gi|392434878|gb|EIW12836.1| iron chelating ABC transporter, substrate binding protein [Lactobacillus pentosus KCA1]	d__Bacteria; p__Firmicutes; c__Bacilli; o__Lactobacillales; f__Lactobacillaceae; g__Lactobacillus; s__Lactobacillus pentosus
k99_15748914_1	0.153733	0	0.770453	0	0	0.364246	gnl|BL_ORD_ID|56944861	174/174	gi|489735305|ref|WP_003639400.1| MULTISPECIES: hypothetical protein [Lactobacillus]<>gi|334881551|emb|CCB82430.1| putative uncharacterized protein lp_2666 [Lactobacillus pentosus MP-10]<>gi|339638762|emb|CCC17929.1| putative uncharacterized protein lp_2666 [Lactobacillus pentosus IG1]<>gi|392435203|gb|EIW13155.1| hypothetical protein, DUF1836 family [Lactobacillus pentosus KCA1]<>gi|532627567|gb|…	d__Bacteria; p__Firmicutes; c__Bacilli; o__Lactobacillales; f__Lactobacillaceae; g__Lactobacillus; s__Lactobacillus pentosus
k99_30490654_1	0	0	0.702472	0	0	0.204888	gnl|BL_ORD_ID|56945636	181/181	gi|489733609|ref|WP_003637705.1| MULTISPECIES: aminoacyl-tRNA hydrolase [Lactobacillus]<>gi|334882368|emb|CCB83367.1| peptidyl-tRNA hydrolase (PTH) [Lactobacillus pentosus MP-10]<>gi|339637645|emb|CCC16599.1| peptidyl-tRNA hydrolase (Pth) [Lactobacillus pentosus IG1]<>gi|392437010|gb|EIW14907.1| Peptidyl-tRNA hydrolase [Lactobacillus pentosus KCA1]<>gi|532628161|gb|EQM53976.1| peptidyl-tRNA hydro…	d__Bacteria; p__Firmicutes; c__Bacilli; o__Lactobacillales; f__Lactobacillaceae; g__Lactobacillus
k99_5912915_1	0.307465	0	0.725133	0	0	0.273185	gnl|BL_ORD_ID|57284223	153/153	gi|339638753|emb|CCC17920.1| Na(+)/H(+) antiporter [Lactobacillus pentosus IG1]	d__Bacteria; p__Firmicutes; c__Bacilli; o__Lactobacillales; f__Lactobacillaceae; g__Lactobacillus; s__Lactobacillus pentosus
k99_9319271_1	0.256221	0	0.56651	0	0	0.182123	gnl|BL_ORD_ID|56943781	198/198	gi|912991738|ref|WP_050338532.1| DNA primase [Lactobacillus pentosus]<>gi|334880405|emb|CCB81136.1| DNA primase DnaG [Lactobacillus pentosus MP-10]	d__Bacteria; p__Firmicutes; c__Bacilli; o__Lactobacillales; f__Lactobacillaceae; g__Lactobacillus; s__Lactobacillus pentosus
k99_10642621_2	9.967	0.572037	7.27399	1.02293	0.366448	1.2521	gnl|BL_ORD_ID|74803953	49/49	gi|553725443|ref|WP_023061895.1| transposase [Lactobacillus helveticus]<>gi|550819386|emb|CDI43239.1| Transposase [Lactobacillus helveticus CIRM-BIA 953]	d__Bacteria; p__Firmicutes; c__Bacilli; o__Lactobacillales; f__Lactobacillaceae; g__Lactobacillus; s__Lactobacillus brevis
k99_28270462_1	0.281843	0	0.838435	0	0	0	gnl|BL_ORD_ID|73630145	182/182	gi|544927227|ref|WP_021336367.1| cell division protein FtsK [Lactobacillus plantarum]<>gi|532629523|gb|EQM55193.1| cell division protein FtsK [Lactobacillus plantarum EGD-AQ4]	d__Bacteria; p__Firmicutes; c__Bacilli; o__Lactobacillales; f__Lactobacillaceae; g__Lactobacillus; s__Lactobacillus pentosus
k99_31448847_1	0.204977	0	0.770453	0	0	0.204888	gnl|BL_ORD_ID|61175744	104/104	gi|489735667|ref|WP_003639762.1| MULTISPECIES: hypothetical protein [Lactobacillus]<>gi|392434889|gb|EIW12847.1| hypothetical protein KCA1_2551 [Lactobacillus pentosus KCA1]<>gi|532628560|gb|EQM54354.1| hypothetical protein N692_03600 [Lactobacillus plantarum EGD-AQ4]	d__Bacteria; p__Firmicutes; c__Bacilli; o__Lactobacillales; f__Lactobacillaceae; g__Lactobacillus; s__Lactobacillus pentosus
k99_1639764_1	0.204977	0	0.906416	0	0	0.0910615	gnl|BL_ORD_ID|73628814	176/176	gi|544928755|ref|WP_021337862.1| oxidoreductase [Lactobacillus plantarum]<>gi|532627140|gb|EQM53122.1| oxidoreductase [Lactobacillus plantarum EGD-AQ4]	d__Bacteria; p__Firmicutes; c__Bacilli; o__Lactobacillales; f__Lactobacillaceae; g__Lactobacillus; s__Lactobacillus pentosus
k99_8066489_1	3.61272	0.434748	4.62272	2.34138	0.646673	0.318715	gnl|BL_ORD_ID|49936458	192/192	gi|1028084795|ref|WP_063843552.1| MFS transporter permease [Lactobacillus plantarum]<>gi|1023870512|gb|KZU86431.1| permease of the major facilitator superfamily [Lactobacillus plantarum]	d__Bacteria; p__Firmicutes; c__Bacilli; o__Lactobacillales; f__Lactobacillaceae; g__Lactobacillus; s__Lactobacillus plantarum
k99_4411054_2	0.179355	0	1.01972	0	0	0.273185	gnl|BL_ORD_ID|56946122	180/180	gi|489734318|ref|WP_003638413.1| MULTISPECIES: adenylyl-sulfate kinase [Lactobacillus]<>gi|334882890|emb|CCB83980.1| adenylyl-sulfate kinase [Lactobacillus pentosus MP-10]<>gi|339637033|emb|CCC15878.1| adenylyl-sulfate kinase [Lactobacillus pentosus IG1]<>gi|392436254|gb|EIW14169.1| Adenylylsulfate kinase [Lactobacillus pentosus KCA1]<>gi|532629477|gb|EQM55147.1| adenylylsulfate kinase [Lactobaci…	d__Bacteria; p__Firmicutes; c__Bacilli; o__Lactobacillales; f__Lactobacillaceae; g__Lactobacillus
k99_233579_1	0.179355	0	1.01972	0	0	0.227654	gnl|BL_ORD_ID|73628829	355/355	gi|544928774|ref|WP_021337881.1| hydrolase [Lactobacillus plantarum]<>gi|532627168|gb|EQM53150.1| hydrolase [Lactobacillus plantarum EGD-AQ4]	d__Bacteria; p__Firmicutes; c__Bacilli; o__Lactobacillales; f__Lactobacillaceae; g__Lactobacillus; s__Lactobacillus plantarum
k99_17770517_1	0.128111	0	1.01972	0	0	0.0910615	gnl|BL_ORD_ID|61175618	212/212	gi|489735804|ref|WP_003639899.1| membrane protein [Lactobacillus pentosus]<>gi|392434745|gb|EIW12706.1| putative membrane protein, hemolysin III family [Lactobacillus pentosus KCA1]	d__Bacteria; p__Firmicutes; c__Bacilli; o__Lactobacillales; f__Lactobacillaceae; g__Lactobacillus; s__Lactobacillus pentosus
k99_21357064_1	0.153733	0	0.679812	0	0.086223	0.204888	gnl|BL_ORD_ID|56944542	192/192	gi|489733181|ref|WP_003637282.1| MULTISPECIES: glucose-1-phosphate adenylyltransferase [Lactobacillus]<>gi|334881203|emb|CCB82033.1| glucose-1-phosphate adenylyltransferase [Lactobacillus pentosus MP-10]<>gi|339638018|emb|CCC17056.1| glucose-1-phosphate adenylyltransferase [Lactobacillus pentosus IG1]<>gi|392437440|gb|EIW15327.1| Glucose-1-phosphate adenylyltransferase, enzymatic subunit [Lactoba…	d__Bacteria; p__Firmicutes; c__Bacilli; o__Lactobacillales; f__Lactobacillaceae; g__Lactobacillus
k99_8469282_1	0.333087	0.183052	0.815774	0	0	0.159358	gnl|BL_ORD_ID|61175366	193/193	gi|489735941|ref|WP_003640036.1| LacI family transcriptional regulator [Lactobacillus pentosus]<>gi|392434463|gb|EIW12430.1| galactose-related transcription regulator LacI family [Lactobacillus pentosus KCA1]	d__Bacteria; p__Firmicutes; c__Bacilli; o__Lactobacillales; f__Lactobacillaceae; g__Lactobacillus; s__Lactobacillus pentosus
k99_17874966_1	0.230599	0.183052	0.725133	0	0	0.29595	gnl|BL_ORD_ID|61177172	175/175	gi|489733955|ref|WP_003638051.1| ATP-dependent Clp protease ATP-binding subunit ClpC [Lactobacillus pentosus]<>gi|392436575|gb|EIW14484.1| ATP-dependent Clp protease, ATP-binding subunit ClpC [Lactobacillus pentosus KCA1]	d__Bacteria; p__Firmicutes; c__Bacilli; o__Lactobacillales; f__Lactobacillaceae; g__Lactobacillus; s__Lactobacillus pentosus
k99_14004542_1	0.358709	0	3.92025	0	0	0	gnl|BL_ORD_ID|18320413	238/238	gi|823088126|ref|WP_047020912.1| L-arabinose isomerase [Lactobacillus brevis]<>gi|822585510|gb|KLE30899.1| arabinose isomerase [Lactobacillus brevis]	d__Bacteria; p__Firmicutes; c__Bacilli; o__Lactobacillales; f__Lactobacillaceae; g__Lactobacillus; s__Lactobacillus brevis
k99_36776997_1	0	0	0.974397	0	0	0.432542	gnl|BL_ORD_ID|56944808	188/188	gi|912993131|ref|WP_050339888.1| endonuclease III [Lactobacillus pentosus]<>gi|334881495|emb|CCB82372.1| DNA-(Apurinic or apyrimidinic site) lyase [Lactobacillus pentosus MP-10]<>gi|339638351|emb|CCC17446.1| DNA-(apurinic or apyrimidinic site) lyase [Lactobacillus pentosus IG1]<>gi|948592358|gb|KRK25390.1| dna-(apurinic or apyrimidinic site) lyase [Lactobacillus pentosus DSM 20314]	d__Bacteria; p__Firmicutes; c__Bacilli; o__Lactobacillales; f__Lactobacillaceae; g__Lactobacillus; s__Lactobacillus pentosus
k99_6048655_1	0	0	0.521189	0	0.107779	0.159358	gnl|BL_ORD_ID|33136674	166/166	gi|948592534|gb|KRK25563.1| abc superfamily atp binding cassette transporter [Lactobacillus pentosus DSM 20314]	d__Bacteria; p__Firmicutes; c__Bacilli; o__Lactobacillales; f__Lactobacillaceae; g__Lactobacillus; s__Lactobacillus pentosus
k99_29885201_1	0.384332	0.091526	0.747793	0	0	0.159358	gnl|BL_ORD_ID|33136143	198/198	gi|948590763|gb|KRK23810.1| hypothetical protein FD24_GL000785 [Lactobacillus pentosus DSM 20314]	d__Bacteria; p__Firmicutes; c__Bacilli; o__Lactobacillales; f__Lactobacillaceae; g__Lactobacillus; s__Lactobacillus pentosus
k99_8216043_1	0.256221	0	0.861095	0	0	0.227654	gnl|BL_ORD_ID|33136040	168/168	gi|948590489|gb|KRK23542.1| abc superfamily atp binding cassette transporter, abc protein [Lactobacillus pentosus DSM 20314]	d__Bacteria; p__Firmicutes; c__Bacilli; o__Lactobacillales; f__Lactobacillaceae; g__Lactobacillus; s__Lactobacillus pentosus
k99_30165013_1	0.563686	0.091526	3.39906	0.454638	0	0.113827	gnl|BL_ORD_ID|49923438	175/175	gi|1027817174|ref|WP_063723455.1| fatty acid-binding protein DegV [Lactobacillus plantarum]<>gi|1023770129|gb|KZT89516.1| hypothetical protein Nizo1840_0414 [Lactobacillus plantarum]	d__Bacteria; p__Firmicutes; c__Bacilli; o__Lactobacillales; f__Lactobacillaceae; g__Lactobacillus; s__Lactobacillus plantarum; s__Lactobacillus plantarum subsp. argentoratensis
k99_6519002_1	0.128111	0	0.634491	0	0	0.113827	gnl|BL_ORD_ID|57283147	210/210	gi|912993965|ref|WP_050340343.1| aromatic amino acid aminotransferase [Lactobacillus pentosus]<>gi|339637113|emb|CCC15990.1| aromatic amino acid specific aminotransferase [Lactobacillus pentosus IG1]<>gi|948588256|gb|KRK21359.1| aromatic amino acid specific aminotransferase [Lactobacillus pentosus DSM 20314]	d__Bacteria; p__Firmicutes; c__Bacilli; o__Lactobacillales; f__Lactobacillaceae; g__Lactobacillus; s__Lactobacillus pentosus
k99_31548117_1	0.128111	0	0.951737	0	0	0.182123	gnl|BL_ORD_ID|73629448	156/156	gi|544928010|ref|WP_021337139.1| teichoic acid glycosylation protein [Lactobacillus plantarum]<>gi|532628323|gb|EQM54117.1| teichoic acid glycosylation protein [Lactobacillus plantarum EGD-AQ4]	d__Bacteria; p__Firmicutes; c__Bacilli; o__Lactobacillales; f__Lactobacillaceae; g__Lactobacillus; s__Lactobacillus pentosus
k99_3128185_1	0	0	0.725133	0	0	0.182123	gnl|BL_ORD_ID|73629061	290/290	gi|544928546|ref|WP_021337664.1| ATP-dependent helicase [Lactobacillus plantarum]<>gi|532627585|gb|EQM53505.1| ATP-dependent helicase [Lactobacillus plantarum EGD-AQ4]	d__Bacteria; p__Firmicutes; c__Bacilli; o__Lactobacillales; f__Lactobacillaceae; g__Lactobacillus; s__Lactobacillus pentosus
k99_10584756_1	0	0	0.883755	0	0	0	gnl|BL_ORD_ID|73629411	154/154	gi|544927958|ref|WP_021337087.1| excinuclease ABC subunit A [Lactobacillus plantarum]<>gi|532628275|gb|EQM54069.1| excinuclease ABC subunit A [Lactobacillus plantarum EGD-AQ4]	d__Bacteria; p__Firmicutes; c__Bacilli; o__Lactobacillales; f__Lactobacillaceae; g__Lactobacillus; s__Lactobacillus pentosus
k99_20767481_1	0.384332	0	1.0877	0	0	0.159358	gnl|BL_ORD_ID|73628540	156/156	gi|544929071|ref|WP_021338162.1| Rrf2 family transcriptional regulator [Lactobacillus plantarum]<>gi|532626648|gb|EQM52686.1| Rrf2 family transcriptional regulator [Lactobacillus plantarum EGD-AQ4]	d__Bacteria; p__Firmicutes; c__Bacilli; o__Lactobacillales; f__Lactobacillaceae; g__Lactobacillus; s__Lactobacillus pentosus
k99_5531285_1	0.333087	0	1.01972	0	0	0.273185	gnl|BL_ORD_ID|73628980	173/173	gi|544928635|ref|WP_021337751.1| MFS transporter [Lactobacillus plantarum]<>gi|532627447|gb|EQM53386.1| multidrug MFS transporter [Lactobacillus plantarum EGD-AQ4]	d__Bacteria; p__Firmicutes; c__Bacilli; o__Lactobacillales; f__Lactobacillaceae; g__Lactobacillus; s__Lactobacillus plantarum; s__Lactobacillus plantarum subsp. plantarum
k99_30483600_1	0.128111	0.091526	0.543849	0	0	0.136592	gnl|BL_ORD_ID|73628988	182/182	gi|532627459|gb|EQM53398.1| proton glutamate symport protein [Lactobacillus plantarum EGD-AQ4]	d__Bacteria; p__Firmicutes; c__Bacilli; o__Lactobacillales; f__Lactobacillaceae; g__Lactobacillus; s__Lactobacillus plantarum
k99_15815972_1	0	0	0.906416	0	0	0	gnl|BL_ORD_ID|73630307	217/217	gi|544927464|ref|WP_021336604.1| DNA topoisomerase I [Lactobacillus plantarum]<>gi|532629788|gb|EQM55458.1| DNA topoisomerase I [Lactobacillus plantarum EGD-AQ4]	d__Bacteria; p__Firmicutes; c__Bacilli; o__Lactobacillales; f__Lactobacillaceae; g__Lactobacillus; s__Lactobacillus plantarum; s__Lactobacillus plantarum subsp. plantarum
k99_10484511_1	0.281843	0	0.58917	0	0	0.250419	gnl|BL_ORD_ID|57283132	173/173	gi|489734275|ref|WP_003638370.1| MULTISPECIES: poly(glycerol-phosphate) alpha-glucosyltransferase [Lactobacillus]<>gi|339637092|emb|CCC15966.1| poly(glycerol-phosphate) alpha-glucosyltransferase [Lactobacillus pentosus IG1]<>gi|392436211|gb|EIW14126.1| poly(glycerol-phosphate) alpha-glucosyltransferase [Lactobacillus pentosus KCA1]<>gi|532629441|gb|EQM55111.1| poly(glycerol-phosphate) alpha-gluco…	d__Bacteria; p__Firmicutes; c__Bacilli; o__Lactobacillales; f__Lactobacillaceae; g__Lactobacillus; s__Lactobacillus pentosus
k99_17781392_1	0.307465	0	0.226604	0	0	0.204888	gnl|BL_ORD_ID|73628418	169/169	gi|544929271|ref|WP_021338360.1| ABC transporter ATP-binding protein [Lactobacillus plantarum]<>gi|532626469|gb|EQM52515.1| ABC transporter ATP-binding protein [Lactobacillus plantarum EGD-AQ4]	d__Bacteria; p__Firmicutes; c__Bacilli; o__Lactobacillales; f__Lactobacillaceae; g__Lactobacillus; s__Lactobacillus pentosus
k99_25505169_1	0.102488	0	0.883755	0	0	0.182123	gnl|BL_ORD_ID|61175790	176/176	gi|489735505|ref|WP_003639600.1| haloacid dehalogenase [Lactobacillus pentosus]<>gi|392434939|gb|EIW12896.1| hydrolase, HAD superfamily, Cof family [Lactobacillus pentosus KCA1]	d__Bacteria; p__Firmicutes; c__Bacilli; o__Lactobacillales; f__Lactobacillaceae; g__Lactobacillus; s__Lactobacillus pentosus
k99_7442673_1	0.256221	0.091526	0.702472	0	0	0.136592	gnl|BL_ORD_ID|24304537	215/215	gi|914350103|ref|WP_050583963.1| hypothetical protein [Lactobacillus plantarum]	d__Bacteria; p__Firmicutes; c__Bacilli; o__Lactobacillales; f__Lactobacillaceae; g__Lactobacillus; s__Lactobacillus plantarum
k99_6062502_1	0.102488	0	0	0	0	0.0910615	gnl|BL_ORD_ID|19472247	126/126	gi|836618337|ref|WP_047768822.1| heme biosynthesis protein HemY [Lactobacillus panis]<>gi|948804013|gb|KRM24808.1| HesB-like protein [Lactobacillus panis DSM 6035]	d__Bacteria; p__Firmicutes; c__Bacilli; o__Lactobacillales; f__Lactobacillaceae; g__Lactobacillus; s__Lactobacillus panis
k99_29711037_1	0.256221	0.137289	0.475868	0	0	0.29595	gnl|BL_ORD_ID|73630037	181/181	gi|544927569|ref|WP_021336707.1| PolC-type DNA polymerase III [Lactobacillus plantarum]<>gi|532629280|gb|EQM54983.1| DNA polymerase III subunit alpha [Lactobacillus plantarum EGD-AQ4]	d__Bacteria; p__Firmicutes; c__Bacilli; o__Lactobacillales; f__Lactobacillaceae; g__Lactobacillus; s__Lactobacillus pentosus
k99_26343410_1	0.333087	0	0.747793	0	0	0.29595	gnl|BL_ORD_ID|57283387	168/168	gi|489733735|ref|WP_003637831.1| MULTISPECIES: phosphate transport system regulatory protein PhoU [Lactobacillus]<>gi|339637501|emb|CCC16433.1| phosphate transport system protein [Lactobacillus pentosus IG1]<>gi|392436878|gb|EIW14781.1| phosphate transport system regulatory protein [Lactobacillus pentosus KCA1]<>gi|532629376|gb|EQM55074.1| PhoU family transcriptional regulator [Lactobacillus plan…	d__Bacteria; p__Firmicutes; c__Bacilli; o__Lactobacillales; f__Lactobacillaceae; g__Lactobacillus; s__Lactobacillus pentosus
k99_2485404_1	0.179355	0	0	0	0	0	gnl|BL_ORD_ID|19472158	166/166	gi|836618126|ref|WP_047768611.1| ATP-dependent DNA helicase [Lactobacillus panis]<>gi|948807879|gb|KRM28275.1| helicase iv [Lactobacillus panis DSM 6035]	d__Bacteria; p__Firmicutes; c__Bacilli; o__Lactobacillales; f__Lactobacillaceae; g__Lactobacillus; s__Lactobacillus panis
k99_23964794_1	0.128111	0.183052	0.611831	0	0	0.29595	gnl|BL_ORD_ID|33136713	154/154	gi|948592641|gb|KRK25667.1| aliphatic sulfonates import atp-binding proteins sub [Lactobacillus pentosus DSM 20314]	d__Bacteria; p__Firmicutes; c__Bacilli; o__Lactobacillales; f__Lactobacillaceae; g__Lactobacillus; s__Lactobacillus pentosus
k99_6904751_1	0.179355	0	0.861095	0	0	0.387012	gnl|BL_ORD_ID|57283033	177/177	gi|339636952|emb|CCC15781.1| nitrate reductase, alpha chain [Lactobacillus pentosus IG1]	d__Bacteria; p__Firmicutes; c__Bacilli; o__Lactobacillales; f__Lactobacillaceae; g__Lactobacillus; s__Lactobacillus pentosus
k99_14553037_1	0.153733	0	0.679812	0	0	0.29595	gnl|BL_ORD_ID|56944664	171/171	gi|912991517|ref|WP_050338311.1| A/G-specific adenine glycosylase [Lactobacillus pentosus]<>gi|334881331|emb|CCB82186.1| putative A/G-specific adenine glycosylase [Lactobacillus pentosus MP-10]<>gi|948590052|gb|KRK23115.1| a g-specific adenine glycosylase [Lactobacillus pentosus DSM 20314]	d__Bacteria; p__Firmicutes; c__Bacilli; o__Lactobacillales; f__Lactobacillaceae; g__Lactobacillus; s__Lactobacillus pentosus
k99_14605851_1	0.179355	0	0.770453	0	0	0.113827	gnl|BL_ORD_ID|56945529	176/176	gi|334882252|emb|CCB83240.1| anaerobic ribonucleotide reductase activator protein [Lactobacillus pentosus MP-10]<>gi|339638575|emb|CCC17709.1| Anaerobic ribonucleotide reductase activator protein [Lactobacillus pentosus IG1]<>gi|948591036|gb|KRK24077.1| anaerobic ribonucleotide reductase activator protein [Lactobacillus pentosus DSM 20314]	d__Bacteria; p__Firmicutes; c__Bacilli; o__Lactobacillales; f__Lactobacillaceae; g__Lactobacillus; s__Lactobacillus pentosus
k99_614333_1	0.230599	0	0.679812	0	0	0.204888	gnl|BL_ORD_ID|56946275	299/299	gi|489733819|ref|WP_003637915.1| exopolyphosphatase [Lactobacillus pentosus]<>gi|334883055|emb|CCB84166.1| exopolyphosphatase [Lactobacillus pentosus MP-10]<>gi|339637427|emb|CCC16346.1| exopolyphosphatase [Lactobacillus pentosus IG1]<>gi|392436793|gb|EIW14700.1| Exopolyphosphatase [Lactobacillus pentosus KCA1]	d__Bacteria; p__Firmicutes; c__Bacilli; o__Lactobacillales; f__Lactobacillaceae; g__Lactobacillus; s__Lactobacillus pentosus
k99_6492836_1	0.128111	0	0.58917	0	0	0.136592	gnl|BL_ORD_ID|56943856	196/196	gi|912991809|ref|WP_050338603.1| peptidase S41 [Lactobacillus pentosus]<>gi|334880480|emb|CCB81221.1| carboxy-terminal processing proteinase [Lactobacillus pentosus MP-10]<>gi|339638911|emb|CCC18111.1| carboxy-terminal processing proteinase [Lactobacillus pentosus IG1]<>gi|948590761|gb|KRK23808.1| carboxy-terminal processing proteinase [Lactobacillus pentosus DSM 20314]	d__Bacteria; p__Firmicutes; c__Bacilli; o__Lactobacillales; f__Lactobacillaceae; g__Lactobacillus; s__Lactobacillus pentosus
k99_30056098_3	4.27889	0.114407	0	0	0	0.409777	gnl|BL_ORD_ID|48112546	88/88	gi|489812815|ref|WP_003716661.1| MULTISPECIES: 30S ribosomal protein S17 [Lactobacillus]<>gi|227349889|gb|EEJ40180.1| 30S ribosomal protein S17 [Lactobacillus vaginalis DSM 5837 = ATCC 49540]<>gi|948808572|gb|KRM28920.1| ribosomal protein S17 [Lactobacillus panis DSM 6035]<>gi|948830007|gb|KRM48993.1| ribosomal protein S17 [Lactobacillus vaginalis DSM 5837 = ATCC 49540]	d__Bacteria; p__Firmicutes; c__Bacilli; o__Lactobacillales; f__Lactobacillaceae; g__Lactobacillus
k99_2599495_1	0.281843	0	1.13302	0	0	0.182123	gnl|BL_ORD_ID|61177276	136/136	gi|489733896|ref|WP_003637992.1| MULTISPECIES: alkaline-shock protein [Lactobacillus]<>gi|392436720|gb|EIW14628.1| alkaline shock protein [Lactobacillus pentosus KCA1]<>gi|532629180|gb|EQM54902.1| alkaline-shock protein [Lactobacillus plantarum EGD-AQ4]	d__Bacteria; p__Firmicutes; c__Bacilli; o__Lactobacillales; f__Lactobacillaceae; g__Lactobacillus; s__Lactobacillus pentosus
k99_65530_1	0	0	0.679812	0	0	0.113827	gnl|BL_ORD_ID|33136191	180/180	gi|948590917|gb|KRK23961.1| transcription regulator [Lactobacillus pentosus DSM 20314]	d__Bacteria; p__Firmicutes; c__Bacilli; o__Lactobacillales; f__Lactobacillaceae; g__Lactobacillus; s__Lactobacillus pentosus
k99_5447113_1	0.128111	0	0.56651	0	0	0.136592	gnl|BL_ORD_ID|33136868	167/167	gi|949511664|ref|WP_056952432.1| pyruvate oxidase [Lactobacillus pentosus]<>gi|948593069|gb|KRK26089.1| pyruvate oxidase [Lactobacillus pentosus DSM 20314]	d__Bacteria; p__Firmicutes; c__Bacilli; o__Lactobacillales; f__Lactobacillaceae; g__Lactobacillus; s__Lactobacillus pentosus
k99_12119061_1	10.5051	0.297459	14.8879	0.977471	0.71134	0.318715	gnl|BL_ORD_ID|33249749	203/203	gi|951566082|ref|WP_057891235.1| adenylate kinase [Lactobacillus nantensis]<>gi|948796591|gb|KRM18113.1| adenylate kinase [Lactobacillus nantensis DSM 16982]	d__Bacteria; p__Firmicutes; c__Bacilli; o__Lactobacillales; f__Lactobacillaceae; g__Lactobacillus; s__Lactobacillus nantensis
k99_2558440_1	0.153733	0.183052	4.78134	0.181855	0	0.204888	gnl|BL_ORD_ID|12612348	238/238	gi|757818054|ref|WP_043023065.1| hemolysin [Lactobacillus brevis]<>gi|756878854|gb|KIR08274.1| hemolysin [Lactobacillus brevis]	d__Bacteria; p__Firmicutes; c__Bacilli; o__Lactobacillales; f__Lactobacillaceae; g__Lactobacillus; s__Lactobacillus brevis
k99_4557416_5	4.02267	0	0.385227	0	0	0.318715	gnl|BL_ORD_ID|48112531	155/155	gi|489812800|ref|WP_003716646.1| 30S ribosomal protein S7 [Lactobacillus vaginalis]<>gi|227349874|gb|EEJ40165.1| ribosomal protein S7 [Lactobacillus vaginalis DSM 5837 = ATCC 49540]<>gi|948830022|gb|KRM49008.1| ribosomal protein S7 [Lactobacillus vaginalis DSM 5837 = ATCC 49540]	d__Bacteria; p__Firmicutes; c__Bacilli; o__Lactobacillales; f__Lactobacillaceae; g__Lactobacillus; s__Lactobacillus vaginalis
k99_26152490_1	0.256221	0	1.56357	0	0	0	gnl|BL_ORD_ID|20649479	240/240	gi|499413564|ref|WP_011101031.1| MFS transporter [Lactobacillus plantarum]<>gi|380031512|ref|YP_004888503.1| transport protein, major facilitator superfamily (MFS) [Lactobacillus plantarum WCFS1]<>gi|342240755|emb|CCC77989.1| transport protein, major facilitator superfamily (MFS) [Lactobacillus plantarum WCFS1]	d__Bacteria; p__Firmicutes; c__Bacilli; o__Lactobacillales; f__Lactobacillaceae; g__Lactobacillus; s__Lactobacillus plantarum
k99_32626561_2	0.256221	0	0.815774	0	0	0.318715	gnl|BL_ORD_ID|79764337	163/163	gi|1003876075|ref|WP_061468272.1| phenylalanine--tRNA ligase subunit alpha [Lactobacillus plantarum]<>gi|601119538|gb|EYR72294.1| phenylalanyl-tRNA synthase subunit alpha [Lactobacillus plantarum WHE 92]<>gi|1003320228|gb|AMO29459.1| phenylalanine--tRNA ligase [Lactobacillus plantarum]	d__Bacteria; p__Firmicutes; c__Bacilli; o__Lactobacillales; f__Lactobacillaceae; g__Lactobacillus; s__Lactobacillus plantarum
k99_14732079_1	0.256221	0	0	0	0	0	gnl|BL_ORD_ID|33256046	238/238	gi|949522502|ref|WP_056962070.1| helicase [Lactobacillus panis]<>gi|948810688|gb|KRM30733.1| DEAD DEAH box family ATP-dependent RNA helicase [Lactobacillus panis DSM 6035]	d__Bacteria; p__Firmicutes; c__Bacilli; o__Lactobacillales; f__Lactobacillaceae; g__Lactobacillus; s__Lactobacillus panis
k99_15596691_1	10.8382	0.411867	17.1539	0.704688	1.46579	0.0910615	gnl|BL_ORD_ID|33165565	370/370	gi|949512445|ref|WP_056953203.1| phosphoketolase [Lactobacillus paralimentarius]<>gi|948651752|gb|KRK82307.1| phosphoketolase [Lactobacillus paralimentarius DSM 19674]	d__Bacteria; p__Firmicutes; c__Bacilli; o__Lactobacillales; f__Lactobacillaceae; g__Lactobacillus; s__Lactobacillus paralimentarius
k99_21449214_1	0.384332	0	0.679812	0	0	0.29595	gnl|BL_ORD_ID|56946053	246/246	gi|489734282|ref|WP_003638377.1| 16S rRNA pseudouridine(516) synthase [Lactobacillus pentosus]<>gi|334882813|emb|CCB83886.1| pseudouridine synthase [Lactobacillus pentosus MP-10]<>gi|339637088|emb|CCC15959.1| pseudouridine synthase [Lactobacillus pentosus IG1]<>gi|392436218|gb|EIW14133.1| Ribosomal small subunit pseudouridine synthase A [Lactobacillus pentosus KCA1]<>gi|948589744|gb|KRK22813.1| p…	d__Bacteria; p__Firmicutes; c__Bacilli; o__Lactobacillales; f__Lactobacillaceae; g__Lactobacillus; s__Lactobacillus pentosus
k99_924383_1	2.25475	0	4.07887	0.295514	0.107779	0.500838	gnl|BL_ORD_ID|33157441	160/160	gi|948638082|gb|KRK69130.1| major facilitator superfamily protein [Lactobacillus buchneri DSM 20057]	d__Bacteria; p__Firmicutes; c__Bacilli; o__Lactobacillales; f__Lactobacillaceae; g__Lactobacillus; s__Lactobacillus buchneri
k99_2619082_2	0.179355	0	1.06504	0	0	0.182123	gnl|BL_ORD_ID|61177634	137/137	gi|489733461|ref|WP_003637558.1| MULTISPECIES: paraslipin [Lactobacillus]<>gi|392437188|gb|EIW15078.1| putative membrane protein [Lactobacillus pentosus KCA1]<>gi|532626668|gb|EQM52706.1| peptidase [Lactobacillus plantarum EGD-AQ4]<>gi|948592785|gb|KRK25811.1| hypothetical protein FD24_GL002956 [Lactobacillus pentosus DSM 20314]	d__Bacteria; p__Firmicutes; c__Bacilli; o__Lactobacillales; f__Lactobacillaceae; g__Lactobacillus; s__Lactobacillus plantarum
k99_17676327_1	0.153733	0	0.521189	0	0	0.318715	gnl|BL_ORD_ID|73630305	193/193	gi|544927460|ref|WP_021336600.1| DNA topoisomerase IV subunit B [Lactobacillus plantarum]<>gi|532629781|gb|EQM55451.1| DNA topoisomerase IV subunit B [Lactobacillus plantarum EGD-AQ4]	d__Bacteria; p__Firmicutes; c__Bacilli; o__Lactobacillales; f__Lactobacillaceae; g__Lactobacillus; s__Lactobacillus plantarum
k99_17101320_1	0.230599	0	0	0	0	0	gnl|BL_ORD_ID|33253241	179/179	gi|948803872|gb|KRM24694.1| helicase, recd traa family [Lactobacillus panis DSM 6035]	d__Bacteria; p__Firmicutes; c__Bacilli; o__Lactobacillales; f__Lactobacillaceae; g__Lactobacillus; s__Lactobacillus panis
k99_13323501_1	0.281843	0	1.01972	0	0	0.159358	gnl|BL_ORD_ID|73629564	173/173	gi|544928187|ref|WP_021337316.1| peptide ABC transporter ATP-binding protein [Lactobacillus plantarum]<>gi|532628497|gb|EQM54291.1| peptide ABC transporter ATP-binding protein [Lactobacillus plantarum EGD-AQ4]	d__Bacteria; p__Firmicutes; c__Bacilli; o__Lactobacillales; f__Lactobacillaceae; g__Lactobacillus; s__Lactobacillus pentosus
k99_3282578_1	0	0	0.657151	0	0	0.0910615	gnl|BL_ORD_ID|61175892	173/173	gi|489735614|ref|WP_003639709.1| MULTISPECIES: glutamate/gamma-aminobutyrate family transporter YjeM [Lactobacillus]<>gi|392435048|gb|EIW13005.1| amino acid permease [Lactobacillus pentosus KCA1]<>gi|532628365|gb|EQM54159.1| amino acid ABC transporter permease [Lactobacillus plantarum EGD-AQ4]	d__Bacteria; p__Firmicutes; c__Bacilli; o__Lactobacillales; f__Lactobacillaceae; g__Lactobacillus; s__Lactobacillus plantarum; s__Lactobacillus plantarum subsp. plantarum
k99_31409183_1	0.153733	0	0	0	0	0.0910615	gnl|BL_ORD_ID|19472820	132/132	gi|836619577|ref|WP_047770062.1| thymidylate synthase [Lactobacillus panis]<>gi|948804204|gb|KRM24993.1| thymidylate synthase [Lactobacillus panis DSM 6035]	d__Bacteria; p__Firmicutes; c__Bacilli; o__Lactobacillales; f__Lactobacillaceae; g__Lactobacillus; s__Lactobacillus panis
k99_4973671_1	0.384332	0	0	0	0	0	gnl|BL_ORD_ID|19473003	136/136	gi|836620043|ref|WP_047770527.1| DNA-formamidopyrimidine glycosylase [Lactobacillus panis]<>gi|948807365|gb|KRM27788.1| DNA-formamidopyrimidine glycosylase [Lactobacillus panis DSM 6035]	d__Bacteria; p__Firmicutes; c__Bacilli; o__Lactobacillales; f__Lactobacillaceae; g__Lactobacillus; s__Lactobacillus panis
k99_24196156_1	0.948018	0.114407	2.87787	0.295514	0	0	gnl|BL_ORD_ID|64167686	192/192	gi|489740012|ref|WP_003644085.1| serine--tRNA ligase [Lactobacillus plantarum]<>gi|380031956|ref|YP_004888947.1| serine-tRNA synthetase [Lactobacillus plantarum WCFS1]<>gi|38258537|sp|Q88XZ7.1|SYS2_LACPL RecName: Full=Serine--tRNA ligase 2; AltName: Full=Seryl-tRNA synthetase 2; Short=SerRS 2; AltName: Full=Seryl-tRNA(Ser/Sec) synthetase 2<>gi|308045490|gb|ADN98033.1| seryl-tRNA synthetase [Lacto…	d__Bacteria; p__Firmicutes; c__Bacilli; o__Lactobacillales; f__Lactobacillaceae; g__Lactobacillus; s__Lactobacillus plantarum
k99_4538653_1	0	0	0.725133	0	0	0.159358	gnl|BL_ORD_ID|61175895	199/199	gi|489735617|ref|WP_003639712.1| aryl-alcohol dehydrogenase [Lactobacillus pentosus]<>gi|392435051|gb|EIW13008.1| aryl-alcohol dehydrogenase [Lactobacillus pentosus KCA1]	d__Bacteria; p__Firmicutes; c__Bacilli; o__Lactobacillales; f__Lactobacillaceae; g__Lactobacillus; s__Lactobacillus plantarum
k99_20721153_2	0.256221	0	0	0	0	0.0910615	gnl|BL_ORD_ID|19472501	123/123	gi|836618862|ref|WP_047769347.1| D-alanine/D-serine/glycine permease [Lactobacillus panis]<>gi|948809229|gb|KRM29538.1| amino acid permease-associated protein [Lactobacillus panis DSM 6035]	d__Bacteria; p__Firmicutes; c__Bacilli; o__Lactobacillales; f__Lactobacillaceae; g__Lactobacillus; s__Lactobacillus panis
k99_6757110_1	0	0	0.58917	0	0	0.364246	gnl|BL_ORD_ID|57284525	184/184	gi|339639242|emb|CCC18477.1| aspartokinase [Lactobacillus pentosus IG1]	d__Bacteria; p__Firmicutes; c__Bacilli; o__Lactobacillales; f__Lactobacillaceae; g__Lactobacillus; s__Lactobacillus pentosus
k99_16976643_1	0.204977	0	0.543849	0	0	0	gnl|BL_ORD_ID|61176477	95/95	gi|392435755|gb|EIW13682.1| lipoprotein precursor [Lactobacillus pentosus KCA1]	d__Bacteria; p__Firmicutes; c__Bacilli; o__Lactobacillales; f__Lactobacillaceae; g__Lactobacillus; s__Lactobacillus pentosus
k99_16781325_1	0	0	0.725133	0	0	0.227654	gnl|BL_ORD_ID|56944975	136/136	gi|334881673|emb|CCB82570.1| prenyltransferase [Lactobacillus pentosus MP-10]<>gi|339636915|emb|CCC15737.1| prenyltransferase [Lactobacillus pentosus IG1]<>gi|948593431|gb|KRK26447.1| prenyltransferase [Lactobacillus pentosus DSM 20314]	d__Bacteria; p__Firmicutes; c__Bacilli; o__Lactobacillales; f__Lactobacillaceae; g__Lactobacillus; s__Lactobacillus pentosus
k99_5200665_4	9.78764	0.800852	0.385227	0	0.086223	2.2993	gnl|BL_ORD_ID|83520046	77/77	gi|493395578|ref|WP_006351698.1| 30S ribosomal protein S18 [Lactobacillus amylolyticus]<>gi|295064908|gb|EFG55818.1| ribosomal protein S18 [Lactobacillus amylolyticus DSM 11664]<>gi|948689289|gb|KRL17776.1| 30S ribosomal protein S18 [Lactobacillus amylolyticus DSM 11664]	d__Bacteria; p__Firmicutes; c__Bacilli; o__Lactobacillales; f__Lactobacillaceae; g__Lactobacillus; s__Lactobacillus amylolyticus
k99_14880491_2	0.153733	0	0	0	0	0.136592	gnl|BL_ORD_ID|19472073	143/143	gi|836617923|ref|WP_047768408.1| ethanolamine utilization protein EutP [Lactobacillus panis]	d__Bacteria; p__Firmicutes; c__Bacilli; o__Lactobacillales; f__Lactobacillaceae; g__Lactobacillus; s__Lactobacillus panis
k99_36064314_1	0.102488	0	0.747793	0	0	0.136592	gnl|BL_ORD_ID|73629447	161/161	gi|544928009|ref|WP_021337138.1| peptidase M10 [Lactobacillus plantarum]<>gi|532628322|gb|EQM54116.1| peptidase M10 [Lactobacillus plantarum EGD-AQ4]	d__Bacteria; p__Firmicutes; c__Bacilli; o__Lactobacillales; f__Lactobacillaceae; g__Lactobacillus; s__Lactobacillus pentosus
k99_13003581_1	0	0	0.58917	0	0	0.227654	gnl|BL_ORD_ID|61176718	166/166	gi|489734575|ref|WP_003638670.1| MULTISPECIES: acyl-CoA thioesterase [Lactobacillus]<>gi|392436041|gb|EIW13962.1| acyl-CoA thioester hydrolase [Lactobacillus pentosus KCA1]<>gi|532629677|gb|EQM55347.1| acyl-CoA hydrolase [Lactobacillus plantarum EGD-AQ4]	d__Bacteria; p__Firmicutes; c__Bacilli; o__Lactobacillales; f__Lactobacillaceae; g__Lactobacillus; s__Lactobacillus pentosus
k99_22196298_1	0.102488	0	0.475868	0	0.086223	0	gnl|BL_ORD_ID|61176797	176/176	gi|489734443|ref|WP_003638538.1| MULTISPECIES: haloacid dehalogenase [Lactobacillus]<>gi|392436133|gb|EIW14052.1| Hydrolase, HAD subfamily IIIA [Lactobacillus pentosus KCA1]<>gi|532629549|gb|EQM55219.1| HAD family hydrolase [Lactobacillus plantarum EGD-AQ4]	d__Bacteria; p__Firmicutes; c__Bacilli; o__Lactobacillales; f__Lactobacillaceae; g__Lactobacillus
k99_19044760_1	0.230599	0	0.657151	0	0	0.273185	gnl|BL_ORD_ID|33135384	174/174	gi|948588254|gb|KRK21357.1| integral membrane protein [Lactobacillus pentosus DSM 20314]	d__Bacteria; p__Firmicutes; c__Bacilli; o__Lactobacillales; f__Lactobacillaceae; g__Lactobacillus; s__Lactobacillus pentosus
k99_23068552_1	0.256221	0	0.951737	0	0	0.182123	gnl|BL_ORD_ID|73628824	199/199	gi|544928769|ref|WP_021337876.1| cell wall hydrolase [Lactobacillus plantarum]<>gi|532627160|gb|EQM53142.1| cell wall hydrolase [Lactobacillus plantarum EGD-AQ4]	d__Bacteria; p__Firmicutes; c__Bacilli; o__Lactobacillales; f__Lactobacillaceae; g__Lactobacillus; s__Lactobacillus pentosus
k99_15501095_1	0	0	0.770453	0	0	0	gnl|BL_ORD_ID|73628442	137/137	gi|544929145|ref|WP_021338235.1| endo-beta-N-acetylglucosaminidase [Lactobacillus plantarum]<>gi|532626507|gb|EQM52550.1| endo-beta-N-acetylglucosaminidase [Lactobacillus plantarum EGD-AQ4]	d__Bacteria; p__Firmicutes; c__Bacilli; o__Lactobacillales; f__Lactobacillaceae; g__Lactobacillus; s__Lactobacillus pentosus
k99_3305873_1	0.307465	0	0	0	0	0	gnl|BL_ORD_ID|19472862	133/133	gi|836619677|ref|WP_047770162.1| MFS transporter [Lactobacillus panis]	d__Bacteria; p__Firmicutes; c__Bacilli; o__Lactobacillales; f__Lactobacillaceae; g__Lactobacillus; s__Lactobacillus panis
k99_33150406_2	0.153733	0	0.679812	0	0	0.341481	gnl|BL_ORD_ID|61176073	191/191	gi|489735350|ref|WP_003639445.1| MULTISPECIES: FMN reductase [Lactobacillus]<>gi|392435248|gb|EIW13200.1| Fumarate reductase, flavoprotein subunit precursor [Lactobacillus pentosus KCA1]<>gi|532627611|gb|EQM53531.1| NADPH-dependent FMN reductase [Lactobacillus plantarum EGD-AQ4]	d__Bacteria; p__Firmicutes; c__Bacilli; o__Lactobacillales; f__Lactobacillaceae; g__Lactobacillus; s__Lactobacillus plantarum
k99_2929283_2	0	0	0.543849	0	0	0.204888	gnl|BL_ORD_ID|73629775	192/192	gi|544927818|ref|WP_021336951.1| hydroxymethylglutaryl-CoA reductase, degradative [Lactobacillus plantarum]<>gi|532628866|gb|EQM54616.1| 3-hydroxy-3-methylglutaryl-CoA reductase [Lactobacillus plantarum EGD-AQ4]	d__Bacteria; p__Firmicutes; c__Bacilli; o__Lactobacillales; f__Lactobacillaceae; g__Lactobacillus; s__Lactobacillus pentosus
k99_3090986_1	0	0	0.58917	0	0	0.204888	gnl|BL_ORD_ID|56945868	181/181	gi|912992141|ref|WP_050338935.1| flavocytochrome c [Lactobacillus pentosus]<>gi|334882606|emb|CCB83644.1| fumarate reductase, flavoprotein subunit, N-terminally truncated [Lactobacillus pentosus MP-10]<>gi|948593946|gb|KRK26956.1| fumarate reductase [Lactobacillus pentosus DSM 20314]	d__Bacteria; p__Firmicutes; c__Bacilli; o__Lactobacillales; f__Lactobacillaceae; g__Lactobacillus; s__Lactobacillus pentosus
k99_580901_1	0.128111	0	0.634491	0	0	0.409777	gnl|BL_ORD_ID|56945332	196/196	gi|489735087|ref|WP_003639182.1| MULTISPECIES: rod shape-determining protein MreC [Lactobacillus]<>gi|334882048|emb|CCB82998.1| cell shape determining protein MreC [Lactobacillus pentosus MP-10]<>gi|339639249|emb|CCC18484.1| cell shape determining protein MreC [Lactobacillus pentosus IG1]<>gi|392435506|gb|EIW13445.1| Rod shape-determining protein MreC [Lactobacillus pentosus KCA1]<>gi|532628243|g…	d__Bacteria; p__Firmicutes; c__Bacilli; o__Lactobacillales; f__Lactobacillaceae; g__Lactobacillus; s__Lactobacillus pentosus
k99_21499752_1	0.153733	0	0.702472	0	0	0.409777	gnl|BL_ORD_ID|61177355	246/246	gi|489733832|ref|WP_003637928.1| Xaa-Pro dipeptidyl-peptidase [Lactobacillus pentosus]<>gi|392436806|gb|EIW14713.1| Xaa-Pro dipeptidyl-peptidase [Lactobacillus pentosus KCA1]	d__Bacteria; p__Firmicutes; c__Bacilli; o__Lactobacillales; f__Lactobacillaceae; g__Lactobacillus; s__Lactobacillus pentosus
k99_3218725_2	0.204977	0	0	0	0	0	gnl|BL_ORD_ID|19471675	193/193	gi|836617019|ref|WP_047767504.1| cell division protein DivIVA [Lactobacillus panis]<>gi|948803861|gb|KRM24683.1| septum site-determining protein divIVA family protein [Lactobacillus panis DSM 6035]	d__Bacteria; p__Firmicutes; c__Bacilli; o__Lactobacillales; f__Lactobacillaceae; g__Lactobacillus; s__Lactobacillus panis
k99_34993114_1	0.153733	0	0.521189	0	0	0.341481	gnl|BL_ORD_ID|61176027	157/157	gi|489735299|ref|WP_003639394.1| GntR family transcriptional regulator [Lactobacillus pentosus]<>gi|392435197|gb|EIW13149.1| Transcriptional regulator, GntR family [Lactobacillus pentosus KCA1]	d__Bacteria; p__Firmicutes; c__Bacilli; o__Lactobacillales; f__Lactobacillaceae; g__Lactobacillus; s__Lactobacillus pentosus
k99_7383530_1	0.461198	0	0.702472	0	0	0.0910615	gnl|BL_ORD_ID|61177036	264/264	gi|489734258|ref|WP_003638353.1| MULTISPECIES: metallophosphoesterase [Lactobacillus]<>gi|392436420|gb|EIW14334.1| metallo-phosphoesterase [Lactobacillus pentosus KCA1]<>gi|532629069|gb|EQM54797.1| metallophosphoesterase [Lactobacillus plantarum EGD-AQ4]	d__Bacteria; p__Firmicutes; c__Bacilli; o__Lactobacillales; f__Lactobacillaceae; g__Lactobacillus
k99_27435713_1	0.102488	0	0.747793	0	0	0.182123	gnl|BL_ORD_ID|56945613	250/250	gi|489735003|ref|WP_003639098.1| MULTISPECIES: NAD kinase [Lactobacillus]<>gi|334882341|emb|CCB83342.1| putative inorganic polyphosphate/ATP-NAD kinase (Poly(P)/ATP NAD kinase) [Lactobacillus pentosus MP-10]<>gi|392435567|gb|EIW13503.1| NAD kinase [Lactobacillus pentosus KCA1]<>gi|532627010|gb|EQM53035.1| inorganic polyphosphate/ATP-NAD kinase [Lactobacillus plantarum EGD-AQ4]<>gi|948593809|gb|KR…	d__Bacteria; p__Firmicutes; c__Bacilli; o__Lactobacillales; f__Lactobacillaceae; g__Lactobacillus; s__Lactobacillus pentosus
k99_18210736_1	0.358709	0	0.543849	0	0	0.341481	gnl|BL_ORD_ID|56945885	178/178	gi|334882623|emb|CCB83663.1| L(+)-tartrate dehydratase, subunit A [Lactobacillus pentosus MP-10]	d__Bacteria; p__Firmicutes; c__Bacilli; o__Lactobacillales; f__Lactobacillaceae; g__Lactobacillus; s__Lactobacillus plantarum; s__Lactobacillus plantarum subsp. plantarum
k99_18287733_1	0.538064	0	0	0	0	0	gnl|BL_ORD_ID|19472311	98/98	gi|836618471|ref|WP_047768956.1| DNA-binding response regulator [Lactobacillus panis]<>gi|948809818|gb|KRM30100.1| response regulator receiver domain protein [Lactobacillus panis DSM 6035]	d__Bacteria; p__Firmicutes; c__Bacilli; o__Lactobacillales; f__Lactobacillaceae; g__Lactobacillus; s__Lactobacillus antri
k99_26367971_1	0.256221	0	0.815774	0	0	0.227654	gnl|BL_ORD_ID|33137011	180/180	gi|948593484|gb|KRK26500.1| glycine betaine carnitine choline abc transporter, atp-binding protein [Lactobacillus pentosus DSM 20314]	d__Bacteria; p__Firmicutes; c__Bacilli; o__Lactobacillales; f__Lactobacillaceae; g__Lactobacillus; s__Lactobacillus plantarum
k99_32307624_1	0.48682	0	2.5153	0.545565	0.107779	0.0910615	gnl|BL_ORD_ID|64048871	173/173	gi|489741572|ref|WP_003645635.1| bactoprenol glucosyl transferase [Lactobacillus plantarum]<>gi|380032836|ref|YP_004889827.1| family 2 glycosyltransferase [Lactobacillus plantarum WCFS1]<>gi|342242079|emb|CCC79313.1| glycosyltransferase, family 2 [Lactobacillus plantarum WCFS1]<>gi|448275047|gb|AGE39566.1| Glycosyltransferase, family 2 [Lactobacillus plantarum ZJ316]<>gi|468444700|gb|EMP44251.1| …	d__Bacteria; p__Firmicutes; c__Bacilli; o__Lactobacillales; f__Lactobacillaceae; g__Lactobacillus; s__Lactobacillus plantarum; s__Lactobacillus plantarum subsp. plantarum
k99_4833619_1	0.307465	0	0	0	0	0	gnl|BL_ORD_ID|33255027	170/170	gi|948808362|gb|KRM28733.1| membrane alanyl aminopeptidase [Lactobacillus panis DSM 6035]	d__Bacteria; p__Firmicutes; c__Bacilli; o__Lactobacillales; f__Lactobacillaceae; g__Lactobacillus; s__Lactobacillus panis
k99_21917025_3	8.17345	0.503393	21.618	1.09113	0.905342	0.227654	gnl|BL_ORD_ID|33151898	456/456	gi|949510135|ref|WP_056950973.1| hypothetical protein [Lactobacillus paralimentarius]<>gi|948620896|gb|KRK52839.1| hypothetical protein FC97_GL002006 [Lactobacillus paralimentarius DSM 13961 = JCM 10707]<>gi|948653475|gb|KRK83985.1| hypothetical protein FC78_GL000991 [Lactobacillus paralimentarius DSM 19674]	d__Bacteria; p__Firmicutes; c__Bacilli; o__Lactobacillales; f__Lactobacillaceae; g__Lactobacillus; s__Lactobacillus paralimentarius
k99_19406784_2	14.579	0.114407	0.453208	0	0	0.387012	gnl|BL_ORD_ID|33258987	124/124	gi|948815386|gb|KRM35334.1| glycyl-tRNA synthetase subunit alpha [Lactobacillus pontis DSM 8475]	d__Bacteria; p__Firmicutes; c__Bacilli; o__Lactobacillales; f__Lactobacillaceae; g__Lactobacillus; s__Lactobacillus pontis
k99_260483_1	0.153733	0	0.770453	0	0	0.250419	gnl|BL_ORD_ID|61176301	169/169	gi|489735017|ref|WP_003639112.1| MULTISPECIES: membrane protein [Lactobacillus]<>gi|392435537|gb|EIW13474.1| putative membrane protein, DedA family [Lactobacillus pentosus KCA1]<>gi|532627734|gb|EQM53650.1| membrane protein [Lactobacillus plantarum EGD-AQ4]	d__Bacteria; p__Firmicutes; c__Bacilli; o__Lactobacillales; f__Lactobacillaceae; g__Lactobacillus; s__Lactobacillus pentosus
k99_26646529_1	0.204977	0	0	0	0	0	gnl|BL_ORD_ID|19471397	107/107	gi|836616394|ref|WP_047766879.1| peroxiredoxin [Lactobacillus panis]	d__Bacteria; p__Firmicutes; c__Bacilli; o__Lactobacillales; f__Lactobacillaceae; g__Lactobacillus; s__Lactobacillus panis
k99_1740290_1	0.102488	0	1.0877	0	0	0.546369	gnl|BL_ORD_ID|73630370	178/178	gi|544927240|ref|WP_021336380.1| DNA-binding response regulator [Lactobacillus plantarum]<>gi|532629868|gb|EQM55538.1| LuxR family transcriptional regulator [Lactobacillus plantarum EGD-AQ4]	d__Bacteria; p__Firmicutes; c__Bacilli; o__Lactobacillales; f__Lactobacillaceae; g__Lactobacillus; s__Lactobacillus pentosus
k99_30011094_1	0.256221	0	0.770453	0	0	0.136592	gnl|BL_ORD_ID|73629283	275/275	gi|544928330|ref|WP_021337454.1| RNA polymerase sigma-54 factor [Lactobacillus plantarum]<>gi|532627955|gb|EQM53830.1| RNA polymerase factor sigma-54 [Lactobacillus plantarum EGD-AQ4]	d__Bacteria; p__Firmicutes; c__Bacilli; o__Lactobacillales; f__Lactobacillaceae; g__Lactobacillus; s__Lactobacillus pentosus
k99_1457029_1	0.204977	0	0.56651	0	0	0.159358	gnl|BL_ORD_ID|61176368	39/39	gi|489734957|ref|WP_003639052.1| gamma-D-glutamate-meso-diaminopimelate muropeptidase [Lactobacillus pentosus]<>gi|392435617|gb|EIW13549.1| extracellular protein, NlpC/P60 family, gamma-D-glutamate-meso-diaminopimelate muropeptidase [Lactobacillus pentosus KCA1]	d__Bacteria; p__Firmicutes; c__Bacilli; o__Lactobacillales; f__Lactobacillaceae; g__Lactobacillus; s__Lactobacillus pentosus
k99_2126456_1	1.63981	0.205933	2.03944	1.0684	0.258669	0.273185	gnl|BL_ORD_ID|33282973	206/206	gi|951381778|ref|WP_057757934.1| phosphopyruvate hydratase [Lactobacillus dextrinicus]<>gi|948861318|gb|KRM78254.1| phosphopyruvate hydratase [Lactobacillus dextrinicus DSM 20335]	d__Bacteria; p__Firmicutes; c__Bacilli; o__Lactobacillales; f__Lactobacillaceae; g__Lactobacillus; s__Lactobacillus dextrinicus
k99_20980789_1	0.256221	0	0.317246	0	0	0.182123	gnl|BL_ORD_ID|57284519	113/113	gi|339639232|emb|CCC18467.1| DNA mismatch repair protein mutL [Lactobacillus pentosus IG1]	d__Bacteria; p__Firmicutes; c__Bacilli; o__Lactobacillales; f__Lactobacillaceae; g__Lactobacillus; s__Lactobacillus pentosus
k99_9209644_1	0.204977	0	0.611831	0	0	0.113827	gnl|BL_ORD_ID|57283223	177/177	gi|339637212|emb|CCC16103.1| DNA ligase [Lactobacillus pentosus IG1]	d__Bacteria; p__Firmicutes; c__Bacilli; o__Lactobacillales; f__Lactobacillaceae; g__Lactobacillus; s__Lactobacillus pentosus
k99_22669693_1	0	0	0.838435	0	0	0.250419	gnl|BL_ORD_ID|56945934	149/149	gi|912992194|ref|WP_050338988.1| GNAT family acetyltransferase [Lactobacillus pentosus]<>gi|334882684|emb|CCB83730.1| putative acetyltransferase [Lactobacillus pentosus MP-10]<>gi|339637313|emb|CCC16214.1| putative acetyltransferase [Lactobacillus pentosus IG1]<>gi|948594038|gb|KRK27048.1| acetyltransferase [Lactobacillus pentosus DSM 20314]	d__Bacteria; p__Firmicutes; c__Bacilli; o__Lactobacillales; f__Lactobacillaceae; g__Lactobacillus; s__Lactobacillus pentosus
k99_19195349_1	11.325	0	6.68482	0	0.107779	0.409777	gnl|BL_ORD_ID|57081508	283/283	gi|497703741|ref|WP_010017925.1| DNA polymerase III subunit beta [Lactobacillus farciminis]<>gi|948630588|gb|KRK62122.1| DNA polymerase III subunit beta [Lactobacillus farciminis KCTC 3681 = DSM 20184]	d__Bacteria; p__Firmicutes; c__Bacilli; o__Lactobacillales; f__Lactobacillaceae; g__Lactobacillus; s__Lactobacillus farciminis
k99_35932897_1	0	0	0.679812	0	0	0	gnl|BL_ORD_ID|61175645	227/227	gi|489735755|ref|WP_003639850.1| alpha-glucosidase [Lactobacillus pentosus]<>gi|392434775|gb|EIW12735.1| sucrose/trehalose-6-phosphate hydrolase, glycosyl hydrolase family 13 [Lactobacillus pentosus KCA1]	d__Bacteria; p__Firmicutes; c__Bacilli; o__Lactobacillales; f__Lactobacillaceae; g__Lactobacillus; s__Lactobacillus pentosus
k99_4679599_2	3.68958	0	0.294585	0	0	0.136592	gnl|BL_ORD_ID|33197022	87/87	gi|951372957|ref|WP_057749253.1| 50S ribosomal protein L3 [Lactobacillus frumenti]<>gi|948700083|gb|KRL28085.1| ribosomal protein L3 [Lactobacillus frumenti DSM 13145]	d__Bacteria; p__Firmicutes; c__Bacilli; o__Lactobacillales; f__Lactobacillaceae; g__Lactobacillus; s__Lactobacillus oris
k99_25289051_1	0.153733	0	0.56651	0	0	0.136592	gnl|BL_ORD_ID|61177184	160/160	gi|489733996|ref|WP_003638092.1| MULTISPECIES: FMN-binding domain-containing protein [Lactobacillus]<>gi|392436616|gb|EIW14525.1| lipoprotein precursor, FMN-binding protein [Lactobacillus pentosus KCA1]<>gi|532627209|gb|EQM53191.1| hypothetical protein N692_05980 [Lactobacillus plantarum EGD-AQ4]	d__Bacteria; p__Firmicutes; c__Bacilli; o__Lactobacillales; f__Lactobacillaceae; g__Lactobacillus
k99_1099431_1	11.5299	0.205933	7.88582	0.159123	0.086223	0.364246	gnl|BL_ORD_ID|57082223	309/309	gi|497704895|ref|WP_010019079.1| hypothetical protein [Lactobacillus farciminis]	d__Bacteria; p__Firmicutes; c__Bacilli; o__Lactobacillales; f__Lactobacillaceae; g__Lactobacillus; s__Lactobacillus farciminis
k99_7756631_2	0.153733	0	0	0	0	0	gnl|BL_ORD_ID|19473015	204/204	gi|836620064|ref|WP_047770548.1| HDIG domain-containing protein [Lactobacillus panis]<>gi|948807377|gb|KRM27800.1| HD domain protein [Lactobacillus panis DSM 6035]	d__Bacteria; p__Firmicutes; c__Bacilli; o__Lactobacillales; f__Lactobacillaceae; g__Lactobacillus; s__Lactobacillus panis
k99_15010789_1	0	0.137289	0.634491	0	0	0.113827	gnl|BL_ORD_ID|73630318	211/211	gi|544927476|ref|WP_021336616.1| ABC transporter ATP-binding protein [Lactobacillus plantarum]<>gi|532629802|gb|EQM55472.1| ABC transporter ATP-binding protein [Lactobacillus plantarum EGD-AQ4]	d__Bacteria; p__Firmicutes; c__Bacilli; o__Lactobacillales; f__Lactobacillaceae; g__Lactobacillus; s__Lactobacillus plantarum
k99_5742621_1	0.230599	0	0.56651	0	0	0.159358	gnl|BL_ORD_ID|57283876	194/194	gi|339638287|emb|CCC17369.1| cadmium-/zinc-/cobalt-transporting ATPase [Lactobacillus pentosus IG1]	d__Bacteria; p__Firmicutes; c__Bacilli; o__Lactobacillales; f__Lactobacillaceae; g__Lactobacillus; s__Lactobacillus pentosus
k99_8803506_1	0.179355	0	0.158623	0	0	0.113827	gnl|BL_ORD_ID|61177564	152/152	gi|489733530|ref|WP_003637627.1| hydroxymethylglutaryl-CoA reductase, degradative [Lactobacillus pentosus]<>gi|392437101|gb|EIW14993.1| Hydroxymethylglutaryl-CoA reductase [Lactobacillus pentosus KCA1]	d__Bacteria; p__Firmicutes; c__Bacilli; o__Lactobacillales; f__Lactobacillaceae; g__Lactobacillus; s__Lactobacillus pentosus
k99_23586462_1	0.204977	0	0.611831	0	0	0.29595	gnl|BL_ORD_ID|33137092	172/172	gi|948593732|gb|KRK26745.1| DNA polymerase III subunit delta [Lactobacillus pentosus DSM 20314]	d__Bacteria; p__Firmicutes; c__Bacilli; o__Lactobacillales; f__Lactobacillaceae; g__Lactobacillus; s__Lactobacillus pentosus
k99_17530591_1	0.153733	0	0.702472	0	0	0.113827	gnl|BL_ORD_ID|56946247	145/145	gi|912992329|ref|WP_050339123.1| hypothetical protein [Lactobacillus pentosus]<>gi|334883025|emb|CCB84134.1| putative uncharacterized protein [Lactobacillus pentosus MP-10]<>gi|948592912|gb|KRK25935.1| hypothetical protein FD24_GL002699 [Lactobacillus pentosus DSM 20314]	d__Bacteria; p__Firmicutes; c__Bacilli; o__Lactobacillales; f__Lactobacillaceae; g__Lactobacillus; s__Lactobacillus pentosus
k99_11100315_1	7.94285	0.251696	19.5786	0.909275	0.86223	0	gnl|BL_ORD_ID|33165090	352/352	gi|949514447|ref|WP_056955144.1| tRNA modification GTPase TrmE [Lactobacillus paralimentarius]<>gi|948651099|gb|KRK81669.1| tRNA modification GTPase TrmE [Lactobacillus paralimentarius DSM 19674]	d__Bacteria; p__Firmicutes; c__Bacilli; o__Lactobacillales; f__Lactobacillaceae; g__Lactobacillus; s__Lactobacillus paralimentarius
k99_25230243_1	0.281843	0	0.407887	0.0909275	0	0.182123	gnl|BL_ORD_ID|61176290	175/175	gi|489735058|ref|WP_003639153.1| MULTISPECIES: alanine--tRNA ligase [Lactobacillus]<>gi|392435523|gb|EIW13461.1| Alanyl-tRNA synthetase [Lactobacillus pentosus KCA1]<>gi|532628214|gb|EQM54018.1| alanyl-tRNA synthase [Lactobacillus plantarum EGD-AQ4]	d__Bacteria; p__Firmicutes; c__Bacilli; o__Lactobacillales; f__Lactobacillaceae; g__Lactobacillus; s__Lactobacillus pentosus
k99_17955949_1	0.102488	0	0.634491	0	0	0.250419	gnl|BL_ORD_ID|57283395	163/163	gi|339637523|emb|CCC16455.1| ABC transporter, ATP-binding protein [Lactobacillus pentosus IG1]	d__Bacteria; p__Firmicutes; c__Bacilli; o__Lactobacillales; f__Lactobacillaceae; g__Lactobacillus; s__Lactobacillus pentosus
k99_7388114_1	0.307465	0	0	0	0	0	gnl|BL_ORD_ID|33254494	163/163	gi|948807000|gb|KRM27463.1| DNA-3-methyladenine glycosylase [Lactobacillus panis DSM 6035]	d__Bacteria; p__Firmicutes; c__Bacilli; o__Lactobacillales; f__Lactobacillaceae; g__Lactobacillus; s__Lactobacillus panis
k99_8717190_1	0.435576	0	0.725133	0	0	0.0910615	gnl|BL_ORD_ID|73629298	183/183	gi|544928292|ref|WP_021337417.1| MFS transporter [Lactobacillus plantarum]<>gi|532628042|gb|EQM53876.1| major facilitator transporter [Lactobacillus plantarum EGD-AQ4]	d__Bacteria; p__Firmicutes; c__Bacilli; o__Lactobacillales; f__Lactobacillaceae; g__Lactobacillus; s__Lactobacillus pentosus
k99_19064069_1	13.6566	0.091526	7.52325	0.136391	0.129335	0.364246	gnl|BL_ORD_ID|33111016	298/298	gi|972515168|ref|WP_059073766.1| lipoate--protein ligase [Lactobacillus farciminis]<>gi|948544812|dbj|GAQ00813.1| lipoate-protein ligase [Lactobacillus farciminis]	d__Bacteria; p__Firmicutes; c__Bacilli; o__Lactobacillales; f__Lactobacillaceae; g__Lactobacillus; s__Lactobacillus farciminis
k99_2815460_2	0.307465	0	0.634491	0	0	0.29595	gnl|BL_ORD_ID|57283902	141/141	gi|339638325|emb|CCC17415.1| cardiolipin synthase (CL synthase) [Lactobacillus pentosus IG1]	d__Bacteria; p__Firmicutes; c__Bacilli; o__Lactobacillales; f__Lactobacillaceae; g__Lactobacillus; s__Lactobacillus pentosus
k99_1026646_19	9.30082	1.14407	0.271925	0	0.129335	2.41313	gnl|BL_ORD_ID|67043936	88/88	gi|490145246|ref|WP_004045578.1| MULTISPECIES: 50S ribosomal protein L16 [Lactobacillus]<>gi|476610995|gb|EMZ18292.1| 50S ribosomal protein L16 [Lactobacillus sp. ASF360]<>gi|948814076|gb|KRM34076.1| 50S ribosomal protein L16 [Lactobacillus intestinalis DSM 6629]	d__Bacteria; p__Firmicutes; c__Bacilli; o__Lactobacillales; f__Lactobacillaceae; g__Lactobacillus; s__Lactobacillus acidophilus
k99_20566957_1	4.61198	0	2.60595	0.454638	0.107779	0.182123	gnl|BL_ORD_ID|33238589	28/28	gi|948778446|gb|KRM00979.1| hypothetical protein FD41_GL001796 [Lactobacillus farraginis DSM 18382 = JCM 14108]	d__Bacteria; p__Firmicutes; c__Bacilli; o__Lactobacillales; f__Lactobacillaceae; g__Lactobacillus; s__Lactobacillus farraginis
k99_28202874_1	0.230599	0	0.362566	0	0	0.159358	gnl|BL_ORD_ID|33567023	36/36	gi|949512355|ref|WP_056953113.1| cell wall anchor protein, partial [Lactobacillus pentosus]	d__Bacteria; p__Firmicutes; c__Bacilli; o__Lactobacillales; f__Lactobacillaceae; g__Lactobacillus; s__Lactobacillus pentosus
k99_15525748_1	0	0	0.657151	0	0	0.0910615	gnl|BL_ORD_ID|73629119	149/149	gi|544928612|ref|WP_021337730.1| MarR family transcriptional regulator [Lactobacillus plantarum]<>gi|532627666|gb|EQM53586.1| MarR family transcriptional regulator [Lactobacillus plantarum EGD-AQ4]	d__Bacteria; p__Firmicutes; c__Bacilli; o__Lactobacillales; f__Lactobacillaceae; g__Lactobacillus; s__Lactobacillus pentosus
k99_14356446_2	0.102488	0	0.58917	0	0	0.204888	gnl|BL_ORD_ID|61176782	318/318	gi|489734490|ref|WP_003638585.1| hypothetical protein [Lactobacillus pentosus]<>gi|392436113|gb|EIW14033.1| hypothetical protein KCA1_1350 [Lactobacillus pentosus KCA1]	d__Bacteria; p__Firmicutes; c__Bacilli; o__Lactobacillales; f__Lactobacillaceae; g__Lactobacillus; s__Lactobacillus pentosus
k99_26843534_2	0.153733	0	0.951737	0	0	0.387012	gnl|BL_ORD_ID|61176389	138/138	gi|392435644|gb|EIW13574.1| translation elongation factor, GTPase, TypA/BipA family [Lactobacillus pentosus KCA1]<>gi|532626952|gb|EQM52977.1| GTP-binding protein [Lactobacillus plantarum EGD-AQ4]	d__Bacteria; p__Firmicutes; c__Bacilli; o__Lactobacillales; f__Lactobacillaceae; g__Lactobacillus; s__Lactobacillus plantarum
k99_6604509_1	0.204977	0	0.679812	0	0	0	gnl|BL_ORD_ID|57283144	161/161	gi|339637107|emb|CCC15984.1| Ser/thr protein phosphatase [Lactobacillus pentosus IG1]	d__Bacteria; p__Firmicutes; c__Bacilli; o__Lactobacillales; f__Lactobacillaceae; g__Lactobacillus; s__Lactobacillus pentosus
k99_1480108_1	7.73788	0.205933	11.013	1.09113	0.71134	0	gnl|BL_ORD_ID|33163605	246/246	gi|951359990|ref|WP_057736608.1| fructose-1,6-bisphosphate aldolase, class II [Lactobacillus alimentarius]<>gi|948647554|gb|KRK78277.1| fructose-bisphosphate aldolase [Lactobacillus alimentarius DSM 20249]	d__Bacteria; p__Firmicutes; c__Bacilli; o__Lactobacillales; f__Lactobacillaceae; g__Lactobacillus; s__Lactobacillus alimentarius
k99_1591249_1	0.256221	0	0.861095	0	0	0.113827	gnl|BL_ORD_ID|61176113	197/197	gi|489735396|ref|WP_003639491.1| MULTISPECIES: GntR family transcriptional regulator [Lactobacillus]<>gi|392435294|gb|EIW13246.1| transcription regulator, GntR family [Lactobacillus pentosus KCA1]<>gi|532627652|gb|EQM53572.1| GntR family transcriptional regulator [Lactobacillus plantarum EGD-AQ4]	d__Bacteria; p__Firmicutes; c__Bacilli; o__Lactobacillales; f__Lactobacillaceae; g__Lactobacillus
k99_16159396_1	0.461198	0	2.49264	0.227319	0	0	gnl|BL_ORD_ID|76641849	202/202	gi|565425979|gb|ETF10876.1| putative acyltransferase (putative) [Lactobacillus plantarum 4_3]<>gi|937556313|gb|KPN84471.1| Acyltransferase [Lactobacillus plantarum]<>gi|1017108988|gb|KZD98325.1| Acyltransferase [Lactobacillus plantarum]<>gi|1023778207|gb|KZT97146.1| Acyltransferase [Lactobacillus plantarum]<>gi|1023844716|gb|KZU61475.1| Acyltransferase [Lactobacillus plantarum]<>gi|1023857609|gb|…	d__Bacteria; p__Firmicutes; c__Bacilli; o__Lactobacillales; f__Lactobacillaceae; g__Lactobacillus; s__Lactobacillus plantarum
k99_34439872_1	0.230599	0	0.407887	0	0	0.136592	gnl|BL_ORD_ID|57284346	164/164	gi|339638943|emb|CCC18145.1| chaperone protein ClpB [Lactobacillus pentosus IG1]	d__Bacteria; p__Firmicutes; c__Bacilli; o__Lactobacillales; f__Lactobacillaceae; g__Lactobacillus; s__Lactobacillus pentosus
k99_4394860_1	0.204977	0	0.543849	0	0	0.204888	gnl|BL_ORD_ID|61176449	161/161	gi|489734931|ref|WP_003639026.1| MULTISPECIES: ComE operon protein 2 [Lactobacillus]<>gi|392435720|gb|EIW13649.1| Late competence protein ComEB, dCMP deaminase [Lactobacillus pentosus KCA1]<>gi|532626940|gb|EQM52965.1| competence protein ComE [Lactobacillus plantarum EGD-AQ4]	d__Bacteria; p__Firmicutes; c__Bacilli; o__Lactobacillales; f__Lactobacillaceae; g__Lactobacillus; s__Lactobacillus pentosus
k99_7401719_3	1.69106	0	2.60595	0	0	0	gnl|BL_ORD_ID|76642382	111/111	gi|566131663|ref|WP_024002448.1| hypothetical protein [Lactobacillus plantarum]<>gi|565428560|gb|ETF12404.1| hypothetical protein N654_1132 [Lactobacillus plantarum 4_3]<>gi|1023814989|gb|KZU32878.1| hypothetical protein Nizo2535_1267 [Lactobacillus plantarum]<>gi|1023819619|gb|KZU37403.1| hypothetical protein Nizo2753_2887 [Lactobacillus plantarum]<>gi|1023862174|gb|KZU78412.1| hypothetical prot…	d__Bacteria; p__Firmicutes; c__Bacilli; o__Lactobacillales; f__Lactobacillaceae; g__Lactobacillus; s__Lactobacillus plantarum
k99_7375959_2	0.307465	0	0.725133	0	0	0.29595	gnl|BL_ORD_ID|73628566	165/165	gi|544929115|ref|WP_021338206.1| FAD-binding protein [Lactobacillus plantarum]<>gi|532626704|gb|EQM52742.1| FAD-binding protein [Lactobacillus plantarum EGD-AQ4]	d__Bacteria; p__Firmicutes; c__Bacilli; o__Lactobacillales; f__Lactobacillaceae; g__Lactobacillus; s__Lactobacillus pentosus
k99_17380361_1	0.204977	0	0.58917	0	0	0.159358	gnl|BL_ORD_ID|73629666	140/140	gi|544927922|ref|WP_021337052.1| hypothetical protein [Lactobacillus plantarum]<>gi|532628630|gb|EQM54417.1| hypothetical protein N692_12870 [Lactobacillus plantarum EGD-AQ4]	d__Bacteria; p__Firmicutes; c__Bacilli; o__Lactobacillales; f__Lactobacillaceae; g__Lactobacillus; s__Lactobacillus pentosus
k99_11629633_2	0	0	0	0	0	0	gnl|BL_ORD_ID|33254827	106/106	gi|948807818|gb|KRM28232.1| transcriptional regulator [Lactobacillus panis DSM 6035]	d__Bacteria; p__Firmicutes; c__Bacilli; o__Lactobacillales; f__Lactobacillaceae; g__Lactobacillus; s__Lactobacillus panis
k99_3636704_1	0.230599	0	0.339906	0	0	0.273185	gnl|BL_ORD_ID|56944111	175/175	gi|544928654|ref|WP_021337769.1| MULTISPECIES: oxidoreductase [Lactobacillus]<>gi|334880742|emb|CCB81514.1| short-chain dehydrogenase [Lactobacillus pentosus MP-10]<>gi|339638847|emb|CCC18028.1| short-chain dehydrogenase [Lactobacillus pentosus IG1]<>gi|532627424|gb|EQM53367.1| oxidoreductase [Lactobacillus plantarum EGD-AQ4]<>gi|948591949|gb|KRK24984.1| short-chain dehydrogenase [Lactobacillus p…	d__Bacteria; p__Firmicutes; c__Bacilli; o__Lactobacillales; f__Lactobacillaceae; g__Lactobacillus
k99_35388722_1	8.19907	0.137289	18.5135	1.09113	0.646673	0.318715	gnl|BL_ORD_ID|33566383	416/416	gi|949509999|ref|WP_056950864.1| GTPase HflX [Lactobacillus paralimentarius]	d__Bacteria; p__Firmicutes; c__Bacilli; o__Lactobacillales; f__Lactobacillaceae; g__Lactobacillus; s__Lactobacillus paralimentarius
k99_5886624_1	0	0	0.815774	0	0	0	gnl|BL_ORD_ID|56944658	140/140	gi|912991513|ref|WP_050338307.1| GNAT family acetyltransferase [Lactobacillus pentosus]<>gi|334881325|emb|CCB82180.1| putative acetyltransferase [Lactobacillus pentosus MP-10]<>gi|339638269|emb|CCC17351.1| putative acetyltransferase [Lactobacillus pentosus IG1]<>gi|948590046|gb|KRK23109.1| acetyltransferase [Lactobacillus pentosus DSM 20314]	d__Bacteria; p__Firmicutes; c__Bacilli; o__Lactobacillales; f__Lactobacillaceae; g__Lactobacillus; s__Lactobacillus pentosus
k99_962453_1	0.230599	0	0.543849	0	0	0.455308	gnl|BL_ORD_ID|57283126	170/170	gi|339637084|emb|CCC15953.1| putative sugar ABC transporter, ATP-binding protein [Lactobacillus pentosus IG1]	d__Bacteria; p__Firmicutes; c__Bacilli; o__Lactobacillales; f__Lactobacillaceae; g__Lactobacillus; s__Lactobacillus pentosus
k99_9918345_1	0.153733	0.137289	3.53502	0.159123	0.107779	0	gnl|BL_ORD_ID|46278994	204/204	gi|499988088|ref|WP_011668806.1| hypothetical protein [Lactobacillus brevis]<>gi|116100136|gb|ABJ65285.1| ADP-ribosylglycohydrolase [Lactobacillus brevis ATCC 367]<>gi|822583745|gb|KLE29162.1| crystallin [Lactobacillus brevis]<>gi|982733778|gb|KWT47945.1| crystallin [Lactobacillus brevis]<>gi|983138123|gb|KWU40508.1| hypothetical protein AV935_07165 [Lactobacillus brevis]	d__Bacteria; p__Firmicutes; c__Bacilli; o__Lactobacillales; f__Lactobacillaceae; g__Lactobacillus; s__Lactobacillus brevis
k99_3044410_1	0.128111	0.297459	0.453208	0	0	0.341481	gnl|BL_ORD_ID|56943710	175/175	gi|912991681|ref|WP_050338475.1| glucosyl transferase family 2 [Lactobacillus pentosus]<>gi|334880334|emb|CCB81058.1| glycosyltransferase [Lactobacillus pentosus MP-10]<>gi|948593688|gb|KRK26701.1| glycosyltransferase [Lactobacillus pentosus DSM 20314]	d__Bacteria; p__Firmicutes; c__Bacilli; o__Lactobacillales; f__Lactobacillaceae; g__Lactobacillus; s__Lactobacillus pentosus
k99_10623742_1	0	0	0.339906	0	0	0.227654	gnl|BL_ORD_ID|61175980	184/184	gi|489735400|ref|WP_003639495.1| MULTISPECIES: haloacid dehalogenase [Lactobacillus]<>gi|392435146|gb|EIW13099.1| hydrolase, HAD superfamily, Cof family [Lactobacillus pentosus KCA1]<>gi|532627656|gb|EQM53576.1| HAD family hydrolase [Lactobacillus plantarum EGD-AQ4]	d__Bacteria; p__Firmicutes; c__Bacilli; o__Lactobacillales; f__Lactobacillaceae; g__Lactobacillus; s__Lactobacillus pentosus
k99_31921882_2	8.66027	0.114407	19.0574	1.27299	0.948453	0	gnl|BL_ORD_ID|33567603	632/632	gi|949514335|ref|WP_056955032.1| hypothetical protein [Lactobacillus paralimentarius]	d__Bacteria; p__Firmicutes; c__Bacilli; o__Lactobacillales; f__Lactobacillaceae; g__Lactobacillus; s__Lactobacillus paralimentarius
k99_404345_1	0	0	0.521189	0	0	0.227654	gnl|BL_ORD_ID|61176922	174/174	gi|489734354|ref|WP_003638449.1| flavocytochrome c [Lactobacillus pentosus]<>gi|392436290|gb|EIW14205.1| fumarate reductase/succinate dehydrogenase, FAD-binding flavoprotein, NADPH-dependent FMN reductase [Lactobacillus pentosus KCA1]	d__Bacteria; p__Firmicutes; c__Bacilli; o__Lactobacillales; f__Lactobacillaceae; g__Lactobacillus; s__Lactobacillus pentosus
k99_8075432_1	0.128111	0	0.56651	0	0	0.204888	gnl|BL_ORD_ID|61177845	133/133	gi|489733183|ref|WP_003637284.1| starch synthase [Lactobacillus pentosus]<>gi|392437442|gb|EIW15329.1| Glycogen synthase, ADP-glucose transglucosylase [Lactobacillus pentosus KCA1]	d__Bacteria; p__Firmicutes; c__Bacilli; o__Lactobacillales; f__Lactobacillaceae; g__Lactobacillus; s__Lactobacillus pentosus
k99_30803520_1	0.307465	0	3.7163	0.0909275	0.172446	0	gnl|BL_ORD_ID|66641362	184/184	gi|505287488|ref|WP_015474590.1| symporter ynaJ [Lactobacillus brevis]<>gi|472235032|dbj|BAN07997.1| uncharacterized symporter ynaJ [Lactobacillus brevis KB290]<>gi|822584634|gb|KLE30031.1| Na+/xyloside symporter related transporter [Lactobacillus brevis]<>gi|982734912|gb|KWT49070.1| Na+/xyloside symporter related transporter [Lactobacillus brevis]<>gi|983136601|gb|KWU39062.1| Na+/xyloside sympor…	d__Bacteria; p__Firmicutes; c__Bacilli; o__Lactobacillales; f__Lactobacillaceae; g__Lactobacillus; s__Lactobacillus brevis
k99_30529466_1	1.15299	0	1.47293	0.340978	0	0	gnl|BL_ORD_ID|12952326	357/357	gi|764614014|ref|WP_044430950.1| nitrate ABC transporter permease [Lactobacillus plantarum]<>gi|758842549|gb|AJO74394.1| nitrate ABC transporter permease [Lactobacillus plantarum]	d__Bacteria; p__Firmicutes; c__Bacilli; o__Lactobacillales; f__Lactobacillaceae; g__Lactobacillus; s__Lactobacillus plantarum
k99_33435549_1	0.281843	0	0	0	0	0	gnl|BL_ORD_ID|19471950	109/109	gi|836617642|ref|WP_047768127.1| hypothetical protein [Lactobacillus panis]	d__Bacteria; p__Firmicutes; c__Bacilli; o__Lactobacillales; f__Lactobacillaceae; g__Lactobacillus; s__Lactobacillus panis
k99_14984722_1	0.281843	0	0.521189	0	0	0.113827	gnl|BL_ORD_ID|56943860	176/176	gi|912991812|ref|WP_050338606.1| ribosome biogenesis GTPase YlqF [Lactobacillus pentosus]<>gi|334880484|emb|CCB81225.1| ribosome biogenesis GTP-binding protein YlqF [Lactobacillus pentosus MP-10]	d__Bacteria; p__Firmicutes; c__Bacilli; o__Lactobacillales; f__Lactobacillaceae; g__Lactobacillus; s__Lactobacillus pentosus
k99_18930876_1	0.179355	0	0.543849	0	0	0	gnl|BL_ORD_ID|56944887	167/167	gi|912992870|ref|WP_050339664.1| carbamoyl phosphate synthase large subunit [Lactobacillus pentosus]<>gi|334881577|emb|CCB82460.1| carbamoyl-phosphate synthase pyrimidine-specific large chain [Lactobacillus pentosus MP-10]	d__Bacteria; p__Firmicutes; c__Bacilli; o__Lactobacillales; f__Lactobacillaceae; g__Lactobacillus; s__Lactobacillus pentosus
k99_33661782_1	0	0	0	0	0	0	gnl|BL_ORD_ID|33253348	158/158	gi|948804158|gb|KRM24947.1| amino acid ABC superfamily ATP binding cassette transporter, membrane protein [Lactobacillus panis DSM 6035]	d__Bacteria; p__Firmicutes; c__Bacilli; o__Lactobacillales; f__Lactobacillaceae; g__Lactobacillus; s__Lactobacillus panis
k99_6889421_1	0.512442	0	2.35668	0.136391	0.129335	0	gnl|BL_ORD_ID|26597971	119/119	gi|935440972|ref|WP_054396813.1| transketolase [Lactobacillus plantarum]<>gi|921083745|gb|KON40595.1| transketolase [Lactobacillus plantarum]<>gi|948776634|gb|KRL99299.1| transketolase [Lactobacillus plantarum subsp. argentoratensis DSM 16365]<>gi|966126451|gb|KTF02404.1| Transketolase [Lactobacillus plantarum]<>gi|1023763548|gb|KZT83284.1| Transketolase [Lactobacillus plantarum]	d__Bacteria; p__Firmicutes; c__Bacilli; o__Lactobacillales; f__Lactobacillaceae; g__Lactobacillus; s__Lactobacillus plantarum; s__Lactobacillus plantarum subsp. argentoratensis
k99_2604518_1	0.204977	0	0.407887	0	0	0.227654	gnl|BL_ORD_ID|33137193	178/178	gi|948594044|gb|KRK27054.1| integral membrane protein [Lactobacillus pentosus DSM 20314]	d__Bacteria; p__Firmicutes; c__Bacilli; o__Lactobacillales; f__Lactobacillaceae; g__Lactobacillus; s__Lactobacillus pentosus
k99_8278087_2	0.230599	0	0.385227	0	0	0.136592	gnl|BL_ORD_ID|56944917	147/147	gi|334881608|emb|CCB82501.1| ABC transporter, ATP-binding protein [Lactobacillus pentosus MP-10]<>gi|339638710|emb|CCC17866.1| ABC transporter, ATP-binding protein [Lactobacillus pentosus IG1]	d__Bacteria; p__Firmicutes; c__Bacilli; o__Lactobacillales; f__Lactobacillaceae; g__Lactobacillus; s__Lactobacillus pentosus
k99_4844196_2	12.7598	0.503393	1.74485	0.113659	0.172446	2.25377	gnl|BL_ORD_ID|62939350	97/97	gi|504753362|ref|WP_014940464.1| nucleoside-diphosphate sugar epimerase [Lactobacillus buchneri]<>gi|405126195|gb|AFS00956.1| nucleoside-diphosphate-sugar epimerase [Lactobacillus buchneri CD034]	d__Bacteria; p__Firmicutes; c__Bacilli; o__Lactobacillales; f__Lactobacillaceae; g__Lactobacillus; s__Lactobacillus buchneri
k99_4576377_1	0.102488	0	0.634491	0	0	0.546369	gnl|BL_ORD_ID|56944631	175/175	gi|912991300|ref|WP_050338094.1| two-component sensor histidine kinase [Lactobacillus pentosus]<>gi|334881297|emb|CCB82143.1| histidine protein kinase; sensor protein [Lactobacillus pentosus MP-10]<>gi|339638071|emb|CCC17115.1| histidine protein kinase; sensor protein [Lactobacillus pentosus IG1]<>gi|948590139|gb|KRK23198.1| histidine protein kinase [Lactobacillus pentosus DSM 20314]	d__Bacteria; p__Firmicutes; c__Bacilli; o__Lactobacillales; f__Lactobacillaceae; g__Lactobacillus; s__Lactobacillus pentosus
k99_5476694_1	0.768663	0	1.92613	0.36371	0	0	gnl|BL_ORD_ID|49920695	133/133	gi|1027818614|ref|WP_063724790.1| hypothetical protein [Lactobacillus plantarum]<>gi|1023758199|gb|KZT78142.1| hypothetical protein Nizo1840_2844 [Lactobacillus plantarum]<>gi|1023795085|gb|KZU13535.1| hypothetical protein Nizo2264_1479 [Lactobacillus plantarum]	d__Bacteria; p__Firmicutes; c__Bacilli; o__Lactobacillales; f__Lactobacillaceae; g__Lactobacillus; s__Lactobacillus plantarum
k99_6182935_1	0.102488	0	0.339906	0	0	0.159358	gnl|BL_ORD_ID|56945339	167/167	gi|912992574|ref|WP_050339368.1| aminotransferase V [Lactobacillus pentosus]<>gi|334882055|emb|CCB83006.1| cysteine desulfurase [Lactobacillus pentosus MP-10]<>gi|339639257|emb|CCC18493.1| cysteine desulfurase [Lactobacillus pentosus IG1]<>gi|948591412|gb|KRK24450.1| cysteine desulfurase [Lactobacillus pentosus DSM 20314]	d__Bacteria; p__Firmicutes; c__Bacilli; o__Lactobacillales; f__Lactobacillaceae; g__Lactobacillus; s__Lactobacillus pentosus
k99_768810_1	0	0	0.521189	0	0	0.182123	gnl|BL_ORD_ID|56945073	206/206	gi|489733738|ref|WP_003637834.1| MULTISPECIES: HPr kinase/phosphorylase [Lactobacillus]<>gi|334881774|emb|CCB82680.1| HPr kinase/phosphorylase (HPrK/P) [Lactobacillus pentosus MP-10]<>gi|339637498|emb|CCC16430.1| HPr kinase/phosphorylase (HPrK/P) [Lactobacillus pentosus IG1]<>gi|392436881|gb|EIW14784.1| bifunctional protein: HPr kinase, P-ser-HPr phosphatase [Lactobacillus pentosus KCA1]<>gi|5326…	d__Bacteria; p__Firmicutes; c__Bacilli; o__Lactobacillales; f__Lactobacillaceae; g__Lactobacillus; s__Lactobacillus plantarum
k99_3844936_1	0	0	0.271925	0	0	0	gnl|BL_ORD_ID|73629865	150/150	gi|544927747|ref|WP_021336882.1| 3-phosphoglycerate dehydrogenase [Lactobacillus plantarum]<>gi|532629007|gb|EQM54745.1| 3-phosphoglycerate dehydrogenase [Lactobacillus plantarum EGD-AQ4]	d__Bacteria; p__Firmicutes; c__Bacilli; o__Lactobacillales; f__Lactobacillaceae; g__Lactobacillus; s__Lactobacillus pentosus
k99_20410565_2	0.128111	0	0.611831	0	0	0.227654	gnl|BL_ORD_ID|61176800	198/198	gi|489734447|ref|WP_003638542.1| MULTISPECIES: HD domain-containing protein [Lactobacillus]<>gi|392436137|gb|EIW14056.1| hydrolase, HAD superfamily [Lactobacillus pentosus KCA1]<>gi|532629553|gb|EQM55223.1| hypothetical protein N692_00965 [Lactobacillus plantarum EGD-AQ4]	d__Bacteria; p__Firmicutes; c__Bacilli; o__Lactobacillales; f__Lactobacillaceae; g__Lactobacillus; s__Lactobacillus pentosus
k99_13532920_1	0.589308	0	2.10742	0.0909275	0	0	gnl|BL_ORD_ID|27643276	169/169	gi|925174666|ref|WP_053566723.1| ribitolphosphotransferase [Lactobacillus plantarum]<>gi|924522322|gb|ALC08812.1| ribitolphosphotransferase [Lactobacillus plantarum]	d__Bacteria; p__Firmicutes; c__Bacilli; o__Lactobacillales; f__Lactobacillaceae; g__Lactobacillus; s__Lactobacillus plantarum; s__Lactobacillus plantarum subsp. plantarum
k99_25769680_1	0	0	0.611831	0	0	0.159358	gnl|BL_ORD_ID|57283278	400/400	gi|544928830|ref|WP_021337937.1| aspartate kinase [Lactobacillus plantarum]<>gi|339637329|emb|CCC16232.1| aspartokinase [Lactobacillus pentosus IG1]<>gi|532627274|gb|EQM53256.1| aspartate kinase [Lactobacillus plantarum EGD-AQ4]	d__Bacteria; p__Firmicutes; c__Bacilli; o__Lactobacillales; f__Lactobacillaceae; g__Lactobacillus; s__Lactobacillus pentosus
k99_6154024_2	0.589308	0	2.35668	0.0909275	0.086223	0	gnl|BL_ORD_ID|74684123	116/116	gi|550694660|ref|WP_022637985.1| peptidase T [Lactobacillus plantarum]<>gi|549833178|gb|ERO42650.1| pepT protein [Lactobacillus plantarum WJL]<>gi|937285079|gb|KPN41739.1| Tripeptide aminopeptidase [Lactobacillus plantarum WJL]<>gi|948920820|gb|KRN35058.1| peptidase T [Lactobacillus plantarum]<>gi|1023841238|gb|KZU58123.1| Tripeptide aminopeptidase [Lactobacillus plantarum]<>gi|1023883624|gb|KZU9…	d__Bacteria; p__Firmicutes; c__Bacilli; o__Lactobacillales; f__Lactobacillaceae; g__Lactobacillus; s__Lactobacillus plantarum; s__Lactobacillus plantarum subsp. plantarum
k99_8535931_1	0.179355	0	0.543849	0	0	0.318715	gnl|BL_ORD_ID|23961201	172/172	gi|912992768|ref|WP_050339562.1| LacI family transcriptional regulator [Lactobacillus pentosus]<>gi|948593051|gb|KRK26071.1| laci family sugar-binding transcriptional regulator [Lactobacillus pentosus DSM 20314]	d__Bacteria; p__Firmicutes; c__Bacilli; o__Lactobacillales; f__Lactobacillaceae; g__Lactobacillus; s__Lactobacillus pentosus
k99_27573997_2	0.128111	0	0.702472	0	0	0.227654	gnl|BL_ORD_ID|73628962	149/149	gi|544928670|ref|WP_021337784.1| glycosyl transferase [Lactobacillus plantarum]<>gi|532627410|gb|EQM53357.1| glycosyltransferase [Lactobacillus plantarum EGD-AQ4]	d__Bacteria; p__Firmicutes; c__Bacilli; o__Lactobacillales; f__Lactobacillaceae; g__Lactobacillus; s__Lactobacillus pentosus
k99_26531243_1	0.230599	0	0.56651	0	0	0.204888	gnl|BL_ORD_ID|74683884	188/188	gi|550695374|ref|WP_022638181.1| GTP diphosphokinase [Lactobacillus plantarum]<>gi|549831961|gb|ERO41442.1| GTP diphosphokinase [Lactobacillus plantarum WJL]<>gi|937285343|gb|KPN42003.1| GTP pyrophosphokinase [Lactobacillus plantarum WJL]	d__Bacteria; p__Firmicutes; c__Bacilli; o__Lactobacillales; f__Lactobacillaceae; g__Lactobacillus; s__Lactobacillus plantarum
k99_6490791_1	0.179355	0	3.603	0	0	0	gnl|BL_ORD_ID|74348057	211/211	gi|545617039|ref|WP_021740946.1| oligoendopeptidase pepF/M3 family [Lactobacillus brevis]<>gi|544229663|gb|ERK42893.1| oligoendopeptidase, pepF/M3 family [Lactobacillus brevis ATCC 14869 = DSM 20054]<>gi|743384396|gb|KID43502.1| Oligoendopeptidase F [Lactobacillus brevis]<>gi|754303366|gb|KIO99049.1| Oligoendopeptidase F [Lactobacillus brevis]<>gi|948587583|gb|KRK20693.1| oligoendopeptidase F [La…	d__Bacteria; p__Firmicutes; c__Bacilli; o__Lactobacillales; f__Lactobacillaceae; g__Lactobacillus; s__Lactobacillus brevis
k99_15095489_1	0	0	0.430547	0	0	0.250419	gnl|BL_ORD_ID|73628812	169/169	gi|544928751|ref|WP_021337858.1| PTS cellobiose transporter subunit IIC [Lactobacillus plantarum]<>gi|532627136|gb|EQM53118.1| PTS cellobiose transporter subunit IIC [Lactobacillus plantarum EGD-AQ4]	d__Bacteria; p__Firmicutes; c__Bacilli; o__Lactobacillales; f__Lactobacillaceae; g__Lactobacillus; s__Lactobacillus pentosus
k99_7895601_3	3.9458	0.205933	0.498529	0	0.086223	0.88785	gnl|BL_ORD_ID|61175333	58/58	gi|489735906|ref|WP_003640001.1| thiol reductase thioredoxin [Lactobacillus pentosus]<>gi|392434428|gb|EIW12395.1| Thioredoxin [Lactobacillus pentosus KCA1]	d__Bacteria; p__Firmicutes; c__Bacilli; o__Lactobacillales; f__Lactobacillaceae; g__Lactobacillus; s__Lactobacillus pentosus
k99_20942135_1	0.281843	0	0.407887	0	0	0.159358	gnl|BL_ORD_ID|73628639	165/165	gi|544928982|ref|WP_021338074.1| alpha-galactosidase [Lactobacillus plantarum]<>gi|532626805|gb|EQM52841.1| alpha-galactosidase [Lactobacillus plantarum EGD-AQ4]	d__Bacteria; p__Firmicutes; c__Bacilli; o__Lactobacillales; f__Lactobacillaceae; g__Lactobacillus; s__Lactobacillus pentosus
k99_18786605_1	0	0	0.339906	0	0	0	gnl|BL_ORD_ID|56945849	171/171	gi|949511405|ref|WP_056952199.1| aromatic ring-opening dioxygenase LigA [Lactobacillus pentosus]<>gi|334882587|emb|CCB83622.1| DNA ligase [Lactobacillus pentosus MP-10]<>gi|948593922|gb|KRK26932.1| dna ligase [Lactobacillus pentosus DSM 20314]	d__Bacteria; p__Firmicutes; c__Bacilli; o__Lactobacillales; f__Lactobacillaceae; g__Lactobacillus; s__Lactobacillus pentosus
k99_14387078_2	0.333087	0	0.702472	0	0.129335	0.341481	gnl|BL_ORD_ID|61176100	133/133	gi|489735381|ref|WP_003639476.1| hypothetical protein [Lactobacillus pentosus]<>gi|392435279|gb|EIW13231.1| hypothetical protein, DUF871 family [Lactobacillus pentosus KCA1]	d__Bacteria; p__Firmicutes; c__Bacilli; o__Lactobacillales; f__Lactobacillaceae; g__Lactobacillus; s__Lactobacillus pentosus
k99_5708915_1	0.256221	0.16017	2.31136	0.204587	0.129335	0	gnl|BL_ORD_ID|26596740	139/139	gi|935445412|ref|WP_054399251.1| hypothetical protein [Lactobacillus plantarum]<>gi|921081766|gb|KON38761.1| hypothetical protein ADS73_13465 [Lactobacillus plantarum]<>gi|966127223|gb|KTF03122.1| hypothetical protein SF2A35B_0132 [Lactobacillus plantarum]<>gi|1023760243|gb|KZT80131.1| hypothetical protein Nizo1839_1882 [Lactobacillus plantarum]<>gi|1023795223|gb|KZU13673.1| hypothetical protein …	d__Bacteria; p__Firmicutes; c__Bacilli; o__Lactobacillales; f__Lactobacillaceae; g__Lactobacillus; s__Lactobacillus plantarum
k99_17692718_6	11.2225	0.091526	0.56651	0	0	0.523604	gnl|BL_ORD_ID|48113019	285/285	gi|489813886|ref|WP_003717729.1| 6-phosphogluconate dehydrogenase [Lactobacillus vaginalis]<>gi|227350363|gb|EEJ40654.1| phosphogluconate dehydrogenase (decarboxylating) [Lactobacillus vaginalis DSM 5837 = ATCC 49540]<>gi|948829611|gb|KRM48631.1| phosphogluconate dehydrogenase (decarboxylating) [Lactobacillus vaginalis DSM 5837 = ATCC 49540]	d__Bacteria; p__Firmicutes; c__Bacilli; o__Lactobacillales; f__Lactobacillaceae; g__Lactobacillus; s__Lactobacillus vaginalis
k99_3110438_1	0.102488	0	0.407887	0	0	0.159358	gnl|BL_ORD_ID|73628846	133/133	gi|544928794|ref|WP_021337901.1| MULTISPECIES: L(+)-tartrate dehydratase subunit beta [Lactobacillus]<>gi|532627193|gb|EQM53175.1| L(+)-tartrate dehydratase subunit beta [Lactobacillus plantarum EGD-AQ4]<>gi|948593967|gb|KRK26977.1| l(+)-tartrate dehydratase, subunit b [Lactobacillus pentosus DSM 20314]	d__Bacteria; p__Firmicutes; c__Bacilli; o__Lactobacillales; f__Lactobacillaceae; g__Lactobacillus
k99_34982584_1	0.589308	0	2.22072	0.250051	0	0.0910615	gnl|BL_ORD_ID|68735805	193/193	gi|513803822|ref|WP_016511308.1| aromatic amino acid aminotransferase [Lactobacillus plantarum]<>gi|511781816|gb|EPD25236.1| aromatic amino acid aminotransferase [Lactobacillus plantarum IPLA88]<>gi|1023759455|gb|KZT79375.1| N-acetyl-L L-diaminopimelate aminotransferase [Lactobacillus plantarum]<>gi|1023771446|gb|KZT90778.1| N-acetyl-L L-diaminopimelate aminotransferase [Lactobacillus plantarum]<…	d__Bacteria; p__Firmicutes; c__Bacilli; o__Lactobacillales; f__Lactobacillaceae; g__Lactobacillus; s__Lactobacillus plantarum
k99_14514267_1	0.256221	0	0.407887	0	0	0.318715	gnl|BL_ORD_ID|73630425	136/136	gi|544927411|ref|WP_021336551.1| hypothetical protein [Lactobacillus plantarum]<>gi|532629938|gb|EQM55608.1| hypothetical protein N692_02080 [Lactobacillus plantarum EGD-AQ4]	d__Bacteria; p__Firmicutes; c__Bacilli; o__Lactobacillales; f__Lactobacillaceae; g__Lactobacillus; s__Lactobacillus plantarum
k99_32512503_1	0.230599	0	0.543849	0	0	0.341481	gnl|BL_ORD_ID|57283744	176/176	gi|339638077|emb|CCC17121.1| putative uncharacterized protein lp_3632 [Lactobacillus pentosus IG1]	d__Bacteria; p__Firmicutes; c__Bacilli; o__Lactobacillales; f__Lactobacillaceae; g__Lactobacillus; s__Lactobacillus pentosus
k99_4372472_1	0.128111	0	0.702472	0	0	0.159358	gnl|BL_ORD_ID|73628963	190/190	gi|544928671|ref|WP_021337785.1| glycerol phosphate lipoteichoic acid synthase [Lactobacillus plantarum]<>gi|532627415|gb|EQM53362.1| glycerol phosphate lipoteichoic acid synthase [Lactobacillus plantarum EGD-AQ4]	d__Bacteria; p__Firmicutes; c__Bacilli; o__Lactobacillales; f__Lactobacillaceae; g__Lactobacillus; s__Lactobacillus pentosus
k99_8183433_1	0.409954	0	0.430547	0	0	0.159358	gnl|BL_ORD_ID|56945966	191/191	gi|912992224|ref|WP_050339018.1| RNA pseudouridine synthase [Lactobacillus pentosus]<>gi|334882716|emb|CCB83766.1| pseudouridine synthase [Lactobacillus pentosus MP-10]<>gi|948594075|gb|KRK27085.1| pseudouridine synthase [Lactobacillus pentosus DSM 20314]	d__Bacteria; p__Firmicutes; c__Bacilli; o__Lactobacillales; f__Lactobacillaceae; g__Lactobacillus; s__Lactobacillus pentosus
k99_1412429_1	0.128111	0	0.838435	0	0	0.387012	gnl|BL_ORD_ID|61175893	132/132	gi|392435049|gb|EIW13006.1| extracellular transglycosylase, membrane-bound [Lactobacillus pentosus KCA1]<>gi|532628366|gb|EQM54160.1| transglycosylase [Lactobacillus plantarum EGD-AQ4]	d__Bacteria; p__Firmicutes; c__Bacilli; o__Lactobacillales; f__Lactobacillaceae; g__Lactobacillus; s__Lactobacillus pentosus
k99_15138324_1	0	0	0.543849	0	0	0.204888	gnl|BL_ORD_ID|73630304	182/182	gi|544927459|ref|WP_021336599.1| DNA topoisomerase IV subunit A [Lactobacillus plantarum]<>gi|532629780|gb|EQM55450.1| DNA topoisomerase IV subunit A [Lactobacillus plantarum EGD-AQ4]	d__Bacteria; p__Firmicutes; c__Bacilli; o__Lactobacillales; f__Lactobacillaceae; g__Lactobacillus; s__Lactobacillus pentosus
k99_10990365_1	0.333087	0	0.475868	0	0	0.364246	gnl|BL_ORD_ID|76642274	145/145	gi|566131829|ref|WP_024002602.1| xylulokinase [Lactobacillus plantarum]<>gi|565428279|gb|ETF12173.1| xylose kinase [Lactobacillus plantarum 4_3]	d__Bacteria; p__Firmicutes; c__Bacilli; o__Lactobacillales; f__Lactobacillaceae; g__Lactobacillus; s__Lactobacillus plantarum
k99_33738287_1	0.102488	0	0.521189	0	0	0.182123	gnl|BL_ORD_ID|61176681	240/240	gi|392435997|gb|EIW13918.1| Phosphate:acyl-ACP acyltransferase PlsX [Lactobacillus pentosus KCA1]<>gi|532629636|gb|EQM55306.1| phosphate acyltransferase [Lactobacillus plantarum EGD-AQ4]	d__Bacteria; p__Firmicutes; c__Bacilli; o__Lactobacillales; f__Lactobacillaceae; g__Lactobacillus; s__Lactobacillus plantarum
k99_16812975_1	10.9919	0.137289	6.77546	0.0909275	0	0.182123	gnl|BL_ORD_ID|33111087	337/337	gi|972515244|ref|WP_059073842.1| hypothetical protein [Lactobacillus farciminis]<>gi|948544903|dbj|GAQ00904.1| hypothetical protein NBRC111452_705 [Lactobacillus farciminis]	d__Bacteria; p__Firmicutes; c__Bacilli; o__Lactobacillales; f__Lactobacillaceae; g__Lactobacillus; s__Lactobacillus farciminis
k99_3106227_1	0.204977	0	0.56651	0	0	0.159358	gnl|BL_ORD_ID|56945621	166/166	gi|912991576|ref|WP_050338370.1| hypothetical protein [Lactobacillus pentosus]<>gi|334882349|emb|CCB83350.1| putative uncharacterized protein lp_2230 [Lactobacillus pentosus MP-10]<>gi|339639178|emb|CCC18409.1| putative uncharacterized protein lp_2230 [Lactobacillus pentosus IG1]	d__Bacteria; p__Firmicutes; c__Bacilli; o__Lactobacillales; f__Lactobacillaceae; g__Lactobacillus; s__Lactobacillus pentosus
k99_5800638_1	0.179355	0	0.521189	0	0	0.204888	gnl|BL_ORD_ID|73628475	170/170	gi|544929190|ref|WP_021338280.1| glutamine amidotransferase [Lactobacillus plantarum]<>gi|532626557|gb|EQM52600.1| glutamine amidotransferase [Lactobacillus plantarum EGD-AQ4]	d__Bacteria; p__Firmicutes; c__Bacilli; o__Lactobacillales; f__Lactobacillaceae; g__Lactobacillus; s__Lactobacillus pentosus
k99_1023247_1	0.230599	0	3.44438	0.204587	0.086223	0	gnl|BL_ORD_ID|12000079	194/194	gi|755587717|ref|WP_042520840.1| guanosine monophosphate reductase [Lactobacillus brevis]<>gi|754300792|gb|KIO96505.1| Inosine-5'-monophosphate dehydrogenase, catalytic domain [Lactobacillus brevis]<>gi|754304335|gb|KIO99993.1| Inosine-5'-monophosphate dehydrogenase, catalytic domain [Lactobacillus brevis]	d__Bacteria; p__Firmicutes; c__Bacilli; o__Lactobacillales; f__Lactobacillaceae; g__Lactobacillus; s__Lactobacillus brevis
k99_34724903_1	0.333087	0.137289	0.498529	0	0	0.318715	gnl|BL_ORD_ID|56945704	155/155	gi|912991384|ref|WP_050338178.1| hypothetical protein [Lactobacillus pentosus]<>gi|334882438|emb|CCB83447.1| AraC-type DNA-binding domain-containing proteins [Lactobacillus pentosus MP-10]	d__Bacteria; p__Firmicutes; c__Bacilli; o__Lactobacillales; f__Lactobacillaceae; g__Lactobacillus; s__Lactobacillus pentosus
k99_4666363_2	0	0.274578	0.58917	0	0	0.29595	gnl|BL_ORD_ID|56945401	77/77	gi|912991038|ref|WP_050337908.1| chromosome condensation protein CrcB [Lactobacillus pentosus]<>gi|334882121|emb|CCB83081.1| protein CrcB homolog 1 [Lactobacillus pentosus MP-10]<>gi|339637880|emb|CCC16878.1| protein CrcB homolog 1 [Lactobacillus pentosus IG1]<>gi|948592581|gb|KRK25610.1| protein crcb like protein 1 [Lactobacillus pentosus DSM 20314]	d__Bacteria; p__Firmicutes; c__Bacilli; o__Lactobacillales; f__Lactobacillaceae; g__Lactobacillus; s__Lactobacillus pentosus
k99_11236622_1	0.333087	0	0.294585	0	0	0.159358	gnl|BL_ORD_ID|33160050	130/130	gi|948643140|gb|KRK74064.1| N-acetylmannosamine-6-phosphate 2-epimerase [Lactobacillus coryniformis subsp. torquens DSM 20004 = KCTC 3535]	d__Bacteria; p__Firmicutes; c__Bacilli; o__Lactobacillales; f__Lactobacillaceae; g__Lactobacillus; s__Lactobacillus pentosus
k99_30768138_1	0	0	0.702472	0	0	0.318715	gnl|BL_ORD_ID|73628538	134/134	gi|544929069|ref|WP_021338160.1| MULTISPECIES: ribonucleoside hydrolase RihC [Lactobacillus]<>gi|532626646|gb|EQM52684.1| ribonucleoside hydrolase [Lactobacillus plantarum EGD-AQ4]	d__Bacteria; p__Firmicutes; c__Bacilli; o__Lactobacillales; f__Lactobacillaceae; g__Lactobacillus; s__Lactobacillus pentosus
k99_17501260_2	0.102488	0	0	0	0	0	gnl|BL_ORD_ID|19472010	131/131	gi|836617785|ref|WP_047768270.1| ATP-dependent DNA helicase RecQ [Lactobacillus panis]<>gi|948806628|gb|KRM27112.1| atp-dependent dna helicase recq [Lactobacillus panis DSM 6035]	d__Bacteria; p__Firmicutes; c__Bacilli; o__Lactobacillales; f__Lactobacillaceae; g__Lactobacillus; s__Lactobacillus panis
k99_28595314_1	0	0	0.521189	0	0	0.182123	gnl|BL_ORD_ID|57284451	161/161	gi|339639106|emb|CCC18328.1| pyruvate carboxylase [Lactobacillus pentosus IG1]	d__Bacteria; p__Firmicutes; c__Bacilli; o__Lactobacillales; f__Lactobacillaceae; g__Lactobacillus; s__Lactobacillus plantarum
k99_5356081_1	0.179355	0	0.56651	0	0	0.136592	gnl|BL_ORD_ID|61177436	160/160	gi|489733670|ref|WP_003637766.1| MULTISPECIES: DNA-binding protein [Lactobacillus]<>gi|392436932|gb|EIW14832.1| nuclease, NYN_YacP family [Lactobacillus pentosus KCA1]<>gi|532629315|gb|EQM55013.1| DNA-binding protein [Lactobacillus plantarum EGD-AQ4]	d__Bacteria; p__Firmicutes; c__Bacilli; o__Lactobacillales; f__Lactobacillaceae; g__Lactobacillus; s__Lactobacillus pentosus
k99_4557479_1	0.281843	0	2.69659	0.204587	0	0.0910615	gnl|BL_ORD_ID|74348899	173/173	gi|544230795|gb|ERK43959.1| DNA-directed RNA polymerase, beta subunit [Lactobacillus brevis ATCC 14869 = DSM 20054]<>gi|948587885|gb|KRK20991.1| DNA-directed RNA polymerase subunit beta [Lactobacillus brevis ATCC 14869 = DSM 20054]	d__Bacteria; p__Firmicutes; c__Bacilli; o__Lactobacillales; f__Lactobacillaceae; g__Lactobacillus; s__Lactobacillus brevis
k99_34126470_1	7.71225	0.091526	8.86021	0.954739	0.625117	0.227654	gnl|BL_ORD_ID|33163776	191/191	gi|951360313|ref|WP_057736921.1| type I glyceraldehyde-3-phosphate dehydrogenase [Lactobacillus alimentarius]<>gi|948647725|gb|KRK78448.1| glyceraldehyde 3-phosphate dehydrogenase [Lactobacillus alimentarius DSM 20249]	d__Bacteria; p__Firmicutes; c__Bacilli; o__Lactobacillales; f__Lactobacillaceae; g__Lactobacillus; s__Lactobacillus alimentarius
k99_13988814_1	0	0	0.113302	0	0	0	gnl|BL_ORD_ID|33135945	218/218	gi|948590179|gb|KRK23238.1| sugar transport protein [Lactobacillus pentosus DSM 20314]	d__Bacteria; p__Firmicutes; c__Bacilli; o__Lactobacillales; f__Lactobacillaceae; g__Lactobacillus; s__Lactobacillus pentosus
k99_8324770_1	0	0	0.634491	0	0	0	gnl|BL_ORD_ID|56945046	181/181	gi|489733767|ref|WP_003637863.1| MULTISPECIES: DNA-binding protein WhiA [Lactobacillus]<>gi|334881747|emb|CCB82651.1| putative sporulation transcription regulator whiA [Lactobacillus pentosus MP-10]<>gi|339637472|emb|CCC16399.1| putative sporulation transcription regulator whiA [Lactobacillus pentosus IG1]<>gi|392436853|gb|EIW14757.1| hypothetical protein KCA1_0620 [Lactobacillus pentosus KCA1]<>…	d__Bacteria; p__Firmicutes; c__Bacilli; o__Lactobacillales; f__Lactobacillaceae; g__Lactobacillus
k99_3696339_1	11.1456	0.823734	0.317246	0	0.172446	2.48143	gnl|BL_ORD_ID|50259678	92/92	gi|1024852365|ref|WP_063507413.1| spermidine/putrescine ABC transporter ATP-binding protein [Lactobacillus acetotolerans]	d__Bacteria; p__Firmicutes; c__Bacilli; o__Lactobacillales; f__Lactobacillaceae; g__Lactobacillus; s__Lactobacillus acetotolerans
k99_2883689_2	0	0	0.475868	0	0	0.29595	gnl|BL_ORD_ID|73629234	120/120	gi|544928374|ref|WP_021337496.1| hypothetical protein [Lactobacillus plantarum]<>gi|532627864|gb|EQM53756.1| hypothetical protein N692_14300 [Lactobacillus plantarum EGD-AQ4]	d__Bacteria; p__Firmicutes; c__Bacilli; o__Lactobacillales; f__Lactobacillaceae; g__Lactobacillus; s__Lactobacillus pentosus
k99_6251777_2	0.179355	0	0	0	0	0	gnl|BL_ORD_ID|33253916	185/185	gi|948805571|gb|KRM26170.1| hypothetical protein FD32_GL000502 [Lactobacillus panis DSM 6035]	d__Bacteria; p__Firmicutes; c__Bacilli; o__Lactobacillales; f__Lactobacillaceae; g__Lactobacillus; s__Lactobacillus panis
k99_4911819_1	10.0951	0.297459	2.33402	0.204587	0.172446	1.98059	gnl|BL_ORD_ID|62939349	97/97	gi|504753361|ref|WP_014940463.1| MerR family transcriptional regulator [Lactobacillus buchneri]<>gi|405126194|gb|AFS00955.1| transcriptional regulator, MerR family [Lactobacillus buchneri CD034]	d__Bacteria; p__Firmicutes; c__Bacilli; o__Lactobacillales; f__Lactobacillaceae; g__Lactobacillus; s__Lactobacillus buchneri
k99_23895199_1	0.102488	0.114407	2.60595	0	0.15089	0	gnl|BL_ORD_ID|66641350	167/167	gi|505287476|ref|WP_015474578.1| ATP-dependent helicase/deoxyribonuclease subunit B [Lactobacillus brevis]<>gi|472235014|dbj|BAN07979.1| ATP-dependent helicase/deoxyribonuclease subunit B [Lactobacillus brevis KB290]<>gi|822583910|gb|KLE29321.1| ATP-dependent helicase [Lactobacillus brevis]	d__Bacteria; p__Firmicutes; c__Bacilli; o__Lactobacillales; f__Lactobacillaceae; g__Lactobacillus; s__Lactobacillus brevis
k99_20538390_2	0.102488	0	0.294585	0	0	0.0910615	gnl|BL_ORD_ID|49922157	139/139	gi|1027817663|ref|WP_063723928.1| multidrug transporter [Lactobacillus plantarum]<>gi|1023764242|gb|KZT83932.1| hypothetical protein Nizo1840_1445 [Lactobacillus plantarum]	d__Bacteria; p__Firmicutes; c__Bacilli; o__Lactobacillales; f__Lactobacillaceae; g__Lactobacillus; s__Lactobacillus pentosus
k99_4457414_1	0.48682	0.205933	2.74191	0.250051	0	0.136592	gnl|BL_ORD_ID|42952148	123/123	gi|1008821445|ref|WP_061871626.1| TetR family transcriptional regulator [Lactobacillus plantarum]<>gi|1008724615|gb|KYK03652.1| TetR family transcriptional regulator [Lactobacillus plantarum]	d__Bacteria; p__Firmicutes; c__Bacilli; o__Lactobacillales; f__Lactobacillaceae; g__Lactobacillus; s__Lactobacillus plantarum
k99_13727021_1	0.589308	0	2.31136	0.181855	0	0	gnl|BL_ORD_ID|59768747	186/186	gi|489740473|ref|WP_003644541.1| hypothetical protein [Lactobacillus plantarum]<>gi|376009168|gb|EHS82497.1| prophage protein, DUF968 family [Lactobacillus plantarum subsp. plantarum NC8]<>gi|674839469|gb|KFL91776.1| Phage protein [Lactobacillus plantarum]<>gi|1023803793|gb|KZU21967.1| Phage protein [Lactobacillus plantarum]	d__Bacteria; p__Firmicutes; c__Bacilli; o__Lactobacillales; f__Lactobacillaceae; g__Lactobacillus; s__Lactobacillus plantarum; s__Lactobacillus plantarum subsp. plantarum
k99_10602595_2	0.153733	0	0.58917	0	0	0.273185	gnl|BL_ORD_ID|61176163	156/156	gi|392435354|gb|EIW13299.1| ABC transporter, substrate binding protein [Lactobacillus pentosus KCA1]<>gi|532627477|gb|EQM53411.1| peptide ABC transporter substrate-binding protein [Lactobacillus plantarum EGD-AQ4]	d__Bacteria; p__Firmicutes; c__Bacilli; o__Lactobacillales; f__Lactobacillaceae; g__Lactobacillus; s__Lactobacillus pentosus
k99_18953814_1	0.153733	0	0	0	0	0	gnl|BL_ORD_ID|19471650	128/128	gi|836616967|ref|WP_047767452.1| transcriptional regulator Spx [Lactobacillus panis]	d__Bacteria; p__Firmicutes; c__Bacilli; o__Lactobacillales; f__Lactobacillaceae; g__Lactobacillus; s__Lactobacillus panis
k99_26914812_1	0.281843	0	0.498529	0	0	0.227654	gnl|BL_ORD_ID|61176174	156/156	gi|489735209|ref|WP_003639304.1| MULTISPECIES: imidazoleglycerol-phosphate dehydratase [Lactobacillus]<>gi|392435366|gb|EIW13311.1| Imidazoleglycerol-phosphate dehydratase [Lactobacillus pentosus KCA1]<>gi|532627432|gb|EQM53375.1| imidazoleglycerol-phosphate dehydratase [Lactobacillus plantarum EGD-AQ4]	d__Bacteria; p__Firmicutes; c__Bacilli; o__Lactobacillales; f__Lactobacillaceae; g__Lactobacillus; s__Lactobacillus plantarum; s__Lactobacillus plantarum subsp. plantarum
k99_3220252_1	0.128111	0	0.385227	0	0	0.136592	gnl|BL_ORD_ID|61176573	203/203	gi|489734699|ref|WP_003638794.1| MULTISPECIES: 2-C-methyl-D-erythritol 4-phosphate cytidylyltransferase [Lactobacillus]<>gi|392435865|gb|EIW13789.1| D-ribitol-5-phosphate cytidylyltransferase [Lactobacillus pentosus KCA1]<>gi|532629763|gb|EQM55433.1| 2-C-methyl-D-erythritol 4-phosphate cytidylyltransferase [Lactobacillus plantarum EGD-AQ4]	d__Bacteria; p__Firmicutes; c__Bacilli; o__Lactobacillales; f__Lactobacillaceae; g__Lactobacillus; s__Lactobacillus pentosus
k99_27287374_2	0.230599	0	0	0	0.086223	0.250419	gnl|BL_ORD_ID|19472805	247/247	gi|836619541|ref|WP_047770026.1| segregation and condensation protein A [Lactobacillus panis]<>gi|948804219|gb|KRM25008.1| ScpA B protein [Lactobacillus panis DSM 6035]	d__Bacteria; p__Firmicutes; c__Bacilli; o__Lactobacillales; f__Lactobacillaceae; g__Lactobacillus; s__Lactobacillus panis
k99_18632787_5	0.281843	0	0.294585	0	0	0.159358	gnl|BL_ORD_ID|56943904	168/168	gi|334880529|emb|CCB81274.1| adherence protein [Lactobacillus pentosus MP-10]	d__Bacteria; p__Firmicutes; c__Bacilli; o__Lactobacillales; f__Lactobacillaceae; g__Lactobacillus; s__Lactobacillus pentosus
k99_16100529_1	0.204977	0	0.498529	0	0	0.204888	gnl|BL_ORD_ID|61175785	135/135	gi|489735500|ref|WP_003639595.1| DNA-entry nuclease [Lactobacillus pentosus]<>gi|392434934|gb|EIW12891.1| DNA-entry nuclease (Competence-specific nuclease) [Lactobacillus pentosus KCA1]	d__Bacteria; p__Firmicutes; c__Bacilli; o__Lactobacillales; f__Lactobacillaceae; g__Lactobacillus; s__Lactobacillus pentosus
k99_7591917_1	0.128111	0	0.362566	0	0	0.318715	gnl|BL_ORD_ID|73629841	120/120	gi|544927708|ref|WP_021336843.1| hypothetical protein [Lactobacillus plantarum]<>gi|532628975|gb|EQM54713.1| hypothetical protein N692_11310 [Lactobacillus plantarum EGD-AQ4]	d__Bacteria; p__Firmicutes; c__Bacilli; o__Lactobacillales; f__Lactobacillaceae; g__Lactobacillus; s__Lactobacillus plantarum
k99_6631670_1	0	0	0.58917	0	0	0	gnl|BL_ORD_ID|76642606	215/215	gi|566131423|ref|WP_024002234.1| fructose-bisphosphatase [Lactobacillus plantarum]<>gi|565429439|gb|ETF13169.1| fructose-bisphosphatase [Lactobacillus plantarum 4_3]<>gi|982729138|gb|KWT43392.1| fructose 1,6-bisphosphatase [Lactobacillus plantarum]<>gi|1023789462|gb|KZU08037.1| hypothetical protein Nizo2262_0485 [Lactobacillus plantarum]<>gi|1023869195|gb|KZU85198.1| hypothetical protein Nizo3894…	d__Bacteria; p__Firmicutes; c__Bacilli; o__Lactobacillales; f__Lactobacillaceae; g__Lactobacillus; s__Lactobacillus plantarum
k99_7346784_1	0.204977	0	0.58917	0	0	0.569135	gnl|BL_ORD_ID|56944169	132/132	gi|489735263|ref|WP_003639358.1| MULTISPECIES: transcriptional regulator [Lactobacillus]<>gi|334880800|emb|CCB81578.1| transcription regulator [Lactobacillus pentosus MP-10]<>gi|339638790|emb|CCC17963.1| transcription regulator [Lactobacillus pentosus IG1]<>gi|392435306|gb|EIW13257.1| transcription regulator, Cro/CI family [Lactobacillus pentosus KCA1]<>gi|532627540|gb|EQM53460.1| Cro/Cl family t…	d__Bacteria; p__Firmicutes; c__Bacilli; o__Lactobacillales; f__Lactobacillaceae; g__Lactobacillus
k99_29999053_1	0.153733	0	0.430547	0	0	0	gnl|BL_ORD_ID|61176667	173/173	gi|489734510|ref|WP_003638605.1| MULTISPECIES: DNA repair protein RecN [Lactobacillus]<>gi|392435975|gb|EIW13896.1| DNA repair protein RecN [Lactobacillus pentosus KCA1]<>gi|532629615|gb|EQM55285.1| DNA repair protein RecN [Lactobacillus plantarum EGD-AQ4]	d__Bacteria; p__Firmicutes; c__Bacilli; o__Lactobacillales; f__Lactobacillaceae; g__Lactobacillus; s__Lactobacillus pentosus
k99_4845840_1	0.204977	0	0.747793	0	0	0.318715	gnl|BL_ORD_ID|61176290	164/164	gi|489735058|ref|WP_003639153.1| MULTISPECIES: alanine--tRNA ligase [Lactobacillus]<>gi|392435523|gb|EIW13461.1| Alanyl-tRNA synthetase [Lactobacillus pentosus KCA1]<>gi|532628214|gb|EQM54018.1| alanyl-tRNA synthase [Lactobacillus plantarum EGD-AQ4]	d__Bacteria; p__Firmicutes; c__Bacilli; o__Lactobacillales; f__Lactobacillaceae; g__Lactobacillus; s__Lactobacillus plantarum
k99_2651080_1	0.128111	0	0.407887	0	0	0.159358	gnl|BL_ORD_ID|73628554	126/126	gi|544929101|ref|WP_021338192.1| MULTISPECIES: MarR family transcriptional regulator [Lactobacillus]<>gi|532626686|gb|EQM52724.1| MarR family transcriptional regulator [Lactobacillus plantarum EGD-AQ4]	d__Bacteria; p__Firmicutes; c__Bacilli; o__Lactobacillales; f__Lactobacillaceae; g__Lactobacillus; s__Lactobacillus pentosus
k99_9268689_1	0.333087	0	0	0	0	0	gnl|BL_ORD_ID|33255607	177/177	gi|948809812|gb|KRM30094.1| phosphopentomutase [Lactobacillus panis DSM 6035]	d__Bacteria; p__Firmicutes; c__Bacilli; o__Lactobacillales; f__Lactobacillaceae; g__Lactobacillus; s__Lactobacillus oris
k99_12518933_1	0.102488	0	0.339906	0	0	0.182123	gnl|BL_ORD_ID|61176952	175/175	gi|489734386|ref|WP_003638481.1| ferrous iron transport protein B [Lactobacillus pentosus]<>gi|392436322|gb|EIW14237.1| Ferrous iron transport protein B [Lactobacillus pentosus KCA1]	d__Bacteria; p__Firmicutes; c__Bacilli; o__Lactobacillales; f__Lactobacillaceae; g__Lactobacillus; s__Lactobacillus pentosus
k99_13081859_2	7.55852	0	13.2337	0.841079	0.819119	0.0910615	gnl|BL_ORD_ID|33165776	362/362	gi|949512945|ref|WP_056953648.1| phosphoribosylaminoimidazole carboxylase [Lactobacillus paralimentarius]<>gi|948651981|gb|KRK82536.1| phosphoribosylaminoimidazole carboxylase [Lactobacillus paralimentarius DSM 19674]	d__Bacteria; p__Firmicutes; c__Bacilli; o__Lactobacillales; f__Lactobacillaceae; g__Lactobacillus; s__Lactobacillus paralimentarius
k99_5644352_20	1.12737	0.228815	4.4641	1.27299	0	0.227654	gnl|BL_ORD_ID|33575571	223/223	gi|949546270|ref|WP_056982574.1| beta-phosphoglucomutase [Lactobacillus rapi]	d__Bacteria; p__Firmicutes; c__Bacilli; o__Lactobacillales; f__Lactobacillaceae; g__Lactobacillus; s__Lactobacillus rapi
k99_7896749_1	0.256221	0	0.453208	0	0	0.409777	gnl|BL_ORD_ID|61177774	167/167	gi|489733331|ref|WP_003637430.1| glucohydrolase [Lactobacillus pentosus]<>gi|392437350|gb|EIW15239.1| exo alfa-1,4-glucosidase or trehalase [Lactobacillus pentosus KCA1]	d__Bacteria; p__Firmicutes; c__Bacilli; o__Lactobacillales; f__Lactobacillaceae; g__Lactobacillus; s__Lactobacillus pentosus
k99_33955712_2	0	0	0.339906	0	0	0.273185	gnl|BL_ORD_ID|61177259	114/114	gi|489733878|ref|WP_003637974.1| hypothetical protein [Lactobacillus pentosus]<>gi|392436702|gb|EIW14610.1| hypothetical protein KCA1_0732 [Lactobacillus pentosus KCA1]	d__Bacteria; p__Firmicutes; c__Bacilli; o__Lactobacillales; f__Lactobacillaceae; g__Lactobacillus; s__Lactobacillus pentosus
k99_30366901_1	0.102488	0	3.21778	0.272783	0	0	gnl|BL_ORD_ID|74350766	177/177	gi|545617175|ref|WP_021741077.1| cyclopropane-fatty-acyl-phospholipid synthase [Lactobacillus brevis]<>gi|544233193|gb|ERK46257.1| Cyclopropane-fatty-acyl-phospholipid synthase [Lactobacillus brevis ATCC 14869 = DSM 20054]<>gi|743384329|gb|KID43435.1| Cyclopropane-fatty-acyl-phospholipid synthase [Lactobacillus brevis]<>gi|754303438|gb|KIO99121.1| Cyclopropane-fatty-acyl-phospholipid synthase [La…	d__Bacteria; p__Firmicutes; c__Bacilli; o__Lactobacillales; f__Lactobacillaceae; g__Lactobacillus; s__Lactobacillus brevis
k99_9316731_1	0	0	0.498529	0	0	0.113827	gnl|BL_ORD_ID|56946044	124/124	gi|489734291|ref|WP_003638386.1| MULTISPECIES: deoxyadenosine kinase [Lactobacillus]<>gi|334882804|emb|CCB83873.1| deoxyguanosine kinase [Lactobacillus pentosus MP-10]<>gi|339637079|emb|CCC15948.1| deoxyguanosine kinase [Lactobacillus pentosus IG1]<>gi|392436227|gb|EIW14142.1| Deoxyadenosine kinase / Deoxyguanosine kinase [Lactobacillus pentosus KCA1]<>gi|532629455|gb|EQM55125.1| deoxyadenosine k…	d__Bacteria; p__Firmicutes; c__Bacilli; o__Lactobacillales; f__Lactobacillaceae; g__Lactobacillus
k99_8610302_1	0.409954	0	0.249264	0	0	0.250419	gnl|BL_ORD_ID|33229142	167/167	gi|951333253|ref|WP_057717912.1| phosphoribosylaminoimidazole carboxylase [Lactobacillus plantarum]<>gi|948765706|gb|KRL88937.1| phosphoribosylaminoimidazole carboxylase, ATPase subunit [Lactobacillus plantarum subsp. argentoratensis DSM 16365]<>gi|1023794635|gb|KZU13097.1| Phosphoribosylaminoimidazole carboxylase ATPasesubunit [Lactobacillus plantarum]	d__Bacteria; p__Firmicutes; c__Bacilli; o__Lactobacillales; f__Lactobacillaceae; g__Lactobacillus; s__Lactobacillus plantarum
k99_18477756_1	0	0	0.226604	0	0	0	gnl|BL_ORD_ID|61176435	175/175	gi|489734913|ref|WP_003639008.1| MULTISPECIES: excinuclease ABC subunit C [Lactobacillus]<>gi|392435702|gb|EIW13631.1| Excinuclease ABC subunit C [Lactobacillus pentosus KCA1]<>gi|532626923|gb|EQM52948.1| excinuclease ABC subunit C [Lactobacillus plantarum EGD-AQ4]	d__Bacteria; p__Firmicutes; c__Bacilli; o__Lactobacillales; f__Lactobacillaceae; g__Lactobacillus; s__Lactobacillus pentosus
k99_27652229_1	0	0	0.793114	0	0	0.159358	gnl|BL_ORD_ID|23960947	126/126	gi|912992305|ref|WP_050339099.1| galactose mutarotase [Lactobacillus pentosus]	d__Bacteria; p__Firmicutes; c__Bacilli; o__Lactobacillales; f__Lactobacillaceae; g__Lactobacillus; s__Lactobacillus pentosus
k99_6359343_1	7.37917	0	15.3411	1.18206	0.776007	0.159358	gnl|BL_ORD_ID|29905957	282/282	gi|938530581|ref|WP_054642765.1| UDP-N-acetylmuramoyl-L-alanyl-D-glutamate--2,6-diaminopimelate ligase [Lactobacillus paralimentarius]	d__Bacteria; p__Firmicutes; c__Bacilli; o__Lactobacillales; f__Lactobacillaceae; g__Lactobacillus; s__Lactobacillus paralimentarius
k99_16472672_1	0	0	0.475868	0	0	0.0910615	gnl|BL_ORD_ID|73629553	143/143	gi|532628484|gb|EQM54278.1| GNAT family acetyltransferase [Lactobacillus plantarum EGD-AQ4]	d__Bacteria; p__Firmicutes; c__Bacilli; o__Lactobacillales; f__Lactobacillaceae; g__Lactobacillus; s__Lactobacillus pentosus
k99_2130963_2	0.640553	0	1.79017	0.295514	0.107779	0	gnl|BL_ORD_ID|48948127	210/210	gi|506305346|ref|WP_015825121.1| histidine kinase [Lactobacillus plantarum]<>gi|254044445|gb|ACT61238.1| histidine protein kinase PlnB; sensor protein [Lactobacillus plantarum JDM1]<>gi|601113422|gb|AHN68029.1| Histidine protein kinase PlnB, sensor protein [Lactobacillus plantarum DOMLa]<>gi|1023815399|gb|KZU33282.1| Three-component quorum-sensing regulatorysystem sensor histidine kinase [Lactoba…	d__Bacteria; p__Firmicutes; c__Bacilli; o__Lactobacillales; f__Lactobacillaceae; g__Lactobacillus; s__Lactobacillus plantarum
k99_3852443_2	0	0	0.453208	0	0	0	gnl|BL_ORD_ID|61177372	127/127	gi|489733804|ref|WP_003637900.1| MULTISPECIES: phosphoglucosamine mutase [Lactobacillus]<>gi|392436828|gb|EIW14734.1| Phosphoglucosamine mutase [Lactobacillus pentosus KCA1]<>gi|532627820|gb|EQM53716.1| phosphoglucosamine mutase [Lactobacillus plantarum EGD-AQ4]	d__Bacteria; p__Firmicutes; c__Bacilli; o__Lactobacillales; f__Lactobacillaceae; g__Lactobacillus; s__Lactobacillus pentosus
k99_8637555_1	0.204977	0	0.56651	0	0	0.136592	gnl|BL_ORD_ID|56945903	144/144	gi|912992180|ref|WP_050338974.1| heptaprenyl diphosphate synthase [Lactobacillus pentosus]<>gi|334882643|emb|CCB83686.1| integral membrane protein [Lactobacillus pentosus MP-10]<>gi|339637270|emb|CCC16167.1| integral membrane protein [Lactobacillus pentosus IG1]<>gi|948593994|gb|KRK27004.1| integral membrane protein [Lactobacillus pentosus DSM 20314]	d__Bacteria; p__Firmicutes; c__Bacilli; o__Lactobacillales; f__Lactobacillaceae; g__Lactobacillus; s__Lactobacillus pentosus
k99_8872003_1	0.256221	0	3.03649	0.181855	0	0	gnl|BL_ORD_ID|46282653	184/184	gi|499987371|ref|WP_011668089.1| hypothetical protein [Lactobacillus brevis]<>gi|116099367|gb|ABJ64516.1| Predicted secreted protein [Lactobacillus brevis ATCC 367]<>gi|822584931|gb|KLE30324.1| hypothetical protein AAX72_03610 [Lactobacillus brevis]<>gi|982738177|gb|KWT52312.1| hypothetical protein ABB39_00510 [Lactobacillus brevis]<>gi|983135691|gb|KWU38165.1| hypothetical protein AV935_04100 [L…	d__Bacteria; p__Firmicutes; c__Bacilli; o__Lactobacillales; f__Lactobacillaceae; g__Lactobacillus; s__Lactobacillus brevis
k99_23779673_1	10.3257	0.183052	3.96557	2.20499	0.797563	0.614665	gnl|BL_ORD_ID|33206480	124/124	gi|949554206|ref|WP_056988747.1| nickase [Lactobacillus paraplantarum]<>gi|948718511|gb|KRL44729.1| nickase [Lactobacillus paraplantarum DSM 10667]	d__Bacteria; p__Firmicutes; c__Bacilli; o__Lactobacillales; f__Lactobacillaceae; g__Lactobacillus; s__Lactobacillus paraplantarum
k99_7203580_1	0.256221	0	2.80989	0	0	0	gnl|BL_ORD_ID|84771031	187/187	gi|640296210|ref|WP_024855441.1| glycosyl hydrolase [Lactobacillus brevis]	d__Bacteria; p__Firmicutes; c__Bacilli; o__Lactobacillales; f__Lactobacillaceae; g__Lactobacillus; s__Lactobacillus brevis
k99_10897350_3	0.153733	0	0.679812	0	0	0.136592	gnl|BL_ORD_ID|56944983	118/118	gi|489734448|ref|WP_003638543.1| MULTISPECIES: ribosome silencing factor RsfS [Lactobacillus]<>gi|334881682|emb|CCB82580.1| putative uncharacterized protein lp_1532 [Lactobacillus pentosus MP-10]<>gi|339636924|emb|CCC15749.1| putative uncharacterized protein lp_1532 [Lactobacillus pentosus IG1]<>gi|392436138|gb|EIW14057.1| hypothetical protein, DUF143 family [Lactobacillus pentosus KCA1]<>gi|5326…	d__Bacteria; p__Firmicutes; c__Bacilli; o__Lactobacillales; f__Lactobacillaceae; g__Lactobacillus
k99_4552880_1	0.102488	0	2.76457	0	0	0	gnl|BL_ORD_ID|84480779	172/172	gi|639186791|ref|WP_024526061.1| beta-xylosidase [Lactobacillus brevis]	d__Bacteria; p__Firmicutes; c__Bacilli; o__Lactobacillales; f__Lactobacillaceae; g__Lactobacillus; s__Lactobacillus brevis
k99_9413497_1	0	0	0.747793	0	0	0.250419	gnl|BL_ORD_ID|33136344	181/181	gi|948591385|gb|KRK24423.1| integral membrane protein [Lactobacillus pentosus DSM 20314]	d__Bacteria; p__Firmicutes; c__Bacilli; o__Lactobacillales; f__Lactobacillaceae; g__Lactobacillus; s__Lactobacillus pentosus
k99_1077234_2	0	0	0.271925	0	0	0.318715	gnl|BL_ORD_ID|57283398	130/130	gi|544927511|ref|WP_021336650.1| phosphonate ABC transporter ATP-binding protein [Lactobacillus plantarum]<>gi|339637529|emb|CCC16461.1| phosphonates import ATP-binding protein PhnC [Lactobacillus pentosus IG1]<>gi|532629348|gb|EQM55046.1| amino acid ABC transporter ATPase [Lactobacillus plantarum EGD-AQ4]	d__Bacteria; p__Firmicutes; c__Bacilli; o__Lactobacillales; f__Lactobacillaceae; g__Lactobacillus; s__Lactobacillus pentosus
k99_3604711_3	0.153733	0.091526	0.362566	0	0	0.113827	gnl|BL_ORD_ID|61176960	155/155	gi|489734174|ref|WP_003638269.1| hypothetical protein [Lactobacillus pentosus]<>gi|392436335|gb|EIW14249.1| hypothetical protein KCA1_1029 [Lactobacillus pentosus KCA1]	d__Bacteria; p__Firmicutes; c__Bacilli; o__Lactobacillales; f__Lactobacillaceae; g__Lactobacillus; s__Lactobacillus pentosus
k99_12892013_1	0.230599	0	0.58917	0	0	0.204888	gnl|BL_ORD_ID|56944631	150/150	gi|912991300|ref|WP_050338094.1| two-component sensor histidine kinase [Lactobacillus pentosus]<>gi|334881297|emb|CCB82143.1| histidine protein kinase; sensor protein [Lactobacillus pentosus MP-10]<>gi|339638071|emb|CCC17115.1| histidine protein kinase; sensor protein [Lactobacillus pentosus IG1]<>gi|948590139|gb|KRK23198.1| histidine protein kinase [Lactobacillus pentosus DSM 20314]	d__Bacteria; p__Firmicutes; c__Bacilli; o__Lactobacillales; f__Lactobacillaceae; g__Lactobacillus; s__Lactobacillus pentosus
k99_9006257_1	0.435576	0	4.32814	0.113659	0	0	gnl|BL_ORD_ID|12612677	182/182	gi|757817672|ref|WP_043022695.1| glutamate:gamma-aminobutyrate antiporter [Lactobacillus brevis]<>gi|756879308|gb|KIR08716.1| glutamate:gamma-aminobutyrate antiporter [Lactobacillus brevis]	d__Bacteria; p__Firmicutes; c__Bacilli; o__Lactobacillales; f__Lactobacillaceae; g__Lactobacillus; s__Lactobacillus brevis
k99_3742884_1	7.40479	0.091526	6.14097	0.318246	0	0.500838	gnl|BL_ORD_ID|20351176	189/189	gi|868717143|gb|AKP02852.1| hypothetical protein ABB45_03985 [Lactobacillus farciminis]<>gi|908213162|gb|AKS51150.1| hypothetical protein ABB44_03990 [Lactobacillus farciminis]	d__Bacteria; p__Firmicutes; c__Bacilli; o__Lactobacillales; f__Lactobacillaceae; g__Lactobacillus; s__Lactobacillus farciminis
k99_8377542_1	0.128111	0	0.58917	0	0	0.159358	gnl|BL_ORD_ID|61175959	167/167	gi|489735424|ref|WP_003639519.1| MULTISPECIES: membrane protein [Lactobacillus]<>gi|392435123|gb|EIW13078.1| putative membrane protein, DUF1440 family [Lactobacillus pentosus KCA1]<>gi|532627458|gb|EQM53397.1| membrane protein [Lactobacillus plantarum EGD-AQ4]	d__Bacteria; p__Firmicutes; c__Bacilli; o__Lactobacillales; f__Lactobacillaceae; g__Lactobacillus; s__Lactobacillus pentosus
k99_1164837_2	7.09732	0.251696	1.51825	0.409174	0.129335	1.1155	gnl|BL_ORD_ID|33218192	80/80	gi|951493955|ref|WP_057864898.1| peptide transporter [Lactobacillus diolivorans]<>gi|948740233|gb|KRL65267.1| chromosome partitioning ATPase [Lactobacillus diolivorans DSM 14421]	d__Bacteria; p__Firmicutes; c__Bacilli; o__Lactobacillales; f__Lactobacillaceae; g__Lactobacillus; s__Lactobacillus diolivorans
k99_2745336_5	8.96774	0.297459	10.1745	1.0002	0.366448	0.29595	gnl|BL_ORD_ID|84943672	278/278	gi|640660686|ref|WP_025086217.1| phosphoenolpyruvate--protein phosphotransferase [Lactobacillus paralimentarius]<>gi|948700511|gb|KRL28483.1| phosphoenolpyruvate-protein phosphotransferase [Lactobacillus paralimentarius DSM 13238 = JCM 10415]	d__Bacteria; p__Firmicutes; c__Bacilli; o__Lactobacillales; f__Lactobacillaceae; g__Lactobacillus; s__Lactobacillus paralimentarius
k99_34889321_1	0.640553	0	0.543849	0.0909275	0	0.387012	gnl|BL_ORD_ID|33136800	145/145	gi|948592883|gb|KRK25906.1| ggdef domain protein [Lactobacillus pentosus DSM 20314]	d__Bacteria; p__Firmicutes; c__Bacilli; o__Lactobacillales; f__Lactobacillaceae; g__Lactobacillus; s__Lactobacillus pentosus
k99_16873830_1	0.230599	0	0.385227	0	0	0.159358	gnl|BL_ORD_ID|73629039	86/86	gi|544928509|ref|WP_021337627.1| hypothetical protein [Lactobacillus plantarum]<>gi|532627549|gb|EQM53469.1| hypothetical protein N692_04680 [Lactobacillus plantarum EGD-AQ4]	d__Bacteria; p__Firmicutes; c__Bacilli; o__Lactobacillales; f__Lactobacillaceae; g__Lactobacillus; s__Lactobacillus pentosus
k99_3108396_1	7.04608	0.16017	4.89465	0.181855	0	0.273185	gnl|BL_ORD_ID|57081542	193/193	gi|497703798|ref|WP_010017982.1| aminopeptidase [Lactobacillus farciminis]	d__Bacteria; p__Firmicutes; c__Bacilli; o__Lactobacillales; f__Lactobacillaceae; g__Lactobacillus; s__Lactobacillus farciminis
k99_12755882_1	0	0	0.453208	0	0	0	gnl|BL_ORD_ID|24126350	216/216	gi|913750104|ref|WP_050482352.1| hypothetical protein [Lactobacillus plantarum]	d__Bacteria; p__Firmicutes; c__Bacilli; o__Lactobacillales; f__Lactobacillaceae; g__Lactobacillus; s__Lactobacillus plantarum
k99_24702836_1	0.128111	0	0	0	0	0.136592	gnl|BL_ORD_ID|33255227	86/86	gi|948808848|gb|KRM29132.1| major facilitator transporter [Lactobacillus panis DSM 6035]	d__Bacteria; p__Firmicutes; c__Bacilli; o__Lactobacillales; f__Lactobacillaceae; g__Lactobacillus; s__Lactobacillus panis
k99_31838627_1	0	0	0.339906	0	0	0	gnl|BL_ORD_ID|73628450	175/175	gi|544929153|ref|WP_021338243.1| DhaKLM operon coactivator DhaQ [Lactobacillus plantarum]<>gi|532626521|gb|EQM52564.1| DhaKLM operon coactivator DhaQ [Lactobacillus plantarum EGD-AQ4]	d__Bacteria; p__Firmicutes; c__Bacilli; o__Lactobacillales; f__Lactobacillaceae; g__Lactobacillus; s__Lactobacillus plantarum
k99_10087278_1	0	0	0.974397	0	0	0.204888	gnl|BL_ORD_ID|61177417	109/109	gi|489733698|ref|WP_003637794.1| MULTISPECIES: hypothetical protein [Lactobacillus]<>gi|392436903|gb|EIW14805.1| hypothetical protein, DUF970 family [Lactobacillus pentosus KCA1]<>gi|532629338|gb|EQM55036.1| protein from nitrogen regulatory protein P-II (GLNB) family [Lactobacillus plantarum EGD-AQ4]	d__Bacteria; p__Firmicutes; c__Bacilli; o__Lactobacillales; f__Lactobacillaceae; g__Lactobacillus; s__Lactobacillus pentosus
k99_7809741_1	0.179355	0	0.679812	0	0	0.250419	gnl|BL_ORD_ID|56944630	171/171	gi|912991301|ref|WP_050338095.1| AraC family transcriptional regulator [Lactobacillus pentosus]<>gi|334881296|emb|CCB82142.1| response regulator [Lactobacillus pentosus MP-10]<>gi|339638072|emb|CCC17116.1| response regulator [Lactobacillus pentosus IG1]	d__Bacteria; p__Firmicutes; c__Bacilli; o__Lactobacillales; f__Lactobacillaceae; g__Lactobacillus; s__Lactobacillus pentosus
k99_1679364_1	0.153733	0	0.453208	0	0	0.136592	gnl|BL_ORD_ID|61177837	123/123	gi|489733411|ref|WP_003637509.1| RpiR family transcriptional regulator [Lactobacillus pentosus]<>gi|392437429|gb|EIW15318.1| transcription regulator, RpiR family [Lactobacillus pentosus KCA1]	d__Bacteria; p__Firmicutes; c__Bacilli; o__Lactobacillales; f__Lactobacillaceae; g__Lactobacillus; s__Lactobacillus pentosus
k99_22287549_2	3.02341	0	0.135962	0	0	0.136592	gnl|BL_ORD_ID|48112235	65/65	gi|489811500|ref|WP_003715352.1| MULTISPECIES: 50S ribosomal protein L35 [Lactobacillus]<>gi|227349578|gb|EEJ39869.1| ribosomal protein L35 [Lactobacillus vaginalis DSM 5837 = ATCC 49540]<>gi|311095756|gb|EFQ54008.1| ribosomal protein L35 [Lactobacillus oris PB013-T2-3]<>gi|341595179|gb|EGS37854.1| ribosomal protein L35 [Lactobacillus oris F0423]<>gi|948794271|gb|KRM15875.1| hypothetical protein …	d__Bacteria; p__Firmicutes; c__Bacilli; o__Lactobacillales; f__Lactobacillaceae; g__Lactobacillus
k99_16880646_1	0	0	0.385227	0	0	0.136592	gnl|BL_ORD_ID|56945881	185/185	gi|912992153|ref|WP_050338947.1| manganese ABC transporter substrate-binding protein [Lactobacillus pentosus]<>gi|334882619|emb|CCB83658.1| manganese ABC transporter, substrate binding protein (MtsA) [Lactobacillus pentosus MP-10]<>gi|948593960|gb|KRK26970.1| manganese abc transporter, substrate binding protein (mtsa) [Lactobacillus pentosus DSM 20314]	d__Bacteria; p__Firmicutes; c__Bacilli; o__Lactobacillales; f__Lactobacillaceae; g__Lactobacillus; s__Lactobacillus pentosus
k99_35841658_2	0.128111	0	0.521189	0	0	0.113827	gnl|BL_ORD_ID|61176471	135/135	gi|489734831|ref|WP_003638926.1| MULTISPECIES: D-tyrosyl-tRNA(Tyr) deacylase [Lactobacillus]<>gi|392435747|gb|EIW13674.1| D-tyrosyl-tRNA(Tyr) deacylase [Lactobacillus pentosus KCA1]<>gi|532629246|gb|EQM54949.1| D-tyrosyl-tRNA(Tyr) deacylase [Lactobacillus plantarum EGD-AQ4]	d__Bacteria; p__Firmicutes; c__Bacilli; o__Lactobacillales; f__Lactobacillaceae; g__Lactobacillus
k99_14880491_1	0.256221	0	0	0	0	0	gnl|BL_ORD_ID|19472838	124/124	gi|836619621|ref|WP_047770106.1| lactate dehydrogenase [Lactobacillus panis]<>gi|948807800|gb|KRM28205.1| d-lactate dehydrogenase [Lactobacillus panis DSM 6035]	d__Bacteria; p__Firmicutes; c__Bacilli; o__Lactobacillales; f__Lactobacillaceae; g__Lactobacillus; s__Lactobacillus panis
k99_31403755_1	0.589308	0	1.40494	0.250051	0	0	gnl|BL_ORD_ID|49927396	172/172	gi|1027833728|ref|WP_063731127.1| penicillin-binding protein [Lactobacillus plantarum]<>gi|1023797954|gb|KZU16349.1| Cell division protein FtsI (Peptidoglycansynthetase) [Lactobacillus plantarum]	d__Bacteria; p__Firmicutes; c__Bacilli; o__Lactobacillales; f__Lactobacillaceae; g__Lactobacillus; s__Lactobacillus plantarum
k99_18792604_1	0.153733	0	0.453208	0	0	0	gnl|BL_ORD_ID|73629752	167/167	gi|544927873|ref|WP_021337005.1| phosphoenolpyruvate carboxykinase [Lactobacillus plantarum]<>gi|532628809|gb|EQM54570.1| phosphoenolpyruvate carboxykinase [Lactobacillus plantarum EGD-AQ4]	d__Bacteria; p__Firmicutes; c__Bacilli; o__Lactobacillales; f__Lactobacillaceae; g__Lactobacillus; s__Lactobacillus pentosus
k99_5755426_1	0.102488	0	0.430547	0	0	0.136592	gnl|BL_ORD_ID|61176795	130/130	gi|489734441|ref|WP_003638536.1| glycosyl transferase [Lactobacillus pentosus]<>gi|392436131|gb|EIW14050.1| glycosyltransferase, family 2 [Lactobacillus pentosus KCA1]<>gi|948593413|gb|KRK26429.1| glycosyltransferase [Lactobacillus pentosus DSM 20314]	d__Bacteria; p__Firmicutes; c__Bacilli; o__Lactobacillales; f__Lactobacillaceae; g__Lactobacillus; s__Lactobacillus plantarum; s__Lactobacillus plantarum subsp. plantarum
k99_7076057_1	0.153733	0	0	0	0	0	gnl|BL_ORD_ID|19471677	67/67	gi|836617023|ref|WP_047767508.1| cold-shock protein [Lactobacillus panis]<>gi|948803863|gb|KRM24685.1| hypothetical protein FD32_GL001455 [Lactobacillus panis DSM 6035]	d__Bacteria; p__Firmicutes; c__Bacilli; o__Lactobacillales; f__Lactobacillaceae; g__Lactobacillus; s__Lactobacillus panis
k99_8774329_1	8.66027	0	5.30253	0.454638	0.15089	0	gnl|BL_ORD_ID|57082947	284/284	gi|497706195|ref|WP_010020379.1| acetylornithine deacetylase [Lactobacillus farciminis]<>gi|948630228|gb|KRK61783.1| acetylornithine deacetylase succinyl-diaminopimelate desuccinylase-like protein [Lactobacillus farciminis KCTC 3681 = DSM 20184]	d__Bacteria; p__Firmicutes; c__Bacilli; o__Lactobacillales; f__Lactobacillaceae; g__Lactobacillus; s__Lactobacillus farciminis
k99_11514603_1	7.73788	0	5.86904	0.159123	0.107779	0.159358	gnl|BL_ORD_ID|57081533	366/366	gi|497703787|ref|WP_010017971.1| cytochrome ubiquinol oxidase subunit I [Lactobacillus farciminis]<>gi|948630621|gb|KRK62155.1| cytochrome D ubiquinol oxidase subunit I [Lactobacillus farciminis KCTC 3681 = DSM 20184]	d__Bacteria; p__Firmicutes; c__Bacilli; o__Lactobacillales; f__Lactobacillaceae; g__Lactobacillus; s__Lactobacillus farciminis
k99_30657651_1	0.204977	0	0.385227	0	0	0.159358	gnl|BL_ORD_ID|73630095	148/148	gi|544927146|ref|WP_021336286.1| glycerol-3-phosphate ABC transporter ATP-binding protein [Lactobacillus plantarum]<>gi|532629450|gb|EQM55120.1| glycerol-3-phosphate ABC transporter ATP-binding protein [Lactobacillus plantarum EGD-AQ4]	d__Bacteria; p__Firmicutes; c__Bacilli; o__Lactobacillales; f__Lactobacillaceae; g__Lactobacillus; s__Lactobacillus pentosus
k99_11018401_1	0	0	0.385227	0	0	0.113827	gnl|BL_ORD_ID|73629393	139/139	gi|544928231|ref|WP_021337359.1| aspartate kinase [Lactobacillus plantarum]<>gi|532628236|gb|EQM54040.1| aspartate kinase [Lactobacillus plantarum EGD-AQ4]	d__Bacteria; p__Firmicutes; c__Bacilli; o__Lactobacillales; f__Lactobacillaceae; g__Lactobacillus; s__Lactobacillus pentosus
k99_4786779_1	8.01972	0	6.45821	0.136391	0.107779	0.341481	gnl|BL_ORD_ID|33153931	288/288	gi|948630880|gb|KRK62404.1| lipid kinase [Lactobacillus farciminis KCTC 3681 = DSM 20184]	d__Bacteria; p__Firmicutes; c__Bacilli; o__Lactobacillales; f__Lactobacillaceae; g__Lactobacillus; s__Lactobacillus farciminis
k99_29080907_1	0.384332	0	0.838435	0	0	0	gnl|BL_ORD_ID|74417311	100/100	gi|545604307|ref|WP_021730627.1| MULTISPECIES: glycerol uptake facilitator protein [Lactobacillus]<>gi|544589516|gb|ERL45011.1| glycerol uptake facilitator protein [Lactobacillus plantarum AY01]<>gi|917680206|gb|KOE73430.1| glycerol transporter [Lactobacillus plantarum]<>gi|1035629696|gb|OAX75711.1| glycerol transporter [Lactobacillus plantarum]	d__Bacteria; p__Firmicutes; c__Bacilli; o__Lactobacillales; f__Lactobacillaceae; g__Lactobacillus; s__Lactobacillus plantarum
k99_13096365_1	0	0	0.271925	0	0	0.341481	gnl|BL_ORD_ID|56945618	128/128	gi|489735008|ref|WP_003639103.1| MULTISPECIES: adaptor protein MecA [Lactobacillus]<>gi|334882346|emb|CCB83347.1| adapter protein mecA [Lactobacillus pentosus MP-10]<>gi|339639175|emb|CCC18406.1| adapter protein mecA [Lactobacillus pentosus IG1]<>gi|392435572|gb|EIW13508.1| negative regulator of competence [Lactobacillus pentosus KCA1]<>gi|532627015|gb|EQM53040.1| competence negative regulator Me…	d__Bacteria; p__Firmicutes; c__Bacilli; o__Lactobacillales; f__Lactobacillaceae; g__Lactobacillus
k99_19447718_1	0.230599	0	0.498529	0	0	0.159358	gnl|BL_ORD_ID|57283541	113/113	gi|339637757|emb|CCC16729.1| short chain dehydrogenase/reductase family oxidoreductase [Lactobacillus pentosus IG1]	d__Bacteria; p__Firmicutes; c__Bacilli; o__Lactobacillales; f__Lactobacillaceae; g__Lactobacillus; s__Lactobacillus pentosus
k99_14379414_2	0	0	0.498529	0	0	0	gnl|BL_ORD_ID|73629586	141/141	gi|544927984|ref|WP_021337113.1| hypothetical protein [Lactobacillus plantarum]<>gi|532628525|gb|EQM54319.1| hypothetical protein N692_02885 [Lactobacillus plantarum EGD-AQ4]	d__Bacteria; p__Firmicutes; c__Bacilli; o__Lactobacillales; f__Lactobacillaceae; g__Lactobacillus; s__Lactobacillus pentosus
k99_17156395_1	0.666175	0	1.54091	0.181855	0	0	gnl|BL_ORD_ID|33237390	105/105	gi|951332583|ref|WP_057717244.1| beta-galactosidase [Lactobacillus plantarum]<>gi|948776588|gb|KRL99253.1| beta-galactosidase [Lactobacillus plantarum subsp. argentoratensis DSM 16365]<>gi|1023766373|gb|KZT85959.1| Beta-galactosidase small subunit [Lactobacillus plantarum]<>gi|1023793990|gb|KZU12466.1| Beta-galactosidase small subunit [Lactobacillus plantarum]	d__Bacteria; p__Firmicutes; c__Bacilli; o__Lactobacillales; f__Lactobacillaceae; g__Lactobacillus; s__Lactobacillus plantarum; s__Lactobacillus plantarum subsp. plantarum
k99_8068504_1	8.66027	0.228815	5.43849	0.272783	0	0.364246	gnl|BL_ORD_ID|20351366	236/236	gi|972516345|ref|WP_059074942.1| alpha-galactosidase [Lactobacillus farciminis]<>gi|868717341|gb|AKP03050.1| hypothetical protein ABB45_05080 [Lactobacillus farciminis]<>gi|908213362|gb|AKS51350.1| hypothetical protein ABB44_05090 [Lactobacillus farciminis]<>gi|948543467|dbj|GAQ02290.1| hypothetical protein NBRC111452_2133 [Lactobacillus farciminis]	d__Bacteria; p__Firmicutes; c__Bacilli; o__Lactobacillales; f__Lactobacillaceae; g__Lactobacillus; s__Lactobacillus farciminis
k99_27642194_2	0.256221	0	0.385227	0	0	0.0910615	gnl|BL_ORD_ID|56945531	52/52	gi|912993734|ref|WP_050340194.1| GGDEF domain-containing protein [Lactobacillus pentosus]<>gi|334882254|emb|CCB83242.1| protein containing diguanylate cyclase/phosphodiesterase domain 1 (GGDEF) [Lactobacillus pentosus MP-10]<>gi|339638577|emb|CCC17711.1| protein containing diguanylate cyclase/phosphodiesterase domain 1 (GGDEF) [Lactobacillus pentosus IG1]<>gi|948591034|gb|KRK24075.1| protein cont…	d__Bacteria; p__Firmicutes; c__Bacilli; o__Lactobacillales; f__Lactobacillaceae; g__Lactobacillus; s__Lactobacillus pentosus
k99_2603700_1	0	0	0.317246	0	0	0.159358	gnl|BL_ORD_ID|73630379	174/174	gi|544927249|ref|WP_021336389.1| nitrate reductase subunit alpha [Lactobacillus plantarum]<>gi|532629878|gb|EQM55548.1| nitrate reductase [Lactobacillus plantarum EGD-AQ4]	d__Bacteria; p__Firmicutes; c__Bacilli; o__Lactobacillales; f__Lactobacillaceae; g__Lactobacillus; s__Lactobacillus pentosus
k99_19005543_1	0.128111	0	0.58917	0	0	0.204888	gnl|BL_ORD_ID|57284529	88/88	gi|339639253|emb|CCC18488.1| folylpolyglutamate synthase [Lactobacillus pentosus IG1]	d__Bacteria; p__Firmicutes; c__Bacilli; o__Lactobacillales; f__Lactobacillaceae; g__Lactobacillus; s__Lactobacillus pentosus
k99_22273996_1	0.153733	0	0.407887	0	0	0.0910615	gnl|BL_ORD_ID|73629477	110/110	gi|544928047|ref|WP_021337176.1| oxidoreductase [Lactobacillus plantarum]<>gi|532628362|gb|EQM54156.1| oxidoreductase [Lactobacillus plantarum EGD-AQ4]	d__Bacteria; p__Firmicutes; c__Bacilli; o__Lactobacillales; f__Lactobacillaceae; g__Lactobacillus; s__Lactobacillus pentosus
k99_8667229_1	0.230599	0	0.385227	0	0	0.159358	gnl|BL_ORD_ID|33136995	169/169	gi|948593427|gb|KRK26443.1| replication-associated recombination protein A [Lactobacillus pentosus DSM 20314]	d__Bacteria; p__Firmicutes; c__Bacilli; o__Lactobacillales; f__Lactobacillaceae; g__Lactobacillus; s__Lactobacillus pentosus
k99_3221779_1	0	0	0.339906	0	0	0.0910615	gnl|BL_ORD_ID|61177347	119/119	gi|392436797|gb|EIW14704.1| Transcriptional regulator, MarR family [Lactobacillus pentosus KCA1]<>gi|532627802|gb|EQM53698.1| MarR family transcriptional regulator [Lactobacillus plantarum EGD-AQ4]	d__Bacteria; p__Firmicutes; c__Bacilli; o__Lactobacillales; f__Lactobacillaceae; g__Lactobacillus; s__Lactobacillus pentosus
k99_16242323_1	0.153733	0	1.99411	0.113659	0	0	gnl|BL_ORD_ID|46281625	209/209	gi|499987372|ref|WP_011668090.1| cell wall-associated hydrolase [Lactobacillus brevis]<>gi|116099368|gb|ABJ64517.1| Cell wall-associated hydrolase [Lactobacillus brevis ATCC 367]<>gi|822584932|gb|KLE30325.1| hydrolase [Lactobacillus brevis]<>gi|982738178|gb|KWT52313.1| hydrolase [Lactobacillus brevis]<>gi|983135692|gb|KWU38166.1| hydrolase [Lactobacillus brevis]	d__Bacteria; p__Firmicutes; c__Bacilli; o__Lactobacillales; f__Lactobacillaceae; g__Lactobacillus; s__Lactobacillus brevis
k99_12649343_1	0.179355	0	0.453208	0	0	0.159358	gnl|BL_ORD_ID|56946212	126/126	gi|489735732|ref|WP_003639827.1| MULTISPECIES: membrane protein [Lactobacillus]<>gi|334882987|emb|CCB84092.1| integral membrane protein [Lactobacillus pentosus MP-10]<>gi|339638390|emb|CCC17489.1| integral membrane protein [Lactobacillus pentosus IG1]<>gi|392434847|gb|EIW12806.1| putative membrane protein, DUF1129 family [Lactobacillus pentosus KCA1]<>gi|532628446|gb|EQM54240.1| membrane protein …	d__Bacteria; p__Firmicutes; c__Bacilli; o__Lactobacillales; f__Lactobacillaceae; g__Lactobacillus
k99_31476153_1	0.333087	0	0.475868	0	0	0.113827	gnl|BL_ORD_ID|33136826	208/208	gi|948592960|gb|KRK25983.1| pyruvate oxidase [Lactobacillus pentosus DSM 20314]	d__Bacteria; p__Firmicutes; c__Bacilli; o__Lactobacillales; f__Lactobacillaceae; g__Lactobacillus; s__Lactobacillus pentosus
k99_25622202_1	0.128111	0	0.475868	0	0	0.113827	gnl|BL_ORD_ID|33567023	77/77	gi|949512355|ref|WP_056953113.1| cell wall anchor protein, partial [Lactobacillus pentosus]	d__Bacteria; p__Firmicutes; c__Bacilli; o__Lactobacillales; f__Lactobacillaceae; g__Lactobacillus; s__Lactobacillus pentosus
k99_12110646_1	0	0	0.611831	0	0	0	gnl|BL_ORD_ID|61175393	178/178	gi|489735970|ref|WP_003640065.1| MULTISPECIES: sugar phosphate isomerase/epimerase [Lactobacillus]<>gi|392434492|gb|EIW12459.1| sugar phosphate isomerase/epimerase [Lactobacillus pentosus KCA1]<>gi|532626820|gb|EQM52856.1| IolI protein [Lactobacillus plantarum EGD-AQ4]	d__Bacteria; p__Firmicutes; c__Bacilli; o__Lactobacillales; f__Lactobacillaceae; g__Lactobacillus
k99_6606539_1	0	0	0.385227	0	0	0.250419	gnl|BL_ORD_ID|61176365	159/159	gi|489734993|ref|WP_003639088.1| MULTISPECIES: tRNA (cytosine(34)-2'-O)-methyltransferase TrmL [Lactobacillus]<>gi|392435612|gb|EIW13545.1| 23S rRNA methyltransferase [Lactobacillus pentosus KCA1]<>gi|532627000|gb|EQM53025.1| RNA methyltransferase [Lactobacillus plantarum EGD-AQ4]	d__Bacteria; p__Firmicutes; c__Bacilli; o__Lactobacillales; f__Lactobacillaceae; g__Lactobacillus; s__Lactobacillus pentosus
k99_395120_1	6.3799	0.274578	6.70748	0.477369	0.280225	0.364246	gnl|BL_ORD_ID|33318521	75/75	gi|951317239|ref|WP_057704804.1| filamentation induced by cAMP protein fic [Lactobacillus plantarum]<>gi|948926499|gb|KRN40523.1| hypothetical protein IV39_GL000006 [Lactobacillus plantarum]	d__Bacteria; p__Firmicutes; c__Bacilli; o__Lactobacillales; f__Lactobacillaceae; g__Lactobacillus; s__Lactobacillus panis
k99_3455377_2	0	0.114407	0.249264	0	0	0.113827	gnl|BL_ORD_ID|61175719	68/68	gi|489735642|ref|WP_003639737.1| cell surface protein [Lactobacillus pentosus]<>gi|392434864|gb|EIW12822.1| cell surface protein, ErfK family [Lactobacillus pentosus KCA1]	d__Bacteria; p__Firmicutes; c__Bacilli; o__Lactobacillales; f__Lactobacillaceae; g__Lactobacillus; s__Lactobacillus pentosus
k99_8247610_1	0.204977	0	0.362566	0	0	0.136592	gnl|BL_ORD_ID|33136915	122/122	gi|948593213|gb|KRK26233.1| 2-dehydropantoate 2-reductase [Lactobacillus pentosus DSM 20314]	d__Bacteria; p__Firmicutes; c__Bacilli; o__Lactobacillales; f__Lactobacillaceae; g__Lactobacillus; s__Lactobacillus pentosus
k99_20516806_2	0	0	0	0	0	0	gnl|BL_ORD_ID|33255384	79/79	gi|948809286|gb|KRM29595.1| hypothetical protein FD32_GL001351 [Lactobacillus panis DSM 6035]	d__Bacteria; p__Firmicutes; c__Bacilli; o__Lactobacillales; f__Lactobacillaceae; g__Lactobacillus; s__Lactobacillus panis
k99_14991086_1	0.281843	0	0	0	0	0	gnl|BL_ORD_ID|33253982	188/188	gi|949522571|ref|WP_056962139.1| alpha-galactosidase [Lactobacillus panis]<>gi|948805709|gb|KRM26294.1| alpha-galactosidase [Lactobacillus panis DSM 6035]	d__Bacteria; p__Firmicutes; c__Bacilli; o__Lactobacillales; f__Lactobacillaceae; g__Lactobacillus; s__Lactobacillus panis
k99_27349993_2	0	0	0.385227	0	0	0.182123	gnl|BL_ORD_ID|61176540	262/262	gi|489734813|ref|WP_003638908.1| MULTISPECIES: DNA repair protein RecO [Lactobacillus]<>gi|392435828|gb|EIW13753.1| DNA recombination and repair protein RecO [Lactobacillus pentosus KCA1]<>gi|532628697|gb|EQM54466.1| DNA repair protein RecO [Lactobacillus plantarum EGD-AQ4]	d__Bacteria; p__Firmicutes; c__Bacilli; o__Lactobacillales; f__Lactobacillaceae; g__Lactobacillus
k99_17071712_1	0	0	0.271925	0	0	0.113827	gnl|BL_ORD_ID|61175657	118/118	gi|392434791|gb|EIW12751.1| hypothetical protein KCA1_2657 [Lactobacillus pentosus KCA1]	d__Bacteria; p__Firmicutes; c__Bacilli; o__Lactobacillales; f__Lactobacillaceae; g__Lactobacillus; s__Lactobacillus pentosus
k99_12017_1	0.128111	0	0.611831	0	0	0.29595	gnl|BL_ORD_ID|33136818	156/156	gi|949511736|ref|WP_056952495.1| aldose epimerase [Lactobacillus pentosus]<>gi|948592941|gb|KRK25964.1| aldose 1-epimerase [Lactobacillus pentosus DSM 20314]	d__Bacteria; p__Firmicutes; c__Bacilli; o__Lactobacillales; f__Lactobacillaceae; g__Lactobacillus; s__Lactobacillus pentosus
k99_13197184_1	0.281843	0	2.49264	0.113659	0	0	gnl|BL_ORD_ID|74349984	200/200	gi|545617980|ref|WP_021741799.1| 16S rRNA (cytosine(1402)-N(4))-methyltransferase [Lactobacillus brevis]<>gi|544232219|gb|ERK45313.1| S-adenosyl-methyltransferase MraW [Lactobacillus brevis ATCC 14869 = DSM 20054]<>gi|754302204|gb|KIO97887.1| rRNA small subunit methyltransferase H [Lactobacillus brevis]<>gi|948588401|gb|KRK21503.1| S-adenosyl-methyltransferase MraW [Lactobacillus brevis ATCC 1486…	d__Bacteria; p__Firmicutes; c__Bacilli; o__Lactobacillales; f__Lactobacillaceae; g__Lactobacillus; s__Lactobacillus brevis
k99_19406784_1	9.63391	0.251696	0.226604	0	0.129335	0.364246	gnl|BL_ORD_ID|33258988	106/106	gi|951435365|ref|WP_057808238.1| glycine--tRNA ligase subunit beta [Lactobacillus pontis]<>gi|948815387|gb|KRM35335.1| glycyl-tRNA synthetase [Lactobacillus pontis DSM 8475]	d__Bacteria; p__Firmicutes; c__Bacilli; o__Lactobacillales; f__Lactobacillaceae; g__Lactobacillus; s__Lactobacillus pontis
k99_2718827_1	0	0	0.430547	0	0	0.136592	gnl|BL_ORD_ID|57283357	118/118	gi|489733800|ref|WP_003637896.1| MULTISPECIES: MarR family transcriptional regulator [Lactobacillus]<>gi|339637443|emb|CCC16366.1| putative transcription regulator [Lactobacillus pentosus IG1]<>gi|392436823|gb|EIW14729.1| Transcriptional regulator, MarR family [Lactobacillus pentosus KCA1]<>gi|532627824|gb|EQM53720.1| MarR family transcriptional regulator [Lactobacillus plantarum EGD-AQ4]	d__Bacteria; p__Firmicutes; c__Bacilli; o__Lactobacillales; f__Lactobacillaceae; g__Lactobacillus; s__Lactobacillus pentosus
k99_14434558_1	0.102488	0	0.430547	0	0	0.227654	gnl|BL_ORD_ID|56945335	139/139	gi|949512004|ref|WP_056952762.1| bifunctional folylpolyglutamate synthase/dihydrofolate synthase [Lactobacillus pentosus]<>gi|334882051|emb|CCB83001.1| folylpolyglutamate synthase [Lactobacillus pentosus MP-10]<>gi|948591407|gb|KRK24445.1| folylpolyglutamate synthase [Lactobacillus pentosus DSM 20314]	d__Bacteria; p__Firmicutes; c__Bacilli; o__Lactobacillales; f__Lactobacillaceae; g__Lactobacillus; s__Lactobacillus pentosus
k99_21118902_2	0.230599	0	0.997057	0	0	0	gnl|BL_ORD_ID|74224907	135/135	gi|544949606|ref|WP_021356364.1| prohead protease [Lactobacillus plantarum]<>gi|543392166|gb|ERJ50031.1| capsid protein [Lactobacillus plantarum 2165]<>gi|770680265|emb|CDN27590.1| prophage Lp3 protein 18 [Lactobacillus plantarum]	d__Bacteria; p__Firmicutes; c__Bacilli; o__Lactobacillales; f__Lactobacillaceae; g__Lactobacillus; s__Lactobacillus plantarum; s__Lactobacillus plantarum subsp. plantarum
k99_27540111_1	0	0	0.770453	0	0	0.227654	gnl|BL_ORD_ID|73628747	116/116	gi|544928905|ref|WP_021338001.1| gamma-D-glutamate-meso-diaminopimelate muropeptidase [Lactobacillus plantarum]<>gi|532626966|gb|EQM52991.1| gamma-D-glutamate-meso-diaminopimelate muropeptidase [Lactobacillus plantarum EGD-AQ4]	d__Bacteria; p__Firmicutes; c__Bacilli; o__Lactobacillales; f__Lactobacillaceae; g__Lactobacillus; s__Lactobacillus plantarum; s__Lactobacillus plantarum subsp. plantarum
k99_19025739_1	0.128111	0	0.362566	0	0	0.0910615	gnl|BL_ORD_ID|57284361	112/112	gi|339638960|emb|CCC18163.1| putative extracellular zinc metalloproteinase [Lactobacillus pentosus IG1]	d__Bacteria; p__Firmicutes; c__Bacilli; o__Lactobacillales; f__Lactobacillaceae; g__Lactobacillus; s__Lactobacillus pentosus
k99_4200568_1	0.230599	0	1.97145	0.136391	0	0.113827	gnl|BL_ORD_ID|28885198	115/115	gi|983532480|ref|WP_060684118.1| hypothetical protein [Lactobacillus plantarum]<>gi|929722173|gb|ALF15058.1| hypothetical protein AKJ11_08155 [Lactobacillus plantarum]	d__Bacteria; p__Firmicutes; c__Bacilli; o__Lactobacillales; f__Lactobacillaceae; g__Lactobacillus; s__Lactobacillus plantarum
k99_9743678_1	0.871152	0	1.90347	0.454638	0.086223	0.159358	gnl|BL_ORD_ID|53491538	185/185	gi|1039806473|ref|WP_064972141.1| transcriptional regulator [Lactobacillus plantarum]<>gi|1039031401|gb|ANM75757.1| transcriptional regulator [Lactobacillus plantarum]	d__Bacteria; p__Firmicutes; c__Bacilli; o__Lactobacillales; f__Lactobacillaceae; g__Lactobacillus; s__Lactobacillus plantarum
k99_24427470_1	0.128111	0.320341	0.498529	0	0	0.387012	gnl|BL_ORD_ID|61175809	132/132	gi|392434958|gb|EIW12915.1| Thiamin biosynthesis lipoprotein ApbE [Lactobacillus pentosus KCA1]	d__Bacteria; p__Firmicutes; c__Bacilli; o__Lactobacillales; f__Lactobacillaceae; g__Lactobacillus; s__Lactobacillus pentosus
k99_21715699_1	0.204977	0	2.08476	0.250051	0	0	gnl|BL_ORD_ID|36183368	137/137	gi|971837353|ref|WP_058906905.1| acyltransferase [Lactobacillus plantarum]<>gi|971177656|gb|ALV15340.1| acyltransferase [Lactobacillus plantarum]<>gi|1016295134|gb|AMX09948.1| acyltransferase [Lactobacillus plantarum]<>gi|1017103652|gb|KZD93081.1| putative cell surface hydrolase [Lactobacillus plantarum]<>gi|1023796898|gb|KZU15309.1| cell surface hydrolase [Lactobacillus plantarum]<>gi|1023809213…	d__Bacteria; p__Firmicutes; c__Bacilli; o__Lactobacillales; f__Lactobacillaceae; g__Lactobacillus; s__Lactobacillus plantarum
k99_31889381_1	0.179355	0	0.543849	0	0	0.273185	gnl|BL_ORD_ID|61176829	186/186	gi|489734434|ref|WP_003638529.1| MULTISPECIES: type I-E CRISPR-associated endoribonuclease Cas2 [Lactobacillus]<>gi|392436179|gb|EIW14096.1| CRISPR-associated protein Cas2 [Lactobacillus pentosus KCA1]<>gi|532629889|gb|EQM55559.1| 3'-5' exonuclease [Lactobacillus plantarum EGD-AQ4]	d__Bacteria; p__Firmicutes; c__Bacilli; o__Lactobacillales; f__Lactobacillaceae; g__Lactobacillus
k99_4441849_1	0.256221	0	1.67687	0.159123	0	0	gnl|BL_ORD_ID|65601509	116/116	gi|448275890|gb|AGE40409.1| Diguanylate cyclase/phosphodiesterase, GGDEF domain protein [Lactobacillus plantarum ZJ316]	d__Bacteria; p__Firmicutes; c__Bacilli; o__Lactobacillales; f__Lactobacillaceae; g__Lactobacillus; s__Lactobacillus plantarum
k99_11240213_1	0.256221	0	0.498529	0	0	0	gnl|BL_ORD_ID|73628421	128/128	gi|544929275|ref|WP_021338364.1| PFL family protein [Lactobacillus plantarum]<>gi|532626475|gb|EQM52521.1| hypothetical protein N692_09550 [Lactobacillus plantarum EGD-AQ4]	d__Bacteria; p__Firmicutes; c__Bacilli; o__Lactobacillales; f__Lactobacillaceae; g__Lactobacillus; s__Lactobacillus pentosus
k99_5467166_1	0.102488	0.114407	2.80989	0	0	0	gnl|BL_ORD_ID|9627757	229/229	gi|746032366|ref|WP_039104687.1| potassium transporter Kup [Lactobacillus brevis]<>gi|743385799|gb|KID44881.1| Kup system potassium uptake protein [Lactobacillus brevis]	d__Bacteria; p__Firmicutes; c__Bacilli; o__Lactobacillales; f__Lactobacillaceae; g__Lactobacillus; s__Lactobacillus brevis
k99_32537575_1	0.256221	0	0.249264	0	0	0.159358	gnl|BL_ORD_ID|61177743	179/179	gi|489733295|ref|WP_003637394.1| NADH-dependent flavin oxidoreductase [Lactobacillus pentosus]<>gi|392437314|gb|EIW15203.1| NADH:flavin oxidoreductase/NADH oxidase [Lactobacillus pentosus KCA1]	d__Bacteria; p__Firmicutes; c__Bacilli; o__Lactobacillales; f__Lactobacillaceae; g__Lactobacillus; s__Lactobacillus pentosus
k99_16103816_2	0.204977	0	0	0	0	0.0910615	gnl|BL_ORD_ID|19472538	89/89	gi|836618951|ref|WP_047769436.1| 1,3-propanediol dehydrogenase [Lactobacillus panis]<>gi|948806747|gb|KRM27226.1| lactaldehyde reductase [Lactobacillus panis DSM 6035]	d__Bacteria; p__Firmicutes; c__Bacilli; o__Lactobacillales; f__Lactobacillaceae; g__Lactobacillus; s__Lactobacillus panis
k99_29724893_1	0	0	0.385227	0	0	0.0910615	gnl|BL_ORD_ID|61175883	155/155	gi|489735605|ref|WP_003639700.1| hypothetical protein [Lactobacillus pentosus]<>gi|392435039|gb|EIW12996.1| putative membrane protein [Lactobacillus pentosus KCA1]	d__Bacteria; p__Firmicutes; c__Bacilli; o__Lactobacillales; f__Lactobacillaceae; g__Lactobacillus; s__Lactobacillus pentosus
k99_22484032_2	0	0	0.475868	0	0	0.159358	gnl|BL_ORD_ID|73629113	154/154	gi|544928604|ref|WP_021337722.1| 3-phosphoglycerate dehydrogenase [Lactobacillus plantarum]<>gi|532627659|gb|EQM53579.1| 3-phosphoglycerate dehydrogenase [Lactobacillus plantarum EGD-AQ4]	d__Bacteria; p__Firmicutes; c__Bacilli; o__Lactobacillales; f__Lactobacillaceae; g__Lactobacillus; s__Lactobacillus pentosus
k99_14519337_1	0.743041	0	0	0	0	0.136592	gnl|BL_ORD_ID|19471490	130/130	gi|836616603|ref|WP_047767088.1| leucine--tRNA ligase [Lactobacillus panis]<>gi|948804678|gb|KRM25413.1| leucine--trna ligase [Lactobacillus panis DSM 6035]	d__Bacteria; p__Firmicutes; c__Bacilli; o__Lactobacillales; f__Lactobacillaceae; g__Lactobacillus; s__Lactobacillus panis
k99_2029687_1	0	0	0.362566	0	0	0.204888	gnl|BL_ORD_ID|33136274	181/181	gi|948591137|gb|KRK24178.1| extracellular protein [Lactobacillus pentosus DSM 20314]	d__Bacteria; p__Firmicutes; c__Bacilli; o__Lactobacillales; f__Lactobacillaceae; g__Lactobacillus; s__Lactobacillus pentosus
k99_19115880_2	7.19981	0.388985	0.294585	0	0.129335	2.4359	gnl|BL_ORD_ID|50259726	74/74	gi|1024852413|ref|WP_063507461.1| GntR family transcriptional regulator [Lactobacillus acetotolerans]	d__Bacteria; p__Firmicutes; c__Bacilli; o__Lactobacillales; f__Lactobacillaceae; g__Lactobacillus; s__Lactobacillus acetotolerans
k99_15247849_1	0.128111	0.137289	1.49559	0	0	0	gnl|BL_ORD_ID|14984133	204/204	gi|949982022|ref|WP_057137372.1| N-acetylneuraminate lyase [Lactobacillus plantarum]<>gi|770678121|emb|CDN29411.1| K01639 N-acetylneuraminate lyase [Lactobacillus plantarum]	d__Bacteria; p__Firmicutes; c__Bacilli; o__Lactobacillales; f__Lactobacillaceae; g__Lactobacillus; s__Lactobacillus plantarum; s__Lactobacillus plantarum subsp. argentoratensis
k99_29986036_2	0	0	0.543849	0	0	0.0910615	gnl|BL_ORD_ID|73628634	107/107	gi|544928973|ref|WP_021338065.1| cell division protein Fic [Lactobacillus plantarum]<>gi|532626798|gb|EQM52834.1| cell division protein Fic [Lactobacillus plantarum EGD-AQ4]	d__Bacteria; p__Firmicutes; c__Bacilli; o__Lactobacillales; f__Lactobacillaceae; g__Lactobacillus; s__Lactobacillus pentosus
k99_28012116_1	0.102488	0	0.339906	0	0	0.159358	gnl|BL_ORD_ID|73630160	163/163	gi|544927267|ref|WP_021336407.1| ribosome biogenesis GTPase YqeH [Lactobacillus plantarum]<>gi|532629550|gb|EQM55220.1| GTPase [Lactobacillus plantarum EGD-AQ4]	d__Bacteria; p__Firmicutes; c__Bacilli; o__Lactobacillales; f__Lactobacillaceae; g__Lactobacillus; s__Lactobacillus pentosus
k99_1112072_2	0	0	0.521189	0	0	0	gnl|BL_ORD_ID|57283068	117/117	gi|339637006|emb|CCC15845.1| fumarate reductase, flavoprotein subunit [Lactobacillus pentosus IG1]	d__Bacteria; p__Firmicutes; c__Bacilli; o__Lactobacillales; f__Lactobacillaceae; g__Lactobacillus; s__Lactobacillus pentosus
k99_20065039_1	7.60976	0.137289	5.91436	0	0	0.182123	gnl|BL_ORD_ID|20351054	218/218	gi|972515867|ref|WP_059074464.1| hypothetical protein [Lactobacillus farciminis]<>gi|868717015|gb|AKP02724.1| hypothetical protein ABB45_03275 [Lactobacillus farciminis]<>gi|908213034|gb|AKS51022.1| hypothetical protein ABB44_03280 [Lactobacillus farciminis]<>gi|948544080|dbj|GAQ01689.1| hypothetical protein NBRC111452_1501 [Lactobacillus farciminis]	d__Bacteria; p__Firmicutes; c__Bacilli; o__Lactobacillales; f__Lactobacillaceae; g__Lactobacillus; s__Lactobacillus farciminis
k99_33823624_1	0	0	2.15274	0	0	0	gnl|BL_ORD_ID|74347554	207/207	gi|545617269|ref|WP_021741146.1| phosphoglycerate mutase [Lactobacillus brevis]<>gi|544228983|gb|ERK42258.1| phosphoglycerate mutase family protein [Lactobacillus brevis ATCC 14869 = DSM 20054]<>gi|743385578|gb|KID44660.1| Phosphoglycerate mutase family [Lactobacillus brevis]<>gi|754302113|gb|KIO97796.1| Phosphoglycerate mutase family [Lactobacillus brevis]<>gi|948588492|gb|KRK21594.1| phosphogly…	d__Bacteria; p__Firmicutes; c__Bacilli; o__Lactobacillales; f__Lactobacillaceae; g__Lactobacillus; s__Lactobacillus brevis
k99_32024844_1	0	0	0.498529	0	0	0.0910615	gnl|BL_ORD_ID|56945046	125/125	gi|489733767|ref|WP_003637863.1| MULTISPECIES: DNA-binding protein WhiA [Lactobacillus]<>gi|334881747|emb|CCB82651.1| putative sporulation transcription regulator whiA [Lactobacillus pentosus MP-10]<>gi|339637472|emb|CCC16399.1| putative sporulation transcription regulator whiA [Lactobacillus pentosus IG1]<>gi|392436853|gb|EIW14757.1| hypothetical protein KCA1_0620 [Lactobacillus pentosus KCA1]<>…	d__Bacteria; p__Firmicutes; c__Bacilli; o__Lactobacillales; f__Lactobacillaceae; g__Lactobacillus
k99_926438_1	9.17271	0.091526	4.75868	0.136391	0.107779	0.136592	gnl|BL_ORD_ID|20351098	225/225	gi|868717060|gb|AKP02769.1| PTS system N-acetylgalactosamine-specific transporter subunit IID [Lactobacillus farciminis]<>gi|908213079|gb|AKS51067.1| PTS system N-acetylgalactosamine-specific transporter subunit IID [Lactobacillus farciminis]	d__Bacteria; p__Firmicutes; c__Bacilli; o__Lactobacillales; f__Lactobacillaceae; g__Lactobacillus; s__Lactobacillus farciminis
k99_31435303_1	0	0	0.407887	0	0	0.0910615	gnl|BL_ORD_ID|61176369	172/172	gi|489734958|ref|WP_003639053.1| MULTISPECIES: ribose-phosphate pyrophosphokinase [Lactobacillus]<>gi|392435618|gb|EIW13550.1| Ribose-phosphate pyrophosphokinase [Lactobacillus pentosus KCA1]<>gi|532626967|gb|EQM52992.1| ribose-phosphate pyrophosphokinase [Lactobacillus plantarum EGD-AQ4]	d__Bacteria; p__Firmicutes; c__Bacilli; o__Lactobacillales; f__Lactobacillaceae; g__Lactobacillus; s__Lactobacillus pentosus
k99_31029920_2	6.48239	0.274578	4.91731	0.250051	0.086223	0.113827	gnl|BL_ORD_ID|89266766	245/245	gi|657903578|ref|WP_029606465.1| amino acid ABC transporter ATP-binding protein [Lactobacillus farciminis]	d__Bacteria; p__Firmicutes; c__Bacilli; o__Lactobacillales; f__Lactobacillaceae; g__Lactobacillus; s__Lactobacillus farciminis
k99_3060030_1	0.435576	0	1.94879	0.136391	0.194002	0.0910615	gnl|BL_ORD_ID|26597359	229/229	gi|935443252|ref|WP_054398058.1| transcriptional regulator [Lactobacillus plantarum]<>gi|921082743|gb|KON39682.1| TetR family transcriptional regulator [Lactobacillus plantarum]<>gi|966125652|gb|KTF01684.1| transcription regulator [Lactobacillus plantarum]<>gi|1023757473|gb|KZT77442.1| putative transcriptional regulator [Lactobacillus plantarum]<>gi|1023792388|gb|KZU10902.1| putative transcriptio…	d__Bacteria; p__Firmicutes; c__Bacilli; o__Lactobacillales; f__Lactobacillaceae; g__Lactobacillus; s__Lactobacillus plantarum
k99_33206156_4	3.61272	0	0.135962	0	0.086223	0.113827	gnl|BL_ORD_ID|78760697	44/44	gi|489762623|ref|WP_003666561.1| MULTISPECIES: F0F1 ATP synthase subunit C [Lactobacillus]<>gi|148530731|gb|ABQ82730.1| ATP synthase F0 subcomplex C subunit [Lactobacillus reuteri DSM 20016]<>gi|183224451|dbj|BAG24968.1| ATP synthase C subunit [Lactobacillus reuteri JCM 1112]<>gi|194453113|gb|EDX42011.1| ATP synthase F0, C subunit [Lactobacillus reuteri 100-23]<>gi|227071631|gb|EEI09925.1| ATP sy…	d__Bacteria; p__Firmicutes; c__Bacilli; o__Lactobacillales; f__Lactobacillaceae; g__Lactobacillus; s__Lactobacillus frumenti
k99_5201912_2	8.50654	0	5.43849	0.113659	0	0.227654	gnl|BL_ORD_ID|57081731	229/229	gi|497704112|ref|WP_010018296.1| ribose-phosphate pyrophosphokinase [Lactobacillus farciminis]<>gi|948631301|gb|KRK62813.1| ribose-phosphate pyrophosphokinase [Lactobacillus farciminis KCTC 3681 = DSM 20184]	d__Bacteria; p__Firmicutes; c__Bacilli; o__Lactobacillales; f__Lactobacillaceae; g__Lactobacillus; s__Lactobacillus farciminis
k99_17657742_1	0.230599	0	1.24632	0	0	0.387012	gnl|BL_ORD_ID|48949476	221/221	gi|506306397|ref|WP_015826172.1| PTS alpha-glucoside transporter subunit IIBC [Lactobacillus plantarum]<>gi|254046986|gb|ACT63779.1| N-acetylglucosamine and glucose PTS, EIICBA [Lactobacillus plantarum JDM1]<>gi|565428236|gb|ETF12130.1| N-acetylglucosamine and glucose PTS, EIICBA [Lactobacillus plantarum 4_3]<>gi|601116009|gb|AHN70616.1| N-acetylglucosamine and glucose PTS, EIICBA [Lactobacillus …	d__Bacteria; p__Firmicutes; c__Bacilli; o__Lactobacillales; f__Lactobacillaceae; g__Lactobacillus; s__Lactobacillus plantarum
k99_22121200_2	0.204977	0	0.407887	0	0	0	gnl|BL_ORD_ID|56945890	109/109	gi|912992164|ref|WP_050338958.1| shikimate dehydrogenase [Lactobacillus pentosus]<>gi|334882628|emb|CCB83669.1| shikimate 5-dehydrogenase [Lactobacillus pentosus MP-10]<>gi|948593973|gb|KRK26983.1| shikimate 5-dehydrogenase [Lactobacillus pentosus DSM 20314]	d__Bacteria; p__Firmicutes; c__Bacilli; o__Lactobacillales; f__Lactobacillaceae; g__Lactobacillus; s__Lactobacillus pentosus
k99_2175780_1	6.40553	0	4.78134	0.250051	0	0	gnl|BL_ORD_ID|20352534	240/240	gi|972516012|ref|WP_059074609.1| carboxylate--amine ligase [Lactobacillus farciminis]<>gi|868718561|gb|AKP04270.1| carboxylate--amine ligase [Lactobacillus farciminis]<>gi|908214589|gb|AKS52577.1| carboxylate--amine ligase [Lactobacillus farciminis]	d__Bacteria; p__Firmicutes; c__Bacilli; o__Lactobacillales; f__Lactobacillaceae; g__Lactobacillus; s__Lactobacillus farciminis
k99_16682865_1	7.81474	0	4.96263	0.272783	0	0.0910615	gnl|BL_ORD_ID|57082054	253/253	gi|497704620|ref|WP_010018804.1| carbamoyl phosphate synthase large subunit [Lactobacillus farciminis]<>gi|948629685|gb|KRK61275.1| carbamoyl phosphate synthase large subunit [Lactobacillus farciminis KCTC 3681 = DSM 20184]	d__Bacteria; p__Firmicutes; c__Bacilli; o__Lactobacillales; f__Lactobacillaceae; g__Lactobacillus; s__Lactobacillus farciminis
k99_3596667_1	0.333087	0	1.40494	0.272783	0.086223	0	gnl|BL_ORD_ID|74684016	119/119	gi|550694984|ref|WP_022638062.1| YhhX family oxidoreductase [Lactobacillus plantarum]<>gi|549832597|gb|ERO42072.1| YhhX family oxidoreductase [Lactobacillus plantarum WJL]<>gi|937285757|gb|KPN42413.1| oxidoreductase YhhX family [Lactobacillus plantarum WJL]<>gi|1023883896|gb|KZU99417.1| oxidoreductase YhhX family [Lactobacillus plantarum]<>gi|1023888406|gb|KZV03825.1| oxidoreductase YhhX family […	d__Bacteria; p__Firmicutes; c__Bacilli; o__Lactobacillales; f__Lactobacillaceae; g__Lactobacillus; s__Lactobacillus plantarum
k99_16440517_1	7.25106	0	5.03061	0.272783	0	0.409777	gnl|BL_ORD_ID|33110910	218/218	gi|972515377|ref|WP_059073975.1| beta-phosphoglucomutase [Lactobacillus farciminis]<>gi|948544640|dbj|GAQ01072.1| beta-phosphoglucomutase [Lactobacillus farciminis]	d__Bacteria; p__Firmicutes; c__Bacilli; o__Lactobacillales; f__Lactobacillaceae; g__Lactobacillus; s__Lactobacillus farciminis
k99_20363289_2	0.153733	0	0	0	0	0	gnl|BL_ORD_ID|19472452	122/122	gi|836618758|ref|WP_047769243.1| recombination protein RecR [Lactobacillus panis]<>gi|948809285|gb|KRM29594.1| recombination protein RecR [Lactobacillus panis DSM 6035]	d__Bacteria; p__Firmicutes; c__Bacilli; o__Lactobacillales; f__Lactobacillaceae; g__Lactobacillus; s__Lactobacillus panis
k99_12518623_3	2.51097	0	3.08181	0.136391	0.086223	0.250419	gnl|BL_ORD_ID|82085517	51/51	gi|489756325|ref|WP_003660301.1| hypothetical protein [Lactobacillus paracasei]<>gi|511461171|gb|EPC90098.1| membrane protein with 2 predicted TMS [Lactobacillus paracasei subsp. paracasei Lpp126]<>gi|532127396|gb|AGT63702.1| TrsC protein [Lactobacillus paracasei subsp. paracasei 8700:2]	d__Bacteria; p__Firmicutes; c__Bacilli; o__Lactobacillales; f__Lactobacillaceae; g__Lactobacillus; s__Lactobacillus plantarum
k99_22134649_1	0	0	0.453208	0	0	0.204888	gnl|BL_ORD_ID|73628811	137/137	gi|544928750|ref|WP_021337857.1| acyltransferase [Lactobacillus plantarum]<>gi|532627135|gb|EQM53117.1| acyltransferase [Lactobacillus plantarum EGD-AQ4]	d__Bacteria; p__Firmicutes; c__Bacilli; o__Lactobacillales; f__Lactobacillaceae; g__Lactobacillus; s__Lactobacillus pentosus
k99_1019689_3	7.40479	0.251696	0	0	0.129335	1.73017	gnl|BL_ORD_ID|83519792	127/127	gi|493395788|ref|WP_006351907.1| 50S ribosomal protein L17 [Lactobacillus amylolyticus]<>gi|295064642|gb|EFG55563.1| ribosomal protein L17 [Lactobacillus amylolyticus DSM 11664]<>gi|948691416|gb|KRL19863.1| 50S ribosomal protein L17 [Lactobacillus amylolyticus DSM 11664]	d__Bacteria; p__Firmicutes; c__Bacilli; o__Lactobacillales; f__Lactobacillaceae; g__Lactobacillus; s__Lactobacillus amylolyticus
k99_3068717_1	0.102488	0	0	0	0	0	gnl|BL_ORD_ID|19471816	101/101	gi|836617342|ref|WP_047767827.1| nucleoside hydrolase [Lactobacillus panis]<>gi|948803980|gb|KRM24784.1| pyrimidine-specific ribonucleoside hydrolase rihb [Lactobacillus panis DSM 6035]	d__Bacteria; p__Firmicutes; c__Bacilli; o__Lactobacillales; f__Lactobacillaceae; g__Lactobacillus; s__Lactobacillus panis
k99_2366291_1	0.128111	0	0.475868	0	0	0	gnl|BL_ORD_ID|73629686	224/224	gi|544927877|ref|WP_021337008.1| glycine--tRNA ligase subunit beta [Lactobacillus plantarum]<>gi|532628699|gb|EQM54468.1| glycine-tRNA synthetase subunit beta [Lactobacillus plantarum EGD-AQ4]	d__Bacteria; p__Firmicutes; c__Bacilli; o__Lactobacillales; f__Lactobacillaceae; g__Lactobacillus; s__Lactobacillus pentosus
k99_3034353_1	0	0	0.453208	0	0	0.409777	gnl|BL_ORD_ID|56945931	175/175	gi|912992191|ref|WP_050338985.1| gamma-aminobutyrate permease [Lactobacillus pentosus]<>gi|334882681|emb|CCB83727.1| lysine transport protein [Lactobacillus pentosus MP-10]<>gi|948594035|gb|KRK27045.1| lysine transport protein [Lactobacillus pentosus DSM 20314]	d__Bacteria; p__Firmicutes; c__Bacilli; o__Lactobacillales; f__Lactobacillaceae; g__Lactobacillus; s__Lactobacillus plantarum
k99_20653103_1	0.409954	0	1.33696	0	0	0	gnl|BL_ORD_ID|77704676	53/53	gi|727097465|ref|WP_033614021.1| holin [Lactobacillus fabifermentans]<>gi|575842871|gb|ETY74061.1| holin [Lactobacillus fabifermentans T30PCM01]	d__Bacteria; p__Firmicutes; c__Bacilli; o__Lactobacillales; f__Lactobacillaceae; g__Lactobacillus; s__Lactobacillus plantarum
k99_17171459_1	0.128111	0	1.92613	0	0.15089	0	gnl|BL_ORD_ID|26447509	171/171	gi|920117330|ref|WP_052951321.1| glycosyl hydrolase [Lactobacillus brevis]	d__Bacteria; p__Firmicutes; c__Bacilli; o__Lactobacillales; f__Lactobacillaceae; g__Lactobacillus; s__Lactobacillus brevis
k99_8220947_3	0.666175	0.091526	1.201	0.72742	0.301781	0	gnl|BL_ORD_ID|33285873	50/50	gi|948864726|gb|KRM81398.1| hypothetical protein FD21_GL000792 [Lactobacillus vini DSM 20605]	d__Bacteria; p__Firmicutes; c__Bacilli; o__Lactobacillales; f__Lactobacillaceae; g__Lactobacillus; s__Lactobacillus vini
k99_16004185_1	0.179355	0	0.271925	0	0	0.204888	gnl|BL_ORD_ID|73629087	112/112	gi|544928575|ref|WP_021337693.1| MULTISPECIES: membrane protein [Lactobacillus]<>gi|532627625|gb|EQM53545.1| membrane protein [Lactobacillus plantarum EGD-AQ4]	d__Bacteria; p__Firmicutes; c__Bacilli; o__Lactobacillales; f__Lactobacillaceae; g__Lactobacillus; s__Lactobacillus pentosus
k99_5991050_1	0	0	0.543849	0	0	0.182123	gnl|BL_ORD_ID|61175365	104/104	gi|489735940|ref|WP_003640035.1| MULTISPECIES: transcriptional regulator [Lactobacillus]<>gi|392434462|gb|EIW12429.1| transcriptional regulator [Lactobacillus pentosus KCA1]<>gi|532626865|gb|EQM52901.1| XRE family transcriptional regulator [Lactobacillus plantarum EGD-AQ4]	d__Bacteria; p__Firmicutes; c__Bacilli; o__Lactobacillales; f__Lactobacillaceae; g__Lactobacillus
k99_31897988_1	0.128111	0	2.90053	0	0.086223	0	gnl|BL_ORD_ID|46282442	182/182	gi|499986330|ref|WP_011667048.1| zinc-dependent alcohol dehydrogenase [Lactobacillus brevis]<>gi|116098271|gb|ABJ63420.1| Zn-dependent alcohol dehydrogenase [Lactobacillus brevis ATCC 367]<>gi|982737529|gb|KWT51668.1| hypothetical protein ABB39_01710 [Lactobacillus brevis]<>gi|983136927|gb|KWU39372.1| alcohol dehydrogenase [Lactobacillus brevis]	d__Bacteria; p__Firmicutes; c__Bacilli; o__Lactobacillales; f__Lactobacillaceae; g__Lactobacillus; s__Lactobacillus brevis
k99_15383622_1	7.12294	0	4.71336	0.250051	0	0.432542	gnl|BL_ORD_ID|20351241	200/200	gi|868717215|gb|AKP02924.1| GTP-binding protein [Lactobacillus farciminis]<>gi|908213236|gb|AKS51224.1| GTP-binding protein [Lactobacillus farciminis]	d__Bacteria; p__Firmicutes; c__Bacilli; o__Lactobacillales; f__Lactobacillaceae; g__Lactobacillus; s__Lactobacillus farciminis
k99_14232067_1	6.12368	0.869497	0.0906416	0	0.129335	1.93506	gnl|BL_ORD_ID|83520146	96/96	gi|493395414|ref|WP_006351535.1| 50S ribosomal protein L27 [Lactobacillus amylolyticus]<>gi|295065013|gb|EFG55918.1| ribosomal protein L27 [Lactobacillus amylolyticus DSM 11664]<>gi|948691063|gb|KRL19448.1| 50S ribosomal protein L27 [Lactobacillus amylolyticus DSM 11664]	d__Bacteria; p__Firmicutes; c__Bacilli; o__Lactobacillales; f__Lactobacillaceae; g__Lactobacillus; s__Lactobacillus amylolyticus
k99_28893817_2	1.35797	0.091526	2.94585	0.318246	0	0.682962	gnl|BL_ORD_ID|33140780	246/246	gi|951592373|ref|WP_057904616.1| peptide transporter [Lactobacillus bifermentans]<>gi|948604055|gb|KRK36627.1| plasmid partition protein [Lactobacillus bifermentans DSM 20003]	d__Bacteria; p__Firmicutes; c__Bacilli; o__Lactobacillales; f__Lactobacillaceae; g__Lactobacillus; s__Lactobacillus bifermentans
k99_19810516_1	0.128111	0	0	0	0.15089	0	gnl|BL_ORD_ID|19471483	59/59	gi|836616588|ref|WP_047767073.1| membrane protein [Lactobacillus panis]<>gi|948804686|gb|KRM25421.1| membrane protein [Lactobacillus panis DSM 6035]	d__Bacteria; p__Firmicutes; c__Bacilli; o__Lactobacillales; f__Lactobacillaceae; g__Lactobacillus; s__Lactobacillus panis
k99_7830064_1	0.307465	0.091526	1.51825	0.318246	0	0	gnl|BL_ORD_ID|26597480	137/137	gi|935442690|ref|WP_054397763.1| NADPH-dependent FMN reductase [Lactobacillus plantarum]<>gi|921082930|gb|KON39845.1| NADPH-dependent FMN reductase [Lactobacillus plantarum]<>gi|948775674|gb|KRL98392.1| oxidoreductase [Lactobacillus plantarum subsp. argentoratensis DSM 16365]<>gi|966124574|gb|KTF00687.1| Fumarate reductase flavoprotein subunit precursor [Lactobacillus plantarum]<>gi|1023758532|gb…	d__Bacteria; p__Firmicutes; c__Bacilli; o__Lactobacillales; f__Lactobacillaceae; g__Lactobacillus; s__Lactobacillus plantarum; s__Lactobacillus plantarum subsp. argentoratensis
k99_16473669_1	7.89161	0.503393	1.88081	0.318246	0	1.61634	gnl|BL_ORD_ID|33156618	174/174	gi|949496653|ref|WP_056939199.1| type II CRISPR RNA-guided endonuclease Cas9 [Lactobacillus buchneri]<>gi|948636105|gb|KRK67252.1| CRISPR-associated protein, Csn1 family [Lactobacillus buchneri DSM 20057]	d__Bacteria; p__Firmicutes; c__Bacilli; o__Lactobacillales; f__Lactobacillaceae; g__Lactobacillus; s__Lactobacillus buchneri
k99_6000205_2	0	0	0.339906	0	0	0.204888	gnl|BL_ORD_ID|57284218	121/121	gi|339638744|emb|CCC17908.1| ATP-dependent helicase/nuclease subunit A [Lactobacillus pentosus IG1]	d__Bacteria; p__Firmicutes; c__Bacilli; o__Lactobacillales; f__Lactobacillaceae; g__Lactobacillus; s__Lactobacillus pentosus
k99_1495333_1	0.204977	0	0.430547	0	0	0.0910615	gnl|BL_ORD_ID|56946015	103/103	gi|489733855|ref|WP_003637951.1| MULTISPECIES: glutamine ABC transporter permease [Lactobacillus]<>gi|334882765|emb|CCB83823.1| glutamine ABC transporter, permease protein [Lactobacillus pentosus MP-10]<>gi|339637399|emb|CCC16315.1| glutamine ABC transporter, permease protein [Lactobacillus pentosus IG1]<>gi|392436679|gb|EIW14587.1| glutamine ABC transporter, permease protein [Lactobacillus pento…	d__Bacteria; p__Firmicutes; c__Bacilli; o__Lactobacillales; f__Lactobacillaceae; g__Lactobacillus; s__Lactobacillus plantarum
k99_20607136_1	8.12221	0	3.94291	0	0	0.273185	gnl|BL_ORD_ID|20351209	172/172	gi|972516173|ref|WP_059074770.1| DHH family phosphoesterase [Lactobacillus farciminis]<>gi|868717180|gb|AKP02889.1| hypothetical protein ABB45_04190 [Lactobacillus farciminis]<>gi|908213201|gb|AKS51189.1| hypothetical protein ABB44_04200 [Lactobacillus farciminis]<>gi|948543639|dbj|GAQ02075.1| hypothetical protein NBRC111452_1916 [Lactobacillus farciminis]	d__Bacteria; p__Firmicutes; c__Bacilli; o__Lactobacillales; f__Lactobacillaceae; g__Lactobacillus; s__Lactobacillus farciminis
k99_7535762_5	7.14857	0.320341	0.181283	0	0	1.57081	gnl|BL_ORD_ID|36315636	74/74	gi|489644589|ref|WP_003549029.1| MULTISPECIES: 50S ribosomal protein L22 [Lactobacillus]<>gi|58336635|ref|YP_193220.1| 50S ribosomal protein L22 [Lactobacillus acidophilus NCFM]<>gi|75358066|sp|Q5FM85.1|RL22_LACAC RecName: Full=50S ribosomal protein L22<>gi|58253952|gb|AAV42189.1| 50S ribosomal protein L22 [Lactobacillus acidophilus NCFM]<>gi|227868997|gb|EEJ76418.1| ribosomal protein L22 [Lactob…	d__Bacteria; p__Firmicutes; c__Bacilli; o__Lactobacillales; f__Lactobacillaceae; g__Lactobacillus; s__Lactobacillus helveticus
k99_9720957_1	0.179355	0	0.453208	0	0	0.113827	gnl|BL_ORD_ID|73629977	112/112	gi|544927610|ref|WP_021336747.1| 6-phospho-beta-glucosidase [Lactobacillus plantarum]<>gi|532629168|gb|EQM54890.1| 6-phospho-beta-glucosidase [Lactobacillus plantarum EGD-AQ4]	d__Bacteria; p__Firmicutes; c__Bacilli; o__Lactobacillales; f__Lactobacillaceae; g__Lactobacillus; s__Lactobacillus plantarum
k99_900657_1	0.102488	0	0	0	0	0	gnl|BL_ORD_ID|19472488	241/241	gi|836618836|ref|WP_047769321.1| hypothetical protein [Lactobacillus panis]	d__Bacteria; p__Firmicutes; c__Bacilli; o__Lactobacillales; f__Lactobacillaceae; g__Lactobacillus; s__Lactobacillus panis
k99_3561772_1	0	0	0	0	0	0.182123	gnl|BL_ORD_ID|19472969	246/246	gi|836619959|ref|WP_047770443.1| glutamine ABC transporter ATP-binding protein [Lactobacillus panis]	d__Bacteria; p__Firmicutes; c__Bacilli; o__Lactobacillales; f__Lactobacillaceae; g__Lactobacillus; s__Lactobacillus panis
k99_10228926_2	0.128111	0	0	0	0	0	gnl|BL_ORD_ID|19471883	114/114	gi|836617495|ref|WP_047767980.1| peptide chain release factor 1 [Lactobacillus panis]<>gi|948805323|gb|KRM25962.1| peptide chain release factor 1 [Lactobacillus panis DSM 6035]	d__Bacteria; p__Firmicutes; c__Bacilli; o__Lactobacillales; f__Lactobacillaceae; g__Lactobacillus; s__Lactobacillus panis
k99_2128713_1	0	0	0.611831	0	0	0.159358	gnl|BL_ORD_ID|61176909	214/214	gi|489734341|ref|WP_003638436.1| 3'-5' exoribonuclease YhaM [Lactobacillus pentosus]<>gi|392436277|gb|EIW14192.1| metal-dependent phosphohydrolase, HD family [Lactobacillus pentosus KCA1]	d__Bacteria; p__Firmicutes; c__Bacilli; o__Lactobacillales; f__Lactobacillaceae; g__Lactobacillus; s__Lactobacillus pentosus
k99_19039801_2	0.179355	0	0.430547	0	0	0	gnl|BL_ORD_ID|33135734	85/85	gi|948589606|gb|KRK22681.1| hypothetical protein FD24_GL001774 [Lactobacillus pentosus DSM 20314]	d__Bacteria; p__Firmicutes; c__Bacilli; o__Lactobacillales; f__Lactobacillaceae; g__Lactobacillus; s__Lactobacillus pentosus
k99_22716135_2	0	0	0	0	0	0	gnl|BL_ORD_ID|19472538	78/78	gi|836618951|ref|WP_047769436.1| 1,3-propanediol dehydrogenase [Lactobacillus panis]<>gi|948806747|gb|KRM27226.1| lactaldehyde reductase [Lactobacillus panis DSM 6035]	d__Bacteria; p__Firmicutes; c__Bacilli; o__Lactobacillales; f__Lactobacillaceae; g__Lactobacillus; s__Lactobacillus panis
k99_36024356_1	5.15004	0.091526	9.92525	0.863811	0.344892	0.113827	gnl|BL_ORD_ID|33151331	248/248	gi|949529434|ref|WP_056968122.1| sodium:cation symporter [Lactobacillus paralimentarius]<>gi|948618916|gb|KRK50911.1| anion Na(+) symporter [Lactobacillus paralimentarius DSM 13961 = JCM 10707]	d__Bacteria; p__Firmicutes; c__Bacilli; o__Lactobacillales; f__Lactobacillaceae; g__Lactobacillus; s__Lactobacillus paralimentarius
k99_1728894_2	0.179355	0	0.475868	0	0	0.0910615	gnl|BL_ORD_ID|61176169	106/106	gi|489735204|ref|WP_003639299.1| MULTISPECIES: phosphoribosyl-ATP diphosphatase [Lactobacillus]<>gi|392435361|gb|EIW13306.1| Phosphoribosyl-ATP pyrophosphatase [Lactobacillus pentosus KCA1]<>gi|532627428|gb|EQM53371.1| phosphoribosyl-ATP pyrophosphatase [Lactobacillus plantarum EGD-AQ4]	d__Bacteria; p__Firmicutes; c__Bacilli; o__Lactobacillales; f__Lactobacillaceae; g__Lactobacillus; s__Lactobacillus pentosus
k99_20535543_1	5.99557	0.343222	0.203944	0	0	1.1155	gnl|BL_ORD_ID|83520083	258/258	gi|493395351|ref|WP_006351472.1| 30S ribosomal protein S2 [Lactobacillus amylolyticus]<>gi|295064950|gb|EFG55855.1| ribosomal protein S2 [Lactobacillus amylolyticus DSM 11664]<>gi|948691001|gb|KRL19386.1| 30S ribosomal protein S2 [Lactobacillus amylolyticus DSM 11664]	d__Bacteria; p__Firmicutes; c__Bacilli; o__Lactobacillales; f__Lactobacillaceae; g__Lactobacillus; s__Lactobacillus amylolyticus
k99_23690513_1	0.102488	0	2.2887	0	0	0	gnl|BL_ORD_ID|74349213	168/168	gi|544231207|gb|ERK44350.1| 4-deoxy-L-threo-5-hexosulose-uronate ketol-isomerase [Lactobacillus brevis ATCC 14869 = DSM 20054]	d__Bacteria; p__Firmicutes; c__Bacilli; o__Lactobacillales; f__Lactobacillaceae; g__Lactobacillus; s__Lactobacillus brevis
k99_29785154_1	0.102488	0	0.203944	0	0	0	gnl|BL_ORD_ID|56945546	218/218	gi|912991648|ref|WP_050338442.1| MFS transporter [Lactobacillus pentosus]<>gi|334882272|emb|CCB83260.1| multidrug transport protein [Lactobacillus pentosus MP-10]	d__Bacteria; p__Firmicutes; c__Bacilli; o__Lactobacillales; f__Lactobacillaceae; g__Lactobacillus; s__Lactobacillus pentosus
k99_28432634_1	7.25106	0.228815	4.32814	0.227319	0.129335	0.204888	gnl|BL_ORD_ID|37272986	196/196	gi|972516080|ref|WP_059074677.1| polyprenyl synthetase [Lactobacillus farciminis]	d__Bacteria; p__Firmicutes; c__Bacilli; o__Lactobacillales; f__Lactobacillaceae; g__Lactobacillus; s__Lactobacillus farciminis
k99_1771116_3	0.256221	0	0.453208	0	0	0.113827	gnl|BL_ORD_ID|61175347	133/133	gi|489735922|ref|WP_003640017.1| MULTISPECIES: cell surface protein [Lactobacillus]<>gi|392434444|gb|EIW12411.1| transcription regulator, TetR family [Lactobacillus pentosus KCA1]<>gi|532626787|gb|EQM52823.1| cell surface protein [Lactobacillus plantarum EGD-AQ4]	d__Bacteria; p__Firmicutes; c__Bacilli; o__Lactobacillales; f__Lactobacillaceae; g__Lactobacillus
k99_2301625_2	0.179355	0.091526	1.06504	0.0909275	0	0.0910615	gnl|BL_ORD_ID|64055083	102/102	gi|489733963|ref|WP_003638059.1| MULTISPECIES: 30S ribosomal protein S10 [Lactobacillus]<>gi|380031966|ref|YP_004888957.1| 30S ribosomal protein S10 [Lactobacillus plantarum WCFS1]<>gi|38258535|sp|Q88XY7.1|RS10_LACPL RecName: Full=30S ribosomal protein S10<>gi|254044943|gb|ACT61736.1| 30S ribosomal protein S10 [Lactobacillus plantarum JDM1]<>gi|300494805|gb|EFK29963.1| ribosomal protein S10 [Lact…	d__Bacteria; p__Firmicutes; c__Bacilli; o__Lactobacillales; f__Lactobacillaceae; g__Lactobacillus; s__Lactobacillus plantarum
k99_17869244_1	0.128111	0.091526	0.271925	0	0	0.182123	gnl|BL_ORD_ID|73628814	117/117	gi|544928755|ref|WP_021337862.1| oxidoreductase [Lactobacillus plantarum]<>gi|532627140|gb|EQM53122.1| oxidoreductase [Lactobacillus plantarum EGD-AQ4]	d__Bacteria; p__Firmicutes; c__Bacilli; o__Lactobacillales; f__Lactobacillaceae; g__Lactobacillus; s__Lactobacillus pentosus
k99_2482306_2	0.179355	0	0.521189	0	0	0	gnl|BL_ORD_ID|61177479	74/74	gi|489733665|ref|WP_003637761.1| MULTISPECIES: hypothetical protein [Lactobacillus]<>gi|392436987|gb|EIW14886.1| ATPase, PilT family [Lactobacillus pentosus KCA1]<>gi|532628657|gb|EQM54444.1| twitching motility protein PilT [Lactobacillus plantarum EGD-AQ4]	d__Bacteria; p__Firmicutes; c__Bacilli; o__Lactobacillales; f__Lactobacillaceae; g__Lactobacillus; s__Lactobacillus plantarum
k99_31771393_1	0.102488	0	0	0	0	0	gnl|BL_ORD_ID|19471853	91/91	gi|836617429|ref|WP_047767914.1| hydrolase TatD [Lactobacillus panis]<>gi|948806310|gb|KRM26829.1| hydrolase, TatD family [Lactobacillus panis DSM 6035]	d__Bacteria; p__Firmicutes; c__Bacilli; o__Lactobacillales; f__Lactobacillaceae; g__Lactobacillus; s__Lactobacillus panis
k99_12211972_1	8.50654	0	5.37051	0.454638	0	0.136592	gnl|BL_ORD_ID|20350823	254/254	gi|868716777|gb|AKP02486.1| transcription-repair coupling factor [Lactobacillus farciminis]<>gi|908212796|gb|AKS50784.1| transcription-repair coupling factor [Lactobacillus farciminis]	d__Bacteria; p__Firmicutes; c__Bacilli; o__Lactobacillales; f__Lactobacillaceae; g__Lactobacillus; s__Lactobacillus farciminis
k99_4358381_1	8.27594	0	4.78134	0.136391	0	0.182123	gnl|BL_ORD_ID|57082136	171/171	gi|497704753|ref|WP_010018937.1| tagatose-6-phosphate kinase [Lactobacillus farciminis]<>gi|948630151|gb|KRK61711.1| tagatose-6-phosphate kinase [Lactobacillus farciminis KCTC 3681 = DSM 20184]	d__Bacteria; p__Firmicutes; c__Bacilli; o__Lactobacillales; f__Lactobacillaceae; g__Lactobacillus; s__Lactobacillus farciminis
k99_5610125_3	6.68737	0.183052	6.6395	1.0684	0.323336	0.318715	gnl|BL_ORD_ID|33249756	180/180	gi|951566126|ref|WP_057891242.1| 50S ribosomal protein L5 [Lactobacillus nantensis]<>gi|948796599|gb|KRM18121.1| 50S ribosomal protein L5 [Lactobacillus nantensis DSM 16982]	d__Bacteria; p__Firmicutes; c__Bacilli; o__Lactobacillales; f__Lactobacillaceae; g__Lactobacillus; s__Lactobacillus nantensis
k99_15370399_1	3.33087	0	0.770453	0	0	0.182123	gnl|BL_ORD_ID|14984243	199/199	gi|949981888|ref|WP_057137319.1| hypothetical protein [Lactobacillus plantarum]<>gi|770678525|emb|CDN29097.1| hypothetical protein LP80_2416 [Lactobacillus plantarum]	d__Bacteria; p__Firmicutes; c__Bacilli; o__Lactobacillales; f__Lactobacillaceae; g__Lactobacillus; s__Lactobacillus plantarum
k99_6662504_1	0	0	0.249264	0	0	0	gnl|BL_ORD_ID|57284427	181/181	gi|489734887|ref|WP_003638982.1| MULTISPECIES: bactoprenol glucosyl transferase [Lactobacillus]<>gi|339639061|emb|CCC18276.1| glycosyltransferase [Lactobacillus pentosus IG1]<>gi|392435676|gb|EIW13605.1| glycosyltransferase, family 2 [Lactobacillus pentosus KCA1]<>gi|532629300|gb|EQM55003.1| bactoprenol glucosyl transferase [Lactobacillus plantarum EGD-AQ4]	d__Bacteria; p__Firmicutes; c__Bacilli; o__Lactobacillales; f__Lactobacillaceae; g__Lactobacillus; s__Lactobacillus pentosus
k99_16105785_2	0.153733	0	0.498529	0	0	0.113827	gnl|BL_ORD_ID|33135836	115/115	gi|948589840|gb|KRK22906.1| hypothetical protein FD24_GL001332 [Lactobacillus pentosus DSM 20314]	d__Bacteria; p__Firmicutes; c__Bacilli; o__Lactobacillales; f__Lactobacillaceae; g__Lactobacillus; s__Lactobacillus pentosus
k99_3359619_1	0	0	0.271925	0.0909275	0	0.159358	gnl|BL_ORD_ID|73630028	170/170	gi|544927560|ref|WP_021336698.1| tRNA pseudouridine(55) synthase [Lactobacillus plantarum]<>gi|532629267|gb|EQM54970.1| tRNA pseudouridine synthase B [Lactobacillus plantarum EGD-AQ4]	d__Bacteria; p__Firmicutes; c__Bacilli; o__Lactobacillales; f__Lactobacillaceae; g__Lactobacillus; s__Lactobacillus pentosus
k99_17674329_1	0.128111	0	0.453208	0	0	0.0910615	gnl|BL_ORD_ID|61175560	110/110	gi|392434670|gb|EIW12636.1| transcription regulator of CopAB ATPases [Lactobacillus pentosus KCA1]<>gi|532628784|gb|EQM54545.1| uracil phosphoribosyltransferase [Lactobacillus plantarum EGD-AQ4]	d__Bacteria; p__Firmicutes; c__Bacilli; o__Lactobacillales; f__Lactobacillaceae; g__Lactobacillus; s__Lactobacillus pentosus
k99_30491532_4	0	0	0.226604	0	0	0.227654	gnl|BL_ORD_ID|56943690	112/112	gi|912991661|ref|WP_050338455.1| epimerase [Lactobacillus pentosus]<>gi|334880314|emb|CCB81035.1| UDP-glucose 4-epimerase [Lactobacillus pentosus MP-10]<>gi|339639080|emb|CCC18299.1| UDP-glucose 4-epimerase [Lactobacillus pentosus IG1]<>gi|948593711|gb|KRK26724.1| udp-glucose 4-epimerase [Lactobacillus pentosus DSM 20314]	d__Bacteria; p__Firmicutes; c__Bacilli; o__Lactobacillales; f__Lactobacillaceae; g__Lactobacillus; s__Lactobacillus pentosus
k99_8057225_1	0	0	1.65421	0	0	0	gnl|BL_ORD_ID|74348325	191/191	gi|544230022|gb|ERK43228.1| beta-galactosidase trimerization domain protein [Lactobacillus brevis ATCC 14869 = DSM 20054]<>gi|948587031|gb|KRK20145.1| beta-galactosidase [Lactobacillus brevis ATCC 14869 = DSM 20054]	d__Bacteria; p__Firmicutes; c__Bacilli; o__Lactobacillales; f__Lactobacillaceae; g__Lactobacillus; s__Lactobacillus brevis
k99_3188129_1	6.3799	0	7.8405	1.0684	0.732896	0.227654	gnl|BL_ORD_ID|33145590	214/214	gi|951496483|ref|WP_057867316.1| 50S ribosomal protein L1 [Lactobacillus crustorum]<>gi|948610699|gb|KRK42934.1| 50S ribosomal protein L1 [Lactobacillus crustorum JCM 15951]<>gi|949010024|gb|KRO20599.1| 50S ribosomal protein L1 [Lactobacillus crustorum]	d__Bacteria; p__Firmicutes; c__Bacilli; o__Lactobacillales; f__Lactobacillaceae; g__Lactobacillus; s__Lactobacillus crustorum
k99_18680237_2	0.333087	0	0.56651	0	0	0.227654	gnl|BL_ORD_ID|73629151	130/130	gi|544928590|ref|WP_021337708.1| tautomerase family protein [Lactobacillus plantarum]<>gi|532627701|gb|EQM53621.1| tautomerase [Lactobacillus plantarum EGD-AQ4]	d__Bacteria; p__Firmicutes; c__Bacilli; o__Lactobacillales; f__Lactobacillaceae; g__Lactobacillus; s__Lactobacillus pentosus
k99_6771327_1	0.153733	0	0.294585	0	0	0.182123	gnl|BL_ORD_ID|33136824	97/97	gi|948592954|gb|KRK25977.1| lipopolysaccharide biosynthesis protein licd [Lactobacillus pentosus DSM 20314]	d__Bacteria; p__Firmicutes; c__Bacilli; o__Lactobacillales; f__Lactobacillaceae; g__Lactobacillus; s__Lactobacillus pentosus
k99_2622667_4	0	0	0.362566	0	0	0.159358	gnl|BL_ORD_ID|61175892	99/99	gi|489735614|ref|WP_003639709.1| MULTISPECIES: glutamate/gamma-aminobutyrate family transporter YjeM [Lactobacillus]<>gi|392435048|gb|EIW13005.1| amino acid permease [Lactobacillus pentosus KCA1]<>gi|532628365|gb|EQM54159.1| amino acid ABC transporter permease [Lactobacillus plantarum EGD-AQ4]	d__Bacteria; p__Firmicutes; c__Bacilli; o__Lactobacillales; f__Lactobacillaceae; g__Lactobacillus; s__Lactobacillus plantarum; s__Lactobacillus plantarum subsp. argentoratensis
k99_7524938_1	0.230599	0	2.35668	0	0.086223	0	gnl|BL_ORD_ID|9175645	187/187	gi|741040318|gb|AJA79524.1| catalase [Lactobacillus brevis BSO 464]	d__Bacteria; p__Firmicutes; c__Bacilli; o__Lactobacillales; f__Lactobacillaceae; g__Lactobacillus; s__Lactobacillus brevis
k99_23185711_2	0.230599	0	0.226604	0	0	0.273185	gnl|BL_ORD_ID|56945874	129/129	gi|912992146|ref|WP_050338940.1| [citrate (pro-3S)-lyase] ligase [Lactobacillus pentosus]<>gi|334882612|emb|CCB83650.1| (citrate (Pro-3S)-lyase) ligase [Lactobacillus pentosus MP-10]<>gi|948593952|gb|KRK26962.1| (citrate (pro-3s)-lyase) ligase [Lactobacillus pentosus DSM 20314]	d__Bacteria; p__Firmicutes; c__Bacilli; o__Lactobacillales; f__Lactobacillaceae; g__Lactobacillus; s__Lactobacillus pentosus
k99_13551626_1	0.128111	0	0	0	0	0.227654	gnl|BL_ORD_ID|56945713	128/128	gi|912991394|ref|WP_050338188.1| PTS cellobiose transporter subunit IIC [Lactobacillus pentosus]<>gi|334882447|emb|CCB83459.1| phosphoenolpyruvate-dependent sugar phosphotransferase system EIIC, putative cellobiose specific [Lactobacillus pentosus MP-10]<>gi|339638163|emb|CCC17225.1| phosphoenolpyruvate-dependent sugar phosphotransferase system EIIC, putative cellobiose specific [Lactobacillus pe…	d__Bacteria; p__Firmicutes; c__Bacilli; o__Lactobacillales; f__Lactobacillaceae; g__Lactobacillus; s__Lactobacillus pentosus
k99_6376988_1	0.333087	0.091526	0.58917	0.0909275	0	0	gnl|BL_ORD_ID|73628528	86/86	gi|544929056|ref|WP_021338147.1| sodium:proton antiporter [Lactobacillus plantarum]<>gi|532626632|gb|EQM52670.1| sodium:proton antiporter [Lactobacillus plantarum EGD-AQ4]	d__Bacteria; p__Firmicutes; c__Bacilli; o__Lactobacillales; f__Lactobacillaceae; g__Lactobacillus; s__Lactobacillus plantarum
k99_8689957_1	0.256221	0	0.294585	0	0	0.0910615	gnl|BL_ORD_ID|33137097	186/186	gi|948593754|gb|KRK26767.1| peptide deformylase (pdf) [Lactobacillus pentosus DSM 20314]	d__Bacteria; p__Firmicutes; c__Bacilli; o__Lactobacillales; f__Lactobacillaceae; g__Lactobacillus; s__Lactobacillus pentosus
k99_18587170_2	0	0	0.317246	0	0	0.113827	gnl|BL_ORD_ID|33136802	115/115	gi|948592887|gb|KRK25910.1| phosphoglucomutase [Lactobacillus pentosus DSM 20314]	d__Bacteria; p__Firmicutes; c__Bacilli; o__Lactobacillales; f__Lactobacillaceae; g__Lactobacillus; s__Lactobacillus pentosus
k99_13702153_1	6.3799	0	4.32814	0.0909275	0	0.387012	gnl|BL_ORD_ID|33153821	228/228	gi|948630375|gb|KRK61922.1| 4-aminobutyrate aminotransferase [Lactobacillus farciminis KCTC 3681 = DSM 20184]	d__Bacteria; p__Firmicutes; c__Bacilli; o__Lactobacillales; f__Lactobacillaceae; g__Lactobacillus; s__Lactobacillus farciminis
k99_3180899_1	0	0	0.385227	0	0	0.113827	gnl|BL_ORD_ID|73628471	101/101	gi|544929181|ref|WP_021338271.1| alpha/beta hydrolase [Lactobacillus plantarum]<>gi|532626550|gb|EQM52593.1| alpha/beta hydrolase [Lactobacillus plantarum EGD-AQ4]	d__Bacteria; p__Firmicutes; c__Bacilli; o__Lactobacillales; f__Lactobacillaceae; g__Lactobacillus; s__Lactobacillus pentosus
k99_4441849_2	0.307465	0	1.94879	0.0909275	0.086223	0	gnl|BL_ORD_ID|87658758	97/97	gi|654309236|ref|WP_027822668.1| hypothetical protein [Lactobacillus plantarum]<>gi|932708218|gb|KPL56520.1| hypothetical protein N876_0210895 [Lactobacillus plantarum 2025]	d__Bacteria; p__Firmicutes; c__Bacilli; o__Lactobacillales; f__Lactobacillaceae; g__Lactobacillus; s__Lactobacillus plantarum
k99_14659802_1	5.22691	0	11.5568	0.750152	0.646673	0	gnl|BL_ORD_ID|33165128	243/243	gi|949513365|ref|WP_056954062.1| D-alanine--D-alanine ligase [Lactobacillus paralimentarius]<>gi|948651179|gb|KRK81740.1| D-alanine--D-alanine ligase [Lactobacillus paralimentarius DSM 19674]	d__Bacteria; p__Firmicutes; c__Bacilli; o__Lactobacillales; f__Lactobacillaceae; g__Lactobacillus; s__Lactobacillus paralimentarius
k99_1923279_1	6.32866	0	5.30253	0.0909275	0	0.159358	gnl|BL_ORD_ID|57083178	219/219	gi|497706595|ref|WP_010020779.1| phosphoribosylaminoimidazole carboxylase [Lactobacillus farciminis]<>gi|948630872|gb|KRK62396.1| phosphoribosylaminoimidazole carboxylase [Lactobacillus farciminis KCTC 3681 = DSM 20184]	d__Bacteria; p__Firmicutes; c__Bacilli; o__Lactobacillales; f__Lactobacillaceae; g__Lactobacillus; s__Lactobacillus farciminis
k99_11208578_1	7.50728	0.320341	5.84638	0.113659	0	0.182123	gnl|BL_ORD_ID|33177671	171/171	gi|951439724|ref|WP_057812342.1| amino acid permease [Lactobacillus futsaii]<>gi|948669573|gb|KRK99081.1| amino acid transporter [Lactobacillus futsaii JCM 17355]	d__Bacteria; p__Firmicutes; c__Bacilli; o__Lactobacillales; f__Lactobacillaceae; g__Lactobacillus; s__Lactobacillus farciminis
k99_14070318_2	5.50875	0.228815	12.3952	0.863811	0.409559	0	gnl|BL_ORD_ID|33165968	352/352	gi|949513297|ref|WP_056953994.1| oxidoreductase [Lactobacillus paralimentarius]<>gi|948652193|gb|KRK82748.1| oxidoreductase [Lactobacillus paralimentarius DSM 19674]	d__Bacteria; p__Firmicutes; c__Bacilli; o__Lactobacillales; f__Lactobacillaceae; g__Lactobacillus; s__Lactobacillus paralimentarius
k99_2488680_1	1.63981	0.274578	3.85227	0.772884	0.603561	0.614665	gnl|BL_ORD_ID|76642287	241/241	gi|566131768|ref|WP_024002543.1| hypothetical protein [Lactobacillus plantarum]<>gi|565428313|gb|ETF12197.1| hypothetical protein N654_1339 [Lactobacillus plantarum 4_3]	d__Bacteria; p__Firmicutes; c__Bacilli; o__Lactobacillales; f__Lactobacillaceae; g__Lactobacillus; s__Lactobacillus plantarum
k99_8876973_1	0	0	0.181283	0	0	0.136592	gnl|BL_ORD_ID|73630034	170/170	gi|544927566|ref|WP_021336704.1| MFS transporter [Lactobacillus plantarum]<>gi|532629273|gb|EQM54976.1| major facilitator transporter [Lactobacillus plantarum EGD-AQ4]	d__Bacteria; p__Firmicutes; c__Bacilli; o__Lactobacillales; f__Lactobacillaceae; g__Lactobacillus; s__Lactobacillus pentosus
k99_12429274_1	0	0	0.113302	0	0	0.250419	gnl|BL_ORD_ID|61176755	133/133	gi|392436082|gb|EIW14003.1| hydrolase, HAD superfamily, Cof family [Lactobacillus pentosus KCA1]	d__Bacteria; p__Firmicutes; c__Bacilli; o__Lactobacillales; f__Lactobacillaceae; g__Lactobacillus; s__Lactobacillus pentosus
k99_30950327_2	15.322	0.755089	2.67393	0	0	3.27822	gnl|BL_ORD_ID|33110921	137/137	gi|972515387|ref|WP_059073985.1| hypothetical protein [Lactobacillus farciminis]<>gi|948544651|dbj|GAQ01083.1| FMN-dependent NADH-azoreductase 2 [Lactobacillus farciminis]	d__Bacteria; p__Firmicutes; c__Bacilli; o__Lactobacillales; f__Lactobacillaceae; g__Lactobacillus; s__Lactobacillus farciminis
k99_3599421_1	5.7906	0	4.3508	0.250051	0	0.136592	gnl|BL_ORD_ID|20351177	185/185	gi|868717145|gb|AKP02854.1| transcriptional regulator [Lactobacillus farciminis]<>gi|908213165|gb|AKS51153.1| transcriptional regulator [Lactobacillus farciminis]	d__Bacteria; p__Firmicutes; c__Bacilli; o__Lactobacillales; f__Lactobacillaceae; g__Lactobacillus; s__Lactobacillus farciminis
k99_1026646_18	6.20055	0.343222	0.113302	0	0	1.34316	gnl|BL_ORD_ID|83519810	65/65	gi|493395806|ref|WP_006351925.1| 50S ribosomal protein L29 [Lactobacillus amylolyticus]<>gi|295064660|gb|EFG55581.1| ribosomal protein L29 [Lactobacillus amylolyticus DSM 11664]<>gi|948691399|gb|KRL19846.1| hypothetical protein FD39_GL000072 [Lactobacillus amylolyticus DSM 11664]	d__Bacteria; p__Firmicutes; c__Bacilli; o__Lactobacillales; f__Lactobacillaceae; g__Lactobacillus; s__Lactobacillus amylolyticus
k99_17360682_1	0	0.114407	0.611831	0	0	0	gnl|BL_ORD_ID|61177379	205/205	gi|489733783|ref|WP_003637879.1| MULTISPECIES: ribonuclease R [Lactobacillus]<>gi|392436840|gb|EIW14745.1| exoribonuclease II [Lactobacillus pentosus KCA1]<>gi|532627969|gb|EQM53844.1| exoribonuclease R [Lactobacillus plantarum EGD-AQ4]	d__Bacteria; p__Firmicutes; c__Bacilli; o__Lactobacillales; f__Lactobacillaceae; g__Lactobacillus; s__Lactobacillus pentosus
k99_6866270_11	1.58857	0	0	0	0	0.0910615	gnl|BL_ORD_ID|6800702	266/266	gi|729053244|ref|WP_033934339.1| phosphopyruvate hydratase [Lactobacillus mucosae]<>gi|948699599|gb|KRL27612.1| phosphopyruvate hydratase [Lactobacillus mucosae DSM 13345]	d__Bacteria; p__Firmicutes; c__Bacilli; o__Lactobacillales; f__Lactobacillaceae; g__Lactobacillus; s__Lactobacillus mucosae
k99_26775627_1	6.48239	0.091526	3.80695	0.431906	0	0.0910615	gnl|BL_ORD_ID|33153829	244/244	gi|948630410|gb|KRK61954.1| ribonuclease [Lactobacillus farciminis KCTC 3681 = DSM 20184]	d__Bacteria; p__Firmicutes; c__Bacilli; o__Lactobacillales; f__Lactobacillaceae; g__Lactobacillus; s__Lactobacillus farciminis
k99_15696257_1	5.04755	0	4.73602	0.181855	0	0.113827	gnl|BL_ORD_ID|33154008	204/204	gi|948631217|gb|KRK62729.1| major facilitator superfamily permease [Lactobacillus farciminis KCTC 3681 = DSM 20184]	d__Bacteria; p__Firmicutes; c__Bacilli; o__Lactobacillales; f__Lactobacillaceae; g__Lactobacillus; s__Lactobacillus farciminis
k99_18126833_2	0	0	0	0	0	0	gnl|BL_ORD_ID|19471673	87/87	gi|836617015|ref|WP_047767500.1| membrane protein [Lactobacillus panis]<>gi|948803859|gb|KRM24681.1| hypothetical protein FD32_GL001451 [Lactobacillus panis DSM 6035]	d__Bacteria; p__Firmicutes; c__Bacilli; o__Lactobacillales; f__Lactobacillaceae; g__Lactobacillus; s__Lactobacillus panis
k99_1714769_1	0	0	0.430547	0	0	0	gnl|BL_ORD_ID|73629868	168/168	gi|544927752|ref|WP_021336887.1| LysR family transcriptional regulator [Lactobacillus plantarum]<>gi|532629011|gb|EQM54749.1| LysR family transcriptional regulator [Lactobacillus plantarum EGD-AQ4]	d__Bacteria; p__Firmicutes; c__Bacilli; o__Lactobacillales; f__Lactobacillaceae; g__Lactobacillus; s__Lactobacillus pentosus
k99_13138827_1	0	0	0	0	0	0	gnl|BL_ORD_ID|19472870	32/32	gi|836619701|ref|WP_047770186.1| membrane protein [Lactobacillus panis]<>gi|948809142|gb|KRM29456.1| nicotinamide mononucleotide transporter [Lactobacillus panis DSM 6035]	d__Bacteria; p__Firmicutes; c__Bacilli; o__Lactobacillales; f__Lactobacillaceae; g__Lactobacillus; s__Lactobacillus panis
k99_5962093_2	0	0	0.56651	0	0	0.182123	gnl|BL_ORD_ID|57284334	94/94	gi|339638917|emb|CCC18117.1| thymidylate synthase (TS) (TSase) [Lactobacillus pentosus IG1]	d__Bacteria; p__Firmicutes; c__Bacilli; o__Lactobacillales; f__Lactobacillaceae; g__Lactobacillus; s__Lactobacillus pentosus
k99_25763153_1	0.128111	0	0.498529	0	0	0.182123	gnl|BL_ORD_ID|73629508	33/33	gi|544928092|ref|WP_021337221.1| cell surface protein [Lactobacillus plantarum]<>gi|532628405|gb|EQM54199.1| cell surface protein [Lactobacillus plantarum EGD-AQ4]	d__Bacteria; p__Firmicutes; c__Bacilli; o__Lactobacillales; f__Lactobacillaceae; g__Lactobacillus; s__Lactobacillus plantarum
k99_28247321_1	7.0717	0	4.89465	0.227319	0	0.227654	gnl|BL_ORD_ID|20352540	222/222	gi|972516592|ref|WP_059075189.1| exopolysaccharide biosynthesis protein [Lactobacillus farciminis]<>gi|868718567|gb|AKP04276.1| exopolysaccharide biosynthesis protein [Lactobacillus farciminis]<>gi|908214595|gb|AKS52583.1| exopolysaccharide biosynthesis protein [Lactobacillus farciminis]	d__Bacteria; p__Firmicutes; c__Bacilli; o__Lactobacillales; f__Lactobacillaceae; g__Lactobacillus; s__Lactobacillus farciminis
k99_13981463_1	0	0	0.271925	0	0	0.227654	gnl|BL_ORD_ID|56946241	98/98	gi|912992324|ref|WP_050339118.1| peptide ABC transporter ATP-binding protein [Lactobacillus pentosus]<>gi|334883019|emb|CCB84125.1| glutamine ABC transporter, ATP-binding protein [Lactobacillus pentosus MP-10]<>gi|339637454|emb|CCC16378.1| glutamine ABC transporter, ATP-binding protein [Lactobacillus pentosus IG1]<>gi|948592920|gb|KRK25943.1| glutamine abc transporter, atp-binding protein [Lactob…	d__Bacteria; p__Firmicutes; c__Bacilli; o__Lactobacillales; f__Lactobacillaceae; g__Lactobacillus; s__Lactobacillus pentosus
k99_17664638_1	6.22617	0.183052	6.45821	0.386442	0.215558	0.159358	gnl|BL_ORD_ID|57082035	218/218	gi|497704583|ref|WP_010018767.1| MULTISPECIES: catabolite control protein A [Lactobacillus]<>gi|948629727|gb|KRK61314.1| CcpA transcriptional regulator (catabolic control protein A) [Lactobacillus farciminis KCTC 3681 = DSM 20184]<>gi|948669513|gb|KRK99033.1| CcpA transcriptional regulator (catabolic control protein A) [Lactobacillus futsaii JCM 17355]	d__Bacteria; p__Firmicutes; c__Bacilli; o__Lactobacillales; f__Lactobacillaceae; g__Lactobacillus; s__Lactobacillus farciminis
k99_11887014_1	0	0	1.65421	0.113659	0.086223	0	gnl|BL_ORD_ID|12612453	177/177	gi|757817963|ref|WP_043022978.1| UDP-N-acetylglucosamine 1-carboxyvinyltransferase [Lactobacillus brevis]<>gi|756879008|gb|KIR08424.1| UDP-N-acetylglucosamine 1-carboxyvinyltransferase [Lactobacillus brevis]	d__Bacteria; p__Firmicutes; c__Bacilli; o__Lactobacillales; f__Lactobacillaceae; g__Lactobacillus; s__Lactobacillus brevis
k99_1734345_4	1.9729	0	0.0906416	0	0	0.113827	gnl|BL_ORD_ID|48112185	93/93	gi|489813478|ref|WP_003717322.1| 50S ribosomal protein L27 [Lactobacillus vaginalis]<>gi|227349528|gb|EEJ39819.1| ribosomal protein L27 [Lactobacillus vaginalis DSM 5837 = ATCC 49540]<>gi|948826805|gb|KRM45995.1| 50S ribosomal protein L27 [Lactobacillus vaginalis DSM 5837 = ATCC 49540]	d__Bacteria; p__Firmicutes; c__Bacilli; o__Lactobacillales; f__Lactobacillaceae; g__Lactobacillus; s__Lactobacillus vaginalis
k99_32509734_1	0	0	0.113302	0	0	0.159358	gnl|BL_ORD_ID|61177325	181/181	gi|489733947|ref|WP_003638043.1| GNAT family acetyltransferase [Lactobacillus pentosus]<>gi|392436771|gb|EIW14679.1| acetyltransferase, GNAT family [Lactobacillus pentosus KCA1]	d__Bacteria; p__Firmicutes; c__Bacilli; o__Lactobacillales; f__Lactobacillaceae; g__Lactobacillus; s__Lactobacillus pentosus
k99_9573866_2	0.307465	0	0.181283	0	0	0.136592	gnl|BL_ORD_ID|61176848	137/137	gi|489734421|ref|WP_003638516.1| MULTISPECIES: hypothetical protein [Lactobacillus]<>gi|392436205|gb|EIW14121.1| hypothetical protein KCA1_1279 [Lactobacillus pentosus KCA1]<>gi|532629883|gb|EQM55553.1| hypothetical protein N692_00815 [Lactobacillus plantarum EGD-AQ4]<>gi|948593389|gb|KRK26405.1| hypothetical protein FD24_GL002140 [Lactobacillus pentosus DSM 20314]	d__Bacteria; p__Firmicutes; c__Bacilli; o__Lactobacillales; f__Lactobacillaceae; g__Lactobacillus
k99_25809261_1	0.179355	0	1.04238	0	0	0	gnl|BL_ORD_ID|49921119	95/95	gi|1024267718|ref|WP_063489860.1| phage tail protein [Lactobacillus plantarum]<>gi|1023759916|gb|KZT79805.1| prophage pi1 protein 39 [Lactobacillus plantarum]<>gi|1023772414|gb|KZT91681.1| prophage pi1 protein 39 [Lactobacillus plantarum]	d__Bacteria; p__Firmicutes; c__Bacilli; o__Lactobacillales; f__Lactobacillaceae; g__Lactobacillus; s__Lactobacillus plantarum; s__Lactobacillus plantarum subsp. argentoratensis
k99_23883795_1	0	0	0.362566	0	0	0.159358	gnl|BL_ORD_ID|61177560	100/100	gi|489733523|ref|WP_003637620.1| MULTISPECIES: tryptophan--tRNA ligase [Lactobacillus]<>gi|392437094|gb|EIW14986.1| Tryptophanyl-tRNA synthetase [Lactobacillus pentosus KCA1]<>gi|532628873|gb|EQM54623.1| tryptophanyl-tRNA synthase [Lactobacillus plantarum EGD-AQ4]	d__Bacteria; p__Firmicutes; c__Bacilli; o__Lactobacillales; f__Lactobacillaceae; g__Lactobacillus; s__Lactobacillus pentosus
k99_840145_3	0	0	0.362566	0	0	0	gnl|BL_ORD_ID|73630388	156/156	gi|544927264|ref|WP_021336404.1| CRISPR-associated protein [Lactobacillus plantarum]<>gi|532629891|gb|EQM55561.1| CRISPR-associated protein [Lactobacillus plantarum EGD-AQ4]	d__Bacteria; p__Firmicutes; c__Bacilli; o__Lactobacillales; f__Lactobacillaceae; g__Lactobacillus; s__Lactobacillus pentosus
k99_11897179_1	0.307465	0	1.24632	0	0.15089	0	gnl|BL_ORD_ID|20719141	134/134	gi|489742333|ref|WP_003646390.1| glycerol-3-phosphate cytidylyltransferase [Lactobacillus plantarum]<>gi|380031318|ref|YP_004888309.1| glycerol-3-phosphate cytidylyltransferase [Lactobacillus plantarum WCFS1]<>gi|342240561|emb|CCC77795.1| glycerol-3-phosphate cytidylyltransferase [Lactobacillus plantarum WCFS1]<>gi|448273486|gb|AGE38005.1| Glycerol-3-phosphate cytidylyltransferase [Lactobacillus …	d__Bacteria; p__Firmicutes; c__Bacilli; o__Lactobacillales; f__Lactobacillaceae; g__Lactobacillus; s__Lactobacillus plantarum
k99_20792079_1	0.102488	0	0.385227	0	0	0.204888	gnl|BL_ORD_ID|57283126	159/159	gi|339637084|emb|CCC15953.1| putative sugar ABC transporter, ATP-binding protein [Lactobacillus pentosus IG1]	d__Bacteria; p__Firmicutes; c__Bacilli; o__Lactobacillales; f__Lactobacillaceae; g__Lactobacillus; s__Lactobacillus pentosus
k99_18428163_1	3.61272	0	5.05327	0.272783	0.215558	0.273185	gnl|BL_ORD_ID|33161826	112/112	gi|951362264|ref|WP_057738859.1| single-stranded DNA-binding protein [Lactobacillus alimentarius]<>gi|948645351|gb|KRK76207.1| single-strand DNA binding protein [Lactobacillus alimentarius DSM 20249]	d__Bacteria; p__Firmicutes; c__Bacilli; o__Lactobacillales; f__Lactobacillaceae; g__Lactobacillus; s__Lactobacillus farciminis
k99_11575284_1	0	0	0.271925	0	0	0.432542	gnl|BL_ORD_ID|57284520	178/178	gi|339639233|emb|CCC18468.1| DNA mismatch repair protein mutS [Lactobacillus pentosus IG1]	d__Bacteria; p__Firmicutes; c__Bacilli; o__Lactobacillales; f__Lactobacillaceae; g__Lactobacillus; s__Lactobacillus pentosus
k99_4327224_2	0	0	0	0	0	0	gnl|BL_ORD_ID|19471886	81/81	gi|836617502|ref|WP_047767987.1| uracil phosphoribosyltransferase [Lactobacillus panis]<>gi|948805326|gb|KRM25965.1| uracil phosphoribosyltransferase [Lactobacillus panis DSM 6035]	d__Bacteria; p__Firmicutes; c__Bacilli; o__Lactobacillales; f__Lactobacillaceae; g__Lactobacillus; s__Lactobacillus panis
k99_20971875_1	0	0	0.0906416	0	0	0	gnl|BL_ORD_ID|61175933	143/143	gi|489735463|ref|WP_003639558.1| signal peptidase I [Lactobacillus pentosus]<>gi|392435094|gb|EIW13050.1| Signal peptidase I [Lactobacillus pentosus KCA1]	d__Bacteria; p__Firmicutes; c__Bacilli; o__Lactobacillales; f__Lactobacillaceae; g__Lactobacillus; s__Lactobacillus pentosus
k99_4832774_2	0	0	0.407887	0	0	0	gnl|BL_ORD_ID|76642263	194/194	gi|566131818|ref|WP_024002591.1| ABC transporter ATP-binding protein/permease [Lactobacillus plantarum]<>gi|565428266|gb|ETF12160.1| ABC transporter, ATP-binding and permease protein [Lactobacillus plantarum 4_3]	d__Bacteria; p__Firmicutes; c__Bacilli; o__Lactobacillales; f__Lactobacillaceae; g__Lactobacillus; s__Lactobacillus plantarum
k99_847028_1	0.102488	0	2.71925	0.113659	0	0	gnl|BL_ORD_ID|84480374	248/248	gi|639186300|ref|WP_024525576.1| hypothetical protein [Lactobacillus brevis]<>gi|1040738767|gb|ANN48649.1| cytoplasmic protein [Lactobacillus brevis]	d__Bacteria; p__Firmicutes; c__Bacilli; o__Lactobacillales; f__Lactobacillaceae; g__Lactobacillus; s__Lactobacillus brevis
k99_16860632_1	6.07244	0	11.4888	0.522833	0.948453	0.159358	gnl|BL_ORD_ID|33151423	532/532	gi|948619156|gb|KRK51147.1| GTP pyrophosphokinase [Lactobacillus paralimentarius DSM 13961 = JCM 10707]	d__Bacteria; p__Firmicutes; c__Bacilli; o__Lactobacillales; f__Lactobacillaceae; g__Lactobacillus; s__Lactobacillus paralimentarius
k99_22986698_1	0.48682	0.114407	1.3143	0.136391	0	0	gnl|BL_ORD_ID|54675916	111/111	gi|503120920|ref|WP_013355591.1| NADPH:quinone reductase [Lactobacillus plantarum]<>gi|308046234|gb|ADN98777.1| oxidoreductase [Lactobacillus plantarum subsp. plantarum ST-III]<>gi|549833144|gb|ERO42616.1| oxidoreductase [Lactobacillus plantarum WJL]<>gi|937285111|gb|KPN41771.1| zinc-containing alcohol dehydrogenase quinone oxidoreductase [Lactobacillus plantarum WJL]<>gi|948920788|gb|KRN35026.1|…	d__Bacteria; p__Firmicutes; c__Bacilli; o__Lactobacillales; f__Lactobacillaceae; g__Lactobacillus; s__Lactobacillus plantarum
k99_3726190_1	5.45751	0.091526	11.6248	0.681956	0.948453	0	gnl|BL_ORD_ID|33167020	309/309	gi|949510238|ref|WP_056951057.1| acetaldehyde dehydrogenase (acetylating) [Lactobacillus paralimentarius]<>gi|948653523|gb|KRK84033.1| aldehyde-alcohol dehydrogenase 2 [Lactobacillus paralimentarius DSM 19674]	d__Bacteria; p__Firmicutes; c__Bacilli; o__Lactobacillales; f__Lactobacillaceae; g__Lactobacillus; s__Lactobacillus paralimentarius
k99_25840458_4	0.256221	0	0.770453	0.113659	0	0.637431	gnl|BL_ORD_ID|33933508	61/61	gi|951600478|ref|WP_057911376.1| DNA-binding protein [Lactobacillus parabuchneri]	d__Bacteria; p__Firmicutes; c__Bacilli; o__Lactobacillales; f__Lactobacillaceae; g__Lactobacillus; s__Lactobacillus parabuchneri
k99_15653564_3	0.691797	0	1.60889	0.659224	0	0	gnl|BL_ORD_ID|78806344	58/58	gi|130886|sp|P20046.1|PREA_LACPN RecName: Full=Plasmid recombination enzyme; AltName: Full=Mobilization protein [Lactobacillus plantarum]<>gi|149594|gb|AAA25252.1| repC protein [Lactobacillus plantarum]	d__Bacteria; p__Firmicutes; c__Bacilli; o__Lactobacillales; f__Lactobacillaceae; g__Lactobacillus; s__Lactobacillus plantarum
k99_9582012_8	0	0	0.362566	0	0	0.409777	gnl|BL_ORD_ID|63040671	86/86	gi|498265442|ref|WP_010579598.1| MULTISPECIES: prevent-host-death family protein [Lactobacillus]<>gi|948785518|gb|KRM07810.1| hypothetical protein FC89_GL002369 [Lactobacillus ghanensis DSM 18630]<>gi|948864689|gb|KRM81376.1| hypothetical protein FD21_GL000826 [Lactobacillus vini DSM 20605]	d__Bacteria; p__Firmicutes; c__Bacilli; o__Lactobacillales; f__Lactobacillaceae; g__Lactobacillus; s__Lactobacillus ultunensis
k99_1249301_1	0	0	0.271925	0	0	0.0910615	gnl|BL_ORD_ID|57283200	140/140	gi|339637185|emb|CCC16074.1| serine-type D-Ala-D-Ala carboxypeptidase [Lactobacillus pentosus IG1]	d__Bacteria; p__Firmicutes; c__Bacilli; o__Lactobacillales; f__Lactobacillaceae; g__Lactobacillus; s__Lactobacillus pentosus
k99_10983616_1	0.204977	0	0.430547	0	0	0	gnl|BL_ORD_ID|73629725	184/184	gi|544927837|ref|WP_021336969.1| cobalt ABC transporter ATP-binding protein [Lactobacillus plantarum]<>gi|532628760|gb|EQM54521.1| cobalt ABC transporter ATP-binding protein [Lactobacillus plantarum EGD-AQ4]	d__Bacteria; p__Firmicutes; c__Bacilli; o__Lactobacillales; f__Lactobacillaceae; g__Lactobacillus; s__Lactobacillus pentosus
k99_24937395_2	4.25327	0	11.8967	0.772884	1.18557	0	gnl|BL_ORD_ID|33165470	455/455	gi|949513955|ref|WP_056954652.1| multifunctional 2',3'-cyclic-nucleotide 2'-phosphodiesterase/5'-nucleotidase/3'-nucleotidase [Lactobacillus paralimentarius]<>gi|948651583|gb|KRK82144.1| 5-nucleotidase 2,3-cyclic phosphodiesterase related esterase [Lactobacillus paralimentarius DSM 19674]	d__Bacteria; p__Firmicutes; c__Bacilli; o__Lactobacillales; f__Lactobacillaceae; g__Lactobacillus; s__Lactobacillus paralimentarius
k99_10372568_1	0.256221	0	2.5153	0	0	0	gnl|BL_ORD_ID|74348793	168/168	gi|545619069|ref|WP_021742776.1| glycerol phosphate lipoteichoic acid synthase 1 [Lactobacillus brevis]<>gi|544230670|gb|ERK43839.1| putative glycerol phosphate lipoteichoic acid synthase 1 [Lactobacillus brevis ATCC 14869 = DSM 20054]<>gi|754303963|gb|KIO99646.1| Lipoteichoic acid synthase LtaS Type IIa [Lactobacillus brevis]<>gi|1040739546|gb|ANN49428.1| glycerol phosphate lipoteichoic acid syn…	d__Bacteria; p__Firmicutes; c__Bacilli; o__Lactobacillales; f__Lactobacillaceae; g__Lactobacillus; s__Lactobacillus brevis
k99_4457414_2	0.179355	0	1.54091	0.159123	0	0	gnl|BL_ORD_ID|42952149	99/99	gi|1008821446|ref|WP_061871627.1| HAD family hydrolase [Lactobacillus plantarum]<>gi|1008724616|gb|KYK03653.1| HAD family hydrolase [Lactobacillus plantarum]	d__Bacteria; p__Firmicutes; c__Bacilli; o__Lactobacillales; f__Lactobacillaceae; g__Lactobacillus; s__Lactobacillus plantarum
k99_11663963_1	0.256221	0.274578	0.294585	0	0	0.113827	gnl|BL_ORD_ID|33137097	185/185	gi|948593754|gb|KRK26767.1| peptide deformylase (pdf) [Lactobacillus pentosus DSM 20314]	d__Bacteria; p__Firmicutes; c__Bacilli; o__Lactobacillales; f__Lactobacillaceae; g__Lactobacillus; s__Lactobacillus pentosus
k99_1643259_1	0	0	0.271925	0	0	0.182123	gnl|BL_ORD_ID|73628870	130/130	gi|544928819|ref|WP_021337926.1| Rrf2 family transcriptional regulator [Lactobacillus plantarum]<>gi|532627255|gb|EQM53237.1| Rrf2 family transcriptional regulator [Lactobacillus plantarum EGD-AQ4]	d__Bacteria; p__Firmicutes; c__Bacilli; o__Lactobacillales; f__Lactobacillaceae; g__Lactobacillus; s__Lactobacillus pentosus
k99_8314182_1	0	0	0.611831	0	0	0.204888	gnl|BL_ORD_ID|73630081	96/96	gi|544927495|ref|WP_021336634.1| hypothetical protein [Lactobacillus plantarum]<>gi|532629393|gb|EQM55091.1| hypothetical protein N692_09700 [Lactobacillus plantarum EGD-AQ4]	d__Bacteria; p__Firmicutes; c__Bacilli; o__Lactobacillales; f__Lactobacillaceae; g__Lactobacillus; s__Lactobacillus plantarum
k99_13543888_1	0	0	0.317246	0	0	0.250419	gnl|BL_ORD_ID|61176498	101/101	gi|489734770|ref|WP_003638865.1| MULTISPECIES: peptidase T [Lactobacillus]<>gi|392435785|gb|EIW13710.1| Tripeptide aminopeptidase [Lactobacillus pentosus KCA1]<>gi|532628727|gb|EQM54496.1| peptidase T [Lactobacillus plantarum EGD-AQ4]	d__Bacteria; p__Firmicutes; c__Bacilli; o__Lactobacillales; f__Lactobacillaceae; g__Lactobacillus
k99_20533153_1	0	0	0.317246	0	0	0.113827	gnl|BL_ORD_ID|61177320	102/102	gi|489733942|ref|WP_003638038.1| MULTISPECIES: membrane protein [Lactobacillus]<>gi|392436766|gb|EIW14674.1| putative membrane protein, DUF1212 family [Lactobacillus pentosus KCA1]<>gi|532627261|gb|EQM53243.1| membrane protein [Lactobacillus plantarum EGD-AQ4]	d__Bacteria; p__Firmicutes; c__Bacilli; o__Lactobacillales; f__Lactobacillaceae; g__Lactobacillus; s__Lactobacillus pentosus
k99_15084145_2	5.86746	0.114407	0.362566	0	0.129335	0.341481	gnl|BL_ORD_ID|33259132	88/88	gi|948815564|gb|KRM35508.1| iron-dependent repressor [Lactobacillus pontis DSM 8475]	d__Bacteria; p__Firmicutes; c__Bacilli; o__Lactobacillales; f__Lactobacillaceae; g__Lactobacillus; s__Lactobacillus pontis
k99_27599410_1	4.09954	0	8.95086	0.545565	0.603561	0.136592	gnl|BL_ORD_ID|33164899	209/209	gi|949514098|ref|WP_056954795.1| dipeptidase [Lactobacillus paralimentarius]<>gi|948650899|gb|KRK81469.1| hypothetical protein FC78_GL000520 [Lactobacillus paralimentarius DSM 19674]	d__Bacteria; p__Firmicutes; c__Bacilli; o__Lactobacillales; f__Lactobacillaceae; g__Lactobacillus; s__Lactobacillus paralimentarius
k99_26345835_1	5.50875	0.183052	3.87493	0.204587	0.172446	0	gnl|BL_ORD_ID|33110670	211/211	gi|948544131|dbj|GAQ01629.1| hypothetical protein NBRC111452_1441 [Lactobacillus farciminis]	d__Bacteria; p__Firmicutes; c__Bacilli; o__Lactobacillales; f__Lactobacillaceae; g__Lactobacillus; s__Lactobacillus farciminis
k99_23928048_2	0.102488	0	0	0	0	0	gnl|BL_ORD_ID|19471994	116/116	gi|836617744|ref|WP_047768229.1| flavocytochrome c [Lactobacillus panis]<>gi|948806651|gb|KRM27135.1| flavocytochrome c [Lactobacillus panis DSM 6035]	d__Bacteria; p__Firmicutes; c__Bacilli; o__Lactobacillales; f__Lactobacillaceae; g__Lactobacillus; s__Lactobacillus panis
k99_18042511_2	0.102488	0.091526	0.226604	0	0	0.136592	gnl|BL_ORD_ID|73628391	106/106	gi|544929236|ref|WP_021338325.1| tRNA sulfurtransferase ThiI [Lactobacillus plantarum]<>gi|532626400|gb|EQM52446.1| thiamine biosynthesis protein ThiI [Lactobacillus plantarum EGD-AQ4]	d__Bacteria; p__Firmicutes; c__Bacilli; o__Lactobacillales; f__Lactobacillaceae; g__Lactobacillus; s__Lactobacillus pentosus
k99_34069910_2	0.102488	0	0.543849	0	0	0.204888	gnl|BL_ORD_ID|61176884	105/105	gi|392436248|gb|EIW14163.1| Teichoic acid glycosylation protein [Lactobacillus pentosus KCA1]	d__Bacteria; p__Firmicutes; c__Bacilli; o__Lactobacillales; f__Lactobacillaceae; g__Lactobacillus; s__Lactobacillus pentosus
k99_13994652_2	4.45825	0.45763	0.271925	0	0.107779	1.41145	gnl|BL_ORD_ID|33146289	132/132	gi|949497417|ref|WP_056939872.1| 30S ribosomal protein S8 [Lactobacillus amylovorus]<>gi|948611471|gb|KRK43685.1| 30S ribosomal protein S8 [Lactobacillus amylovorus DSM 20531]	d__Bacteria; p__Firmicutes; c__Bacilli; o__Lactobacillales; f__Lactobacillaceae; g__Lactobacillus; s__Lactobacillus acidophilus
k99_23114046_1	0.102488	0	0.362566	0	0	0.136592	gnl|BL_ORD_ID|56944965	187/187	gi|489735411|ref|WP_003639506.1| transporter [Lactobacillus pentosus]<>gi|334881658|emb|CCB82555.1| amino acid transport protein [Lactobacillus pentosus MP-10]<>gi|339638664|emb|CCC17815.1| amino acid transport protein [Lactobacillus pentosus IG1]<>gi|392435157|gb|EIW13110.1| amino acid transport protein [Lactobacillus pentosus KCA1]<>gi|948593223|gb|KRK26243.1| amino acid transport protein [Lact…	d__Bacteria; p__Firmicutes; c__Bacilli; o__Lactobacillales; f__Lactobacillaceae; g__Lactobacillus; s__Lactobacillus pentosus
k99_3942732_1	5.38064	0.297459	10.4011	0.613761	0.388004	0.204888	gnl|BL_ORD_ID|33166978	203/203	gi|949510143|ref|WP_056950979.1| prolyl aminopeptidase [Lactobacillus paralimentarius]<>gi|948653477|gb|KRK83987.1| prolyl aminopeptidase [Lactobacillus paralimentarius DSM 19674]	d__Bacteria; p__Firmicutes; c__Bacilli; o__Lactobacillales; f__Lactobacillaceae; g__Lactobacillus; s__Lactobacillus paralimentarius
k99_8276441_1	6.48239	0	4.44144	0.136391	0.129335	0.204888	gnl|BL_ORD_ID|57081543	193/193	gi|497703800|ref|WP_010017984.1| diguanylate cyclase [Lactobacillus farciminis]<>gi|948630633|gb|KRK62167.1| diguanylate cyclase phosphodiesterase domain-containing protein [Lactobacillus farciminis KCTC 3681 = DSM 20184]	d__Bacteria; p__Firmicutes; c__Bacilli; o__Lactobacillales; f__Lactobacillaceae; g__Lactobacillus; s__Lactobacillus farciminis
k99_4843725_1	0	0	0	0	0	0	gnl|BL_ORD_ID|19472494	129/129	gi|836618849|ref|WP_047769334.1| phosphoglycerate mutase [Lactobacillus panis]<>gi|948809236|gb|KRM29545.1| phosphoglycerate mutase [Lactobacillus panis DSM 6035]	d__Bacteria; p__Firmicutes; c__Bacilli; o__Lactobacillales; f__Lactobacillaceae; g__Lactobacillus; s__Lactobacillus panis
k99_25682510_1	5.40626	0.137289	3.7163	0	0	0.227654	gnl|BL_ORD_ID|57082154	232/232	gi|497704784|ref|WP_010018968.1| phosphoenolpyruvate carboxykinase [Lactobacillus farciminis]<>gi|948630129|gb|KRK61689.1| hypothetical protein FC68_GL000616 [Lactobacillus farciminis KCTC 3681 = DSM 20184]	d__Bacteria; p__Firmicutes; c__Bacilli; o__Lactobacillales; f__Lactobacillaceae; g__Lactobacillus; s__Lactobacillus farciminis
k99_19931351_3	0	0	0	0	0	0	gnl|BL_ORD_ID|33255062	187/187	gi|948808442|gb|KRM28812.1| UDP-N-acetylmuramoyl-L-alanyl-D-glutamate--L-lysine ligase [Lactobacillus panis DSM 6035]	d__Bacteria; p__Firmicutes; c__Bacilli; o__Lactobacillales; f__Lactobacillaceae; g__Lactobacillus; s__Lactobacillus panis
k99_6503416_2	0.435576	0	1.4276	0	0	0	gnl|BL_ORD_ID|65601520	217/217	gi|505193792|ref|WP_015380894.1| hypothetical protein [Lactobacillus plantarum]<>gi|448275901|gb|AGE40420.1| Hypothetical protein zj316_2881 [Lactobacillus plantarum ZJ316]<>gi|932708225|gb|ERJ63038.2| oxidoreductase [Lactobacillus plantarum 2025]<>gi|1035433903|gb|ANI96688.1| oxidoreductase [Lactobacillus plantarum]	d__Bacteria; p__Firmicutes; c__Bacilli; o__Lactobacillales; f__Lactobacillaceae; g__Lactobacillus; s__Lactobacillus plantarum
k99_4439295_2	0	0	0	0	0.129335	0.0910615	gnl|BL_ORD_ID|33253408	160/160	gi|948804332|gb|KRM25077.1| peptide deformylase [Lactobacillus panis DSM 6035]	d__Bacteria; p__Firmicutes; c__Bacilli; o__Lactobacillales; f__Lactobacillaceae; g__Lactobacillus; s__Lactobacillus panis
k99_23962857_1	0	0	0.181283	0	0	0.0910615	gnl|BL_ORD_ID|73630217	199/199	gi|544927332|ref|WP_021336472.1| Zn-dependent alcohol dehydrogenase [Lactobacillus plantarum]<>gi|532629660|gb|EQM55330.1| molecular chaperone GroES [Lactobacillus plantarum EGD-AQ4]	d__Bacteria; p__Firmicutes; c__Bacilli; o__Lactobacillales; f__Lactobacillaceae; g__Lactobacillus; s__Lactobacillus pentosus
k99_26254885_1	0	0	0.203944	0	0	0.0910615	gnl|BL_ORD_ID|73628547	107/107	gi|544929084|ref|WP_021338175.1| bifunctional biotin--[acetyl-CoA-carboxylase] synthetase/biotin operon repressor [Lactobacillus plantarum]<>gi|532626663|gb|EQM52701.1| biotin--[acetyl-CoA-carboxylase] ligase [Lactobacillus plantarum EGD-AQ4]	d__Bacteria; p__Firmicutes; c__Bacilli; o__Lactobacillales; f__Lactobacillaceae; g__Lactobacillus; s__Lactobacillus pentosus
k99_15411978_1	5.53437	0.251696	4.53208	0.113659	0	0	gnl|BL_ORD_ID|33110612	198/198	gi|972515839|ref|WP_059074436.1| hypothetical protein [Lactobacillus farciminis]<>gi|948544049|dbj|GAQ01658.1| membrane protein [Lactobacillus farciminis]	d__Bacteria; p__Firmicutes; c__Bacilli; o__Lactobacillales; f__Lactobacillaceae; g__Lactobacillus; s__Lactobacillus farciminis
k99_1297910_1	0	0	0	0	0	0	gnl|BL_ORD_ID|19471640	168/168	gi|836616943|ref|WP_047767428.1| TetR family transcriptional regulator [Lactobacillus panis]<>gi|948806099|gb|KRM26637.1| hypothetical protein FD32_GL000332 [Lactobacillus panis DSM 6035]	d__Bacteria; p__Firmicutes; c__Bacilli; o__Lactobacillales; f__Lactobacillaceae; g__Lactobacillus; s__Lactobacillus panis
k99_348555_1	0.128111	0	0.339906	0	0	0	gnl|BL_ORD_ID|33136344	176/176	gi|948591385|gb|KRK24423.1| integral membrane protein [Lactobacillus pentosus DSM 20314]	d__Bacteria; p__Firmicutes; c__Bacilli; o__Lactobacillales; f__Lactobacillaceae; g__Lactobacillus; s__Lactobacillus pentosus
k99_10932273_1	0.102488	0	0.181283	0	0	0.113827	gnl|BL_ORD_ID|61176462	116/116	gi|489734820|ref|WP_003638915.1| MULTISPECIES: phosphotransferase [Lactobacillus]<>gi|392435736|gb|EIW13663.1| transcription regulator of gluconeogenic genes [Lactobacillus pentosus KCA1]<>gi|532629235|gb|EQM54938.1| phosphotransferase [Lactobacillus plantarum EGD-AQ4]	d__Bacteria; p__Firmicutes; c__Bacilli; o__Lactobacillales; f__Lactobacillaceae; g__Lactobacillus; s__Lactobacillus pentosus
k99_28388125_1	0.384332	0.137289	1.201	0	0	0	gnl|BL_ORD_ID|29975634	91/91	gi|938929970|ref|WP_054711797.1| phage portal protein [Lactobacillus paracollinoides]<>gi|948754752|gb|KRL78793.1| prophage Lp3 protein 17, portal protein [Lactobacillus paracollinoides DSM 15502 = JCM 11969]	d__Bacteria; p__Firmicutes; c__Bacilli; o__Lactobacillales; f__Lactobacillaceae; g__Lactobacillus; s__Lactobacillus brevis
k99_2772304_1	0.153733	0	0	0	0	0	gnl|BL_ORD_ID|19471694	94/94	gi|836617047|ref|WP_047767532.1| amino acid aminotransferase [Lactobacillus panis]<>gi|948803881|gb|KRM24703.1| aspartate transaminase [Lactobacillus panis DSM 6035]	d__Bacteria; p__Firmicutes; c__Bacilli; o__Lactobacillales; f__Lactobacillaceae; g__Lactobacillus; s__Lactobacillus panis
k99_5994831_1	5.63686	0	3.87493	0	0.086223	0.29595	gnl|BL_ORD_ID|33110329	194/194	gi|972516329|ref|WP_059074926.1| carbamoyl phosphate synthase large subunit [Lactobacillus farciminis]<>gi|948543448|dbj|GAQ02271.1| carbamoyl phosphate synthase large subunit [Lactobacillus farciminis]	d__Bacteria; p__Firmicutes; c__Bacilli; o__Lactobacillales; f__Lactobacillaceae; g__Lactobacillus; s__Lactobacillus farciminis
k99_8750871_1	0.102488	0	0	0	0	0.0910615	gnl|BL_ORD_ID|19472484	128/128	gi|836618827|ref|WP_047769312.1| phosphoglucomutase [Lactobacillus panis]<>gi|948809247|gb|KRM29556.1| phosphoglucomutase [Lactobacillus panis DSM 6035]	d__Bacteria; p__Firmicutes; c__Bacilli; o__Lactobacillales; f__Lactobacillaceae; g__Lactobacillus; s__Lactobacillus panis
k99_5146377_1	0.102488	0	0	0	0	0	gnl|BL_ORD_ID|19471851	283/283	gi|836617425|ref|WP_047767910.1| hypothetical protein [Lactobacillus panis]<>gi|948806308|gb|KRM26827.1| hypothetical protein FD32_GL000229 [Lactobacillus panis DSM 6035]	d__Bacteria; p__Firmicutes; c__Bacilli; o__Lactobacillales; f__Lactobacillaceae; g__Lactobacillus; s__Lactobacillus panis
k99_9329581_1	5.48313	0.205933	4.6907	0.204587	0	0.159358	gnl|BL_ORD_ID|20351359	202/202	gi|972516629|ref|WP_059075226.1| peptidase [Lactobacillus farciminis]<>gi|868717334|gb|AKP03043.1| peptidase [Lactobacillus farciminis]<>gi|908213355|gb|AKS51343.1| peptidase [Lactobacillus farciminis]<>gi|948543065|dbj|GAQ02637.1| aminopeptidase N [Lactobacillus farciminis]	d__Bacteria; p__Firmicutes; c__Bacilli; o__Lactobacillales; f__Lactobacillaceae; g__Lactobacillus; s__Lactobacillus farciminis
k99_28596293_1	5.45751	0	3.603	0.159123	0	0.204888	gnl|BL_ORD_ID|57081653	195/195	gi|497703976|ref|WP_010018160.1| N-acetyl-gamma-glutamyl-phosphate reductase [Lactobacillus farciminis]<>gi|948631203|gb|KRK62715.1| N-acetyl-gamma-glutamyl-phosphate reductase [Lactobacillus farciminis KCTC 3681 = DSM 20184]	d__Bacteria; p__Firmicutes; c__Bacilli; o__Lactobacillales; f__Lactobacillaceae; g__Lactobacillus; s__Lactobacillus farciminis
k99_2094212_1	0.102488	0	0.294585	0	0	0.341481	gnl|BL_ORD_ID|61176909	160/160	gi|489734341|ref|WP_003638436.1| 3'-5' exoribonuclease YhaM [Lactobacillus pentosus]<>gi|392436277|gb|EIW14192.1| metal-dependent phosphohydrolase, HD family [Lactobacillus pentosus KCA1]	d__Bacteria; p__Firmicutes; c__Bacilli; o__Lactobacillales; f__Lactobacillaceae; g__Lactobacillus; s__Lactobacillus pentosus
k99_14356612_1	7.0717	0	4.05621	0.250051	0	0.159358	gnl|BL_ORD_ID|33111017	186/186	gi|972515171|ref|WP_059073769.1| phosphoesterase [Lactobacillus farciminis]<>gi|948544815|dbj|GAQ00816.1| phosphoesterase [Lactobacillus farciminis]	d__Bacteria; p__Firmicutes; c__Bacilli; o__Lactobacillales; f__Lactobacillaceae; g__Lactobacillus; s__Lactobacillus farciminis
k99_12351135_1	7.32792	0.274578	4.16951	0	0	0.0910615	gnl|BL_ORD_ID|57082051	198/198	gi|497704616|ref|WP_010018800.1| peptidase U34 [Lactobacillus farciminis]<>gi|948629688|gb|KRK61278.1| dipeptidase [Lactobacillus farciminis KCTC 3681 = DSM 20184]	d__Bacteria; p__Firmicutes; c__Bacilli; o__Lactobacillales; f__Lactobacillaceae; g__Lactobacillus; s__Lactobacillus farciminis
k99_23619567_3	0	0	0.385227	0	0	0.113827	gnl|BL_ORD_ID|61176894	139/139	gi|489734325|ref|WP_003638420.1| MULTISPECIES: arginine--tRNA ligase [Lactobacillus]<>gi|392436261|gb|EIW14176.1| Arginyl-tRNA synthetase [Lactobacillus pentosus KCA1]<>gi|532629484|gb|EQM55154.1| arginyl-tRNA synthase [Lactobacillus plantarum EGD-AQ4]	d__Bacteria; p__Firmicutes; c__Bacilli; o__Lactobacillales; f__Lactobacillaceae; g__Lactobacillus; s__Lactobacillus pentosus
k99_14981704_1	0.102488	0.091526	0.203944	0	0	0	gnl|BL_ORD_ID|56944830	136/136	gi|912993158|ref|WP_050339909.1| protein-tyrosine-phosphatase [Lactobacillus pentosus]<>gi|334881517|emb|CCB82395.1| protein-tyrosine phosphatase [Lactobacillus pentosus MP-10]<>gi|339638326|emb|CCC17416.1| protein-tyrosine phosphatase [Lactobacillus pentosus IG1]<>gi|948592385|gb|KRK25417.1| protein-tyrosine phosphatase [Lactobacillus pentosus DSM 20314]	d__Bacteria; p__Firmicutes; c__Bacilli; o__Lactobacillales; f__Lactobacillaceae; g__Lactobacillus; s__Lactobacillus pentosus
k99_12936097_1	0	0	1.60889	0.113659	0	0	gnl|BL_ORD_ID|74348771	159/159	gi|545619047|ref|WP_021742754.1| gluconate kinase [Lactobacillus brevis]<>gi|544230632|gb|ERK43801.1| gluconokinase [Lactobacillus brevis ATCC 14869 = DSM 20054]<>gi|754303926|gb|KIO99609.1| Gluconokinase [Lactobacillus brevis]<>gi|754304882|gb|KIP00541.1| Gluconokinase [Lactobacillus brevis]<>gi|948587766|gb|KRK20872.1| gluconate kinase [Lactobacillus brevis ATCC 14869 = DSM 20054]<>gi|104073958…	d__Bacteria; p__Firmicutes; c__Bacilli; o__Lactobacillales; f__Lactobacillaceae; g__Lactobacillus; s__Lactobacillus brevis
k99_631109_1	4.407	0	10.5371	0.795616	0.452671	0	gnl|BL_ORD_ID|33165452	381/381	gi|949513915|ref|WP_056954612.1| glucose-6-phosphate dehydrogenase [Lactobacillus paralimentarius]<>gi|948651557|gb|KRK82118.1| glucose-6-phosphate 1-dehydrogenase [Lactobacillus paralimentarius DSM 19674]	d__Bacteria; p__Firmicutes; c__Bacilli; o__Lactobacillales; f__Lactobacillaceae; g__Lactobacillus; s__Lactobacillus paralimentarius
k99_1667929_2	0.102488	0	0.362566	0	0	0.0910615	gnl|BL_ORD_ID|33137039	105/105	gi|948593572|gb|KRK26585.1| lysr family transcriptional regulator [Lactobacillus pentosus DSM 20314]	d__Bacteria; p__Firmicutes; c__Bacilli; o__Lactobacillales; f__Lactobacillaceae; g__Lactobacillus; s__Lactobacillus pentosus
k99_1876136_8	2.4341	0.251696	2.60595	0.136391	0.129335	0.318715	gnl|BL_ORD_ID|74683640	56/56	gi|550696089|ref|WP_022638434.1| hypothetical protein [Lactobacillus plantarum]<>gi|549831244|gb|ERO40737.1| hypothetical protein LPLWJ_21650 [Lactobacillus plantarum WJL]<>gi|937285376|gb|KPN42035.1| hypothetical protein WJL_2586 [Lactobacillus plantarum WJL]<>gi|1023885840|gb|KZV01316.1| hypothetical protein NAB1_1708 [Lactobacillus plantarum]<>gi|1023889642|gb|KZV05037.1| hypothetical protein …	d__Bacteria; p__Firmicutes; c__Bacilli; o__Lactobacillales; f__Lactobacillaceae; g__Lactobacillus; s__Lactobacillus plantarum; s__Lactobacillus plantarum subsp. plantarum
k99_3968586_2	0.102488	0	0.407887	0	0	0.227654	gnl|BL_ORD_ID|57283943	94/94	gi|912993094|ref|WP_050339860.1| LysR family transcriptional regulator [Lactobacillus pentosus]<>gi|339638378|emb|CCC17476.1| transcription regulator [Lactobacillus pentosus IG1]<>gi|948592324|gb|KRK25356.1| transcription regulator [Lactobacillus pentosus DSM 20314]	d__Bacteria; p__Firmicutes; c__Bacilli; o__Lactobacillales; f__Lactobacillaceae; g__Lactobacillus; s__Lactobacillus plantarum
k99_12777427_2	0	0	0.135962	0	0	0	gnl|BL_ORD_ID|49935667	121/121	gi|1024296870|ref|WP_063494084.1| antirepressor [Lactobacillus plantarum]<>gi|1023865452|gb|KZU81608.1| putative antirepressor protein [Lactobacillus plantarum]	d__Bacteria; p__Firmicutes; c__Bacilli; o__Lactobacillales; f__Lactobacillaceae; g__Lactobacillus; s__Lactobacillus plantarum
k99_8211647_1	0	0	0.453208	0	0	0.159358	gnl|BL_ORD_ID|61177402	199/199	gi|489733742|ref|WP_003637838.1| diguanylate cyclase [Lactobacillus pentosus]<>gi|392436885|gb|EIW14788.1| diguanylate cyclase/phosphodiesterase, with EAL domain [Lactobacillus pentosus KCA1]	d__Bacteria; p__Firmicutes; c__Bacilli; o__Lactobacillales; f__Lactobacillaceae; g__Lactobacillus; s__Lactobacillus pentosus
k99_17768347_1	0	0	0.317246	0	0	0.0910615	gnl|BL_ORD_ID|57283571	92/92	gi|339637809|emb|CCC16785.1| putative uncharacterized protein lp_0306 [Lactobacillus pentosus IG1]	d__Bacteria; p__Firmicutes; c__Bacilli; o__Lactobacillales; f__Lactobacillaceae; g__Lactobacillus; s__Lactobacillus pentosus
k99_27469799_1	6.63612	0	3.92025	0.181855	0	0.341481	gnl|BL_ORD_ID|57082166	215/215	gi|497704800|ref|WP_010018984.1| bacitracin ABC transporter ATP-binding protein [Lactobacillus farciminis]<>gi|948630116|gb|KRK61676.1| ABC transporter, ATP-binding protein [Lactobacillus farciminis KCTC 3681 = DSM 20184]	d__Bacteria; p__Firmicutes; c__Bacilli; o__Lactobacillales; f__Lactobacillaceae; g__Lactobacillus; s__Lactobacillus farciminis
k99_31010620_1	7.27668	0	4.44144	0.136391	0	0.250419	gnl|BL_ORD_ID|57083344	179/179	gi|497706906|ref|WP_010021090.1| GntR family transcriptional regulator [Lactobacillus farciminis]<>gi|868717418|gb|AKP03127.1| GntR family transcriptional regulator [Lactobacillus farciminis]<>gi|908213439|gb|AKS51427.1| GntR family transcriptional regulator [Lactobacillus farciminis]<>gi|948543909|dbj|GAQ01841.1| GntR family transcriptional regulator [Lactobacillus farciminis]<>gi|948630313|gb|K…	d__Bacteria; p__Firmicutes; c__Bacilli; o__Lactobacillales; f__Lactobacillaceae; g__Lactobacillus; s__Lactobacillus farciminis
k99_34674614_1	0.204977	0	0.226604	0	0	0.182123	gnl|BL_ORD_ID|73628834	159/159	gi|544928779|ref|WP_021337886.1| LysR family transcriptional regulator [Lactobacillus plantarum]<>gi|532627175|gb|EQM53157.1| LysR family transcriptional regulator [Lactobacillus plantarum EGD-AQ4]	d__Bacteria; p__Firmicutes; c__Bacilli; o__Lactobacillales; f__Lactobacillaceae; g__Lactobacillus; s__Lactobacillus pentosus
k99_3820444_1	0.102488	0	2.49264	0	0.086223	0	gnl|BL_ORD_ID|9627429	149/149	gi|746033236|ref|WP_039105519.1| signal peptidase I [Lactobacillus brevis]<>gi|743384994|gb|KID44083.1| Signal peptidase I [Lactobacillus brevis]<>gi|1040738345|gb|ANN48227.1| signal peptidase I [Lactobacillus brevis]	d__Bacteria; p__Firmicutes; c__Bacilli; o__Lactobacillales; f__Lactobacillaceae; g__Lactobacillus; s__Lactobacillus brevis
k99_22305342_5	0.102488	0	1.22366	0	0	0	gnl|BL_ORD_ID|26950657	63/63	gi|896147289|ref|WP_049166120.1| Clp protease ClpX [Lactobacillus rhamnosus]	d__Bacteria; p__Firmicutes; c__Bacilli; o__Lactobacillales; f__Lactobacillaceae; g__Lactobacillus; s__Lactobacillus rhamnosus
k99_31083049_1	6.76424	0	3.87493	0	0	0	gnl|BL_ORD_ID|33111051	168/168	gi|972515206|ref|WP_059073804.1| glycosyl transferase [Lactobacillus farciminis]<>gi|948544859|dbj|GAQ00860.1| glycosyl transferase [Lactobacillus farciminis]	d__Bacteria; p__Firmicutes; c__Bacilli; o__Lactobacillales; f__Lactobacillaceae; g__Lactobacillus; s__Lactobacillus farciminis
k99_17157289_1	0.102488	0	0.294585	0	0	0.204888	gnl|BL_ORD_ID|61177166	219/219	gi|489734048|ref|WP_003638144.1| MULTISPECIES: prenyltransferase [Lactobacillus]<>gi|392436566|gb|EIW14478.1| Putative prenyltransferase, contains 1,4-dihydroxy-2-naphthoate octaprenyltransferase domain [Lactobacillus pentosus KCA1]<>gi|532627163|gb|EQM53145.1| 1,4-dihydroxy-2-naphthoate prenyltransferase [Lactobacillus plantarum EGD-AQ4]	d__Bacteria; p__Firmicutes; c__Bacilli; o__Lactobacillales; f__Lactobacillaceae; g__Lactobacillus; s__Lactobacillus pentosus
k99_6552896_1	0.102488	0	0	0	0	0	gnl|BL_ORD_ID|19472009	93/93	gi|836617783|ref|WP_047768268.1| gamma-aminobutyrate permease [Lactobacillus panis]	d__Bacteria; p__Firmicutes; c__Bacilli; o__Lactobacillales; f__Lactobacillaceae; g__Lactobacillus; s__Lactobacillus panis
k99_8303850_2	0.102488	0	0.158623	0	0	0.29595	gnl|BL_ORD_ID|57284257	43/43	gi|544928491|ref|WP_021337609.1| haloacid dehalogenase [Lactobacillus plantarum]<>gi|339638804|emb|CCC17978.1| Cof family hydrolase [Lactobacillus pentosus IG1]<>gi|532627526|gb|EQM53446.1| HAD family hydrolase [Lactobacillus plantarum EGD-AQ4]	d__Bacteria; p__Firmicutes; c__Bacilli; o__Lactobacillales; f__Lactobacillaceae; g__Lactobacillus; s__Lactobacillus pentosus
k99_33072653_3	4.79133	0	10.7637	0.454638	0.840674	0	gnl|BL_ORD_ID|33164918	312/312	gi|949514135|ref|WP_056954832.1| nucleoside hydrolase [Lactobacillus paralimentarius]<>gi|948650919|gb|KRK81489.1| inosine uridine-preferring nucleoside hydrolase [Lactobacillus paralimentarius DSM 19674]	d__Bacteria; p__Firmicutes; c__Bacilli; o__Lactobacillales; f__Lactobacillaceae; g__Lactobacillus; s__Lactobacillus paralimentarius
k99_7265730_2	3.56147	0.343222	5.03061	0.568297	0.517338	0.182123	gnl|BL_ORD_ID|33162045	143/143	gi|951362154|ref|WP_057738749.1| 50S ribosomal protein L16 [Lactobacillus alimentarius]<>gi|948645638|gb|KRK76387.1| 50S ribosomal protein L16 [Lactobacillus alimentarius DSM 20249]	d__Bacteria; p__Firmicutes; c__Bacilli; o__Lactobacillales; f__Lactobacillaceae; g__Lactobacillus; s__Lactobacillus alimentarius
k99_31734482_1	0.128111	0	0.317246	0	0	0.500838	gnl|BL_ORD_ID|33566900	122/122	gi|949511973|ref|WP_056952731.1| hypothetical protein [Lactobacillus pentosus]	d__Bacteria; p__Firmicutes; c__Bacilli; o__Lactobacillales; f__Lactobacillaceae; g__Lactobacillus; s__Lactobacillus pentosus
k99_7135212_1	0.153733	0	1.85815	0.113659	0.129335	0	gnl|BL_ORD_ID|66640057	140/140	gi|472233102|dbj|BAN06067.1| conserved hypothetical protein [Lactobacillus brevis KB290]	d__Bacteria; p__Firmicutes; c__Bacilli; o__Lactobacillales; f__Lactobacillaceae; g__Lactobacillus; s__Lactobacillus brevis
k99_5008574_1	0.153733	0	0.226604	0	0	0.113827	gnl|BL_ORD_ID|56944670	87/87	gi|489735840|ref|WP_003639935.1| MULTISPECIES: phosphatidylglycerophosphatase A [Lactobacillus]<>gi|334881337|emb|CCB82192.1| putative low temperature requirement C protein [Lactobacillus pentosus MP-10]<>gi|339638281|emb|CCC17363.1| putative low temperature requirement C protein [Lactobacillus pentosus IG1]<>gi|392434706|gb|EIW12671.1| phosphatidylglycerophosphatase [Lactobacillus pentosus KCA1]…	d__Bacteria; p__Firmicutes; c__Bacilli; o__Lactobacillales; f__Lactobacillaceae; g__Lactobacillus; s__Lactobacillus plantarum
k99_23222892_1	0	0	0.294585	0	0	0	gnl|BL_ORD_ID|56944534	97/97	gi|489733191|ref|WP_003637291.1| MULTISPECIES: pyridoxamine 5'-phosphate oxidase [Lactobacillus]<>gi|334881195|emb|CCB82025.1| putative uncharacterized protein lp_0030 [Lactobacillus pentosus MP-10]<>gi|392437211|gb|EIW15100.1| pyridoxamine 5'-phosphate oxidase family, FMN-binding protein [Lactobacillus pentosus KCA1]<>gi|532628918|gb|EQM54661.1| pyridoxamine 5'-phosphate oxidase [Lactobacillus p…	d__Bacteria; p__Firmicutes; c__Bacilli; o__Lactobacillales; f__Lactobacillaceae; g__Lactobacillus
k99_16393960_2	0.256221	0	0.271925	0	0	0.159358	gnl|BL_ORD_ID|73629346	102/102	gi|544928263|ref|WP_021337389.1| PTS lactose transporter subunit IIB [Lactobacillus plantarum]<>gi|532628122|gb|EQM53942.1| PTS lactose transporter subunit IIB [Lactobacillus plantarum EGD-AQ4]	d__Bacteria; p__Firmicutes; c__Bacilli; o__Lactobacillales; f__Lactobacillaceae; g__Lactobacillus; s__Lactobacillus plantarum
k99_7598992_1	0.384332	0.091526	0.657151	0	0.086223	0.0910615	gnl|BL_ORD_ID|33136077	169/169	gi|949512128|ref|WP_056952886.1| capsid protein [Lactobacillus pentosus]<>gi|948590590|gb|KRK23640.1| prophage p2b protein 18, major capsid protein [Lactobacillus pentosus DSM 20314]	d__Bacteria; p__Firmicutes; c__Bacilli; o__Lactobacillales; f__Lactobacillaceae; g__Lactobacillus; s__Lactobacillus plantarum; s__Lactobacillus plantarum subsp. plantarum
k99_12319234_1	0	0	2.5153	0	0	0	gnl|BL_ORD_ID|12612192	229/229	gi|757818237|ref|WP_043023236.1| LacI family transcriptional regulator [Lactobacillus brevis]<>gi|756878610|gb|KIR08042.1| sugar-binding protein [Lactobacillus brevis]	d__Bacteria; p__Firmicutes; c__Bacilli; o__Lactobacillales; f__Lactobacillaceae; g__Lactobacillus; s__Lactobacillus brevis
k99_28583286_1	4.76571	0.274578	11.7154	0.795616	0.732896	0.0910615	gnl|BL_ORD_ID|33165455	283/283	gi|949513920|ref|WP_056954617.1| DEAD/DEAH box helicase [Lactobacillus paralimentarius]<>gi|948651560|gb|KRK82121.1| ATP-dependent RNA helicase [Lactobacillus paralimentarius DSM 19674]	d__Bacteria; p__Firmicutes; c__Bacilli; o__Lactobacillales; f__Lactobacillaceae; g__Lactobacillus; s__Lactobacillus paralimentarius
k99_24199048_1	7.73788	0.228815	5.6651	1.13659	0.172446	1.75293	gnl|BL_ORD_ID|62938209	168/168	gi|504752221|ref|WP_014939323.1| flavin-nucleotide-binding protein [Lactobacillus buchneri]<>gi|405124674|gb|AFR99434.1| putative flavin-nucleotide-binding protein [Lactobacillus buchneri CD034]	d__Bacteria; p__Firmicutes; c__Bacilli; o__Lactobacillales; f__Lactobacillaceae; g__Lactobacillus; s__Lactobacillus buchneri
k99_9275289_1	0.102488	0	0.317246	0	0	0.113827	gnl|BL_ORD_ID|56943883	104/104	gi|912991834|ref|WP_050338628.1| acetyltransferase [Lactobacillus pentosus]<>gi|334880508|emb|CCB81250.1| transcription repressor [Lactobacillus pentosus MP-10]<>gi|339636706|emb|CCC15486.1| transcription repressor [Lactobacillus pentosus IG1]<>gi|948590729|gb|KRK23776.1| transcription repressor [Lactobacillus pentosus DSM 20314]	d__Bacteria; p__Firmicutes; c__Bacilli; o__Lactobacillales; f__Lactobacillaceae; g__Lactobacillus; s__Lactobacillus pentosus
k99_8745877_1	0.179355	0	0.203944	0	0	0.227654	gnl|BL_ORD_ID|57283318	123/123	gi|339637380|emb|CCC16293.1| putative DNA helicase [Lactobacillus pentosus IG1]	d__Bacteria; p__Firmicutes; c__Bacilli; o__Lactobacillales; f__Lactobacillaceae; g__Lactobacillus; s__Lactobacillus pentosus
k99_4105277_1	6.1493	0.228815	3.14979	0.181855	0	0.318715	gnl|BL_ORD_ID|33110394	198/198	gi|972516200|ref|WP_059074797.1| ABC transporter ATP-binding protein [Lactobacillus farciminis]<>gi|948543592|dbj|GAQ02113.1| ABC transporter ATP-binding protein [Lactobacillus farciminis]	d__Bacteria; p__Firmicutes; c__Bacilli; o__Lactobacillales; f__Lactobacillaceae; g__Lactobacillus; s__Lactobacillus farciminis
k99_10554016_1	0.153733	0	0.611831	0	0	0.227654	gnl|BL_ORD_ID|33136955	100/100	gi|949511578|ref|WP_056952371.1| ABC transporter ATP-binding protein [Lactobacillus pentosus]<>gi|948593296|gb|KRK26312.1| abc transporter, atp-binding and permease protein [Lactobacillus pentosus DSM 20314]	d__Bacteria; p__Firmicutes; c__Bacilli; o__Lactobacillales; f__Lactobacillaceae; g__Lactobacillus; s__Lactobacillus pentosus
k99_48669_4	0.128111	0	0	0	0	0	gnl|BL_ORD_ID|19471878	82/82	gi|836617485|ref|WP_047767970.1| alcohol dehydrogenase [Lactobacillus panis]<>gi|948805318|gb|KRM25957.1| NADP-dependent alcohol dehydrogenase [Lactobacillus panis DSM 6035]	d__Bacteria; p__Firmicutes; c__Bacilli; o__Lactobacillales; f__Lactobacillaceae; g__Lactobacillus; s__Lactobacillus panis
k99_7029937_2	0.204977	0	0.385227	0	0	0.159358	gnl|BL_ORD_ID|33137061	107/107	gi|948593629|gb|KRK26642.1| hydrolase, had superfamily [Lactobacillus pentosus DSM 20314]	d__Bacteria; p__Firmicutes; c__Bacilli; o__Lactobacillales; f__Lactobacillaceae; g__Lactobacillus; s__Lactobacillus pentosus
k99_16410006_1	0	0	0.521189	0	0	0.113827	gnl|BL_ORD_ID|61176454	94/94	gi|489734936|ref|WP_003639031.1| MULTISPECIES: hypothetical protein [Lactobacillus]<>gi|392435725|gb|EIW13654.1| hypothetical protein, DUF2129 family [Lactobacillus pentosus KCA1]<>gi|532626945|gb|EQM52970.1| hypothetical protein N692_06655 [Lactobacillus plantarum EGD-AQ4]	d__Bacteria; p__Firmicutes; c__Bacilli; o__Lactobacillales; f__Lactobacillaceae; g__Lactobacillus; s__Lactobacillus pentosus
k99_19324767_2	0.256221	0	0.226604	0	0	0.159358	gnl|BL_ORD_ID|73629539	105/105	gi|544928159|ref|WP_021337288.1| PadR family transcriptional regulator [Lactobacillus plantarum]<>gi|532628463|gb|EQM54257.1| PadR family transcriptional regulator [Lactobacillus plantarum EGD-AQ4]	d__Bacteria; p__Firmicutes; c__Bacilli; o__Lactobacillales; f__Lactobacillaceae; g__Lactobacillus; s__Lactobacillus plantarum
k99_6398928_1	6.07244	0.114407	4.32814	0.0909275	0	0.250419	gnl|BL_ORD_ID|20351055	212/212	gi|972515868|ref|WP_059074465.1| PAS domain-containing sensor histidine kinase [Lactobacillus farciminis]<>gi|868717016|gb|AKP02725.1| histidine kinase [Lactobacillus farciminis]<>gi|908213035|gb|AKS51023.1| histidine kinase [Lactobacillus farciminis]<>gi|948544081|dbj|GAQ01690.1| sensor histidine kinase [Lactobacillus farciminis]	d__Bacteria; p__Firmicutes; c__Bacilli; o__Lactobacillales; f__Lactobacillaceae; g__Lactobacillus; s__Lactobacillus farciminis
k99_16380150_1	4.58636	0.091526	3.94291	0.545565	0	0.113827	gnl|BL_ORD_ID|33110432	172/172	gi|948543657|dbj|GAQ02093.1| tRNA uridine 5-carboxymethylaminomethyl modification protein [Lactobacillus farciminis]	d__Bacteria; p__Firmicutes; c__Bacilli; o__Lactobacillales; f__Lactobacillaceae; g__Lactobacillus; s__Lactobacillus farciminis
k99_18954610_1	6.27742	0.503393	9.08682	0.545565	0.323336	0.5919	gnl|BL_ORD_ID|62938349	333/333	gi|504752361|ref|WP_014939463.1| maltose phosphorylase [Lactobacillus buchneri]<>gi|405124838|gb|AFR99598.1| maltose phosphorylase [Lactobacillus buchneri CD034]	d__Bacteria; p__Firmicutes; c__Bacilli; o__Lactobacillales; f__Lactobacillaceae; g__Lactobacillus; s__Lactobacillus buchneri
k99_20520400_1	0.153733	0	0.226604	0	0	0.113827	gnl|BL_ORD_ID|61176617	131/131	gi|489734746|ref|WP_003638841.1| MULTISPECIES: 4-hydroxy-tetrahydrodipicolinate reductase [Lactobacillus]<>gi|392435914|gb|EIW13838.1| Dihydrodipicolinate reductase [Lactobacillus pentosus KCA1]<>gi|532629805|gb|EQM55475.1| dihydrodipicolinate reductase [Lactobacillus plantarum EGD-AQ4]	d__Bacteria; p__Firmicutes; c__Bacilli; o__Lactobacillales; f__Lactobacillaceae; g__Lactobacillus; s__Lactobacillus pentosus
k99_14504130_2	0.102488	0.091526	0.339906	0	0	0	gnl|BL_ORD_ID|73628628	96/96	gi|544928966|ref|WP_021338058.1| ATPase [Lactobacillus plantarum]<>gi|532626790|gb|EQM52826.1| ATPase [Lactobacillus plantarum EGD-AQ4]	d__Bacteria; p__Firmicutes; c__Bacilli; o__Lactobacillales; f__Lactobacillaceae; g__Lactobacillus; s__Lactobacillus pentosus
k99_10363657_2	0.102488	0	0	0	0	0.136592	gnl|BL_ORD_ID|19472311	81/81	gi|836618471|ref|WP_047768956.1| DNA-binding response regulator [Lactobacillus panis]<>gi|948809818|gb|KRM30100.1| response regulator receiver domain protein [Lactobacillus panis DSM 6035]	d__Bacteria; p__Firmicutes; c__Bacilli; o__Lactobacillales; f__Lactobacillaceae; g__Lactobacillus; s__Lactobacillus panis
k99_942822_1	0	0	0.317246	0	0	0.136592	gnl|BL_ORD_ID|56945537	100/100	gi|334882263|emb|CCB83251.1| putative uncharacterized protein [Lactobacillus pentosus MP-10]<>gi|339639088|emb|CCC18307.1| putative uncharacterized protein [Lactobacillus pentosus IG1]	d__Bacteria; p__Firmicutes; c__Bacilli; o__Lactobacillales; f__Lactobacillaceae; g__Lactobacillus; s__Lactobacillus paraplantarum
k99_4681341_1	0	0	0.135962	0	0	0.0910615	gnl|BL_ORD_ID|73629733	91/91	gi|544927847|ref|WP_021336979.1| hypothetical protein [Lactobacillus plantarum]<>gi|532628770|gb|EQM54531.1| hypothetical protein N692_12275 [Lactobacillus plantarum EGD-AQ4]	d__Bacteria; p__Firmicutes; c__Bacilli; o__Lactobacillales; f__Lactobacillaceae; g__Lactobacillus; s__Lactobacillus pentosus
k99_3600412_1	0	0	0.317246	0	0	0	gnl|BL_ORD_ID|73629661	105/105	gi|544927916|ref|WP_021337046.1| hypothetical protein [Lactobacillus plantarum]<>gi|532628620|gb|EQM54407.1| hypothetical protein N692_12815 [Lactobacillus plantarum EGD-AQ4]	d__Bacteria; p__Firmicutes; c__Bacilli; o__Lactobacillales; f__Lactobacillaceae; g__Lactobacillus; s__Lactobacillus plantarum
k99_12819727_1	0.102488	0	0.135962	0	0	0	gnl|BL_ORD_ID|61176293	195/195	gi|489735061|ref|WP_003639156.1| DNA polymerase IV [Lactobacillus pentosus]<>gi|392435526|gb|EIW13464.1| DNA polymerase, DNA-damage-inducible protein P [Lactobacillus pentosus KCA1]	d__Bacteria; p__Firmicutes; c__Bacilli; o__Lactobacillales; f__Lactobacillaceae; g__Lactobacillus; s__Lactobacillus pentosus
k99_16004185_2	0.179355	0	0.294585	0	0	0.0910615	gnl|BL_ORD_ID|33136897	101/101	gi|948593171|gb|KRK26191.1| hypothetical protein FD24_GL002532 [Lactobacillus pentosus DSM 20314]	d__Bacteria; p__Firmicutes; c__Bacilli; o__Lactobacillales; f__Lactobacillaceae; g__Lactobacillus; s__Lactobacillus pentosus
k99_9644523_1	0.358709	0	1.60889	0.318246	0	0.182123	gnl|BL_ORD_ID|78809779	103/103	gi|489737407|ref|WP_003641502.1| CDP-diacylglycerol--glycerol-3-phosphate 3-phosphatidyltransferase [Lactobacillus plantarum]<>gi|380033026|ref|YP_004890017.1| CDP-diacylglycerol--glycerol-3-phosphate 3-phosphatidyltransferase [Lactobacillus plantarum WCFS1]<>gi|254046021|gb|ACT62814.1| CDP-diacylglycerol--glycerol-3-phosphate 3-phosphatidyltransferase [Lactobacillus plantarum JDM1]<>gi|300492764…	d__Bacteria; p__Firmicutes; c__Bacilli; o__Lactobacillales; f__Lactobacillaceae; g__Lactobacillus; s__Lactobacillus plantarum; s__Lactobacillus plantarum subsp. argentoratensis
k99_4869092_1	3.86894	0	3.19512	0	0.15089	0.227654	gnl|BL_ORD_ID|58914338	255/255	gi|497704929|ref|WP_010019113.1| hypothetical protein [Lactobacillus farciminis]<>gi|948629750|gb|KRK61333.1| hypothetical protein FC68_GL001093 [Lactobacillus farciminis KCTC 3681 = DSM 20184]	d__Bacteria; p__Firmicutes; c__Bacilli; o__Lactobacillales; f__Lactobacillaceae; g__Lactobacillus; s__Lactobacillus farciminis
k99_27950422_2	2.38286	0	0	0	0	0.227654	gnl|BL_ORD_ID|74225296	83/83	gi|544941832|ref|WP_021349940.1| elongation factor Tu [Lactobacillus fermentum]<>gi|835165122|gb|AKM50840.1| elongation factor Tu [Lactobacillus fermentum 3872]	d__Bacteria; p__Firmicutes; c__Bacilli; o__Lactobacillales; f__Lactobacillaceae; g__Lactobacillus; s__Lactobacillus fermentum
k99_6153126_1	6.66175	0	4.23749	0.136391	0	0	gnl|BL_ORD_ID|33885839	177/177	gi|951441182|ref|WP_057813800.1| aspartate--ammonia ligase [Lactobacillus futsaii]	d__Bacteria; p__Firmicutes; c__Bacilli; o__Lactobacillales; f__Lactobacillaceae; g__Lactobacillus; s__Lactobacillus farciminis
k99_5192064_4	0	0	0	0	0	0.136592	gnl|BL_ORD_ID|19471654	171/171	gi|836616975|ref|WP_047767460.1| GTP pyrophosphokinase [Lactobacillus panis]<>gi|948803840|gb|KRM24662.1| GTP pyrophosphokinase [Lactobacillus panis DSM 6035]	d__Bacteria; p__Firmicutes; c__Bacilli; o__Lactobacillales; f__Lactobacillaceae; g__Lactobacillus; s__Lactobacillus panis
k99_3314345_1	0	0	0.294585	0	0	0.250419	gnl|BL_ORD_ID|73630079	108/108	gi|544927535|ref|WP_021336674.1| D-alanyl-D-alanine dipeptidase [Lactobacillus plantarum]<>gi|532629391|gb|EQM55089.1| D-alanyl-D-alanine dipeptidase [Lactobacillus plantarum EGD-AQ4]	d__Bacteria; p__Firmicutes; c__Bacilli; o__Lactobacillales; f__Lactobacillaceae; g__Lactobacillus; s__Lactobacillus pentosus
k99_10437152_1	12.6061	0.480511	0.249264	0	0.15089	2.54972	gnl|BL_ORD_ID|26948869	176/176	gi|896141728|ref|WP_049161493.1| restriction endonuclease [Lactobacillus gasseri]	d__Bacteria; p__Firmicutes; c__Bacilli; o__Lactobacillales; f__Lactobacillaceae; g__Lactobacillus; s__Lactobacillus gasseri
k99_7584475_1	6.27742	0	3.89759	0.318246	0.107779	0.0910615	gnl|BL_ORD_ID|33172891	180/180	gi|951441162|ref|WP_057813780.1| peptidase [Lactobacillus futsaii]<>gi|948663928|gb|KRK93663.1| aminopeptidase N [Lactobacillus futsaii JCM 17355]	d__Bacteria; p__Firmicutes; c__Bacilli; o__Lactobacillales; f__Lactobacillaceae; g__Lactobacillus; s__Lactobacillus farciminis
k99_1319085_1	5.84184	0.274578	4.41878	0.113659	0	0.159358	gnl|BL_ORD_ID|57083173	202/202	gi|497706584|ref|WP_010020768.1| aspartyl/glutamyl-tRNA amidotransferase subunit B [Lactobacillus farciminis]<>gi|948630879|gb|KRK62403.1| aspartyl glutamyl-tRNA amidotransferase subunit B [Lactobacillus farciminis KCTC 3681 = DSM 20184]	d__Bacteria; p__Firmicutes; c__Bacilli; o__Lactobacillales; f__Lactobacillaceae; g__Lactobacillus; s__Lactobacillus farciminis
k99_11800030_1	0.461198	0.114407	1.29164	0.136391	0	0.0910615	gnl|BL_ORD_ID|49923196	97/97	gi|1023769102|gb|KZT88518.1| transposase-like protein [Lactobacillus plantarum]	d__Bacteria; p__Firmicutes; c__Bacilli; o__Lactobacillales; f__Lactobacillaceae; g__Lactobacillus; s__Lactobacillus plantarum
k99_23783358_1	5.20129	0.526274	9.56269	1.25025	0.495782	0.819554	gnl|BL_ORD_ID|62938441	343/343	gi|504752453|ref|WP_014939555.1| AI-2E family transporter [Lactobacillus buchneri]<>gi|405124961|gb|AFR99721.1| putative permease [Lactobacillus buchneri CD034]	d__Bacteria; p__Firmicutes; c__Bacilli; o__Lactobacillales; f__Lactobacillaceae; g__Lactobacillus; s__Lactobacillus buchneri
k99_19098971_1	0.128111	0	0.203944	0	0	0.136592	gnl|BL_ORD_ID|73629425	114/114	gi|544927975|ref|WP_021337104.1| tRNA-dihydrouridine synthase [Lactobacillus plantarum]<>gi|532628293|gb|EQM54087.1| tRNA-dihydrouridine synthase [Lactobacillus plantarum EGD-AQ4]	d__Bacteria; p__Firmicutes; c__Bacilli; o__Lactobacillales; f__Lactobacillaceae; g__Lactobacillus; s__Lactobacillus plantarum
k99_6348130_1	5.30378	0.091526	0.181283	0	0	0.318715	gnl|BL_ORD_ID|33260118	155/155	gi|948817188|gb|KRM37043.1| hsp20 alpha crystallin family protein [Lactobacillus pontis DSM 8475]	d__Bacteria; p__Firmicutes; c__Bacilli; o__Lactobacillales; f__Lactobacillaceae; g__Lactobacillus; s__Lactobacillus pontis
k99_26790288_1	0.179355	0	0.56651	0	0	0.0910615	gnl|BL_ORD_ID|33136994	113/113	gi|948593425|gb|KRK26441.1| lipoprotein [Lactobacillus pentosus DSM 20314]	d__Bacteria; p__Firmicutes; c__Bacilli; o__Lactobacillales; f__Lactobacillaceae; g__Lactobacillus; s__Lactobacillus pentosus
k99_21947481_1	4.43262	0.205933	7.40995	0.500101	0.237113	0	gnl|BL_ORD_ID|33165547	210/210	gi|949512412|ref|WP_056953170.1| PTS cellobiose transporter subunit IIC [Lactobacillus paralimentarius]<>gi|948651734|gb|KRK82289.1| PTS system, IIC component [Lactobacillus paralimentarius DSM 19674]	d__Bacteria; p__Firmicutes; c__Bacilli; o__Lactobacillales; f__Lactobacillaceae; g__Lactobacillus; s__Lactobacillus paralimentarius
k99_35384364_3	4.81696	0.16017	9.72131	0.568297	0.194002	0	gnl|BL_ORD_ID|33165136	484/484	gi|949513381|ref|WP_056954078.1| hypothetical protein [Lactobacillus paralimentarius]<>gi|948651191|gb|KRK81752.1| BglG family transcriptional antiterminator [Lactobacillus paralimentarius DSM 19674]	d__Bacteria; p__Firmicutes; c__Bacilli; o__Lactobacillales; f__Lactobacillaceae; g__Lactobacillus; s__Lactobacillus paralimentarius
k99_4386284_1	5.07318	0.114407	5.71042	0.750152	0.194002	0.136592	gnl|BL_ORD_ID|33204786	177/177	gi|951515540|ref|WP_057880898.1| MULTISPECIES: hypothetical protein [Lactobacillus]<>gi|948716311|gb|KRL42821.1| hypothetical protein FD29_GL001471 [Lactobacillus mindensis DSM 14500]	d__Bacteria; p__Firmicutes; c__Bacilli; o__Lactobacillales; f__Lactobacillaceae; g__Lactobacillus; s__Lactobacillus mindensis
k99_22224400_1	4.8682	0	3.69364	0.272783	0	0.113827	gnl|BL_ORD_ID|57083036	215/215	gi|497706350|ref|WP_010020534.1| phosphate transport system regulatory protein PhoU [Lactobacillus farciminis]<>gi|948630711|gb|KRK62240.1| phosphate transporter PhoU [Lactobacillus farciminis KCTC 3681 = DSM 20184]	d__Bacteria; p__Firmicutes; c__Bacilli; o__Lactobacillales; f__Lactobacillaceae; g__Lactobacillus; s__Lactobacillus farciminis
k99_25065149_1	0.153733	0	0.362566	0	0	0	gnl|BL_ORD_ID|57284545	107/107	gi|339639275|emb|CCC18513.1| glycerophosphodiester phosphodiesterase [Lactobacillus pentosus IG1]	d__Bacteria; p__Firmicutes; c__Bacilli; o__Lactobacillales; f__Lactobacillaceae; g__Lactobacillus; s__Lactobacillus pentosus
k99_30329049_1	4.84258	0	8.61095	0.72742	0.646673	0.159358	gnl|BL_ORD_ID|33151748	213/213	gi|948620491|gb|KRK52453.1| hypothetical protein FC97_GL000255 [Lactobacillus paralimentarius DSM 13961 = JCM 10707]	d__Bacteria; p__Firmicutes; c__Bacilli; o__Lactobacillales; f__Lactobacillaceae; g__Lactobacillus; s__Lactobacillus paralimentarius
k99_9600619_1	4.68885	0	3.24044	0	0.129335	0.387012	gnl|BL_ORD_ID|57083062	215/215	gi|497706398|ref|WP_010020582.1| hypothetical protein [Lactobacillus farciminis]	d__Bacteria; p__Firmicutes; c__Bacilli; o__Lactobacillales; f__Lactobacillaceae; g__Lactobacillus; s__Lactobacillus farciminis
k99_27820136_1	0	0	0.634491	0	0	0.136592	gnl|BL_ORD_ID|73628984	148/148	gi|544928640|ref|WP_021337756.1| sodium:proton antiporter [Lactobacillus plantarum]<>gi|532627452|gb|EQM53391.1| sodium:proton antiporter [Lactobacillus plantarum EGD-AQ4]	d__Bacteria; p__Firmicutes; c__Bacilli; o__Lactobacillales; f__Lactobacillaceae; g__Lactobacillus; s__Lactobacillus pentosus
k99_2617906_2	3.56147	0.091526	9.83461	0.545565	0.366448	0.136592	gnl|BL_ORD_ID|29905917	195/195	gi|938530541|ref|WP_054642725.1| transcriptional regulator [Lactobacillus paralimentarius]<>gi|948621533|gb|KRK53456.1| transcriptional regulator [Lactobacillus paralimentarius DSM 13961 = JCM 10707]<>gi|948651079|gb|KRK81649.1| transcriptional regulator [Lactobacillus paralimentarius DSM 19674]	d__Bacteria; p__Firmicutes; c__Bacilli; o__Lactobacillales; f__Lactobacillaceae; g__Lactobacillus; s__Lactobacillus paralimentarius
k99_12211530_2	4.33014	0.16017	8.9282	0.545565	0.668228	0	gnl|BL_ORD_ID|33115697	197/197	gi|948704155|gb|KRL31619.1| chromosomal replication initiation protein [Lactobacillus paralimentarius DSM 13238 = JCM 10415]	d__Bacteria; p__Firmicutes; c__Bacilli; o__Lactobacillales; f__Lactobacillaceae; g__Lactobacillus; s__Lactobacillus paralimentarius
k99_28990487_1	5.73935	0.091526	3.87493	0	0	0.273185	gnl|BL_ORD_ID|20350974	173/173	gi|972516656|ref|WP_059075253.1| D-alanine--D-alanine ligase [Lactobacillus farciminis]<>gi|868716935|gb|AKP02644.1| D-alanine--D-alanine ligase [Lactobacillus farciminis]<>gi|908212953|gb|AKS50941.1| D-alanine--D-alanine ligase [Lactobacillus farciminis]<>gi|948543026|dbj|GAQ02674.1| D-alanine-D-alanine ligase [Lactobacillus farciminis]	d__Bacteria; p__Firmicutes; c__Bacilli; o__Lactobacillales; f__Lactobacillaceae; g__Lactobacillus; s__Lactobacillus farciminis
k99_13820153_1	0	0	0.249264	0	0	0.273185	gnl|BL_ORD_ID|33136818	138/138	gi|949511736|ref|WP_056952495.1| aldose epimerase [Lactobacillus pentosus]<>gi|948592941|gb|KRK25964.1| aldose 1-epimerase [Lactobacillus pentosus DSM 20314]	d__Bacteria; p__Firmicutes; c__Bacilli; o__Lactobacillales; f__Lactobacillaceae; g__Lactobacillus; s__Lactobacillus pentosus
k99_715681_2	0	0	0	0	0	0.0910615	gnl|BL_ORD_ID|19472495	69/69	gi|836618851|ref|WP_047769336.1| ATP-dependent Clp protease proteolytic subunit [Lactobacillus panis]<>gi|948809235|gb|KRM29544.1| ATP-dependent Clp protease [Lactobacillus panis DSM 6035]	d__Bacteria; p__Firmicutes; c__Bacilli; o__Lactobacillales; f__Lactobacillaceae; g__Lactobacillus; s__Lactobacillus panis
k99_14971084_3	0	0	0.0906416	0	0	0.29595	gnl|BL_ORD_ID|56945161	86/86	gi|489776380|ref|WP_003680272.1| MULTISPECIES: prevent-host-death family protein [Lactobacillus]<>gi|334881865|emb|CCB82776.1| putative uncharacterized protein [Lactobacillus pentosus MP-10]<>gi|398400972|gb|EJN54500.1| Hypothetical protein A11Y_118619 [Lactobacillus coryniformis subsp. coryniformis CECT 5711]<>gi|575841213|gb|ETY72466.1| PHD family toxin-antitoxin system [Lactobacillus fabiferme…	d__Bacteria; p__Firmicutes; c__Bacilli; o__Lactobacillales; f__Lactobacillaceae; g__Lactobacillus
k99_28668444_2	3.10027	0.114407	8.67893	0.477369	0.474227	0.136592	gnl|BL_ORD_ID|33165217	462/462	gi|949513538|ref|WP_056954235.1| 6-phospho-beta-glucosidase [Lactobacillus paralimentarius]<>gi|948651275|gb|KRK81836.1| beta-glucosidase [Lactobacillus paralimentarius DSM 19674]	d__Bacteria; p__Firmicutes; c__Bacilli; o__Lactobacillales; f__Lactobacillaceae; g__Lactobacillus; s__Lactobacillus paralimentarius
k99_35310097_1	3.40774	0	2.33402	0.409174	0.172446	0.432542	gnl|BL_ORD_ID|33933116	358/358	gi|951599052|ref|WP_057910125.1| plasmid replication initiation protein, partial [Lactobacillus parabuchneri]	d__Bacteria; p__Firmicutes; c__Bacilli; o__Lactobacillales; f__Lactobacillaceae; g__Lactobacillus; s__Lactobacillus parabuchneri
k99_11094845_2	1.30673	0	1.99411	1.75035	0.797563	0	gnl|BL_ORD_ID|50040764	124/124	gi|1024260830|ref|WP_063486948.1| hypothetical protein [Lactobacillus plantarum]	d__Bacteria; p__Firmicutes; c__Bacilli; o__Lactobacillales; f__Lactobacillaceae; g__Lactobacillus; s__Lactobacillus plantarum
k99_754294_1	2.2035	0.251696	0.0906416	0	0	0.113827	gnl|BL_ORD_ID|33259011	74/74	gi|951435403|ref|WP_057808260.1| DNA-binding protein [Lactobacillus pontis]<>gi|948815410|gb|KRM35358.1| DNA-binding protein HU [Lactobacillus pontis DSM 8475]	d__Bacteria; p__Firmicutes; c__Bacilli; o__Lactobacillales; f__Lactobacillaceae; g__Lactobacillus; s__Lactobacillus pontis
k99_11819093_1	4.15078	0.45763	0.181283	0	0	1.2521	gnl|BL_ORD_ID|54989240	116/116	gi|503202483|ref|WP_013437144.1| MULTISPECIES: 30S ribosomal protein S13 [Lactobacillus]<>gi|312275687|gb|ADQ58327.1| 30S ribosomal protein S13 [Lactobacillus amylovorus GRL 1112]<>gi|325332592|gb|ADZ06500.1| 30S ribosomal protein S13 [Lactobacillus amylovorus]<>gi|327182850|gb|AEA31297.1| 30S ribosomal protein S13 [Lactobacillus amylovorus GRL1118]<>gi|524264077|emb|CDA27076.1| 30S ribosomal pro…	d__Bacteria; p__Firmicutes; c__Bacilli; o__Lactobacillales; f__Lactobacillaceae; g__Lactobacillus
k99_24006332_1	4.61198	0	3.87493	0.295514	0	0.182123	gnl|BL_ORD_ID|20351083	190/190	gi|868717045|gb|AKP02754.1| 6-phospho-beta-glucosidase [Lactobacillus farciminis]<>gi|908213064|gb|AKS51052.1| 6-phospho-beta-glucosidase [Lactobacillus farciminis]	d__Bacteria; p__Firmicutes; c__Bacilli; o__Lactobacillales; f__Lactobacillaceae; g__Lactobacillus; s__Lactobacillus farciminis
k99_31265595_1	0.256221	0	0	0	0	0	gnl|BL_ORD_ID|19472778	180/180	gi|836619488|ref|WP_047769973.1| esterase [Lactobacillus panis]<>gi|948806551|gb|KRM27046.1| hypothetical protein FD32_GL000142 [Lactobacillus panis DSM 6035]	d__Bacteria; p__Firmicutes; c__Bacilli; o__Lactobacillales; f__Lactobacillaceae; g__Lactobacillus; s__Lactobacillus panis
k99_6041598_1	5.38064	0	3.64832	0.227319	0	0.318715	gnl|BL_ORD_ID|57081491	155/155	gi|497703713|ref|WP_010017897.1| transporter [Lactobacillus farciminis]<>gi|948630569|gb|KRK62103.1| amino acid transporter [Lactobacillus farciminis KCTC 3681 = DSM 20184]	d__Bacteria; p__Firmicutes; c__Bacilli; o__Lactobacillales; f__Lactobacillaceae; g__Lactobacillus; s__Lactobacillus farciminis
k99_4780562_2	4.58636	0.320341	9.99323	0.704688	0.689784	0	gnl|BL_ORD_ID|29906768	246/246	gi|938531393|ref|WP_054643577.1| PTS mannose transporter subunit IID [Lactobacillus paralimentarius]<>gi|948618571|gb|KRK50573.1| pts system, mannose-specific iid component [Lactobacillus paralimentarius DSM 13961 = JCM 10707]<>gi|948651833|gb|KRK82388.1| pts system, mannose-specific iid component [Lactobacillus paralimentarius DSM 19674]	d__Bacteria; p__Firmicutes; c__Bacilli; o__Lactobacillales; f__Lactobacillaceae; g__Lactobacillus; s__Lactobacillus paralimentarius
k99_3371783_1	5.40626	0	3.03649	0.136391	0	0.29595	gnl|BL_ORD_ID|57083041	196/196	gi|497706359|ref|WP_010020543.1| DNA-binding response regulator [Lactobacillus farciminis]<>gi|948630704|gb|KRK62233.1| OmpR family DNA-binding response regulator [Lactobacillus farciminis KCTC 3681 = DSM 20184]	d__Bacteria; p__Firmicutes; c__Bacilli; o__Lactobacillales; f__Lactobacillaceae; g__Lactobacillus; s__Lactobacillus farciminis
k99_23280529_1	0.256221	0.091526	1.54091	0.522833	0.086223	0	gnl|BL_ORD_ID|50041437	123/123	gi|1024265928|ref|WP_063489430.1| DUF2992 domain-containing protein [Lactobacillus plantarum]	d__Bacteria; p__Firmicutes; c__Bacilli; o__Lactobacillales; f__Lactobacillaceae; g__Lactobacillus; s__Lactobacillus plantarum
k99_11982284_2	0.102488	0	1.60889	0	0	0	gnl|BL_ORD_ID|71647792	156/156	gi|518934275|ref|WP_020090150.1| MULTISPECIES: 30S ribosomal protein S7 [Lactobacillus]<>gi|873922008|gb|AKP65275.1| 30S ribosomal protein S7 [Lactobacillus koreensis]<>gi|948655848|gb|KRK86142.1| 30S ribosomal protein S7 [Lactobacillus koreensis JCM 16448]<>gi|948771221|gb|KRL94155.1| 30S ribosomal protein S7 [Lactobacillus hammesii DSM 16381]<>gi|948993841|gb|KRO05179.1| 30S ribosomal protein S…	d__Bacteria; p__Firmicutes; c__Bacilli; o__Lactobacillales; f__Lactobacillaceae; g__Lactobacillus; s__Lactobacillus brevis
k99_16671704_1	5.66248	0.091526	3.51236	0.204587	0	0	gnl|BL_ORD_ID|57082948	200/200	gi|497706196|ref|WP_010020380.1| ABC transporter substrate-binding protein [Lactobacillus farciminis]<>gi|948630229|gb|KRK61784.1| Outer membrane lipoprotein [Lactobacillus farciminis KCTC 3681 = DSM 20184]	d__Bacteria; p__Firmicutes; c__Bacilli; o__Lactobacillales; f__Lactobacillaceae; g__Lactobacillus; s__Lactobacillus farciminis
k99_11795075_1	0	0	0.181283	0	0	0	gnl|BL_ORD_ID|61177644	97/97	gi|489733472|ref|WP_003637569.1| DNA-damage-inducible protein J [Lactobacillus pentosus]<>gi|392437199|gb|EIW15089.1| hypothetical protein KCA1_0313 [Lactobacillus pentosus KCA1]	d__Bacteria; p__Firmicutes; c__Bacilli; o__Lactobacillales; f__Lactobacillaceae; g__Lactobacillus; s__Lactobacillus pentosus
k99_30390633_1	4.61198	0	9.08682	0.568297	0.388004	0.0910615	gnl|BL_ORD_ID|33165091	191/191	gi|949514449|ref|WP_056955146.1| OxaA precursor [Lactobacillus paralimentarius]<>gi|948651100|gb|KRK81670.1| membrane protein chaperone oxaA [Lactobacillus paralimentarius DSM 19674]	d__Bacteria; p__Firmicutes; c__Bacilli; o__Lactobacillales; f__Lactobacillaceae; g__Lactobacillus; s__Lactobacillus paralimentarius
k99_5229831_1	0.179355	0	1.33696	0.181855	0	0	gnl|BL_ORD_ID|84685497	132/132	gi|639815339|ref|WP_024746880.1| MULTISPECIES: 30S ribosomal protein S8 [Lactobacillus]<>gi|788476237|gb|KJW11860.1| 30S ribosomal protein S8 [Lactobacillus spicheri]<>gi|948645980|gb|KRK76770.1| 30S ribosomal protein S8 [Lactobacillus namurensis DSM 19117]<>gi|948664110|gb|KRK93842.1| 30S ribosomal protein S8 [Lactobacillus acidifarinae DSM 19394]<>gi|948681740|gb|KRL10572.1| 30S ribosomal prote…	d__Bacteria; p__Firmicutes; c__Bacilli; o__Lactobacillales; f__Lactobacillaceae; g__Lactobacillus; s__Lactobacillus koreensis
k99_4418675_2	0.102488	0.091526	0	0	0	0	gnl|BL_ORD_ID|33253236	140/140	gi|948803848|gb|KRM24670.1| protein MraZ [Lactobacillus panis DSM 6035]	d__Bacteria; p__Firmicutes; c__Bacilli; o__Lactobacillales; f__Lactobacillaceae; g__Lactobacillus; s__Lactobacillus panis
k99_24148622_1	0	0.16017	0.226604	0	0	0.159358	gnl|BL_ORD_ID|61175830	90/90	gi|489735547|ref|WP_003639642.1| N-acetylmannosamine kinase [Lactobacillus pentosus]<>gi|392434981|gb|EIW12938.1| bifunctional protein: transcription regulator, sugar kinase, ROK family [Lactobacillus pentosus KCA1]	d__Bacteria; p__Firmicutes; c__Bacilli; o__Lactobacillales; f__Lactobacillaceae; g__Lactobacillus; s__Lactobacillus pentosus
k99_24639481_1	3.22839	0.16017	0	0	0	0.5919	gnl|BL_ORD_ID|55926156	218/218	gi|503406815|ref|WP_013641476.1| MULTISPECIES: adenylate kinase [Lactobacillus]<>gi|325332589|gb|ADZ06497.1| adenylate kinase [Lactobacillus amylovorus]<>gi|327182847|gb|AEA31294.1| adenylate kinase [Lactobacillus amylovorus GRL1118]<>gi|524264080|emb|CDA27079.1| adenylate kinase [Lactobacillus amylovorus CAG:719]<>gi|948611464|gb|KRK43678.1| adenylate kinase [Lactobacillus amylovorus DSM 20531]<…	d__Bacteria; p__Firmicutes; c__Bacilli; o__Lactobacillales; f__Lactobacillaceae; g__Lactobacillus; s__Lactobacillus amylovorus
k99_30185642_1	5.17567	0	3.33108	0	0.086223	0.113827	gnl|BL_ORD_ID|24497657	169/169	gi|915397720|ref|WP_050783105.1| carboxylate--amine ligase [Lactobacillus farciminis]	d__Bacteria; p__Firmicutes; c__Bacilli; o__Lactobacillales; f__Lactobacillaceae; g__Lactobacillus; s__Lactobacillus farciminis
k99_22982779_1	5.17567	0.320341	6.43555	1.18206	0.409559	0.250419	gnl|BL_ORD_ID|33145618	334/334	gi|951496509|ref|WP_057867342.1| molecular chaperone GroEL [Lactobacillus crustorum]<>gi|948610727|gb|KRK42962.1| chaperonin GroEL [Lactobacillus crustorum JCM 15951]<>gi|949009996|gb|KRO20571.1| chaperonin GroEL [Lactobacillus crustorum]	d__Bacteria; p__Firmicutes; c__Bacilli; o__Lactobacillales; f__Lactobacillaceae; g__Lactobacillus; s__Lactobacillus crustorum
k99_15722860_9	3.81769	0.183052	6.79812	0.295514	0.474227	0.0910615	gnl|BL_ORD_ID|33165020	215/215	gi|949514320|ref|WP_056955017.1| NAD(P)H-dependent quinone reductase [Lactobacillus paralimentarius]<>gi|948651023|gb|KRK81593.1| NADH dehydrogenase [Lactobacillus paralimentarius DSM 19674]	d__Bacteria; p__Firmicutes; c__Bacilli; o__Lactobacillales; f__Lactobacillaceae; g__Lactobacillus; s__Lactobacillus paralimentarius
k99_26887362_1	5.07318	0.114407	7.99912	0.522833	0.215558	0.933381	gnl|BL_ORD_ID|56418763	251/251	gi|503494402|ref|WP_013729063.1| aspartate kinase [Lactobacillus buchneri]<>gi|329129989|gb|AEB74542.1| aspartate kinase [Lactobacillus buchneri NRRL B-30929]<>gi|948637644|gb|KRK68708.1| aspartate kinase [Lactobacillus buchneri DSM 20057]	d__Bacteria; p__Firmicutes; c__Bacilli; o__Lactobacillales; f__Lactobacillaceae; g__Lactobacillus; s__Lactobacillus buchneri
k99_17493380_1	4.407	0	7.63655	0.591029	0.582005	0.204888	gnl|BL_ORD_ID|33165161	206/206	gi|949513434|ref|WP_056954131.1| haloacid dehalogenase [Lactobacillus paralimentarius]<>gi|948651219|gb|KRK81780.1| haloacid dehalogenase family hydrolase [Lactobacillus paralimentarius DSM 19674]	d__Bacteria; p__Firmicutes; c__Bacilli; o__Lactobacillales; f__Lactobacillaceae; g__Lactobacillus; s__Lactobacillus paralimentarius
k99_1580316_1	0	0	0.226604	0	0	0	gnl|BL_ORD_ID|73629265	98/98	gi|544928362|ref|WP_021337485.1| peptide chain release factor 3 [Lactobacillus plantarum]<>gi|532627917|gb|EQM53798.1| peptide chain release factor 3 [Lactobacillus plantarum EGD-AQ4]	d__Bacteria; p__Firmicutes; c__Bacilli; o__Lactobacillales; f__Lactobacillaceae; g__Lactobacillus; s__Lactobacillus pentosus
k99_7329329_1	4.22765	0.251696	6.59417	1.15933	0.495782	0.159358	gnl|BL_ORD_ID|33145582	119/119	gi|951496475|ref|WP_057867308.1| PIN/TRAM domain-containing protein [Lactobacillus crustorum]<>gi|948610690|gb|KRK42925.1| hypothetical protein FD26_GL000269 [Lactobacillus crustorum JCM 15951]<>gi|949010033|gb|KRO20608.1| hypothetical protein IV63_GL000421 [Lactobacillus crustorum]	d__Bacteria; p__Firmicutes; c__Bacilli; o__Lactobacillales; f__Lactobacillaceae; g__Lactobacillus; s__Lactobacillus crustorum
k99_9649214_1	5.35502	0	4.12419	0.204587	0	0.136592	gnl|BL_ORD_ID|20350981	168/168	gi|972516370|ref|WP_059074967.1| peptidase [Lactobacillus farciminis]<>gi|868716942|gb|AKP02651.1| peptidase [Lactobacillus farciminis]<>gi|908212960|gb|AKS50948.1| peptidase [Lactobacillus farciminis]<>gi|948543430|dbj|GAQ02320.1| peptidase [Lactobacillus farciminis]	d__Bacteria; p__Firmicutes; c__Bacilli; o__Lactobacillales; f__Lactobacillaceae; g__Lactobacillus; s__Lactobacillus farciminis
k99_7189187_1	5.63686	0	3.80695	0	0.129335	0.318715	gnl|BL_ORD_ID|33110151	170/170	gi|948543047|dbj|GAQ02657.1| D-alanyl-D-alanine carboxypeptidase [Lactobacillus farciminis]	d__Bacteria; p__Firmicutes; c__Bacilli; o__Lactobacillales; f__Lactobacillaceae; g__Lactobacillus; s__Lactobacillus farciminis
k99_9039404_1	5.48313	0	3.85227	0.227319	0.107779	0.182123	gnl|BL_ORD_ID|58914311	207/207	gi|497704220|ref|WP_010018404.1| MFS transporter [Lactobacillus farciminis]<>gi|948630510|gb|KRK62049.1| MFS family transporter [Lactobacillus farciminis KCTC 3681 = DSM 20184]	d__Bacteria; p__Firmicutes; c__Bacilli; o__Lactobacillales; f__Lactobacillaceae; g__Lactobacillus; s__Lactobacillus farciminis
k99_13746101_2	3.07465	0	5.05327	0.431906	0.237113	0	gnl|BL_ORD_ID|33161276	195/195	gi|951362636|ref|WP_057739165.1| ribose-phosphate pyrophosphokinase [Lactobacillus alimentarius]<>gi|948644592|gb|KRK75479.1| ribose-phosphate diphosphokinase (phosphoribosyl pyrophosphate synthetase) [Lactobacillus alimentarius DSM 20249]	d__Bacteria; p__Firmicutes; c__Bacilli; o__Lactobacillales; f__Lactobacillaceae; g__Lactobacillus; s__Lactobacillus alimentarius
k99_11370736_2	0.358709	0	0.294585	0	0	0.273185	gnl|BL_ORD_ID|33136611	139/139	gi|948592382|gb|KRK25414.1| oligopeptide abc transporter, permease protein [Lactobacillus pentosus DSM 20314]	d__Bacteria; p__Firmicutes; c__Bacilli; o__Lactobacillales; f__Lactobacillaceae; g__Lactobacillus; s__Lactobacillus pentosus
k99_12410414_2	0.179355	0	0.203944	0	0	0.136592	gnl|BL_ORD_ID|56944953	204/204	gi|334881646|emb|CCB82542.1| phosphoglycerate mutase [Lactobacillus pentosus MP-10]<>gi|339638676|emb|CCC17828.1| phosphoglycerate mutase [Lactobacillus pentosus IG1]	d__Bacteria; p__Firmicutes; c__Bacilli; o__Lactobacillales; f__Lactobacillaceae; g__Lactobacillus; s__Lactobacillus pentosus
k99_18387292_4	3.86894	0	8.47499	0.977471	0.625117	0	gnl|BL_ORD_ID|29906000	247/247	gi|938530624|ref|WP_054642808.1| glycerophosphodiester phosphodiesterase [Lactobacillus paralimentarius]<>gi|948620501|gb|KRK52463.1| glycerophosphoryl diester phosphodiesterase [Lactobacillus paralimentarius DSM 13961 = JCM 10707]<>gi|948651183|gb|KRK81744.1| glycerophosphoryl diester phosphodiesterase [Lactobacillus paralimentarius DSM 19674]	d__Bacteria; p__Firmicutes; c__Bacilli; o__Lactobacillales; f__Lactobacillaceae; g__Lactobacillus; s__Lactobacillus paralimentarius
k99_9325281_1	0.256221	0	1.11036	0.0909275	0	0.0910615	gnl|BL_ORD_ID|49936045	164/164	gi|1024296761|ref|WP_063493975.1| oxidoreductase [Lactobacillus plantarum]<>gi|1023868296|gb|KZU84343.1| Bifunctional protein: zinc-containing alcoholdehydrogenase [Lactobacillus plantarum]	d__Bacteria; p__Firmicutes; c__Bacilli; o__Lactobacillales; f__Lactobacillaceae; g__Lactobacillus; s__Lactobacillus plantarum
k99_7090670_1	0.153733	0	0.249264	0	0	0	gnl|BL_ORD_ID|57283700	84/84	gi|489733207|ref|WP_003637307.1| MULTISPECIES: 6-pyruvoyltetrahydropterin synthase [Lactobacillus]<>gi|339637998|emb|CCC17034.1| 6-pyruvoyl tetrahydropterin synthase [Lactobacillus pentosus IG1]<>gi|392437227|gb|EIW15116.1| 6-pyruvoyl-tetrahydropterin synthase family protein [Lactobacillus pentosus KCA1]<>gi|532628905|gb|EQM54648.1| 6-pyruvoyl-tetrahydropterin synthase [Lactobacillus plantarum EG…	d__Bacteria; p__Firmicutes; c__Bacilli; o__Lactobacillales; f__Lactobacillaceae; g__Lactobacillus
k99_229903_1	5.71373	0	3.4897	0	0.086223	0.182123	gnl|BL_ORD_ID|57081490	205/205	gi|497703710|ref|WP_010017894.1| multidrug ABC transporter ATP-binding protein [Lactobacillus farciminis]<>gi|948630567|gb|KRK62101.1| ABC transporter [Lactobacillus farciminis KCTC 3681 = DSM 20184]	d__Bacteria; p__Firmicutes; c__Bacilli; o__Lactobacillales; f__Lactobacillaceae; g__Lactobacillus; s__Lactobacillus farciminis
k99_19125130_1	0.153733	0	0.271925	0	0	0.136592	gnl|BL_ORD_ID|56945445	96/96	gi|912991123|ref|WP_050337950.1| hypothetical protein [Lactobacillus pentosus]<>gi|334882165|emb|CCB83133.1| putative uncharacterized protein [Lactobacillus pentosus MP-10]<>gi|948592531|gb|KRK25560.1| hypothetical protein FD24_GL003053 [Lactobacillus pentosus DSM 20314]	d__Bacteria; p__Firmicutes; c__Bacilli; o__Lactobacillales; f__Lactobacillaceae; g__Lactobacillus; s__Lactobacillus pentosus
k99_2249211_1	0	0	0.249264	0	0	0.0910615	gnl|BL_ORD_ID|73630308	267/267	gi|544927465|ref|WP_021336605.1| DNA processing protein DprA [Lactobacillus plantarum]<>gi|532629789|gb|EQM55459.1| DNA processing protein [Lactobacillus plantarum EGD-AQ4]	d__Bacteria; p__Firmicutes; c__Bacilli; o__Lactobacillales; f__Lactobacillaceae; g__Lactobacillus; s__Lactobacillus pentosus
k99_4058121_1	0.153733	0	1.83549	0	0.107779	0	gnl|BL_ORD_ID|53992946	173/173	gi|1041009692|ref|WP_065201786.1| hydroxymethylglutaryl-CoA synthase [Lactobacillus brevis]<>gi|1040740202|gb|ANN50084.1| hydroxymethylglutaryl-CoA synthase [Lactobacillus brevis]	d__Bacteria; p__Firmicutes; c__Bacilli; o__Lactobacillales; f__Lactobacillaceae; g__Lactobacillus; s__Lactobacillus brevis
k99_19687656_1	0.128111	0	0.271925	0	0	0.227654	gnl|BL_ORD_ID|56945869	92/92	gi|489734033|ref|WP_003638129.1| MULTISPECIES: class II fumarate hydratase [Lactobacillus]<>gi|334882607|emb|CCB83645.1| fumarate hydratase [Lactobacillus pentosus MP-10]<>gi|392436653|gb|EIW14562.1| Fumarate hydratase class II [Lactobacillus pentosus KCA1]<>gi|532627178|gb|EQM53160.1| fumarate hydratase [Lactobacillus plantarum EGD-AQ4]<>gi|948593947|gb|KRK26957.1| fumarate hydratase [Lactobacil…	d__Bacteria; p__Firmicutes; c__Bacilli; o__Lactobacillales; f__Lactobacillaceae; g__Lactobacillus
k99_19037465_1	0.102488	0	0.453208	0	0	0	gnl|BL_ORD_ID|73629360	203/203	gi|544928240|ref|WP_021337367.1| carbamoyl phosphate synthase large subunit [Lactobacillus plantarum]<>gi|532628150|gb|EQM53965.1| carbamoyl phosphate synthase large subunit [Lactobacillus plantarum EGD-AQ4]	d__Bacteria; p__Firmicutes; c__Bacilli; o__Lactobacillales; f__Lactobacillaceae; g__Lactobacillus; s__Lactobacillus pentosus
k99_4062175_1	0.102488	0	0.226604	0	0	0.250419	gnl|BL_ORD_ID|61176286	95/95	gi|392435516|gb|EIW13454.1| hypothetical protein, DUF2507 family [Lactobacillus pentosus KCA1]	d__Bacteria; p__Firmicutes; c__Bacilli; o__Lactobacillales; f__Lactobacillaceae; g__Lactobacillus; s__Lactobacillus pentosus
k99_24031860_2	0.179355	0	0	0	0	0	gnl|BL_ORD_ID|33326649	79/79	gi|951365118|ref|WP_057741500.1| alcohol dehydrogenase AdhP [Lactobacillus secaliphilus]<>gi|948945090|gb|KRN58282.1| mycothiol-dependent formaldehyde dehydrogenase [Lactobacillus secaliphilus]	d__Bacteria; p__Firmicutes; c__Bacilli; o__Lactobacillales; f__Lactobacillaceae; g__Lactobacillus; s__Lactobacillus antri
k99_6084447_1	0	0	0.158623	0	0	0.182123	gnl|BL_ORD_ID|73629459	86/86	gi|544928024|ref|WP_021337153.1| MerR family transcriptional regulator [Lactobacillus plantarum]<>gi|532628341|gb|EQM54135.1| MerR family transcriptional regulator [Lactobacillus plantarum EGD-AQ4]	d__Bacteria; p__Firmicutes; c__Bacilli; o__Lactobacillales; f__Lactobacillaceae; g__Lactobacillus; s__Lactobacillus plantarum
k99_16636924_1	4.84258	0	2.92319	0.272783	0	0.364246	gnl|BL_ORD_ID|57083177	180/180	gi|497706592|ref|WP_010020776.1| adenylosuccinate lyase [Lactobacillus farciminis]<>gi|948630873|gb|KRK62397.1| adenylosuccinate lyase [Lactobacillus farciminis KCTC 3681 = DSM 20184]	d__Bacteria; p__Firmicutes; c__Bacilli; o__Lactobacillales; f__Lactobacillaceae; g__Lactobacillus; s__Lactobacillus farciminis
k99_21315505_1	4.6376	0.274578	8.0671	0.0909275	0.431115	0	gnl|BL_ORD_ID|33571361	231/231	gi|949529117|ref|WP_056967805.1| hypothetical protein [Lactobacillus paralimentarius]	d__Bacteria; p__Firmicutes; c__Bacilli; o__Lactobacillales; f__Lactobacillaceae; g__Lactobacillus; s__Lactobacillus paralimentarius
k99_15134364_9	4.02267	0	9.35874	0.454638	0.237113	0	gnl|BL_ORD_ID|84942386	231/231	gi|640659065|ref|WP_025084707.1| cysteine ABC transporter permease [Lactobacillus paralimentarius]<>gi|948652058|gb|KRK82613.1| amino acid ABC transporter permease component [Lactobacillus paralimentarius DSM 19674]<>gi|948704323|gb|KRL31775.1| amino acid ABC transporter permease component [Lactobacillus paralimentarius DSM 13238 = JCM 10415]	d__Bacteria; p__Firmicutes; c__Bacilli; o__Lactobacillales; f__Lactobacillaceae; g__Lactobacillus; s__Lactobacillus paralimentarius
k99_14750170_1	0	0	0.385227	0	0	0.0910615	gnl|BL_ORD_ID|57283896	95/95	gi|339638318|emb|CCC17406.1| putative uncharacterized protein lp_3283 [Lactobacillus pentosus IG1]	d__Bacteria; p__Firmicutes; c__Bacilli; o__Lactobacillales; f__Lactobacillaceae; g__Lactobacillus; s__Lactobacillus pentosus
k99_15295118_1	3.22839	0	7.43261	0.545565	0.732896	0.0910615	gnl|BL_ORD_ID|33165289	253/253	gi|949513667|ref|WP_056954364.1| hydrolase TatD [Lactobacillus paralimentarius]<>gi|948651349|gb|KRK81910.1| TatD family deoxyribonuclease [Lactobacillus paralimentarius DSM 19674]	d__Bacteria; p__Firmicutes; c__Bacilli; o__Lactobacillales; f__Lactobacillaceae; g__Lactobacillus; s__Lactobacillus paralimentarius
k99_843227_2	0.179355	0	0.135962	0	0	0	gnl|BL_ORD_ID|73630310	194/194	gi|544927467|ref|WP_021336607.1| ribosome biogenesis GTPase YlqF [Lactobacillus plantarum]<>gi|532629791|gb|EQM55461.1| ribosome biogenesis GTPase A [Lactobacillus plantarum EGD-AQ4]	d__Bacteria; p__Firmicutes; c__Bacilli; o__Lactobacillales; f__Lactobacillaceae; g__Lactobacillus; s__Lactobacillus plantarum
k99_9573866_4	0	0	0.271925	0	0	0.182123	gnl|BL_ORD_ID|73630381	117/117	gi|544927251|ref|WP_021336391.1| nitrate reductase subunit gamma [Lactobacillus plantarum]<>gi|532629881|gb|EQM55551.1| nitrate reductase subunit gamma [Lactobacillus plantarum EGD-AQ4]	d__Bacteria; p__Firmicutes; c__Bacilli; o__Lactobacillales; f__Lactobacillaceae; g__Lactobacillus; s__Lactobacillus plantarum
k99_31555210_2	0	0	1.79017	0.204587	0	0	gnl|BL_ORD_ID|74350612	128/128	gi|544233009|gb|ERK46079.1| cupin domain protein [Lactobacillus brevis ATCC 14869 = DSM 20054]<>gi|754304457|gb|KIP00116.1| 4-carboxymuconolactone decarboxylase [Lactobacillus brevis]<>gi|948588141|gb|KRK21247.1| double-stranded beta-helix-like protein [Lactobacillus brevis ATCC 14869 = DSM 20054]	d__Bacteria; p__Firmicutes; c__Bacilli; o__Lactobacillales; f__Lactobacillaceae; g__Lactobacillus; s__Lactobacillus brevis
k99_6353954_1	0.307465	0	0.249264	0	0	0	gnl|BL_ORD_ID|57284077	90/90	gi|339638551|emb|CCC17683.1| putative uncharacterized protein [Lactobacillus pentosus IG1]	d__Bacteria; p__Firmicutes; c__Bacilli; o__Lactobacillales; f__Lactobacillaceae; g__Lactobacillus; s__Lactobacillus pentosus
k99_9529367_1	0.230599	0	2.13008	0	0	0	gnl|BL_ORD_ID|74347836	170/170	gi|545617129|ref|WP_021741032.1| DNA primase [Lactobacillus brevis]<>gi|544229354|gb|ERK42605.1| DNA primase [Lactobacillus brevis ATCC 14869 = DSM 20054]<>gi|754299987|gb|KIO95700.1| DNA primase [Lactobacillus brevis]<>gi|754302032|gb|KIO97715.1| DNA primase [Lactobacillus brevis]<>gi|948588571|gb|KRK21673.1| DNA primase [Lactobacillus brevis ATCC 14869 = DSM 20054]<>gi|1040739244|gb|ANN49126.1|…	d__Bacteria; p__Firmicutes; c__Bacilli; o__Lactobacillales; f__Lactobacillaceae; g__Lactobacillus; s__Lactobacillus brevis
k99_22094993_2	0	0.114407	0.249264	0	0	0.0910615	gnl|BL_ORD_ID|33135733	85/85	gi|948589605|gb|KRK22680.1| trehalose operon repressor [Lactobacillus pentosus DSM 20314]	d__Bacteria; p__Firmicutes; c__Bacilli; o__Lactobacillales; f__Lactobacillaceae; g__Lactobacillus; s__Lactobacillus pentosus
k99_8298194_2	6.45677	0	0.271925	0	0	0.113827	gnl|BL_ORD_ID|33260486	93/93	gi|951433388|ref|WP_057806301.1| GNAT family acetyltransferase [Lactobacillus pontis]<>gi|948817721|gb|KRM37532.1| N-acetyltransferase GCN5 [Lactobacillus pontis DSM 8475]	d__Bacteria; p__Firmicutes; c__Bacilli; o__Lactobacillales; f__Lactobacillaceae; g__Lactobacillus; s__Lactobacillus pontis
k99_196607_2	0	0	1.201	0.136391	0	0	gnl|BL_ORD_ID|66640948	132/132	gi|472234479|dbj|BAN07444.1| D-alanyl-D-alanine carboxypeptidase dacA [Lactobacillus brevis KB290]	d__Bacteria; p__Firmicutes; c__Bacilli; o__Lactobacillales; f__Lactobacillaceae; g__Lactobacillus; s__Lactobacillus brevis
k99_20039357_1	0	0	0.271925	0	0	0.113827	gnl|BL_ORD_ID|74416169	40/40	gi|545605839|ref|WP_021731839.1| MULTISPECIES: hypothetical protein [Lactobacillus]<>gi|544588207|gb|ERL43782.1| hypothetical protein N644_2129 [Lactobacillus plantarum AY01]<>gi|689729266|gb|KGE76326.1| universal stress protein UspA [Lactobacillus paraplantarum]<>gi|948721750|gb|KRL47760.1| hypothetical protein FD48_GL001697 [Lactobacillus paraplantarum DSM 10667]<>gi|952461924|gb|ALO03337.1| un…	d__Bacteria; p__Firmicutes; c__Bacilli; o__Lactobacillales; f__Lactobacillaceae; g__Lactobacillus; s__Lactobacillus plantarum
k99_7333610_2	0	0	0.498529	0	0	0	gnl|BL_ORD_ID|49926442	269/269	gi|1027834671|ref|WP_063732070.1| two-component sensor histidine kinase [Lactobacillus plantarum]<>gi|1023793888|gb|KZU12364.1| Two-component sensor kinase YesM [Lactobacillus plantarum]	d__Bacteria; p__Firmicutes; c__Bacilli; o__Lactobacillales; f__Lactobacillaceae; g__Lactobacillus; s__Lactobacillus plantarum
k99_26884426_1	4.79133	0	2.92319	0	0	0.136592	gnl|BL_ORD_ID|20350990	179/179	gi|868716951|gb|AKP02660.1| aluminum resistance protein [Lactobacillus farciminis]<>gi|908212969|gb|AKS50957.1| aluminum resistance protein [Lactobacillus farciminis]	d__Bacteria; p__Firmicutes; c__Bacilli; o__Lactobacillales; f__Lactobacillaceae; g__Lactobacillus; s__Lactobacillus farciminis
k99_18796_1	0.128111	0	0.0906416	0	0	0	gnl|BL_ORD_ID|73629147	75/75	gi|544928536|ref|WP_021337654.1| hypothetical protein [Lactobacillus plantarum]<>gi|532627695|gb|EQM53615.1| hypothetical protein N692_04845 [Lactobacillus plantarum EGD-AQ4]	d__Bacteria; p__Firmicutes; c__Bacilli; o__Lactobacillales; f__Lactobacillaceae; g__Lactobacillus; s__Lactobacillus plantarum
k99_12174581_2	0.384332	0	0.815774	0.136391	0	0	gnl|BL_ORD_ID|39277764	201/201	gi|983179824|ref|WP_060463190.1| capsid protein [Lactobacillus brevis]<>gi|983137196|gb|KWU39632.1| capsid protein [Lactobacillus brevis]	d__Bacteria; p__Firmicutes; c__Bacilli; o__Lactobacillales; f__Lactobacillaceae; g__Lactobacillus; s__Lactobacillus brevis
k99_11123302_1	3.76645	0	3.28576	0.136391	0.107779	0.182123	gnl|BL_ORD_ID|57082222	235/235	gi|497704893|ref|WP_010019077.1| MFS transporter [Lactobacillus farciminis]<>gi|948629911|gb|KRK61483.1| major facilitator superfamily permease [Lactobacillus farciminis KCTC 3681 = DSM 20184]	d__Bacteria; p__Firmicutes; c__Bacilli; o__Lactobacillales; f__Lactobacillaceae; g__Lactobacillus; s__Lactobacillus farciminis
k99_1137403_2	0.153733	0	0	0	0	0	gnl|BL_ORD_ID|48112548	102/102	gi|489812817|ref|WP_003716663.1| 50S ribosomal protein L24 [Lactobacillus vaginalis]<>gi|227349891|gb|EEJ40182.1| ribosomal protein L24 [Lactobacillus vaginalis DSM 5837 = ATCC 49540]<>gi|948830005|gb|KRM48991.1| ribosomal protein L24 [Lactobacillus vaginalis DSM 5837 = ATCC 49540]	d__Bacteria; p__Firmicutes; c__Bacilli; o__Lactobacillales; f__Lactobacillaceae; g__Lactobacillus; s__Lactobacillus vaginalis
k99_31442137_1	0	0	0.113302	0	0	0.0910615	gnl|BL_ORD_ID|73629751	73/73	gi|544927870|ref|WP_021337002.1| hypothetical protein [Lactobacillus plantarum]<>gi|532628806|gb|EQM54567.1| hypothetical protein N692_12485 [Lactobacillus plantarum EGD-AQ4]	d__Bacteria; p__Firmicutes; c__Bacilli; o__Lactobacillales; f__Lactobacillaceae; g__Lactobacillus; s__Lactobacillus pentosus
k99_3961258_1	5.58562	0	2.96851	0.113659	0.086223	0.0910615	gnl|BL_ORD_ID|33110539	178/178	gi|972516044|ref|WP_059074641.1| D-alanyl-lipoteichoic acid biosynthesis protein DltB [Lactobacillus farciminis]<>gi|948543857|dbj|GAQ01909.1| alanine transporter [Lactobacillus farciminis]	d__Bacteria; p__Firmicutes; c__Bacilli; o__Lactobacillales; f__Lactobacillaceae; g__Lactobacillus; s__Lactobacillus farciminis
k99_591236_2	2.48534	0	5.46115	0.431906	0.366448	0	gnl|BL_ORD_ID|33160464	342/342	gi|951363575|ref|WP_057740005.1| threonine ammonia-lyase [Lactobacillus alimentarius]<>gi|948643719|gb|KRK74622.1| threonine ammonia-lyase [Lactobacillus alimentarius DSM 20249]	d__Bacteria; p__Firmicutes; c__Bacilli; o__Lactobacillales; f__Lactobacillaceae; g__Lactobacillus; s__Lactobacillus paralimentarius
k99_23897674_2	0	0	0.294585	0	0	0	gnl|BL_ORD_ID|73629741	97/97	gi|544927858|ref|WP_021336990.1| hypothetical protein [Lactobacillus plantarum]<>gi|532628788|gb|EQM54549.1| hypothetical protein N692_12385 [Lactobacillus plantarum EGD-AQ4]	d__Bacteria; p__Firmicutes; c__Bacilli; o__Lactobacillales; f__Lactobacillaceae; g__Lactobacillus; s__Lactobacillus plantarum
k99_28998195_1	4.79133	0.183052	3.87493	0.545565	0.344892	0.273185	gnl|BL_ORD_ID|33163776	126/126	gi|951360313|ref|WP_057736921.1| type I glyceraldehyde-3-phosphate dehydrogenase [Lactobacillus alimentarius]<>gi|948647725|gb|KRK78448.1| glyceraldehyde 3-phosphate dehydrogenase [Lactobacillus alimentarius DSM 20249]	d__Bacteria; p__Firmicutes; c__Bacilli; o__Lactobacillales; f__Lactobacillaceae; g__Lactobacillus; s__Lactobacillus alimentarius
k99_19477921_1	0	0	0.498529	0	0	0	gnl|BL_ORD_ID|73628647	135/135	gi|544928997|ref|WP_021338089.1| shikimate dehydrogenase [Lactobacillus plantarum]<>gi|532626814|gb|EQM52850.1| shikimate 5-dehydrogenase [Lactobacillus plantarum EGD-AQ4]	d__Bacteria; p__Firmicutes; c__Bacilli; o__Lactobacillales; f__Lactobacillaceae; g__Lactobacillus; s__Lactobacillus pentosus
k99_31432543_1	0	0	0	0	0	0	gnl|BL_ORD_ID|51190396	218/218	gi|1028087921|ref|WP_063846070.1| hypothetical protein [Lactobacillus plantarum]<>gi|1035432557|gb|ANI95342.1| hypothetical protein A9F05_06980 [Lactobacillus plantarum]	d__Bacteria; p__Firmicutes; c__Bacilli; o__Lactobacillales; f__Lactobacillaceae; g__Lactobacillus; s__Lactobacillus plantarum
k99_7728870_5	0	0	0	0	0	0	gnl|BL_ORD_ID|33255399	90/90	gi|948809314|gb|KRM29623.1| aminotransferase [Lactobacillus panis DSM 6035]	d__Bacteria; p__Firmicutes; c__Bacilli; o__Lactobacillales; f__Lactobacillaceae; g__Lactobacillus; s__Lactobacillus panis
k99_965442_1	4.81696	0.297459	8.54297	0.795616	0.409559	0.819554	gnl|BL_ORD_ID|62939521	286/286	gi|504753533|ref|WP_014940635.1| hypothetical protein [Lactobacillus buchneri]<>gi|405126400|gb|AFS01161.1| putative secreted protein [Lactobacillus buchneri CD034]	d__Bacteria; p__Firmicutes; c__Bacilli; o__Lactobacillales; f__Lactobacillaceae; g__Lactobacillus; s__Lactobacillus buchneri
k99_22652137_1	0	0	0.58917	0	0	0	gnl|BL_ORD_ID|61176892	169/169	gi|489734322|ref|WP_003638417.1| MATE family efflux transporter [Lactobacillus pentosus]<>gi|392436258|gb|EIW14173.1| Na+ driven multidrug efflux protein, MATE family [Lactobacillus pentosus KCA1]	d__Bacteria; p__Firmicutes; c__Bacilli; o__Lactobacillales; f__Lactobacillaceae; g__Lactobacillus; s__Lactobacillus pentosus
k99_2112968_1	5.63686	0.137289	2.90053	0.250051	0	0	gnl|BL_ORD_ID|57081960	217/217	gi|497704462|ref|WP_010018646.1| phosphoglycerate mutase [Lactobacillus farciminis]	d__Bacteria; p__Firmicutes; c__Bacilli; o__Lactobacillales; f__Lactobacillaceae; g__Lactobacillus; s__Lactobacillus farciminis
k99_15845676_1	4.89382	0	2.44732	0	0	0.113827	gnl|BL_ORD_ID|57082753	316/316	gi|497705870|ref|WP_010020054.1| aspartate carbamoyltransferase [Lactobacillus farciminis]	d__Bacteria; p__Firmicutes; c__Bacilli; o__Lactobacillales; f__Lactobacillaceae; g__Lactobacillus; s__Lactobacillus farciminis
k99_22286176_1	0	0	0.294585	0.0909275	0.086223	0	gnl|BL_ORD_ID|73630141	126/126	gi|544927220|ref|WP_021336360.1| Crp/Fnr family transcriptional regulator [Lactobacillus plantarum]<>gi|532629513|gb|EQM55183.1| Crp/Fnr family transcriptional regulator [Lactobacillus plantarum EGD-AQ4]	d__Bacteria; p__Firmicutes; c__Bacilli; o__Lactobacillales; f__Lactobacillaceae; g__Lactobacillus; s__Lactobacillus pentosus
k99_13549476_1	4.66322	0.091526	3.19512	0.272783	0	0.273185	gnl|BL_ORD_ID|20351052	200/200	gi|868717013|gb|AKP02722.1| metallohydrolase [Lactobacillus farciminis]<>gi|908213032|gb|AKS51020.1| metallohydrolase [Lactobacillus farciminis]	d__Bacteria; p__Firmicutes; c__Bacilli; o__Lactobacillales; f__Lactobacillaceae; g__Lactobacillus; s__Lactobacillus farciminis
k99_1610165_1	4.22765	0	8.31636	0.704688	0.474227	0	gnl|BL_ORD_ID|33166914	219/219	gi|949509974|ref|WP_056950843.1| ribose-5-phosphate isomerase A [Lactobacillus paralimentarius]<>gi|948653409|gb|KRK83919.1| ribose 5-phosphate isomerase [Lactobacillus paralimentarius DSM 19674]	d__Bacteria; p__Firmicutes; c__Bacilli; o__Lactobacillales; f__Lactobacillaceae; g__Lactobacillus; s__Lactobacillus paralimentarius
k99_30856172_1	0	0	0	0	0	0	gnl|BL_ORD_ID|48112538	86/86	gi|489812807|ref|WP_003716653.1| 50S ribosomal protein L4 [Lactobacillus vaginalis]<>gi|227349881|gb|EEJ40172.1| 50S ribosomal protein L4 [Lactobacillus vaginalis DSM 5837 = ATCC 49540]<>gi|948830015|gb|KRM49001.1| ribosomal protein L4 [Lactobacillus vaginalis DSM 5837 = ATCC 49540]	d__Bacteria; p__Firmicutes; c__Bacilli; o__Lactobacillales; f__Lactobacillaceae; g__Lactobacillus; s__Lactobacillus vaginalis
k99_23126934_1	4.6376	0	3.82961	0	0	0.159358	gnl|BL_ORD_ID|33110616	181/181	gi|972515843|ref|WP_059074440.1| hypothetical protein [Lactobacillus farciminis]<>gi|948544053|dbj|GAQ01662.1| hypothetical protein NBRC111452_1474 [Lactobacillus farciminis]	d__Bacteria; p__Firmicutes; c__Bacilli; o__Lactobacillales; f__Lactobacillaceae; g__Lactobacillus; s__Lactobacillus farciminis
k99_19913906_1	0.230599	0	0	0	0.129335	0	gnl|BL_ORD_ID|19472121	207/207	gi|836618042|ref|WP_047768527.1| membrane protein [Lactobacillus panis]<>gi|948804562|gb|KRM25304.1| membrane protein [Lactobacillus panis DSM 6035]	d__Bacteria; p__Firmicutes; c__Bacilli; o__Lactobacillales; f__Lactobacillaceae; g__Lactobacillus; s__Lactobacillus panis
k99_8248166_1	4.38138	0	3.92025	0	0.129335	0.273185	gnl|BL_ORD_ID|33154022	213/213	gi|948631271|gb|KRK62783.1| autotransport protein [Lactobacillus farciminis KCTC 3681 = DSM 20184]	d__Bacteria; p__Firmicutes; c__Bacilli; o__Lactobacillales; f__Lactobacillaceae; g__Lactobacillus; s__Lactobacillus farciminis
k99_4139640_1	3.68958	0.274578	9.24544	0.659224	0.344892	0.637431	gnl|BL_ORD_ID|62939599	259/259	gi|504753611|ref|WP_014940713.1| helicase-exonuclease AddAB subunit AddA [Lactobacillus buchneri]<>gi|405126500|gb|AFS01261.1| ATP-dependent nuclease subunit A [Lactobacillus buchneri CD034]	d__Bacteria; p__Firmicutes; c__Bacilli; o__Lactobacillales; f__Lactobacillaceae; g__Lactobacillus; s__Lactobacillus buchneri
k99_4495564_1	5.91871	0	3.19512	0.159123	0	0.227654	gnl|BL_ORD_ID|33110633	194/194	gi|972515860|ref|WP_059074457.1| bifunctional ornithine acetyltransferase/N-acetylglutamate synthase [Lactobacillus farciminis]<>gi|948544072|dbj|GAQ01681.1| N-acetylglutamate synthase [Lactobacillus farciminis]	d__Bacteria; p__Firmicutes; c__Bacilli; o__Lactobacillales; f__Lactobacillaceae; g__Lactobacillus; s__Lactobacillus farciminis
k99_13045999_1	0	0	0	0	0	0.0910615	gnl|BL_ORD_ID|14947492	62/62	gi|950141640|ref|WP_057194636.1| aldehyde dehydrogenase [Lactobacillus fermentum]<>gi|770629189|emb|CDN25631.1| K07248 lactaldehyde dehydrogenase / glycolaldehyde dehydrogenase [Lactobacillus fermentum]	d__Bacteria; p__Firmicutes; c__Bacilli; o__Lactobacillales; f__Lactobacillaceae; g__Lactobacillus; s__Lactobacillus fermentum
k99_20737141_1	4.53511	0.091526	0.135962	0	0	0.159358	gnl|BL_ORD_ID|33259467	80/80	gi|951434445|ref|WP_057807357.1| thioredoxin-disulfide reductase [Lactobacillus pontis]<>gi|948816079|gb|KRM35986.1| thioredoxin reductase [Lactobacillus pontis DSM 8475]	d__Bacteria; p__Firmicutes; c__Bacilli; o__Lactobacillales; f__Lactobacillaceae; g__Lactobacillus; s__Lactobacillus pontis
k99_6754408_2	0.409954	0.137289	0.883755	0	0	0	gnl|BL_ORD_ID|35518357	87/87	gi|983436382|ref|WP_060599199.1| transposase [Lactobacillus plantarum]<>gi|966124864|gb|KTF00961.1| transposase [Lactobacillus plantarum]<>gi|1023762107|gb|KZT81910.1| transposase [Lactobacillus plantarum]	d__Bacteria; p__Firmicutes; c__Bacilli; o__Lactobacillales; f__Lactobacillaceae; g__Lactobacillus; s__Lactobacillus plantarum
k99_9604477_2	5.48313	0	3.3764	0.204587	0.107779	0	gnl|BL_ORD_ID|57083025	201/201	gi|497706328|ref|WP_010020512.1| DNA-binding protein WhiA [Lactobacillus farciminis]<>gi|948630725|gb|KRK62254.1| hypothetical protein FC68_GL002282 [Lactobacillus farciminis KCTC 3681 = DSM 20184]	d__Bacteria; p__Firmicutes; c__Bacilli; o__Lactobacillales; f__Lactobacillaceae; g__Lactobacillus; s__Lactobacillus farciminis
k99_7164579_1	5.48313	0.228815	8.63361	0.431906	0.388004	0.614665	gnl|BL_ORD_ID|62939615	245/245	gi|504753627|ref|WP_014940729.1| anthranilate phosphoribosyltransferase [Lactobacillus buchneri]<>gi|405126520|gb|AFS01281.1| Anthranilate phosphoribosyltransferase [Lactobacillus buchneri CD034]	d__Bacteria; p__Firmicutes; c__Bacilli; o__Lactobacillales; f__Lactobacillaceae; g__Lactobacillus; s__Lactobacillus buchneri
k99_7709578_1	0	0.137289	1.65421	0	0.107779	0	gnl|BL_ORD_ID|84771033	141/141	gi|640296215|ref|WP_024855443.1| methyladenine glycosylase [Lactobacillus brevis]	d__Bacteria; p__Firmicutes; c__Bacilli; o__Lactobacillales; f__Lactobacillaceae; g__Lactobacillus; s__Lactobacillus brevis
k99_31478706_1	4.43262	0	3.51236	0	0	0	gnl|BL_ORD_ID|20351636	200/200	gi|972515524|ref|WP_059074121.1| PTS sugar transporter subunit IIC [Lactobacillus farciminis]<>gi|868717619|gb|AKP03328.1| PTS sugar transporter subunit IIC [Lactobacillus farciminis]<>gi|908213639|gb|AKS51627.1| PTS sugar transporter subunit IIC [Lactobacillus farciminis]<>gi|948544513|dbj|GAQ01261.1| PTS sugar transporter subunit IIC [Lactobacillus farciminis]	d__Bacteria; p__Firmicutes; c__Bacilli; o__Lactobacillales; f__Lactobacillaceae; g__Lactobacillus; s__Lactobacillus farciminis
k99_12037534_1	0.128111	0	0.385227	0	0	0	gnl|BL_ORD_ID|73629408	91/91	gi|544927955|ref|WP_021337084.1| heme ABC transporter ATP-binding protein [Lactobacillus plantarum]<>gi|532628272|gb|EQM54066.1| heme ABC transporter ATP-binding protein [Lactobacillus plantarum EGD-AQ4]	d__Bacteria; p__Firmicutes; c__Bacilli; o__Lactobacillales; f__Lactobacillaceae; g__Lactobacillus; s__Lactobacillus pentosus
k99_9901114_1	5.89308	0	3.42172	0	0	0.136592	gnl|BL_ORD_ID|33110646	175/175	gi|948544089|dbj|GAQ01698.1| amino acid transporter [Lactobacillus farciminis]	d__Bacteria; p__Firmicutes; c__Bacilli; o__Lactobacillales; f__Lactobacillaceae; g__Lactobacillus; s__Lactobacillus farciminis
k99_5532427_1	1.99852	0	2.99117	0	0.172446	0.182123	gnl|BL_ORD_ID|33273143	115/115	gi|951402921|ref|WP_057777223.1| ArsR family transcriptional regulator [Lactobacillus vaccinostercus]<>gi|948844655|gb|KRM62531.1| regulator of arsenical resistance [Lactobacillus vaccinostercus DSM 20634]	d__Bacteria; p__Firmicutes; c__Bacilli; o__Lactobacillales; f__Lactobacillaceae; g__Lactobacillus; s__Lactobacillus vaccinostercus
k99_797589_1	5.58562	0.091526	4.6907	0.0909275	0	0.113827	gnl|BL_ORD_ID|20351596	215/215	gi|972516635|ref|WP_059075232.1| pyridine nucleotide-disulfide oxidoreductase [Lactobacillus farciminis]<>gi|868717578|gb|AKP03287.1| pyridine nucleotide-disulfide oxidoreductase [Lactobacillus farciminis]<>gi|908213598|gb|AKS51586.1| pyridine nucleotide-disulfide oxidoreductase [Lactobacillus farciminis]<>gi|948543060|dbj|GAQ02645.1| pyridine nucleotide-disulfide oxidoreductase [Lactobacillus fa…	d__Bacteria; p__Firmicutes; c__Bacilli; o__Lactobacillales; f__Lactobacillaceae; g__Lactobacillus; s__Lactobacillus farciminis
k99_26415183_2	0.102488	0	0	0	0	0	gnl|BL_ORD_ID|19472323	110/110	gi|836618493|ref|WP_047768978.1| sporulation initiation inhibitor Soj [Lactobacillus panis]<>gi|948809803|gb|KRM30085.1| sporulation initiation inhibitor protein Soj [Lactobacillus panis DSM 6035]	d__Bacteria; p__Firmicutes; c__Bacilli; o__Lactobacillales; f__Lactobacillaceae; g__Lactobacillus; s__Lactobacillus panis
k99_13493347_1	0.102488	0	0.181283	0	0	0	gnl|BL_ORD_ID|61175535	153/153	gi|489736114|ref|WP_003640209.1| MULTISPECIES: universal stress protein UspA [Lactobacillus]<>gi|392434636|gb|EIW12603.1| nucleotide-binding protein, universal stress protein UspA family [Lactobacillus pentosus KCA1]<>gi|532628100|gb|EQM53920.1| universal stress protein UspA [Lactobacillus plantarum EGD-AQ4]	d__Bacteria; p__Firmicutes; c__Bacilli; o__Lactobacillales; f__Lactobacillaceae; g__Lactobacillus; s__Lactobacillus pentosus
k99_15059816_1	0.128111	0	0	0	0.086223	0	gnl|BL_ORD_ID|19472069	132/132	gi|836617912|ref|WP_047768397.1| hypothetical protein [Lactobacillus panis]<>gi|948804895|gb|KRM25582.1| hypothetical protein FD32_GL000674 [Lactobacillus panis DSM 6035]	d__Bacteria; p__Firmicutes; c__Bacilli; o__Lactobacillales; f__Lactobacillaceae; g__Lactobacillus; s__Lactobacillus panis
k99_9012032_1	4.56073	0	3.42172	0.136391	0	0.227654	gnl|BL_ORD_ID|20350690	209/209	gi|972515638|ref|WP_059074235.1| restriction endonuclease subunit R [Lactobacillus farciminis]<>gi|868716618|gb|AKP02327.1| restriction endonuclease subunit R [Lactobacillus farciminis]<>gi|908212635|gb|AKS50623.1| restriction endonuclease subunit R [Lactobacillus farciminis]<>gi|948544363|dbj|GAQ01415.1| restriction endonuclease subunit R [Lactobacillus farciminis]	d__Bacteria; p__Firmicutes; c__Bacilli; o__Lactobacillales; f__Lactobacillaceae; g__Lactobacillus; s__Lactobacillus farciminis
k99_13711361_1	3.15152	0	8.72425	0.386442	0.344892	0.113827	gnl|BL_ORD_ID|33115679	211/211	gi|948651686|gb|KRK82241.1| ABC-type dipeptide oligopeptide nickel transport system, ATPase component [Lactobacillus paralimentarius DSM 19674]<>gi|948703773|gb|KRL31312.1| ABC-type dipeptide oligopeptide nickel transport system, ATPase component [Lactobacillus paralimentarius DSM 13238 = JCM 10415]	d__Bacteria; p__Firmicutes; c__Bacilli; o__Lactobacillales; f__Lactobacillaceae; g__Lactobacillus; s__Lactobacillus paralimentarius
k99_955383_1	0	0	0	0	0	0	gnl|BL_ORD_ID|23961613	106/106	gi|912993971|ref|WP_050340349.1| integrase [Lactobacillus pentosus]<>gi|948586274|gb|KRK19405.1| integrase recombinase [Lactobacillus pentosus DSM 20314]	d__Bacteria; p__Firmicutes; c__Bacilli; o__Lactobacillales; f__Lactobacillaceae; g__Lactobacillus; s__Lactobacillus pentosus
k99_2411225_1	4.48387	0.183052	7.59123	1.20479	0.517338	0.273185	gnl|BL_ORD_ID|33156660	235/235	gi|949496647|ref|WP_056939193.1| hypothetical protein [Lactobacillus buchneri]<>gi|948636266|gb|KRK67407.1| hypothetical protein FC79_GL001538 [Lactobacillus buchneri DSM 20057]	d__Bacteria; p__Firmicutes; c__Bacilli; o__Lactobacillales; f__Lactobacillaceae; g__Lactobacillus; s__Lactobacillus buchneri
k99_5682430_1	5.7906	0	2.62861	0	0.194002	0.182123	gnl|BL_ORD_ID|7903672	193/193	gi|737196300|ref|WP_035181817.1| N(6)-L-threonylcarbamoyladenine synthase TsaD [Lactobacillus farciminis]<>gi|948629435|gb|KRK61058.1| UGMP family protein [Lactobacillus farciminis KCTC 3681 = DSM 20184]	d__Bacteria; p__Firmicutes; c__Bacilli; o__Lactobacillales; f__Lactobacillaceae; g__Lactobacillus; s__Lactobacillus farciminis
k99_2323018_4	3.33087	0	8.95086	0.431906	0.538894	0	gnl|BL_ORD_ID|33165046	241/241	gi|949514363|ref|WP_056955060.1| 16S rRNA methyltransferase G [Lactobacillus paralimentarius]<>gi|948651053|gb|KRK81623.1| 16S rRNA methyltransferase GidB [Lactobacillus paralimentarius DSM 19674]	d__Bacteria; p__Firmicutes; c__Bacilli; o__Lactobacillales; f__Lactobacillaceae; g__Lactobacillus; s__Lactobacillus paralimentarius
k99_17589910_2	0.102488	0	0.226604	0	0	0.136592	gnl|BL_ORD_ID|73628487	84/84	gi|544929214|ref|WP_021338304.1| NADPH:quinone reductase [Lactobacillus plantarum]<>gi|532626578|gb|EQM52621.1| NADPH:quinone reductase [Lactobacillus plantarum EGD-AQ4]	d__Bacteria; p__Firmicutes; c__Bacilli; o__Lactobacillales; f__Lactobacillaceae; g__Lactobacillus; s__Lactobacillus pentosus
[truncated: 267 more rows]
